# Supplementary material for: SiteMotif: A graph-based algorithm for deriving structural motifs in Protein Ligand binding sites
Source: PLoS Comput Biol. 2022 Feb 24;18(2):e1009901. doi: 10.1371/journal.pcbi.1009901 (PMC8903255; doi:10.1371/journal.pcbi.1009901)
Supplement: S1 File — (XLSX) [file pcbi.1009901.s009.xlsx]

## Sheet: Sheet1
Level-1 constitutes a pairs of proteins that share high similarity at all levels i.e, similar sequence, similar structure, similar binding sites and recognizing the same ligand. In order to measure efficieny of SiteMotif, an All-vs-All site comparison was carried out for 2254 cluter entries. This consitutes 32,914 pair wise comparions. Overall, SiteMotif was able to align all residues of each clu…
PDB Representative	Cluster Member	Mean M-dist-max Score
1W5W_A	1W5W_A 1W5Y_A 1W5V_A 1W5X_A 3TL9_A 3NDT_A 2FDE_A 5YOK_A 3NDU_A 3QBF_A 4MC6_A 1HVS_A 6B3H_A 3NDW_A 5KR0_A 2Z54_A 3VF7_A 3GGV_B 1QBR_A 2PSV_A 1A8K_A 3M9F_A 4EJD_A 5DGW_A 1D4I_A 3QRO_A 1GNM_A 4DJP_A 1OHR_A 4TVH_A 1NPV_A 1EC0_A 1ZJ7_A 3MXD_A 1B6L_A 3GI5_A 3AID_A 1HIV_A 2PK5_A 3NU9_A 2AZ9_A 1EBW_A 1AJV_A 4A4Q_A 2ZGA_A 3EL9_A 2UXZ_A 1ODY_A 1HVK_A 2HB4_A 3T11_A 3TOH_A 2FXE_A 1D4L_A 2QI6_A 5KAO_A 6C8X_A …	0.98
3NA4_A	3NA4_A 3IB4_A 4RA3_A 3MYZ_A 6C98_B	1
3KIG_A	3KIG_A 6I1U_A 3M2X_A 5LL8_A 3M2Z_A 3M2Y_A 3M14_A 6GDC_A 6GM9_A 3M04_A 3M1K_A 6HXD_A 5M78_A 3M5T_A 6HQX_A 6I2F_A 3KNE_A 6HR3_A 6I0W_A 6I3E_A 5N0D_A 6RVL_A 4PQ7_A 6H2Z_A 5JQ0_A 6H34_A 6H33_A 5N0E_A 6RVF_A 5E2R_A 4XE1_A 6RVK_A 6RW1_A 5J8Z_A 5LMD_A 5JQT_A 6EQU_A 3D92_A 3M5E_A 5TXY_A 4HT0_A 6R6F_A 6IC2_A 2FMZ_A 2EU3_A 3N3J_A 3DBU_A 3MMF_A 4Q08_A 3ML2_A 4Q99_A 4YXU_A 5O07_A 3V2M_A 3DC3_A 3PYK_A 4WL4_A …	1
5D53_B	5D53_B 6GNQ_B 5D5E_B 3T2A_B 4GBK_B 1APH_B 4GBL_B 1CPH_B 6TYH_B 2OLY_B 6P4Z_B 4AKJ_B 1UZ9_B 1XDA_B	1
5E4A_A	5E4A_A 4QRF_A 4PWI_A 4PWG_A 4PWF_A 4PWK_A 4Y9G_A 4Y9B_A 5AYT_A 4PWJ_A 4N87_A 6IMX_A 4Y9E_A 4PWH_A 6IMY_A 6R68_A 6R67_A 6R6I_A 6R66_A 4DEW_A 5U4A_A 5U48_A 5U4C_A 5U4F_A 5U49_A 5A6I_A 5U4D_A 5U4G_A 4D7B_A 5U4E_A 5U4B_A 1THC_A 1THA_A 2B14_A 2QGD_A 4QYA_A 3IMS_A 6GRP_A 3IMW_A 5BOJ_A 5JIM_A 1Y1D_A 4IIZ_A 5L4J_A 4KY2_A 4HIQ_A 5L4I_A 1BM7_A 3P3S_A 4AC4_A 1E4H_A 2F8I_A 4TQI_A 4IKI_A 3GLZ_A 3CN4_A 5HJG_A …	1
4TV9_A	4TV9_A 3HKE_A 6QTN_A 3N2G_A 5YL2_A 3RYI_A 5CA0_A 4I50_A 3HKC_A 5MF4_A 6GVM_A 4YJ2_A 5XP3_A 5JQG_A 5NQU_A 6GWD_A 5XIW_A	0.98
3HKC_B	3HKC_B 4X1K_B 5NG1_B 5KX5_B 6FKL_B 5XKG_B 3HKE_B 5IYZ_B 6FKJ_B 5J2U_B 4X20_B 5M8D_B 5XLT_B 5Z4U_B 5M7G_B 6JCJ_B 4ZI7_B 6N47_B 5CA0_B 5XKE_B 5M7E_B 3UT5_B 5MIO_B 5XI5_B 6F7C_B 4ZOL_B 6NNG_B 5XIW_B 1SA0_B 6QTN_B 5NM5_B 5EZY_B 6O61_B 5H7O_B 5LXT_B 4O2B_B 5XKH_B 6GWD_B 5XHC_B 5XKF_B 5CB4_B 4YJ2_B 5XLZ_B 5M8G_B 4O4I_B 3RYH_B 6BRY_B 5C8Y_B 5JH7_B 4O2A_B 5CA1_B 5LP6_B 5YLS_B 5JCB_B 6K9V_B 5LYJ_B 4F61_B …	0.96
1ESV_A	1ESV_A 2V52_B 4B1U_B 2Q0U_A 4H0V_B 2Q0R_A 4H0Y_B 4H0X_B 4V0U_A 1J6Z_A 4H03_B 4H0T_B 1S22_A 3BUZ_B	0.97
3N62_A	3N62_A 3B3P_A 3N5X_A 3N5W_A 3B3O_A 3N5Y_A 3N5V_A 2HX4_A 4UPM_A 3N60_A 3N66_A 3N2R_A 3N5Z_A 3B3M_A 4UPN_A 3N64_A 3B3N_A 3N61_A 3N65_A 2HX3_A 3N63_A 4UGZ_A 4UH5_A 1K2S_A 1LZZ_A 1K2R_A 1K2T_A 1LZX_A 1M00_A 1K2U_A	0.97
5V7F_A	5V7F_A 5KIM_A 5KIG_A 5KIO_A 5KI3_A 5KHZ_A 5KI1_A 5V7E_A 5KI2_A 5V7D_A 5KI8_A 5KII_A 212L_A 183L_A 2IGC_A 1L84_A 1C6D_A 1ZUR_A 184L_A 5JGZ_A 187L_A 3DN6_A 1L83_A 185L_A 186L_A 3DN1_A 1C66_A 3HH4_A 2A4T_A 1ZWN_A 1C6I_A 3HH6_A 3DMZ_A 1NHB_A 1C6A_A 3DN3_A 181L_A 3DN4_A 3HH5_A 3L2X_A 1C6Q_A 3G3W_A 5KGR_A 1C61_A 5JWS_A 5JGU_A 3G3X_A 2OU8_A 1C6F_A 182L_A 3K2R_A 5G27_A 5JGV_A 1C6G_A 2NTH_A 5LWO_A 2CUU_A …	1
3WVL_A	3WVL_A 3E76_A 1SVT_A 1PCQ_A	1
4QZ4_N	4QZ4_N 4LQI_N 4R00_N 4HNP_N 4QVW_N 5L65_N 4QVM_N 5L52_N 5DKI_N 6HV4_N 5AHJ_N 6GOP_N 4QW4_N 4HRC_N 4Z1L_N 4QZZ_N 6G7F_N 5D0T_N 5D0V_N 4QZ3_N 5FGH_N 6HWF_N 5L66_N 4HRD_N 6G8N_N 4NNN_N 6HTC_N 4EU2_H 4QZ2_N 6HWE_N 4QZ5_N 4NNW_N 4QVP_N 5FHS_N 5DKJ_N 6G8M_N	0.96
4IVS_A	4IVS_A 6EJ3_A 6EJ2_A 2P83_A 2VA6_A 4FSE_A 3LPI_A 3OHH_A 5ENK_A 3SKF_A 2HIZ_A 3LPK_A 5KQF_A 5KR8_A 3LPJ_A 3OHF_A 2VA7_A 5ENM_A 3R2F_A 2VA5_A 3SKG_A 6UVY_A 6UWV_A 6BFD_A 6BFW_A 4ZSR_A 6UWP_A 4X7I_A 4YBI_A 4ZSP_A 6BFE_A 6UVV_A 6UVP_A 6BFX_A 4ZSQ_A 4ZSM_A 5V0N_A 6DHC_A 3UQU_A 3UQW_A 4FCO_A 3TPR_A 3UQX_A 3TPJ_A 3TPP_A 4IVT_A 6E3Z_A 6OD6_A 5MXD_A 5YGY_A 3VV8_A 6JSN_A 3VV6_A 6JSG_A 6JT3_A 3VV7_A 3WB4_A …	0.94
5POB_A	5POB_A 5PO0_A 5POR_A 5POL_A 5PON_A 5POV_A 5POC_A 5POD_A 5POX_A 5POT_A 5POQ_A 5POH_A 5PO8_A 5POK_A 5PO2_A 5POI_A 5POZ_A 5POM_A 5PO6_A 5PO9_A 5POS_A 5PNX_A 5POF_A 5PO7_A 5POO_A 5POP_A 5POW_A	1
5JYI_A	5JYI_A 5FXL_A 1UTN_A 1F0T_A 2BY6_X 2BY8_X 1UTP_A 2BYA_X 1UTO_A 1LQE_A 2BY9_X 2BY5_X 2BY7_X 1F0U_A 1ZZZ_A 1TNJ_A 1TNL_A 1BTY_A 1TNH_A 2TGD_A 1BTW_A 3QK1_A 1BTZ_A 1TNK_A 1TNI_A 1BTX_A 1TNG_A 1G3C_A 1G3B_A 1G3D_A 1G3E_A 2FX4_A 3A85_A 1C1P_A 6B6R_A 5MNL_A 3A8C_A 1C1N_A 3A7Y_A 3PLP_A 1K1N_A 3A84_A 3A82_A 2ZDK_A 1K1I_A 1O2V_A 2ZQ1_A 1GI2_A 4ABJ_A 3LJJ_A 3A88_A 1RXP_A 1C2K_A 3A7X_A 2ZDN_A 6DZF_A 1QB1_A …	1
5BOU_H	5BOU_H 6GOP_H 6HVX_H 5L5J_H 5L5P_H 4INU_H 4QVM_H 4QLQ_H 3BDM_H 4QVP_H 5DKI_H 5L69_H 4R00_H 4Q1S_H 4INT_H 4INR_H 4QWI_H 6HWB_H 6HWE_H 5L5U_H 6HW4_H 5L6B_H 6G8M_H 6G7F_H 6HW9_H 6HW8_H 6HW6_H 6G8N_H 4NNW_H 5L5O_H 5CZ5_H 6HW7_H 6HVY_H 4QZZ_H 4NO9_H 5CZ9_H 5D0X_H 6HWF_H 5CZ8_H 2ZCY_H 5L6A_H 5FGH_H 4QZ5_H 4QXJ_H 4QW3_H 5DKJ_H 5CZ6_H 6HW5_H 6HW3_H 5AHJ_H 4NNN_H 6HW0_H 5L68_H 5JHS_H 4Z1L_H 3DY4_H 2FAK_H …	1
4PXM_A	4PXM_A 6DF6_A 6DFN_A 5AK2_A 1L2I_A 1R5K_A 3ERD_A 5DXG_A 3ERT_A 4Q50_A 6SBO_A 4ZNV_A 4ZNW_A 4ZNH_A 4ZN9_A 4ZNS_A 4ZNU_A 4ZN7_A 4ZNT_A 2QGT_A 2Q6J_A 2QR9_A 2QA6_A 2QAB_A 3OSA_A 2QZO_A 2QXM_A 2QGW_A 2P15_A 2QSE_A 2QXS_A 3OS9_A 6OWC_A 2QH6_A 5TMS_A 5KRO_A 5DKS_A 5DRM_A 5KRC_A 5TM7_A 5EGV_A 5TM8_A 5E1C_A 5TLX_A 5TLU_A 5TMZ_A 5DP0_A 5KRJ_A 5EIT_A 5DWE_A 5DU5_A 5DUG_A 5KR9_A 5KRM_A 5DUH_A 5TMU_A 1ZKY_A …	0.97
1DXT_B	1DXT_B 2DN1_B 1NEJ_B 3WHM_B 1YE2_B 1RQA_B 1GZX_B 1YVQ_B 1LFL_B 1R1X_B 1YGF_B 1HAB_B 1RQ4_B 1DKE_B 4N8T_B 3WCP_B 4NI1_B 1RPS_B 1QSH_B 4MQC_B 1BUW_B 1YE0_B 1YIH_B 1CBM_A 1YIE_B 5KSI_B 5U3I_B 1GLI_B 3IC2_B 4L7Y_B 1QSI_B 1NIH_B 1Y83_B 5UCU_B 1YG5_B 2HBD_B 3W4U_B 2HBC_B 2D60_B 2HCO_B 3R5I_B 1YZI_B 3QJC_B 1THB_B 5EE4_D 1YEV_B 6BNR_B 1YEN_B 3ONZ_B 1J41_B 1J40_B 1A01_B 6BWP_B 3OO5_B 4NI0_B 6FQF_A 4M4A_B …	0.99
4Y3Y_A	4Y3Y_A 3Q6Y_A 5DQ2_A 1EPO_E 3PGI_A 1GVT_A 1E80_E 1EPP_E 1GVW_A 4Y41_A 4L6B_A 4ER1_E 3T7X_A 4YD5_A 5DR4_A 4Y3P_A 4Y5A_A 5HCO_A 3PMY_A 4Y35_A 4KUP_A 4Y4A_A 5MB3_A 4Y37_A 4Y4B_A 4LBT_A 4Y5C_A 4LAP_A 3PWW_A 4YCT_A 1GVV_A 4Y5K_A 1E81_E 5DR7_A 5ER2_E 4Y38_A 2V00_A 4YD4_A 5IS4_A 4Y54_A 5DQ1_A 4Y4Z_A 4Y4X_A 3PCW_A 4Y3X_A 4ZE6_A 3PM4_A 4Y3A_A 4Y3E_A 4Y3N_A 4Y56_A 4Y44_A 4Y4J_A 3ER3_E 3PLD_A 1E82_E 4Y3R_A …	0.95
3IA3_B	3IA3_B 1BAB_A 5SW7_A 1BZ1_A 1Z8U_B 1Y01_B 1RPS_A 1HGC_A 1QSI_A 1YHR_A 5KSI_A 5U3I_A 5UCU_A 1AJ9_A 2HBE_A 3IC2_A 3S65_A 1J41_A 1NIH_A 1CLS_A 1YHE_A 6HK2_A 2DN1_A 5EE4_C 1Y8W_A 5X2S_A 1YE0_A 1J40_A 6DI4_A 1YEN_A 1THB_A 1LJW_A 1YZI_A 4MQG_A 5E29_A 3OO5_A 4ROM_A 1J3Z_A 1YIE_A 1YEQ_A 3D17_A 5X2U_A 4M4B_A 1BUW_A 1QXD_A 1YIH_A 5E6E_A 4M4A_A 1HAB_A 4N7P_A 2HBF_A 5URC_A 5HY8_A 1G9V_A 3IC0_A 1FN3_A 6HBW_A …	0.97
2C4G_A	2C4G_A 2BPM_A 2WIP_A 2WPA_A 2WXV_A 2WIH_A 1VYW_A 2BKZ_A 3R9N_A 3QX2_A 3RPO_A 6Q4C_A 6Q3C_A 3PXY_A 3RM6_A 6Q4E_A 3QXP_A 6Q4K_A 3QQJ_A 3PY0_A 3RAI_A 3RJC_A 3R7I_A 3S00_A 3QWK_A 6Q4D_A 6Q48_A 3QZH_A 3RPY_A 3PXZ_A 3QU0_A 6Q4A_A 3RPV_A 3R1Y_A 3RZB_A 3R28_A 6GUK_A 3QQH_A 3QL8_A 3RK5_A 6Q4J_A 6Q49_A 3QTX_A 3R73_A 3R7V_A 3R83_A 3QQK_A 3R8P_A 3R9D_A 4GCJ_A 3RKB_A 3S0O_A 3RAK_A 3RM7_A 3SQQ_A 3QQL_A 5MHQ_A …	0.96
4QLS_K	4QLS_K 5D0S_K 4QLV_K 6HW7_K 6HUC_K 4NNW_K 6HW9_K 6HV5_K 6HTD_K 3BDM_K 4QWU_K 3UN8_K 4R02_K 5AHJ_K 6HTC_K 4EU2_L 4NO9_K 2FAK_K 5JHS_K 3MG6_K 6HWE_K 3DY4_K 5LAI_K 6HUQ_K 4NO6_K 6HVV_K 4QWR_K 6G8M_K 4G4S_L 6HVW_K 6HTR_K 5L54_K 3GPJ_K 3DY3_K 4J70_K 3OKJ_K 4HNP_K 4R00_K 6G8N_K 6HWD_K 5L52_K 6HTP_K 5FGH_K 4LTC_K 6HV4_K 6HW6_K 4NO8_K 6HWA_K 5JHR_K 3HYE_K 4INU_K 5DKI_K 6HWB_K 4NO1_K 3SDI_K 4QZZ_K 6HUU_K …	0.96
6HCH_A	6HCH_A 3RNN_A 2XX7_A 3RN8_A 4LZ8_A 6Q54_A 6HCC_A 6Q60_A 5NG9_A 3H6T_A 4G8M_A 1M5C_A 1SYI_A 3H6U_A 1MQI_A 5ZG1_A 4N07_A 3O6H_A 1M5F_A 1P1W_A 3UA8_A 1LBB_A 2AL5_A 2XXI_A 3PMW_A 4L17_A 3O29_A 1MQJ_A 3BBR_A 3O6I_A 1FTL_A 1M5B_A 3O6G_A 2XX8_A 1MS7_A 1N0T_A 1NNK_A 3O28_A 1SYH_A 3H6V_A 5ZG2_A 4IGT_A 3PMV_A 2XX9_A 1MM7_A 3BFU_A 2CMO_A 2XXH_A 3BFT_A 1M5D_A 4U1O_A 1MY4_A 4IY6_A 3KGC_A 3PMX_A 3R7X_A 3TKD_A …	0.97
3IS8_A	3IS8_A 5D8X_A 6NLI_A 6NLL_A 6NLK_A 6NLG_A 6NLM_A 5D8S_A 6NLN_A 5D8Q_A	1
6GO8_A	6GO8_A 6GO9_A 3OGO_A 4JFG_A 5N9O_A 2B3P_A 5DPH_A 5T3I_A 6IR7_A 4L12_A 4L13_A	1
5XHG_A	5XHG_A 6BI2_L 4KMT_L 4G7V_L	1
6EEB_A	6EEB_A 6O5G_A 4DJC_A 2YGG_B 3SJQ_A 4J9Z_R 5V03_R 5V02_R 4G28_R 1CTR_A 3IF7_A 1XA5_A 1QIW_A 4EHQ_A 1A29_A 6M7H_A 5WC5_R 5WBX_R 1Y6W_A	1
3WIP_A	3WIP_A 4UM1_A 4ALX_A 4ZR6_A 4ZRU_A 5J5I_A 5J5G_A 5BP0_A 4ZJT_A 5J5H_A 5J5F_A 4ZK1_A 4QAB_A 4QAA_A 4QAC_A 3WTK_A 3WTL_A 3WTI_A 3WTJ_A 3WTO_A 3WTM_A 2ZJV_A 3WTN_A 2ZJU_A 3WTH_A 1UW6_A 3U8N_A 3U8L_A 3ZDG_A 3ZDH_A 3U8K_A	1
5U2R_A	5U2R_A 4RPY_A 4RQ3_A 5TBA_A 4RQ2_A 5TBC_A 4RQ4_A 4RPZ_A 5U2T_A 4RPX_A 5U2S_A 4RQ0_A 5TB8_A 4RQ5_A 5TB9_A 5VS2_A 4GXK_A 2FMP_A 3UXP_A 3RH4_A 4F5Q_A 8ICX_A 5EOZ_A 5UGN_A 1HUO_A 3RJF_A 6CTU_A 4Z6E_A 1ZJN_A 3ISD_A 5J2E_A 3RJK_A 6E3W_A 5WNY_A 6CR3_A 6DIA_A 4R66_A 3TFS_A 4Z6C_A 4RT2_A 6CRC_A 2FMQ_A 4UAW_A 5UGO_A 6CUA_A 6CTW_A 3TFR_A 2BPF_A 6E3V_A 4Z6D_A 3JPQ_A 6CPQ_A 6DIC_A 3JPO_A 6E3X_A 3JPR_A 8ICL_A …	0.97
3N5Q_A	3N5Q_A 3N6G_A 3N68_A 3N6F_A 1FOP_A 3N67_A 1D1V_A 6NSE_A 8NSE_A 1FOI_A 9NSE_A 1DMJ_A 3N5S_A 3NSE_A 3N6C_A 1D1X_A 1I83_A 1NSE_A 1DMK_A 1FOO_A 1FOJ_A 1ED4_A 1D1Y_A 3N6B_A 5NSE_A 1ED6_A 7NSE_A 1DMI_A 3N69_A 1D0C_A 1D1W_A 4NSE_A 3N6E_A 3N6D_A 3N5T_A 1DM7_A 3N5P_A 3N6A_A 1ED5_A 1DM6_A 1DM8_A 1D0O_A 3N5R_A 4IMX_A 6NH3_A 6NH7_A 6NH4_A 6NH8_A 6NHF_A 6NH6_A 6NH5_A 6NH2_A 6NH1_A 3NOS_A 2HX2_A 1M9K_A 1M9R_A …	1
4WYP_A	4WYP_A 4WYZ_A 4J63_A 3EUZ_A 6ETN_A 3EV5_A 6F60_A 1RCA_A 1RSM_A 5JMG_A 6PVX_A 7RSA_A 2W5M_A 2G8R_A 4J65_A 3D8Z_A 1RBN_A 1O0M_A 4J64_A 3D7B_A 2QCA_A 2W5G_A 5NJ7_A 1AFK_A 3D8Y_A 3EUY_A 4J69_A 4J6A_A 2NUI_A 5OBD_A 4G8V_A 1W4O_A 3RID_A 2W5I_A 6PVV_A 6QE9_A 1Z6S_A 1O0F_A 6PVW_A 4QH3_A 2XOI_A 3D6P_A 5JLG_A 1JVU_A 1O0N_A 4RTE_A 1O0O_A 6GOK_A 4G90_A 1AFL_A 3EV4_A 1RND_A 3LXO_A 3D6Q_A 1WBU_A 1QHC_A 2W5L_A …	1
5LSG_A	5LSG_A 6F2L_A 6DCU_A 6D8X_A 6DGR_A 6D94_A 6DBH_A 5Y2O_A 5Y2T_A 1I7I_A 1WM0_X 5DV8_A 6AD9_A 4JAZ_A 3ADT_A 3ADU_A 3ADV_A 6K0T_A 5DVC_A 4O8F_A 4E4K_A 4PWL_A 5DV3_A 3ADW_A 5DSH_A 4JL4_A 3R8I_A 2YFE_A 5HZC_A 3ADX_A 3ADS_A 5DWL_A 4E4Q_A 4A4V_A 4A4W_A 5DV6_A 3VSP_A 2ZK3_A 3B3K_A 3VJH_A 3D6D_A 3PBA_A 2ZK5_A 2ZK2_A 3WMH_A 6AN1_A 2ZVT_A 3AN4_A 3AN3_A 3CDS_A 3VJI_A 3HOD_A 2I4J_A 2ZK4_A 2ZK6_A 3HO0_A 2ZNO_A …	0.93
6UIS_A	6UIS_A 6UJY_A 6UIT_A 6UJZ_A 6UJX_A 6UIR_A 2JLE_A 4KV8_A 3TAM_A 4NCG_A 3LP2_A 3DRS_A 3LP1_A 3I0S_A 3C6U_A 3DRR_A 2YNG_A 2YNI_A 2RF2_A 3C6T_A 3LP0_A 5VZ6_A 3T19_A 3I0R_A 2YNH_A 3T1A_A 3DRP_A 2YNF_A 3KLE_A 2YKN_A 2YKM_A 3M8Q_A 3NBP_A 6OR7_A 3E01_A 3M8P_A 3FFI_A 3DYA_A 3DI6_A 3QIP_A 1S1V_A 3MED_A 1EP4_A 2IAJ_A 2B6A_A 1S6Q_A 1SUQ_A 1REV_A 1LWC_A 1RT6_A 1RT1_A 1RT5_A 3DOL_A 2RKI_A 1RTI_A 1LW2_A 6P1I_A …	0.99
3HKY_A	3HKY_A 2YOJ_A 3UPI_A 3GNV_A 3GOL_A 3GNW_A 3CSO_A 2AWZ_A 4KE5_A 4KB7_A 6MVP_A 4KBI_A 2AX1_A 2AX0_A 4TLR_A 3E51_A 3U4O_A 3U4R_A 1NHU_A 2QE2_A 3CVK_A 4OOW_A 3BSA_A 3BSC_A 3CDE_A 3H2L_A 1NHV_A 3IGV_A 3D28_A 3CWJ_A 2QE5_A 3BR9_A 2GC8_A 3GYN_A 3VQS_A 3CO9_A 3D5M_A 3FQL_A 1YVF_A 4EO6_A 4EO8_A 1Z4U_A 4TN2_A 3H5S_A 4JU4_A 3H5U_A 2I1R_A 3UPH_A 4JU6_A 3H98_A 4J02_A 4JY1_A 4JU1_A 3PHE_A 3UDL_A 1OS5_A 4J04_A …	0.97
5O4E_A	5O4E_A 3V8C_A 1T83_A 5W38_A 6IQH_A	1
6QUU_A	6QUU_A 5US4_A 5OCG_A 5UQW_A 5USJ_A 5OCT_A 3GFT_A 5TB5_A 5TAR_A 6OIM_A 6P8X_A 6P8Y_A 6PGP_A 6P8W_A 6P8Z_A 6PGO_A 6GOG_A 6GOM_A 6FA3_A 6GQT_A 6GQX_A 5XCO_A 6GQY_A 6B0Y_A 6QUW_A 4Q02_A 6QUX_A 4M1W_A 4EPV_A 5F2E_A 5VBM_A 4EPY_A 4Q03_A 5VQ6_A 6GJ6_A 4PZZ_A 5YXZ_A 6GJ7_A 5V9U_A 5YY1_A 4NMM_A 5V6S_A 5VPZ_A 4EPT_A 6N2J_A 4LUC_A 4EPW_A 6QUV_A 4EPX_A 4LV6_A 5VPI_A 5V6V_A 4LYJ_A 5VQ2_A 6ARK_A 6GJ5_A 6N2K_A …	0.98
5N23_A	5N23_A 3MVJ_A 4DG3_E 3X2U_A 3X2W_A 3X2V_A 4XW5_A 4IB0_A 4IAK_A 4IAF_A 4IAC_A 4XW4_A 4XW6_A 6C0U_A 5OK3_A 5N3M_A 5N37_A 5N1F_A 6ERT_A 5N1O_A 5N3D_A 5LCR_A 5N1H_A 5N7P_A 5LCT_A 5N3Q_A 5LCU_A 5M6Y_A 5N3R_A 5N1N_A 5N3O_A 5N3K_A 6I2C_A 6I2H_A 5N33_A 5N3S_A 5MHI_A 5N1G_A 6EGW_A 5M71_A 5OL3_A 5LCQ_A 5M0C_A 5N3L_A 5N3I_A 5N3C_A 5OT3_A 5N1L_A 5N7U_A 5M75_A 5N1E_A 5N3G_A 5N3F_A 6I2A_A 5M0L_A 5N3B_A 5N3H_A …	1
4FRR_A	4FRR_A 5O87_A 5OBH_A 5OAL_A 5O8T_A 2XNT_A 2XNV_A 5BW2_A 5TSF_A 2PGZ_A 5BRX_A 2PH9_A 5KE4_A 5TVH_A 4DBM_A 2WNJ_A 2X00_A 2WZY_A 2WN9_A 3PEO_A 4XK9_A 2BYQ_A 3C84_A 2WNL_A 3C79_A 2BYS_A 2WNC_A 4XHE_A 4WV9_A	1
5WMG_A	5WMG_A 5WMD_A 5COI_A 5Y93_A 5Z1R_A 5CTL_A 5CQT_A 5CRZ_A 5Y8Y_A 5Y8Z_A 5CP5_A 5CPE_A 5Y94_A 5CRM_A 5CY9_A 5Y8W_A 5CS8_A 5Z1S_A 5Z1T_A 5D0C_A 5YQX_A 5Y8C_A 4ZW1_A 5WUU_A 5H21_A 6AJV_A 6AJY_A 6AJX_A 6IN1_A 6DJC_A 5DW2_A 6E4A_A 6CZV_A 4YH3_A 4YH4_A 6CZU_A 6MAU_A 5HM0_A 4LRG_A 6DL2_A 4LR6_A 5HLS_A 4O7B_A 4OGI_A 5Z8Z_A 4CFK_A 4PS5_A 4BW2_A 4J3I_A 6CD5_A 6MH1_A 5N2M_A 3MXF_A 4O72_A 5KDH_A 4O75_A 5M3A_A …	0.95
5Q1T_A	5Q1T_A 5Q25_A 5Q1S_A 5NZW_A 5Q1U_A 5Q1Z_A 5Q1V_A 5Q20_A 5Q24_A 5Q26_A 5NZY_A 5Q29_A 5Q1J_A 5Q27_A 5Q23_A 5Q1O_A 5Q1W_A 5NZX_A 5Q22_A 5Q1R_A 5Q28_A 5Q1P_A 5Q1K_A 5Q1X_A 5Q1Y_A 5Q1Q_A 5Q1N_A 5Q1L_A 5Q1M_A	0.95
6G5A_A	6G5A_A 5OJA_A 5OJ9_A 5OJB_A 6G5B_A 5OJC_A 6G5T_A 6F18_A 6F17_A 6F19_A 6F1A_A 3A2G_A 4NXC_A 4H0B_A 1DXD_A 2G0S_A 2OH9_A 108M_A 2G12_A 1MTJ_A 1TES_A 5O41_A 109M_A 1MYM_A 111M_A 2G0Z_A 5M3S_A 2W6W_A 2G14_A 1MCY_A 3NML_A 1DO1_A 2EF2_A 2EB8_A 1UFJ_A 5VZN_A 2G0R_A 1MLQ_A 5VZO_A 1MYZ_A 1CH9_A 5JOM_A 101M_A 5VZQ_A 112M_A 2MGK_A 2G0V_A 2SPN_A 1LTW_A 1JDO_A 6M8F_A 6E02_A 106M_A 110M_A 1MLF_A 1ABS_A 5ILR_A …	0.97
6ODE_H	6ODE_H 6OCW_H 6OCZ_H 3H6I_C 3KRD_C 5TRG_H 5TRR_H 5THO_H 5TRS_H 3MI0_C 5TRY_H 5TS0_H	0.95
3L5P_A	3L5P_A 3L5T_A 3JSF_A 3JSG_A 1GCZ_A 3L5S_A 3L5R_A 1GD0_A 3L5U_A 3JTU_A 4F2K_A 4TRF_A 4P0H_A 3SMB_A 4K9G_A 3IJJ_A 2OOW_A 5J7P_A 3B9S_A 5XEJ_A 3WNS_A 5B4O_A 2OOZ_A 4PLU_A 5HVT_A 1CA7_A 4Z1T_A 4OYQ_A 6B1K_A 4WRB_A 3WNR_A 4OSF_A 4XX7_A 5J7Q_A 6CBF_A 3CE4_A 4PKK_A 3U18_A 5UMK_A 3SMC_A 1LJT_A 4P01_A 4GRU_A 6FVH_A 6CB5_A 5HVS_A 6B1C_A 6FVE_A 3WNT_A	1
5OI5_A	5OI5_A 5OIA_A 5OI2_A 5OI8_A 4LH5_A 4CIG_A 4AHT_A 3NF8_A 4AH9_A 4CFC_A 4CER_A 4CF8_A 4CJE_A 4CHZ_A 4CJ3_A 4CEQ_A 4CK3_A 4CGF_A 4CF2_A 3NF6_A 4CJV_A 3AVL_A 3NFA_A 4CEO_A 4CFD_A 4CEC_A 3AVM_A 4CK2_A 4CJT_A 4CF1_A 4CHO_A 4CK1_A 4CJQ_A 4CHY_A 4CJR_A 4CF9_A 4CEF_A 4CJU_A 4CGH_A 4CGI_A 4CJ5_A 3AVJ_A 4OVL_A 4AHR_A 4CFA_A 4CFB_A 4CF0_A 4CJL_A 4CJW_A 4CJF_A 3NF7_A 4AHU_A 6EB1_A 4CEZ_A 4CJ4_A 4CIF_A 4CHP_A …	1
4EWQ_A	4EWQ_A 4F9Y_A 4R3C_A 4F9W_A 4ZTH_A 4FA2_A 6OHD_A 6M95_A 6M9L_A 6SO1_A 6SOT_A 6SOD_A 6SOU_A 6SO4_A 6SO2_A 6SOI_A 1A9U_A 1BL7_A 1BMK_A 1BL6_A 3HA8_A 2EWA_A 3FKN_A 3FSK_A 3FML_A 3FKL_A 3FLW_A 3FMJ_A 3FLZ_A 3FLS_A 3FMH_A 3FL4_A 3FMN_A 3FI4_A 3FKO_A 2GFS_A 3FLN_C 3FLQ_A 3FSF_A 3FLY_A 3FMM_A 1OZ1_A 3FMK_A 3E93_A 3E92_A 3MPT_A 5MZ3_A 4KIQ_A 3DS6_A 3P79_A 1OUK_A 3P78_A 1OVE_A 3OCG_A 1M7Q_A 3MVM_A 3BX5_A …	0.97
1JZJ_A	1JZJ_A 1JZH_A 1JZF_A 1JVL_A 1BEX_A 1JZE_A 1I53_A 1JZI_A 6MJS_A 1JZG_A 2IDF_A 4HHG_A 2I7S_A 2IWE_A 2FTA_A	1
4DUV_A	4DUV_A 3T0D_A 3VDB_A 3VD9_A 4DUX_A 3VD7_A 3T08_A 3MV1_1 3E1F_1 1JZ7_A 1JYW_A 1JZ6_A 1JYV_A 1JZ3_A 1JZ4_A	0.98
4I8N_A	4I8N_A 2CMA_A 5T19_A 5QEK_A 5QEP_A 5QEY_A 5QFC_A 5QFR_A 5QE5_A 5QES_A 5QF1_A 5QF0_A 5QDU_A 5QFM_A 5QE9_A 5QDH_A 5QEB_A 6B95_A 5QE0_A 5QDX_A 5QE3_A 5QEU_A 5QFD_A 5QGC_A 5QG0_A 2CNH_A 2VEV_A 5QEH_A 5QG4_A 3D9C_A 5QDN_A 2VEY_A 3EAX_A 5QFZ_A 5QEM_A 5QDV_A 5QDQ_A 5QER_A 5QF7_A 1WAX_A 2CNG_A 5QF9_A 5QFB_A 5QFV_A 5QGB_A 5QEA_A 5QDY_A 2HNQ_A 2CM7_A 5QFQ_A 5QDZ_A 5QFW_A 5QG9_A 1EEN_A 5QG2_A 5QEJ_A 5QFJ_A …	0.96
3JQG_A	3JQG_A 4CMB_A 3JQB_A 6GCL_A 4CMJ_A 4CLX_A 4CLH_A 6GD0_A 3JQ6_A 4CL8_A 4CMK_A 3BMQ_A 4CM5_A 3JQ9_A 3BMC_A 5K6A_A 2X9V_A 4CLR_A 6GDP_A 3BMO_A 4CMG_A 6GDO_A 5JCJ_A 4CM9_A 4CM3_A 4CLD_A 3BMN_A 2X9N_A 3JQE_A 4CLO_A 6GCQ_A 6GEX_A 3JQA_A 4CM1_A 4CMC_A 3JQC_A 6GD4_A 3JQ7_A 5JDI_A 3MCV_A 3GN2_A 4CM6_A 3JQD_A 4CME_A 6GEY_A 4CM7_A 6GCP_A 5JCX_A 4CMA_A 2X9G_A 4CLE_A 2YHU_A 3GN1_A 6HNC_A 4WCF_A 6GCK_A 4WCD_A …	0.96
5MTQ_A	5MTQ_A 5MTP_A 4OIM_A 5UGT_A 4OYR_A 4OXY_A 5UGS_A 4OXK_A 4OXN_A 5MTR_A 5COQ_A 5CPF_A 5CP8_A 4OHU_A 5UGU_A 4BGI_A 5W07_A 5VRN_A 5VRL_A 6R9W_A 4R9R_A 5VRM_A 4R9S_A 2PR2_A 5OIO_A 4TRO_A 2X23_A 2AQH_A 5G0U_A 5OIP_A 2B36_A 5OIR_A 4UVH_A 5G0T_A 5OIS_B 4UVG_A 4D0S_A 2AQI_A 5OIQ_A 4TZT_A 4QXM_A 4TZK_A 4BQR_A 4UVE_A 4BII_A 4DRE_A 4TRJ_A 4BQP_A 2B35_A 2X22_A 4BGE_A 4U0J_A 5OIF_A 5JFO_A 3FNE_A 5OIC_A 4DQU_A …	0.97
5PHK_A	5PHK_A 5PHJ_A 5PKA_A 5PH6_A 5PHD_A 5PHH_A 5PKR_A 5PM7_A 5PM8_A 5PH1_A 5PHA_A 5PLW_A 5PN0_A 5PK9_A 5PHI_A 5PIW_A 5PI8_A 5PIU_A 5PJ8_A 5PJX_A 5PHB_A 5PH2_A 5PH9_A 5PNB_A 5PHM_A 5PJQ_A 5PHF_A 5PHN_A 5PH3_A 5PHE_A 5PJM_A 5PH0_A 5PJT_A 5PHC_A 5PH8_A 5PHG_A 5PI1_A 5PML_A 5PII_A 5PI0_A 5PM1_A 5PH4_A 5PIT_A 5PHL_A 5PH5_A 5PH7_A 5PL5_A 5PHX_A 5PKL_A 5F5A_A 5F5C_A 4D6S_A 4D6R_A 4D6Q_A 6ETT_A 6F5Q_A 6ETW_A …	1
6Q5B_A	6Q5B_A 5DTK_A 6P99_A 6P9C_A 6P98_A 6P97_A 6Q5F_A 4S2K_A 6PXX_A 5DVA_A 5DTS_A 5QAH_A 5QAX_A 5QA6_A 5QAK_A 5QAF_A 5QB0_A 5QAE_A 5QB2_A 5QA4_A 5QAS_A 5QAG_A 5FAT_A 5QAJ_A 5QAB_A 5QAY_A 5QAW_A 5QAN_A 5QAC_A 5QAO_A 5QAT_A 5QAI_A 5QAL_A 5QAD_A 5QA9_A 5QA8_A 5QAZ_A 5QAA_A 5QB3_A 5QA5_A 5QAM_A 5QAR_A 5QA7_A 4WMC_A 5FAS_A 5FAQ_A 5HAP_A 6HB8_A	1
2AMV_A	2AMV_A 1LWO_A 1NOK_A 1HLF_A 1A8I_A 1NOI_A 1FU8_A 1K06_A 8GPB_A 1GGN_A 1PYG_A 3GPB_A 1AXR_A 2PRJ_A 3AMV_A 2SKE_A 7GPB_A 1C8K_A 1GG8_A 1B4D_A 1GPY_A 1C8L_A 2SKC_A 2GPB_A 1K08_A 1FS4_A 6GPB_A 1GFZ_A 1H5U_A 4GPB_A 1NOJ_A 1FTW_A 1FU7_A 2SKD_A 1LWN_A 1FTQ_A 5GPB_A 2PRI_A 1FTY_A 1FU4_A 1C50_A 1ABB_A	0.99
3KFK_A	3KFK_A 3KFE_A 3RUW_A 3RUV_A	1
2ZZ4_A	2ZZ4_A 2ZZ2_A 3WJY_A 3WK1_A 2E6Y_A 3WK3_A 2ZZ5_A 1X1Z_A 3W07_A 3WK0_A 2ZZ3_A 3WJZ_A 2ZZ7_A 3WJW_A 3WJX_A 2ZZ1_A 2ZZ6_A 3WK2_A 1KM4_A 1KM2_A 1KM6_A 3SW6_A 3SSJ_A 1KLZ_A 3SEC_A 1KM1_A 3SGU_A 1KM3_A 1KM0_A 3THQ_A 1LP6_A 1LOL_A 3LHZ_A 3G1X_A 3G1D_A 1LOQ_A 3G1V_A 3G1H_A 3P5Z_A 4NUW_A 3G22_A 3LHT_A 3LHY_A 3LV6_A 3G1F_A 4NT0_A 3LHU_A	0.98
1TGV_A	1TGV_A 1U1F_A 1TGY_A 1U1E_A 1U1G_A 1U1D_A 1U1C_A 2HRD_A 3KVV_A 1RXS_A 2HWU_A 4OGK_A 3C74_A 1RXU_A	0.97
1VAM_A	1VAM_A 4H55_A 4PCR_A 1QGL_A 3QLQ_A 4PF5_A 4I30_A 4P9X_A 5F5Q_A 5BYN_A 4DPN_A 1DQ2_A 3SNM_A 1HQW_A 1GIC_A 4P9W_A 4P9Y_A 3JU9_A 1JW6_A 4P14_A 1VAL_A 1JN2_P 1CJP_A 5CNA_A 5Z5Y_A	1
5AOM_A	5AOM_A 5O1B_A 4AGP_A 5O1G_A 4AGO_A 6GGA_A 5AB9_A 5AOJ_A 5ABA_A 6GGD_A 5O1H_A 4AGL_A 6GGC_A 5AOL_A 5G4O_A 5O1D_A 5O1F_A 5AOK_A 4AGM_A 5O1I_A 5O1C_A 4AGN_A 5LAP_A 6GGE_A 3ZME_A 5A7B_A 6GGB_A 5O1E_A 5G4M_A 5O1A_A 5G4N_A 4AGQ_A 4IJT_A 5MCW_A	1
4KPB_A	4KPB_A 6IAO_A 4KPA_A 3PSX_A 3HF2_A 3M4V_A 1ZO4_A 5OG9_A 1ZO9_A 1ZOA_A 1JPZ_A 4DUB_A 4DUF_A 5JQV_A 1SMJ_A 4DUE_A 5JQU_A 1FAG_A 3EKD_A 3KX3_A 3BEN_A 5JTD_A 4DTZ_A 5JQ2_A 5E9Z_A 4ZFA_A 4ZF8_A 4ZFB_A 4ZF6_A 2UWH_A 6H1T_A 6H1L_A 6HN8_A 6H1S_A 6H1O_A 5B2X_A 5B2Y_A 5B2V_A 3WSP_A 5XHJ_A 5XA3_A 5B2W_A 5B2U_A 4HGF_A 5ZLH_A 5ZIS_A 4KEY_A 4O4P_A 4HGH_A 3CBD_A 4HGG_A 4KEW_A 4HGI_A	0.97
4R7M_A	4R7M_A 3KR5_A 4R6T_A 3T8W_A 4R76_A 4K3N_A 3KR4_A 6EE2_A 4ZX8_A 4ZX9_A 4ZYQ_A 4ZY0_A 4ZY1_A 4ZY2_A 4X2T_A 5CBM_A 6EEE_A	1
6CFG_B	6CFG_B 4CQP_B 4CQR_B 4CQQ_B 5AJM_B 4CQZ_B 4CQU_B 4CQS_B	1
2DSC_A	2DSC_A 5NQR_A 5NWH_A 2DSD_A 5QJW_A 5QJA_A 5QJK_A 5QJB_A 5QJT_A 5QTQ_A 5QK0_A 5QJN_A 5QJO_A 5QTO_A 5QTN_A 5QJ7_A 5QK1_A 5QJR_A 5QJM_A 5QJ9_A 5QJD_A 5QJC_A 5QK8_A 5QJH_A 5QTR_A 5QJS_A 5QJV_A 5QJ4_A 5QTS_A 5QK9_A 5QJ5_A 5QK3_A 5QTM_A 5QJZ_A 5QJQ_A 5QJU_A 5QK6_A 5QKA_A 5QK4_A 5QJY_A 5QTP_A 5QK5_A 5QJG_A 3ACA_A 3AC9_A 3L85_A	1
5T9Z_A	5T9Z_A 5TA2_A 5NOT_A 1YND_A 5NOQ_A 6GJY_A 4N1N_A 5NOW_A 4N1R_A 1NMK_A 5NOS_A 1W8L_A 6GJP_A 5NOV_A 5NOR_A 4N1Q_A 6GJN_A 4N1S_A 5NOX_A 5NOZ_A 6GJJ_A 1W8M_A 6GJL_A 4N1O_A 6GJR_A 5NOU_A 6GJI_A 5NOY_A 6GJM_A 5LUD_A 4N1P_A 3RDD_A 6GS6_A 5T9W_A 5TA4_A 5T9U_A	0.98
4Q21_A	4Q21_A 5X9S_A 4US2_R 4US0_R 4URZ_R 4URY_R 4US1_R 2C5L_A 6Q21_A 5VBE_A 4K81_B 4DLR_A 4DLV_A 1P2U_A 4DLZ_A 3RSL_A 1GNP_A 3RSO_A 1QRA_A 3RS2_A 3RS5_A 1P2S_A 4DLY_A 1GNQ_A 4DLX_A 3V4F_A 4G0N_A 1GNR_A 3RS0_A 3L8Y_A 1WQ1_R 3RS3_A 2CLC_X 2EVW_X 2CL7_X 2CE2_X 2CL6_X 2CL0_X 1PLK_A 1CLU_A 1PLJ_A 1NVX_Q 1NVU_Q	0.98
4LRM_A	4LRM_A 1XKK_A 5ZWJ_A 5CNN_A 4RIW_B 4RIX_B 4RIY_B 5JEB_A 4HJO_A 3UG2_A 2EB3_A 3VJN_A 3VJO_A 6S8A_A 5Y9T_A 1M17_A 6S89_A 5Y25_A 5HCZ_A 5CAU_A 5X2C_A 5HCX_A 5HIC_A 5CAP_A 4RJ5_A 3W2O_A 3IKA_A 5EDR_A 4WD5_A 5C8N_A 5XDK_A 4RJ8_A 5EM5_A 5CAV_A 4RJ6_A 6DUK_A 5XGN_A 5CAS_A 5ZTO_A 5XGM_A 3W2R_A 5GMP_A 5XDL_A 5CAL_A 4R5S_A 5GTY_A 5EM6_A 4LL0_A 5C8M_A 4LQM_A 5GTZ_A 5C8K_A 5HIB_A 5X2F_A 3W2Q_A 5YU9_A 5EM8_A …	0.96
5F1G_A	5F1G_A 5JOC_A 5GZW_A 4OLG_A 2R9W_A 3IXB_B 3IXH_B 2PU2_A 4KZ8_A 1O07_A 3GQZ_A 1KDW_A 6DPZ_A 4KZ5_A 1KDS_A 3BM6_A 3GRJ_A 4KG5_B 4KZ7_A 4JXW_A 2HDU_A 1MY8_A 1KE0_A 4LV3_A 4LV2_A 2HDQ_A 3GVB_A 1FSW_A 4KEN_B 4E3J_A 4E3I_A 1FSY_A 4KZA_A 2R9X_A 4KZ3_A 4E3K_A 3BLS_A 3GV9_A 3O87_A 1KVL_A 1LL5_A 3GR2_A 6DPX_A 4JXV_A 1MXO_A 1FCN_A 1IEM_A 2RCX_A 4E3N_A 3O88_A 2PU4_A 2HDS_A 1KE3_A 4E3O_A 4E3L_A 4E3M_A 4KZ9_A …	0.94
3DDQ_B	3DDQ_B 3DOG_B 4BCM_B 4BCP_B 2V22_B 4FX3_B 4CFN_B	1
4JPG_A	4JPG_A 3SRD_A 5X0I_A 6NU5_A 4WJ8_A 6NUB_A 3GQY_A 5X1V_A 3GR4_A 3ME3_A 3N25_A 1A49_A 1AQF_A 1A5U_A 6B6U_A 4G1N_A	1
5VGI_A	5VGI_A 5A7S_A 5A7O_A 4BIS_A 4GD4_A 5FYH_A 5A7W_A 5LY1_A 3PDQ_A 5A7N_A 2OX0_A 3RVH_A 2YBS_A 5FY8_A 5FYC_A 3NJY_A 5A7Q_A 2VD7_A 5A80_A 4AI9_A 5FYI_A 2OQ7_A 3U4S_A 5A7P_A 2YBP_A 2YBK_A 2OQ6_A 5VMP_A 5F5I_A 6H4Y_A 4URA_A 6H4T_A 5F32_A 5F3G_A 6H4X_A 6H4V_A 5F39_A 5FPV_A 5F2W_A 5F3E_A 6H4O_A 5F37_A 5F3C_A 5F3I_A 5F2S_A 6H4Q_A 6H4W_A 6H4P_A 6H4S_A 6H4R_A 5TVR_A 6G5X_A 5ANQ_A 6G5W_A 2Q8C_A 2P5B_A 2Q8D_A …	0.97
4BFP_A	4BFP_A 5NOB_A 5AL3_A 4BJC_A 3U9H_A 5OWS_A 3U9Y_A 4AVU_A 4BU7_A 4UHG_A 4UVZ_A 4BUA_A 5AKW_A 4BJ9_A 5NUT_A 4UVU_A 4UX4_A 4UVS_A 3MHJ_A 4UVW_A 4BUU_A 4BU9_A 4HYF_A 4BU5_A 4BU3_A 5AL2_A 4UVO_A 4UVT_A 4BUX_A 5OWT_A 4UFY_A 5AKU_A 4BU8_A 4BUS_A 5AL4_A 4BU6_A 4UVN_A 4W5I_A 3P0Q_A 3P0N_A 4BUF_A 4BUV_A 4M7B_A 4UVL_A 5AL5_A 4BUI_A 3UA9_A 3P0P_A 4BS4_A 4UVY_A 4BJB_A 3KR8_A 4UVV_A 4BUE_A 4AVW_A 4BUW_A 4UVX_A …	0.99
5PB7_A	5PB7_A 5PBF_A 5PBE_A 5PB9_A 5PBC_A 5PBA_A 5PBB_A 5PBD_A 5PB8_A	1
6E3G_A	6E3G_A 6J1L_A 5NIB_A 5NI7_A 5NI8_A 5NI5_A 6ESN_A 5G46_A 5G44_A 5G42_A 5G43_A 5APH_A 5APJ_A 5G45_A 6FGQ_A 5APK_A 6R7A_A 6R7J_A 6R7K_A 6U25_A 4YMQ_A 4WLB_A 6BN6_A 4WQP_A 6O98_A 4WPF_A 5EJV_A 6CN5_A 4NIE_A 4S14_A 6NWS_A 6CN6_A 6NWU_A 5X8S_A 5UFR_A 5X8X_A 5X8Q_A 6IVX_A 6A22_A 5UFO_A 5AYG_A 5UHI_A 5NU1_A 5NTI_A 6FZU_A 6G07_A 5NTN_A 6G05_A 5NTW_A 5K74_A 5K3M_A 5K3N_A 5K6E_A 5YP6_A 6NWT_A 5LWP_A 3L0J_A …	0.93
4KIJ_A	4KIJ_A 4KIW_A 4KIU_A 4KI7_A 3N8N_A 3N87_A 3N86_A 3N76_A 3N7A_A 4CL0_A 2Y77_A 4CKY_A 4CIV_A 2Y76_A 2XB8_A 4CIY_A 4CIW_A 2Y71_A 4B6P_A 4V0S_A 4B6O_A 4CIX_A 1H0S_A 4B6Q_A	0.94
5J6L_A	5J6L_A 2YE9_A 2YEF_A 2YEH_A 2YE2_A 5M4H_A 2YEA_A 2YED_A 2YEB_A 5M4E_A 2YE6_A 2YE4_A 2YE3_A 2YE5_A 2YEC_A 2YEJ_A 2YE8_A 2YE7_A 2YEE_A 2YEI_A 3K97_A 4CWT_A 4CWR_A 4CWP_A 4B7P_A 4CWF_A 4BQJ_A 4CWN_A 4BQG_A 4CWQ_A 4CWS_A 4CWO_A 4AWQ_A 4AWP_A 4AWO_A 5LO5_A 5NYH_A 5LO0_A 5LNY_A 4EFU_A 5LO1_A 6FCJ_A 5OD7_A 5ODX_A 5LO6_A 4EEH_A 5LNZ_A 5OCI_A 4EFT_A 3K98_A 3K99_A 3VHC_A 3B24_A 3VHD_A 3B26_A 3B27_A 3VHA_A …	0.96
5A5Z_A	5A5Z_A 4EYL_A 4EY2_A 4EYB_A 4EYF_A 5NBK_A 4RL2_A 5O2F_A 4U4L_A 5N0H_A 6IBS_A 6Q2Y_A 6IBV_A 6RMF_A 6Q30_A 4HKY_A 4GYU_A 4RAM_A 5XP6_A 5XP9_A 4RBS_A 6EX7_A 5ZJC_A 5ZIO_A 5YPI_A 5ZJ2_A 5O2E_A 5ZJ1_A 5ZGI_A 4RL0_A 5ZJ8_A 5ZJ7_A 5YPN_A 5YPK_A 5YPM_A 3SFP_A 6OVZ_A 6D1B_A 6MDU_A 6D1E_A 6D1F_A 6D1A_A 6D1K_A 6D1G_A 6NY7_A 6D1J_A 6D1D_A 6D1I_A 6O3R_A 6D1H_A 6D1C_A 6EFJ_A	0.93
4UZD_A	4UZD_A 2BMC_A 2J4Z_A 1MUO_A 3LAU_A 4UYN_A 4UZH_A 4BYJ_A 6R49_A 4ZTS_A 6HJJ_A 5AAG_A 5AAF_A 6R4C_A 6C83_A 6CPE_A 6R4D_A 6GRA_A 4ZTR_A 2X6E_A 6I2U_A 6CPF_A 5L8K_A 6R4A_A 4ZS0_A 6R4B_A 6HJK_A 2X6D_A 5AAD_A 5L8J_A 4ZTQ_A 5AAE_A 6CPG_A 5L8L_A 5ONE_A 4BYI_A 4JAI_A 4JAJ_A 3NRM_A 2C6E_A 2XNG_A 5LXM_A 4B0G_A 4O0W_A 4O0S_A 1OL6_A 5G15_A 4O0U_A 4C3R_A 5ZAN_A 3QBN_A 2J50_A 2XRU_A 3UP2_A 4DED_A 3FDN_A 3M11_A …	0.96
4OJN_A	4OJN_A 5ZJD_A 4AJP_A 4QT0_A 4QSM_A 4OKN_A 4ZVV_A 5W8K_A 6MV8_A 6MVA_A 5W8H_A 5W8I_A 5W8J_A 5W8L_A 6BAG_A 4QO8_A 4QO7_A 6BB0_A 6BB3_A 6BB1_A 4R69_A 5IXY_A 6BAD_A 4R68_A 6BAZ_A 6BB2_A 4M49_A 6BAX_A 5IXS_A 4JNK_A	1
5NHP_A	5NHP_A 5NGU_A 5NHF_A 5NHJ_A 5NHL_A 5NHH_A 5NHO_A 6SLG_A 5NHV_A 2OJI_A 3I5Z_A 2OJJ_A 1PME_A 2OJG_A 3I60_A 4QP7_A 4QP9_A 4QP4_A 4QP8_A 4QPA_A 4QP1_A 4QP3_A 4QP6_A 4QP2_A 6G9D_A 5AX3_A 4O6E_A 6QA3_A 6QAQ_A 1TVO_A 6GJD_A 6QAH_A 6G9J_A 6G9H_A 6QAG_A 6QA4_A 6Q7K_A 3W55_A 6G9A_A 6GJB_A 6QA1_A 6QAW_A 6GE0_A 6G91_A 6GDQ_A 6G8X_A 6G92_A 1WZY_A 5LCJ_A 6G93_A 6Q7T_A 6RQ4_A 6QAL_A 6G97_A 6G9N_A 6GDM_A 6G9K_A …	0.97
4ALL_A	4ALL_A 4CV0_A 4ALI_A 4BNJ_A 4BNI_A 4D42_A 4D45_A 4D43_A 4BNG_A 4ALJ_A 4D41_A 4BNF_A 4ALK_A 4BNM_A 4BNL_A 4BNN_A 4CV1_A 4D44_A 4BNH_A 4BNK_A 4CUZ_A 4NZ9_A 3GR6_A 4FS3_A	0.95
4XXJ_A	4XXJ_A 1M0M_A 6G7I_A 4FPD_A 3VHZ_A 6G7J_A 6G7L_A 2ZZL_A 1M0K_A 3VI0_A 4HYX_A 1M0L_A 6G7K_A 4HWL_A 2ZFE_A 6GA5_A 1UCQ_A 1P8H_A 3UTW_A 3UTV_A 6GAE_A 1O0A_A 1P8I_A 6GA1_A 1P8U_A 5B35_A 2WJK_A 6GAA_A 3HAS_A 1C8R_A 2I20_A 6GAH_A 3HAQ_A 3UTY_A 2NTU_A 6GAB_A 6GAF_A 1S8L_A 6GAG_A 6GA3_A 6GAI_A 6GA4_A 6GAD_A 5B34_A 6GAC_A 6GA9_A 1S8J_A 6GA8_A 1JV6_A 6GA6_A 2I1X_A 1MGY_A 3HAR_A 2I21_A 3HAP_A 6GA2_A 1DZE_A …	1
5KUY_B	5KUY_B 6NSB_B 4O5I_B 6NSA_B 6NS9_B 4O58_B 6NSF_B 4GMS_B 6NSG_B 2HMG_B 2YPG_B 6BKT_B 6CEX_B 5T6N_B 4WE4_B	1
6QXG_A	6QXG_A 6QXH_A 6R2E_A 4E28_A 4G6W_X 3HB8_A 4GD7_A 2ONB_A 1JU6_A 4G2O_X 3H9K_A 3OB7_A 1JUJ_A 5X5Q_A 1I00_A 5X67_A 5X66_A 5X69_A 6PF5_A 6PF3_A 5HS3_A	0.98
4B9K_C	4B9K_C 6GMR_V 3ZUN_C 4AWJ_C 3ZTC_C 3ZRC_C 4W9E_C 5NW1_C 5LLI_C 4W9L_C 6HAX_B 5NVX_C 5NVY_C 5NVW_C 4BKT_C 5NW2_C 4W9I_C 5T35_D 4W9G_C 4W9C_C 4W9D_C 5NVV_C 6HAY_B 4BKS_C 6GFZ_C 4W9J_C 3ZTD_C 5NVZ_C 4B95_C 4W9K_C 4W9H_C 6GFY_C 6SIS_D 4W9F_C 5NW0_C 6FMK_C 6FMI_C 6FMJ_C	0.94
4E92_A	4E92_A 2GON_A 4INB_A 4NX4_C 4J93_A 4E91_A	1
5IS8_A	5IS8_A 5NTC_A 5LKJ_A 5LV2_A 5TBH_A 5ISE_A 5IS6_A 5ISF_A 5ISI_A 5ISC_A 5K8V_A 5K8W_A 5K8X_A 5TBJ_A 5IS9_A 5LV3_A 5IH3_A 5ISH_A 5LGQ_A 5ISG_A 5ISB_A 5IS7_A 5DX1_A 6ARJ_A 6ARV_A 2Y1X_A 2Y1W_A 6D2L_A 6DVR_A	0.96
2UVW_A	2UVW_A 2ATL_A 2ASD_A 4GC7_A 2C2R_A 4TQS_A 2W9C_A 2J6T_A 2C2D_A 2VA3_A 2XCA_A 2JEJ_A 2VA2_A 4GC6_A 2BQR_A 2V9W_A 2UVR_A 2J6S_A 2V4Q_A 2BQU_A 2W9A_A 1S9F_A 2IA6_A 3FDS_A 1RYS_A 3M9M_B 1JXL_A 1S0M_A 2IBK_A 1S97_A 3M9N_B 1S0O_A 1RYR_A 1N56_A 2R8I_A 2RDJ_A 3M9O_B 1JX4_A 4QWD_A 4QWE_A 4QWA_A 4QW9_A 2IMW_P 3PW5_A 3PW2_A 4QWC_A 4QWB_A 2AGO_A 3KHL_A 3QZ7_A 3QZ8_A	0.98
3KD5_E	3KD5_E 3CFP_A 3CFO_A 3CFR_A 5GNQ_A 4DTN_A 4M3U_A 4DTP_A 1WAF_A 3SI6_A 3QET_A 2OZM_A 3NDK_A 4FJJ_A 4FJM_A 4M3R_A 2ATQ_A 1WAJ_A 4FK4_A 2OYQ_A 4E3S_A 4FJG_A 4FJL_A 3LZJ_A 4I9Q_A 3SPZ_A 1CLQ_A 4I9L_A 3UIQ_A 3S9H_A 4FJX_A 3QEV_A 4KHN_A 4FK0_A 4DTU_A 4M42_A 4M3Y_A 3SPY_A	1
4ENT_A	4ENT_A 1GGF_A 3PQ8_A 3PQ6_A 4ENR_A 3PQ7_A	0.97
2QBO_A	2QBO_A 3WRJ_A 3WRI_A 3WRM_A 2QBM_A 2QBN_A 3WRK_A 2QBL_A 3WRL_A 2FE6_A 3WRH_A 1P7R_A 1P2Y_A 1RF9_A 1LWL_A 5GXG_A 2A1O_A 4JWU_A 2Z97_A 4JWS_A 2A1N_A 2ZAW_A 4JX1_A 4L4F_A 5WK7_A 1GEM_A 1GEK_A 2A1M_A 4EK1_A 1PHF_A 1J51_A 7CPP_A 4CPP_A 1DZ9_A 3P6M_A 1CP4_A 3OIA_A 1PHG_A 3P6O_A 2H7R_A 1DZ8_A 1GJM_A 3CP4_A 3OL5_A 3P6T_A 6CPP_A 3P6P_A 1MPW_A 1PHA_A 5CPP_A 3P6N_A 1PHD_A 1T85_A 1PHB_A 1PHE_A 3P6X_A 1RE9_A …	0.98
2E07_A	2E07_A 2EGS_A 2ELE_A 2OWG_A 2OWU_A 2EL0_A 2EK7_A 2P6K_A 2P2X_A 2PB6_A	1
3ZGG_A	3ZGG_A 5C4C_A 5C3B_A 3V0O_A 5C38_A 5C4B_A 3V0N_A 5C4F_A 5M7A_A 3IOI_A 3V0Q_A 3V0M_A 3U0X_A 5M79_A 3U0Y_A 5C49_A 5C1H_A 5C48_A 5BXC_A 5C1G_A 5M7D_A 5C36_A 5C47_A 5C4D_A 5C3A_A 3V0L_A 5C4E_A 5M7C_A 5C1L_A 5C8R_A 3V0P_A 5C3D_A 3ZGF_A 1ZHJ_A 2RJ4_A 4FRB_A 4FRD_A 2RJ9_A 2RJ7_A 4FRA_A 1ZJO_A 3SX3_A 4FRP_A 4FRH_A 3SXA_A 4KC1_A 4KC2_A 4KC4_A 3I0F_A 1R81_A 1R82_A	0.96
1GZT_A	1GZT_A 6S5R_A 3ZDV_A 2JDN_A 2JDM_A 2JDP_A 6S5P_A 1OUR_A 3DCQ_A 2BP6_A 1OXC_A 5A3O_A 1OVP_A 2BOJ_A	0.98
4BKE_A	4BKE_A 6HSC_A 5UJB_A 4L8U_A 2XW1_A 2BXL_A 4IW1_A 1E7E_A 5VNW_A 2XVU_A 2BXO_A 1HK2_A 1N5U_A 3A73_A 1HA2_A 1O9X_A 4L9K_A 1E7H_A 4Z69_A 2BXQ_A 2XVQ_A 2XW0_A 2BXG_A 3LU6_A 5ID7_A 1E7I_A 2BXP_A 2BXE_A 2I30_A 2BXH_A 2BX8_A 1HK1_A 1E7C_A 2VUE_A 5IJF_A 2XVV_A 4IW2_A 2BXB_A 1GNI_A 4LB9_A 1HK5_A 1E7A_A 2BXC_A 1E7B_A 2YDF_A 6A7P_A 3JQZ_A 1E7F_A 1HK4_A 2BXD_A 3B9L_A 1GNJ_A 4LA0_A 3LU7_A 2BXM_A 5Z0B_A 5X52_A …	1
4ZJQ_A	4ZJQ_A 4ZIW_A 6Q4O_A 6Q4P_A 5JMN_A 4DX5_A 4DX7_A 2HRT_A 2GIF_A 6Q4N_A 2J8S_A 4K7Q_A 2DR6_A 2DRD_A 3AOD_A 1T9X_A 4ZJL_A 1OY9_A 5NC5_A 2W1B_A 1T9Y_A 1OY8_A 4ZJO_A 1T9V_A 2RDD_A 1T9W_A 1OYD_A 1OYE_A 1T9U_A	1
3F34_A	3F34_A 2ZUR_X 1XZ3_A 5ERJ_A 3RAV_A 3F38_A 5E2D_A 3F33_A 5HQO_A 3RD0_A 3F36_A 5AXS_A 3F35_A 3NOZ_X 1HRS_A 1XZ1_A 3F37_A 5CZU_A 3O7S_A 3H7G_A 4DE6_A 5E1U_A 3U90_A 3WVW_A 5LG2_A 2GYD_A	1
4BZB_A	4BZB_A 4BZC_A 4QFZ_A 4QFX_A 4QG0_A 4QFY_A 4QG2_A 6DW5_A 6DWK_A 4QG4_A 4RXS_A 4RXR_A 4RXQ_A 4TO0_A 4TNX_A 4TNQ_A 4TNP_A 4TO6_A	1
6QZ5_A	6QZ5_A 6QFQ_A 6QZ6_A 6QZB_A 6QZ8_A 6QYP_A 4OQ5_A 3WIY_A 3WIX_A 6NE5_A 5IEZ_A 5IF4_A 6BW2_A 6BW8_A 5FDR_A 6O6F_A 6UDV_A 6UDX_A 6UD2_A 6UDI_A 4ZBI_A 6OQN_A 4OQ6_A 4ZBF_A 6UDT_A 6B4L_A 6OQC_A 6UDY_A 6UDU_A 5VKC_A 6P3P_A 6B4U_A 6OQD_A 6OQB_A 6O6G_A 4HW3_A 4HW2_A 5FDO_A 4WMR_A 5FC4_A	0.96
3A7D_A	3A7D_A 2ZVJ_A 2ZTH_A 6GY1_A 3HVJ_A 3HVK_A 4P7K_A 5P8X_A 5P9B_A 3NW9_A 5P90_A 5P9W_A 5LQU_A 4PYL_A 5P97_A 3OZT_A 3R6T_A 5P9S_A 5P9X_A 5P93_A 5LQK_A 5LQN_A 5P9C_A 5PA0_A 5P8Y_A 5LQR_A 5P91_A 3HVI_A 3HVH_A 3NWB_A 5LQC_A 5PA7_A 5P9Q_A 5P9V_A 3OZR_A 3OE4_A 5PA3_A 5P98_A 5P9A_A 3OZS_A 5P9D_A 1VID_A 5P94_A 5P99_A 5P9Y_A 5P95_A 5P9E_A 5PA1_A 5P8W_A 5LQJ_A 5PA5_A 5P9P_A 5P96_A 5P9U_A 5PA6_A 5LR6_A 1H1D_A …	0.96
1EFI_D	1EFI_D 1PZI_D 1FD7_D 5LZI_A 1EEF_D 1JQY_D	1
6UYA_A	6UYA_A 6O94_A 6O95_A 6O9D_A 5UIT_A 5UIQ_A 5UIU_A 5UIS_A 5UIR_A 6RFJ_A 6F3I_A 6RFI_A 4U9A_A 4U97_A 6EGA_A 6EG9_A 2NRU_A 4RMZ_A 5W84_A 5W85_A 6O8U_A 6MOM_A 4Y73_A 6EGF_B 5K7G_A 4ZTL_A 5T1S_A 5K76_A 5K7I_A 5K75_A 4YO6_A 5T1T_A 2OID_A 5KX8_A 4XS2_A 4ZTM_A 5K72_A 4YP8_A 4ZTN_A 6N8G_A 6F3D_A 6F3G_A 6F3E_A	0.95
3UVK_A	3UVK_A 6PG6_A 6PG8_A 6PG9_A 6PG3_A 6DAK_A 6D9X_A 6DAI_A 6E22_A 6E1Z_A 6E1Y_A 6DAR_A 6E23_A 6DAS_A 4IA9_A 3UR4_A 4QQE_A 5EAM_A 4QL1_A 3SMR_A 5EAP_A 5EAL_A 5EAR_A 5VFC_A 6U6W_A 6U8B_A 6U80_A 6PG4_A 6PGA_A 6PGF_A 6PGC_A 6PGE_A 6DYA_A 6PGD_A 6PGB_A 6PG7_A 6PG5_A 6U5M_A 6U5Y_A 6U8O_A 6DY7_A 6U8L_A	1
2CFD_A	2CFD_A 2CFG_A 2CFK_A 2CG1_A 2CG0_A 2CFL_A 2CFW_A 3WA2_X 3WA3_A 5ZPT_A 3X3X_A 5ZPQ_A	0.98
4U5J_A	4U5J_A 3DQX_A 3TZ8_A 3G5D_A 3EN7_A 5XP7_A 5TEH_A 3F3U_A 3EL8_A 3UQG_A 5T0P_A 2HWO_A 3DQW_A 6HVF_A 4YBJ_A 3D7T_B 3F3W_A 3EN5_A 6HVE_A 5XP5_A 2OIQ_A 3OEZ_A 3EL7_A 4O2P_A 4AGW_A 3F3T_A 2QLQ_A 3G6G_A 5SWH_A 5D12_A 4DGG_A 5D10_A 5SYS_A 3F6X_A 5D11_A 3LOK_A 3EN4_A 6ATE_A 5J5S_A 3QLF_A 4YBK_A 4FIC_A 3UQF_A 4MXY_A 3SVV_A 3TZ9_A 5K9I_A 3TZ7_A 3GEQ_A 1YOM_A 1YOL_A 2BDF_A 2BDJ_A 4MCV_A 4LGH_A 6E6E_A 4LGG_A	1
4O28_A	4O28_A 4N9C_A 4O13_A 4L4M_A 4N9E_A 4O15_A 4KFP_A 4O12_A 4LVG_A 4WQ6_A 6ATB_A 4KFN_A 4O10_A 4LVF_A 4LV9_A 4N9B_A 4O16_A 4O1D_A 4LVB_A 4M6Q_A 4JR5_A 6B75_A 4O0Z_A 6B76_A 4M6P_A 4L4L_A 4LTS_A 4N9D_A 4LWW_A 4JNM_A 4O1B_A 4KFO_A 4LVA_A 6PEB_A 5UPE_A 2E5C_A 2E5D_A 5UPF_A 5NSD_A 6AZJ_A 2H3D_A 5LX3_A 5LX5_A 5WI1_A 5KIT_A 5WI0_A 3G8E_A 3DKL_A 3DKJ_A 3DHD_A 3DGR_A 6E68_A 5U2M_A 5U2N_A	0.97
3ETG_A	3ETG_A 1HWY_A 3ETE_A 3ETD_A 1NQT_A	1
4YYZ_A	4YYZ_A 6NJ7_A 4BB5_A 4BB6_A 4K1L_A 3CZR_A 3OQ1_A 3BZU_A 3D3E_A 3HFG_A 3QQP_A 3D4N_A 4HX5_A 3H6K_A 3FCO_A 2ILT_A 3BYZ_A 3EY4_A 2RBE_A 3PDJ_A 4HFR_A 3D5Q_A 4C7K_A 4C7J_A 4P38_A 2IRW_A 4IJU_A 5PGV_A 5PGX_A 3TFQ_A 5PGY_A 4IJW_A 5QII_A 5PGW_A 5PGU_A 3CH6_A 4IJV_A 2BEL_A	1
3V36_A	3V36_A 3S3G_A 3RX2_A 3RX3_A 3RX4_A 3V35_A 3G5E_A 3T42_A 1Z3N_A 2AGT_A 4QXI_A 2PD9_A 2DV0_A 2PEV_A 5OUJ_A 2PDH_A 4PUW_A 2PFH_A 2PDX_A 2NVD_A 4QX4_A 3LEN_A 4YS1_A 2FZ9_A 4PRT_A 2IKG_A 4LAU_A 2DUX_A 2I17_A 2PF8_A 3MC5_A 2PDK_A 3M64_A 4XZH_A 3GHU_A 2IKJ_A 6F7R_A 2PDW_A 1X98_A 4LBS_A 2HVN_A 2PDJ_A 4LBR_A 4LAZ_A 2IKH_A 3LBO_A 4YU1_A 3M4H_A 3LEP_A 2IKI_A 1EL3_A 1T41_A 2PDI_A 5HA7_A 1T40_A 5OU0_A 2NVC_A …	1
4Q8W_A	4Q8W_A 4KWO_A 4Q8V_A 4LBU_A 4Q8Q_A 4PUM_A 4LEQ_A 5LPO_A 4Q8P_A 4FSA_A 3GC4_A 5LPT_A 1Q4W_A 3BLL_A 3EOU_A 5LPP_A 5JGO_A 6FMN_A 5J9N_A 3C2Y_A 4Q4O_A 4GH3_A 1ENU_A 3TLL_A 5JSW_A 1OZQ_A 4Q8U_A 5JSV_A 5JXQ_A 4FR1_A 1P0B_A 2BBF_A 3GE7_A 5JT6_A 1S38_A 2POT_A 1S39_A 3RR4_A 5EGR_A 4GIY_A 4Q4Q_A 5JGM_A 3S1G_A 4H7Z_A 5J9O_A 4GH1_A 3EOS_A 4PUK_A 1R5Y_A 4HVX_A 1Q63_A 2Z1W_A 1K4H_A 5JT5_A 3SM0_A 5J9M_A 4Q4R_A …	0.97
4Y79_A	4Y79_A 4BTI_B 2CJI_A 2Y81_A 4BTU_B 1LQD_B 1LPG_B 1EZQ_A 2UWL_A 2UWP_A 4Y7B_A 4Y7A_A 4A7I_B 2Y80_A 4BTT_B 2UWO_A 2Y7X_A 1F0S_A 2J34_A 4ZHA_A 2J2U_A 2J94_A 4ZH8_A 2J4I_A 2WYJ_A 4Y71_A 4Y6D_A 2Y82_A 2BOH_B 2J95_A 2WYG_A 2VH0_A 2VH6_A 4Y76_A 1LPZ_B 1KSN_A 1FAX_A 2Y7Z_A 1F0R_A 1LPK_B 2J38_A 2BQW_B 2BQ6_B 2VVU_A 2XBV_A 2XBW_A 2VVV_A 2VWO_A 2VVC_A 2BOK_A 2XC4_A 2VWN_A 2VWM_A 2XC5_A 2XBX_A 2VWL_A 2XBY_A …	0.98
6NMB_A	6NMB_A 2VNT_A 2O8W_A 3IG6_B 2VIV_A 1O5B_B 5ZA9_U 1EJN_A 5ZAG_U 1C5W_B 5ZA7_U 2VIW_A 1C5X_B 2O8T_A 5ZAF_U 6AG2_U 1GJ8_B 5ZAE_U 2VIN_A 5WXT_U 1GJA_B 1O5A_B 1C5Y_B 1F5K_U 5ZAH_U 1C5Z_B 1O5C_B 5ZC5_U 3KHV_A 6AG3_U 1GJ9_B 2O8U_A 1GJD_B 3KID_U 3KGP_A 1GJC_B 1LMW_B 1GJ7_B 1O3P_B 6AG9_U 2VIQ_A 5ZA8_U 2VIP_A 5ZAJ_U 5WXS_U 1F92_A 1F5L_A 2VIO_A 1GJB_B 4H42_U 1W0Z_U 4ZKO_U 1W10_U 4ZKR_U 1W13_U 1W12_U 3MHW_U …	0.99
2JJ2_A	2JJ2_A 1MAB_A 1COW_A 1NBM_A 2V7Q_A 1E79_A 2JDI_A 1H8E_A	0.99
3P98_A	3P98_A 1PZP_A 1ERO_A 1M40_A 4OQ0_A 1JVJ_A 1ERQ_A 1FQG_A 1PZO_A 1JWZ_A 4RX3_A 1NYY_A 1JWV_A 1NYM_A 1NY0_A 1NXY_A 1ERM_A 1AXB_A 1BT5_A 1TEM_A 4OQG_A	0.98
5UIO_A	5UIO_A 5UIH_A 6MR9_A 6CQA_A 6CXK_A 6CW7_A 6MTH_A 6MT8_A 6CYV_A 5UIP_A 5UII_A 5Z6J_A 4X5F_A 5Z6M_A 5Z6L_A 4X5G_A 5Z6K_A 4X5I_A 3QYO_A 5E8Q_B 5CCC_A 3KFY_A 4P66_A 1RX4_A 1RB3_A 3QYL_A 5CC9_A 3R33_A 1TDR_A 1RC4_A 1JOM_A 5W3Q_A 2ANO_A 1DDR_A 3OCH_A 1DYH_A 1JOL_A 1RX5_A 1RA8_A 1DYJ_A 2ANQ_A 1RX6_A 1RF7_A 5UJX_B	1
5LAZ_A	5LAZ_A 5HMH_A 5HMK_A 5HMI_A 4ZGK_A 4HG7_A 4OGV_A 5LAY_A 4JWR_A 5LAV_A 5C5A_A 5OAI_A 4ZFI_A 1T4E_A 5OC8_A 6Q9H_A 4ZYI_A 6I29_A 5LN2_A 4OCC_A 4OAS_A 6Q96_A 4QO4_A 6Q9L_A 4QOC_A 6GGN_A 4ZYC_A 4ERE_A 4OBA_A 4ERF_A 4DIJ_A 3JZK_A 4OQ3_A 4ZYF_A 6Q9O_A 3LBK_A 4JV7_A 4JV9_A 4JVE_A 4JVR_A 3LBL_A 3TJ2_A 4MDN_A 6I3S_A 5LAW_A 3W69_A 3VZV_A 4MDQ_A 1RV1_A 3VBG_A 3EQS_A	0.94
4PGT_A	4PGT_A 11GS_A 5DDL_A 2A2S_A 2A2R_A 13GS_A 5JCW_A 12GS_A 3DGQ_A 5L6X_A 6AP9_A 18GS_A 3PGT_A 2PGT_A 5X79_A 3N9J_A 3DD3_A 17GS_A 1PGT_A 1AQV_A 1AQX_A 20GS_A 1ZGN_A 3CSH_A 4GSS_A 5J41_A 1GSS_A 3IE3_A 3GUS_A 9GSS_A 19GS_A 10GS_A 3KM6_A 3CSI_A 3KMO_A	0.97
6B99_A	6B99_A 1YC1_A 1YC4_A 1YC3_A 6GPO_A 6CEO_A 2FWZ_A 6GR1_A 6GR5_A 5VYY_A 6CYH_A 6GPH_A 6GPT_A 6GQU_A 6GPP_A 3O0I_A 6GR3_A 6GQS_A 6GP8_A 2FWY_A 6OLX_A 2H55_A 6GQR_A 6CYG_A 6GPF_A 6GQ6_A 6GPR_A 6N8X_A 6GPY_A 4YKT_A 4YKR_A 4YKX_A 4YKU_A 4YKZ_A 4YKY_A 4YKW_A 4YKQ_A 3WQ9_A 5ZR3_A 3QDD_A 2VCI_A 6EYA_A 6ELO_A 2WI2_A 2VCJ_A 1UYK_A 2CCS_A 6EL5_A 1UYI_A 1UYG_A 1UYH_A 6EY8_A 2CCU_A 1UY8_A 2UWD_A 4FCQ_A 4W7T_A …	0.95
4U5C_A	4U5C_A 4U1W_A 4U1X_A 3KG2_A 4U4F_A 4U1Y_A 5L1G_A 5L1E_A 5L1H_A 5L1F_A	0.98
6FQE_A	6FQE_A 1PSC_A 6FRZ_A 6FS3_A 6FOR_A 6FEV_A 6FFW_A 1JGM_A 1P6C_A 6B2F_A 6G0M_A 6G23_A 6FW1_A 6G3L_A 6FVK_A 6FU6_A 6G3M_A 6FVP_A 1I0D_A 6FWE_A 1EYW_A 3CAK_A 1EZ2_A 2O4M_A 2OQL_A 3URQ_A 3URN_A	0.95
4LJH_A	4LJH_A 3ZYH_A 3ZYB_A 3ZYF_A 4CP9_A 4CPB_A 4YW6_A 5MIH_A 4A6S_A 4AL9_A 5D21_A 4LK7_A 4LK6_A 4YWA_A	1
1PR6_A	1PR6_A 1PW7_A 1PR4_A 1PR1_A 1PR0_A 1PR2_A 1PR5_A 1OV6_A 1OUM_A 1OU4_A 1K9S_A 1PK9_A 5I3C_A 5IU6_A 1PKE_A 3UT6_A	0.96
1EKX_A	1EKX_A 4KGX_A 2FZK_A 2H3E_A 2AIR_A 2IPO_A 1R0B_A 1TU0_A 2FZC_A 1ZA2_A 1TUG_A 2FZG_A 1R0C_A	1
6EUC_A	6EUC_A 2W6C_X 6G1V_A 6G1W_A 6G1U_A 6H12_A 6H14_A 6H13_A 5DLP_A 3ZV7_A 1W4L_A 1W76_A 1HBJ_A 1E3Q_A 1SOM_A 1W6R_A 5NAP_A 2BAG_A 1H22_A 1E66_A 1U65_A 1ODC_A 5NUU_A 2J3Q_A 2VQ6_A 1ZGC_A 1EVE_A 1DX6_A 1H23_A 2CMF_A 5NAU_A 2CKM_A 1ZGB_A 5E4T_A 2C58_A 6EZH_A 1CFJ_A 2WG1_A 2V96_A 2C4H_A 2ACE_A 2VJC_A 6EZG_A 2XI4_A 2C5G_A 2VJB_A 1AMN_A 5BWB_A 1ACJ_A 1GPK_A 5BWC_A 1VXR_A 1UT6_A 2V98_A 2WFZ_A 2C5F_A 2WG0_A …	1
1EE2_A	1EE2_A 4DXH_A 5KCP_A 5KJF_A 6OWP_A 1AXE_A 1HLD_A 6CXX_A 3BTO_A 5VJG_A 1N92_A 2JHF_A 5KCZ_A 5VL0_A 1ADF_A 3OQ6_A 2JHG_A 1ADG_A 1LDE_A 6CY3_A 5VN1_A 5VJ5_A 1ADC_A 1LDY_A 7ADH_A 1ADB_A 5CDU_A 1N8K_A 5VKR_A 1BTO_A 6O91_A 1QV6_A 5KJE_A 1MG0_A 1QV7_A 1A72_A 1P1R_A 5ADH_A 5CDG_A	1
3G4R_A	3G4R_A 1HBI_A 3G4W_A 3G4Q_A 3UI0_A 3G4Y_A 1NWN_A 6HBI_A 3G4U_A 3G52_A 3G53_A 3UH7_A 3UH5_A 2AV3_A 2R4X_A 3UHH_A 3G4V_A	1
4E1G_A	4E1G_A 3QMO_A 3QH0_A 1PXX_A 4FM5_A 3TZI_A 3OLT_A 3OLU_A 3HS7_A 5FDQ_A 3KRK_A 3HS6_A 3HS5_A 4RUT_A 6COX_A 4RRW_A 4COX_A 4RRZ_A 6BL4_A 3Q7D_A 3MDL_A 4RRX_A 4Z0L_A 3MQE_A 4M10_A 4RS0_A 1CX2_A 6BL3_A 3PGH_A 3NT1_A 4OTJ_A 4OTY_A 3LN0_A 3LN1_A 5W58_A 3NTB_A 3RR3_A 5JVZ_A 3NTG_A 1DDX_A 1CVU_A 4M11_A 5JW1_A 4PH9_A	0.96
3O73_A	3O73_A 5LBW_A 5LBU_A 5LBY_A 5LBZ_A 5LBT_A 2BZS_A 4FGK_A 4FGJ_A 3FW1_A 4FGL_A 4XDH_A 3OVM_A 3G5M_A 4XDG_A 4QOI_A 4QOH_A 2QWX_A 3GAM_A 1ZX1_A 4QOJ_A 3OX3_A 3OWH_A 3OWX_A 4QOF_A 4QOG_A 3OX2_A 2QMZ_A 3NHF_A 1XI2_A 3O2N_A 4ZVM_A 3NHY_A 3NHU_A 4ZVN_A 2QMY_A 3NHP_A 4GR9_A 5BUC_A 4U7G_A 3NFR_A 2QX9_A 2QX8_A 3UXE_A 3NHR_A 3TZB_A 2QX4_A 1SG0_A 4GQI_A 4ZVL_A 3NHW_A 3NHL_A 3NHK_A 3UXH_A 2QX6_A 4ZVK_A 3TEM_A …	0.98
2BR1_A	2BR1_A 3TKI_A 3TKH_A 2QHN_A 2QHM_A 2R0U_A 2HOG_A 2HXL_A 3F9N_A 2HY0_A 2HXQ_A 4QYG_A 4RVM_A 4QYF_A 4RVL_A 4QYE_A 4QYH_A 4RVK_A 2C3L_A 2BRB_A 5OP2_A 5OQ6_A 5OQ5_A 3NLB_A 5OP4_A 5OP5_A 2BRN_A 5OQ8_A 2C3J_A 5OPV_A 2CGV_A 5OOP_A 2BRM_A 5OP7_A 5DLS_A 2CGU_A 2BRO_A 2CGW_A 2BRH_A 2BRG_A 5OOR_A 5OPR_A 5OPB_A 2CGX_A 2C3K_A 5OQ7_A 5OOT_A 5OPU_A 5OPS_A 2GDO_A 1ZLT_A 2WMV_A 2XEZ_A 2WMW_A 2X8D_A 2YM8_A 2WMQ_A …	0.96
6BTH_A	6BTH_A 6BTI_A 6C7Z_A 4QZU_A 4QYN_A 4QZT_A	0.97
1WOF_A	1WOF_A 2D2D_A 2AMD_A 2VJ1_A 2GTB_A 2A5K_A 3SZN_A 2ZU5_A 5C5O_A 4TWW_A 2ALV_A 2V6N_A 2Z94_A 1UK4_A 2ZU4_A 4WY3_A 3SN8_A 3TIT_A 5N5O_A 3SND_A 4TWY_A 2GX4_A 2Z9L_A 5N19_A 2GZ7_A 2Z9K_A 3TIU_A 2Z9J_A 3TNT_A 5C5N_A 3V3M_A 2GZ8_A 3TNS_A 2Z9G_A 4MDS_A 2QIQ_A 3D62_A	0.98
6BLP_A	6BLP_A 5W51_A 1TWA_A 2YU9_A 4A3M_A	1
4MOI_A	4MOI_A 4MOJ_A 4MOL_A 4MOM_A 4MOH_A 4MOK_A 4MOR_A 4MOG_A 4MOF_A 4MOO_A 4MOQ_A 4MOP_A 4MOE_A 4MOS_A 3LSM_A 2IGO_A 3PL8_A 3K4C_A 3K4L_A 3K4M_A 1TT0_A 2F5V_A	1
1STY_A	1STY_A 1STA_A 1STH_A 1SNC_A 2SNS_A 4K5W_A 4QF4_A 4K6D_A 4K5X_A 1A3U_A 1AEX_A 1NUC_A 5NUC_A 1A2U_A 1A3V_A 1A2T_A 3D6C_A 2OXP_A 4KD4_A 1SYD_A 1SNM_A 4R8N_A 1SYB_A 1STB_A	0.98
5JYC_A	5JYC_A 5HK9_A 5HKA_A 5TNL_A 5TNK_A 5HKB_A 4DNF_A 4YX9_A 5TNJ_A 5TNG_A 4EHB_A 5TNF_A 5TNE_A	0.97
3PV8_A	3PV8_A 4F2S_A 3PX6_A 4EZ6_A 3PX0_A 3THV_A 4DQR_A 3TAN_A 3PX4_A 2XY6_A 2XY5_A 6DSU_A 1NJY_A 4YFU_A 3EZ5_A 4DSK_A 4DSJ_A	0.97
1E1R_D	1E1R_D 1E79_D 2V7Q_D 2JJ2_D	1
5D4J_A	5D4J_A 2PPA_A 2B08_A 1ZDS_A 1ZDQ_A	1
4KH0_B	4KH0_B 4FYX_B 4FYV_B 1I5O_B 4KGV_B 1ZA1_B 4KH1_B 4F04_B 1TUG_B	0.96
2QUT_A	2QUT_A 3TU9_A 1ZAJ_A 5TLW_A 4ALD_A 5TLE_A 5TLH_A 2OT1_A 1ZAI_A 5TLZ_A	0.95
4FR3_A	4FR3_A 6QZR_A 3O8I_A 6GHP_A 3SMK_A 5MXO_A 6HHP_A 6HN2_A 5N5R_A 6HKB_A 3SMM_A 5N5T_A 3SMN_A 4JDD_A 6HMT_A 5OEH_A 3SML_A 3SPR_A 6HMU_A 5N5W_A 6HKF_A 3UX0_A 4DHS_A 4DHQ_A 4DHP_A 4DHM_A 4DHO_A 4DHU_A 4DHR_A 5OEG_A 3SMO_A 3SP5_A 3T0L_A 4DHN_A 4DHT_A 3T0M_A	0.99
1JIZ_A	1JIZ_A 1OS2_A 3UVC_A 2W0D_A 2WO9_A 2WOA_A 2WO8_A 1ROS_A 5I3M_A 4GR0_A 3TSK_A 3TS4_A 5D2B_A 5L79_A 3LJG_A 3LIR_A 6EKN_A 4GQL_A 5CXA_A 3LIK_A 4I03_A 1RMZ_A 4H76_A 4GR3_A 5LAB_A 2HU6_A 6EOX_A 5I4O_A 4EFS_A 3LIL_A 5I0L_A 5D3C_A 5L7F_A 6ELA_A 1UTZ_A 5I43_A 4H84_A 5I2Z_A 1UTT_A 6ENM_A 3F15_A 3EHX_A 3EHY_A 3F19_A 3RTS_A 1JK3_A 3RTT_A 4GUY_A 3F18_A 3F16_A 5N5J_A 3LKA_A 3F17_A 3N2V_A 3NX7_A 3N2U_A 3F1A_A …	0.98
5FUH_A	5FUH_A 4B4M_A 5FU8_A 4B4G_A 5FU0_A 4B3U_A 5FTV_A 5FYE_A 4B2X_A 3ZLL_A 4B2W_A 4B5B_A 5FTS_A 3ZLK_A 4B4B_A 4B42_A 4ARW_A 1G1L_A 4ASJ_A 4ASY_A 1G2V_A 1FXO_A	0.97
3SAY_A	3SAY_A 4ACC_A 4ACG_A 4ACD_A 4ACH_A 4PTE_A 4PTC_A 4PTG_A 4IQ6_A 1Q3W_A 5KPM_A 5KPK_A 5HLN_A 1Q41_A 1Q4L_A 3Q3B_A 5KPL_A 1Q3D_A 4J71_A 5HLP_A 4J1R_A 1PYX_A 3DU8_A 5OY4_A 3PUP_A 3M1S_A 2JLD_A 1J1C_A 6H0U_A 6AE3_A 6GJO_A 1Q5K_A 3L1S_A 3I4B_A 1R0E_A 4NM0_A 4NU1_A 4NM3_A 4DIT_A 2O5K_A 3ZRK_A 3ZRL_A 3ZRM_A 5K5N_A 4AFJ_A 3GB2_A 2OW3_A 3SD0_A 3ZDI_A 5F95_A 1UV5_A 3F7Z_A 4B7T_A 6HK3_A 1O9U_A 6HK4_A 5F94_A …	0.95
4ZUL_A	4ZUL_A 6U2X_A 4X0T_A 4X0U_A 6O4C_A 2J6L_A	1
5Y44_A	5Y44_A 6ITM_A 3BEJ_A 3DCT_A 3DCU_A 5Q0X_A 5Q17_A 5Q18_A 5Q19_A 3OOF_A 5Q0J_A 5Q1A_A 3OKH_A 5Q0I_A 5Q0M_A 5Q0W_A 5Q0V_A 5Q1G_A 5Q0S_A 4QE8_A 5Q1D_A 5Q0P_A 3OMM_A 3OOK_A 5Q1C_A 5Q0U_A 5Q1F_A 3OKI_A 5Q16_A 5Q1H_A 5Q1E_A 5Q0L_A 4QE6_A 5Q13_A 5Q0T_A 5Q10_A 5Q11_A 3OMK_A 5Q0Z_A 5Q0Y_A 5Q0O_A 5Q0Q_A 5Q15_A 3FXV_A 5Q1B_A 3L1B_A 3OLF_A 5Q12_A 5Q14_A 5Q0R_A 5Q1I_A 5Q0N_A 1OSH_A 3RVF_A 3HC5_A 3HC6_A 6HL1_A …	0.98
4KMU_C	4KMU_C 4ZH4_C 5UAH_C 4ZH2_C 6BYU_C 4KN4_C 6CUX_C 5IPL_C 4XSZ_C 4KN7_C 4XSX_C 4XSY_C	0.99
5I86_A	5I86_A 5DBM_A 5KTU_A 5I83_A 5I89_A 5TB6_A 5XXH_A 5LPK_A 5NU3_A 4A9K_A 5NRW_A 4NYX_A 5OWK_A 6FQO_A 4NYW_A 5LPL_A 4TS8_A 6FR0_A 3P1D_A 6FQU_A 5EP7_A 4NR7_A 5MMG_A 5MPN_A 3P1C_A 3P1F_A 5CGP_A 5MME_A 5MQG_A 4NR5_A 5MQK_A 4NR6_A 5H85_A 4WHU_A 4NR4_A 6FQT_A 4TQN_A 5NLK_A 5MQE_A 3SVH_A 5J0D_A 5MPZ_A 5ENG_A 5MPK_A 4NYV_A 6FRF_A 5NU5_A 5BT3_A 5LPM_A 6AY5_A 6AY3_A 5KTW_A 4YK0_A 5KTX_A 6AXQ_A 6DMK_A	0.98
4JKR_D	4JKR_D 4YFN_D 4YFK_D 4JK2_D 4ZH3_D 4YFX_D	1
4A00_A	4A00_A 1ARG_A 2QA3_A 2D7Y_A 1ARH_A 1ARS_A 1C9C_A 3PAA_A 1AHX_A 5VWR_A 1AIB_A 1TOG_A 3PA9_A 1ASE_A 2D61_A 1CQ6_A 1CZE_A 2Q7W_A 1ASD_A 1AMR_A 4DBC_A 1CQ8_A 1X2A_A 1SPA_A 1ASG_A 2QB3_A 1TOJ_A 1X29_A 2D64_A 2D7Z_A 1ART_A 1IX7_A 1ASL_A 1ASB_A 2D63_A 1ASC_A 1TOI_A 5T4L_A 1YOO_A 1X28_A 1AAW_A 1AHF_A 1CZC_A 2QBT_A 2QB2_A 3QPG_A 2D5Y_A 1AMQ_A 1AMS_A 1CQ7_A	0.97
5T7H_A	5T7H_A 5KKE_A 4N0K_A 6RSK_A 6RSL_A 5NCV_A 6RSJ_A 3TYI_A 1IRV_A 5LFT_A 2PCC_B 6GD7_A 1RAP_A 5LYC_A 6RSI_A 1CRI_A 6EGY_A 6GDA_A 6EGZ_A 6GD6_A 5CIC_B 6RGI_A 4YE1_A 6GD9_A 4MU8_A 6S8Y_A 5KLU_A	0.96
6MXO_A	6MXO_A 6MQ8_A 5KFJ_A 5L1I_A 5DG7_A 5EWE_A 4YR3_A 3SI8_A 4YP3_A 5KFQ_A 4DL6_A 5F9N_A 5L1J_A 5KFO_A 5DGB_A 5KG3_A 5DG8_A 5KFR_A 6PZ3_A 5KFP_A 4RNM_A 3MR6_A 5KG1_A 5DQI_A 5KG6_A 6D0Z_A 6M7U_A 5DGA_A 4J9O_A 5EWG_A 5DLG_A 4J9M_A 6M7T_A 5KFX_A 4O3R_A 5KFM_A 4YQW_A	1
3RVS_A	3RVS_A 2FKA_A 2FLK_A 1FFW_A	1
4OC7_A	4OC7_A 4N5G_A 3UVV_B 3E94_A 5TBP_A 4N8R_A 3KWY_A 6STI_A 5ZQU_A 6JNO_A 1RDT_A 3FAL_A 3FC6_A 4ZSH_A 2P1U_A 1MVC_A 1MV9_A 1MZN_A 5LYQ_A 3R2A_A 2ZY0_A 2P1T_A 3R5M_A 2P1V_A 3FUG_A 3A9E_A 2ZXZ_A 1FBY_A 1FM6_A 3OZJ_A 1XV9_A 1XVP_A 4RMD_A 4RME_A 1DKF_A 4RMC_A 4M8H_A 4PP3_A 4POH_A 4K4J_A 4PP5_A 4POJ_A 4RFW_A 4M8E_A 4K6I_A 5MKJ_A 3PCU_A 6SJM_A 5MJ5_A 5MK4_A 5MMW_A 3H0A_A 5MKU_A	0.98
6UNB_A	6UNB_A 3G2Y_A 4DDY_A 4DE3_A 6MD8_A 1YLY_A 4UA7_A 6CYU_A 5VLE_A 1YM1_A 4PM5_A 6MZ2_A 3HLW_A 4DE2_A 3G31_A 4DE1_A 1YMS_A 3G2Z_A 1YMX_A 6CYQ_A 4DE0_A 4LEN_A 3G32_A 3HUO_A 3G30_A 3Q07_A 4DDS_A 5UJO_A 3G35_A 5TOY_A 3HVF_A 3G34_A	1
2VX3_A	2VX3_A 4AZE_A 5AIK_A 3ANQ_A 6EIJ_A 4NCT_A 6EIR_A 6EJ4_A 6EIL_A 5A3X_A 5A4E_A 6EIF_A 5A4L_A 6EIP_A 6EIV_A 6EIS_A 5A54_A 5A4Q_A 3ANR_A 6EIQ_A 5A4T_A 6S14_A 6S1J_A 4YLJ_A 6S1H_A 6S17_A 6S11_A 6S1I_A 4YLK_A 4YU2_A 6T6A_A 4MQ1_A 4YLL_A 4MQ2_A 6S1B_A 6A1F_A 6A1G_A	0.97
4JAC_A	4JAC_A 2QFN_A 4KMV_A 4HSX_A 5VTS_A 3OK5_A 5V5J_A 5V5Q_A 4FH7_A 5CHR_A 6ONZ_A 3MYM_A 6I7F_A 6ONK_A 6CRE_A 4DWU_A 6ONX_A 6CKE_A 3O7N_A 3LB3_A 5K1L_A 1EWA_A 3LB1_A 5LK9_A 4DWT_A 6CO5_A 4KMW_A 4GZG_A 4FH6_A 3LB4_A 4KN3_A 5VTT_A 4JYQ_A 5CHQ_A 4KJT_A 6CH5_A 6CH6_A 6ONG_A 3LB2_A 6OO6_A 6I6G_A 6ONR_A 4ILZ_A	0.97
3W1T_A	3W1T_A 5EA9_A 2DJL_A 2E6D_A 2E6A_A 3W88_A 2DJX_A 2E68_A 3W87_A 5E93_A 2E6F_A 3W1U_A 3W74_A 3W7D_A 3W2J_A 3W1R_A 3W70_A 3W7J_A 3W2U_A 3W72_A 3W7K_A 3W86_A 3W7H_A 4JDB_A 3W7E_A 3W7L_A 3W85_A 4JD4_A 3W22_A 3W7P_A 3W83_A 3W1X_A 3W2K_A 3W7O_A 3W2N_A 3W1N_A 3W73_A 3W84_A 3W7M_A 3W7I_A 3W1L_A 3W7Q_A 3W2M_A 3W76_A 3W7C_A 3W7G_A 3W3O_A 3W1Q_A 3W23_A 3W7N_A 3W75_A 3W6Y_A 3W71_A 3W1M_A 3W1P_A 3W2L_A 3W1A_A	0.97
3E4A_A	3E4A_A 6BYZ_A 3TUV_A 4RE9_A 4GS8_A 2YPU_A 4GSC_A 4NXO_A 4DTT_A 4QIA_A 4DWK_A 4GSF_A 3H44_A 4PFC_A 4PF9_A 4PF7_A 4PES_A 6MQ3_A 6EDS_A	1
3MCY_A	3MCY_A 4CST_A 4CSS_A 4X5R_A 4X5P_A 4X50_A 4X5Q_A 4XOC_A 4AVJ_A 5L4W_A 5FX3_A 5F2F_A 4ATT_A 4AVK_A 4AVH_A 5AAL_A 5JCR_A 1UWF_A 5JCQ_A 5MUC_A 5F3F_A 6G2S_A 5L4V_A 5L4T_A 4AUJ_A 4AV5_A 5L4Y_A 4AVI_A 5CGB_A 6G2R_A 5FWR_A 5L4X_A 4AV0_A 5AAP_A 3ZL2_A 3ZL1_A 4LOV_A 5L4U_A 5ABZ_A 4AV4_A 4AUY_A	0.99
4F2V_A	4F2V_A 1TLC_A 1SYN_A 1AN5_A 1BID_A 1DDU_A 1AXW_A 1TRG_A 1BDU_A 4LRR_A 1TSD_A 1TDU_A 1TYS_A 1F4C_A 1KZI_A 3B9H_A 3B5B_A 3BHR_A 1AOB_A 2KCE_A 1F4D_A 1F4E_A 1JUT_A 2VF0_A 3BGX_A 1TSN_A 1F4F_A 2A9W_A 3BHL_A 2BBQ_A 3BFI_A 1TLS_A 2G8X_A 6NNR_A 1F4G_A 1JTQ_A 2FTO_X 1BJG_A 1JTU_A 1JG0_A 4ISK_A	1
6BKZ_A	6BKZ_A 4UMX_A 6O2Z_A 4L06_A 6ADG_A 4UMY_A 6BL0_A 6O2Y_A 6BL2_A 3INM_A 4KZO_A 5SVF_A 5TQH_A 5SUN_A 6B0Z_A 5L58_A 4XS3_A 6IO0_A 6Q6F_A 4XRX_A 5L57_A 4I3L_A 4I3K_A 5DE1_A	1
6HSF_A	6HSF_A 6HU2_A 6GX3_A 6HTZ_A 6TLD_A 6HSG_A 6GXW_A 6HRQ_A 6HSZ_A 6GXA_A 6HTH_A 6HU3_A 6HT8_A 6HU1_A 6HU0_A 6HSH_A 6HTI_A 6HTG_A 6HQY_A 6HTT_A 6GXU_A 5FUE_A 4BZ8_A 4BZ5_A 4BZ6_A 6FU1_A 4BZ7_A 4BZ9_A 4CQF_A	0.99
5VR8_A	5VR8_A 6C58_A 6C4J_A 6C5A_A 5TJH_A 6C5Z_A 2QG4_A 5W4X_A	1
3GQI_A	3GQI_A 3GQL_A 3JS2_A 4RWK_A 4RWJ_A 5UQ0_A 6MZQ_A 6C18_A 5UR1_A 6C19_A 6C1B_A 6C1O_A 4WUN_A 6MZW_A 6C1C_A 5AM7_A 1FGI_A 1AGW_A 5AM6_A 2FGI_A 5B7V_A 4F64_A 4NK9_A 4UWB_A 5EW8_A 5VND_A 5O4A_A 5O49_A 6P69_A 4F65_A 4F63_A 6P68_A 4NKS_A 4NKA_A 4UWC_A 6NVL_A 4ZSA_A 5Z0S_A 6ITJ_A 5ZV2_A 3C4F_A	1
3ZXR_A	3ZXR_A 2BVC_A 3ZXV_A 2WHI_A 4ACF_A 4XYC_A 1HTO_A	0.95
2PYZ_A	2PYZ_A 6RUW_A 3L1K_A 1CNM_A 6QF1_A 5WJG_A 1EGQ_A 3GT3_A 2HD4_A 5WHW_A 6RUG_A 1OYO_A 6RVE_A 2ID8_A 6RVG_A 6RUK_A 5WJH_A 2V8B_A 6RUH_A 6K8M_E 3GT4_A 3QMP_A 2PWA_A 6KKF_A 5CW1_A 6RUN_A 2PWB_A 5MJL_A 4FON_A	1
5KLZ_B	5KLZ_B 5IPE_A 5WA9_A 5KMB_A 5KMA_A 5KMC_A 5WA8_A 5KLY_A 6N3X_A 5IPC_A 6N3V_A 6N3Y_A 5KM3_A 6B42_A 5KM6_A 5KM2_A 5KM4_A 6N3W_A 5IPD_A 5I2E_A 5KM1_A 6J5Z_A 1RZY_A 3RHN_A 5RHN_A 4RHN_A	0.95
5JLJ_A	5JLJ_A 5UWT_A 5UWH_A 5UWW_A 5UWO_A 5UWI_A 5UWQ_A 6A38_A 6A3C_A 6A3E_A 6A3A_A 6A3B_A 3GJ0_A 3GJ3_A 3GJ8_A 3GJ7_A 1K5G_A	0.98
3UKH_A	3UKH_A 3UKK_A 4U8O_A 5HHF_A 5VWU_A 5VWT_A	0.96
3SCM_A	3SCM_A 3HE7_A 6MSS_C 3SDC_A 3HE6_A 3ARE_A 3SDD_A 3ARB_A 3RUG_A 3SDA_A 4EI5_A 3ARG_A 3TO4_A 3TN0_A 3ARF_A 3AU1_A 3QI9_A 6BNL_A 6BNK_A 4APQ_A 3GMQ_A 3GMN_A 3GMP_A 3GMR_A 3GML_A 3GMM_A 3GMO_A 2FIK_A 3UBX_A 3O8X_A 3ILQ_C 6C6E_A 3T1F_A 4ELM_A 6CWE_A 4Y2D_A 6C5M_A 5EFI_A 6OOR_A 3QUX_A 3QUY_A 3TVM_A 1Z5L_A 2AKR_A 2GAZ_A 3ILP_A 5FKP_A 6C6H_A 6C6F_A 6C6C_A 6CXA_A 4Y4H_A 6CXF_A 3RZC_A 3G08_A 6C6J_A 6CYW_A …	0.95
5XY9_A	5XY9_A 3RDH_A 3NKX_A 3CU8_A 4BG6_A 4IHL_A 4N7G_A 5EXA_A 6FNB_A 6FNC_A 6FN9_A 5M37_A 6FNA_A 5M36_A	1
6FVL_A	6FVL_A 4PNU_A 4OVG_A 4K3K_A 4MJR_A 4N98_A 4PNW_A 4N96_A 3QSB_A 4N94_A 4OVF_A 3D1G_A 4N9A_A 4MJQ_A 4N97_A 4N99_A 4OVH_A	1
4JHD_A	4JHD_A 5WFN_A 4RWT_A 1D4X_A 3EKS_A 3EKU_A 4EFH_A 1NM1_A 1NLV_A 1NMD_A	0.95
6PFG_A	6PFG_A 4KY8_A 6PFF_A 6PFE_A 1SEJ_A 6PFB_A 1QZF_A 6PFH_A 6PFA_A 6PFI_A 6PF7_A 6PF8_A 6PF9_A 6PFC_A 4Q0E_A 6OJS_A 6PFD_A	0.96
5SXS_A	5SXS_A 6CAW_A 5SYX_A 5SW6_A 5SXT_A 5KQ0_A 5SXQ_A 5SYK_A 5SYJ_A 5KQN_A 5SXR_A 5SX1_A 5SYI_A 5SXW_A 5KSG_A 5L05_A 5KSN_A	1
3WPN_A	3WPN_A 6G6Y_A 4AP0_A 6G6Z_A 3HQD_A 4ZHI_A 3KEN_A 4ZCA_A 4AS7_A 2X7D_A 4BXN_A 6HKY_A 4BBG_A 2WOG_A 4A28_A 2G1Q_A 4A5Y_A 2XAE_A 2X2R_A 4A50_A 3L9H_A 2X7C_A 1YRS_A 4A51_A 3K5E_A 2X7E_A 3K3B_A 2GM1_A 2PG2_A 2UYM_A 2UYI_A 2FME_A 6HKX_A 3CJO_A 2FL6_A 5ZO7_A 5ZO9_A 2FL2_A 5ZO8_A 2Q2Z_A 2Q2Y_A 2FKY_A 2IEH_A 1Q0B_A 1X88_A 3ZCW_A	1
6SKP_A	6SKP_A 6SKQ_A 6SKR_A 2WKH_A 4WZ5_A 5FQ9_A 1K6S_A 2WGI_A 1K6R_A 2WGV_A 5MOZ_A 6RTN_A 1K54_A 3LCE_A 4YIN_A	0.96
4AWK_A	4AWK_A 5W3I_A 4E5L_A 5CCY_A 5WCT_A 5D42_A 5WDN_A 5D9J_A 5D4G_A 5EGA_A 4E5I_A 5CL0_A 5WCS_A 4E5F_A 4E5G_A 5WE7_A 5WEF_A 5WE9_A 4E5J_A 5WA6_A 5WAP_A 5VP8_A 5WFM_A 5WF3_A 5W92_A 5WB3_A 5W73_A 5WG9_A 5VPX_A 5WEI_A 5WFZ_A 5WA7_A 5VQN_A 5WFW_A 5W7U_A 5WDW_A 5W9G_A 5WEB_A 5WDC_A 6E6W_A 4AWM_A 6E3M_A 6E3N_A 6E6X_A 6DCZ_A 6E0Q_A 6E6V_A 6E4C_A 6E3O_A 6E3P_A 6DZQ_A 6DCY_A 4ZHZ_A 5FDG_A 5I13_A 4YYL_A 5JHT_A …	0.96
1V54_C	1V54_C 3AG1_C 2EIK_C 5XDQ_C 6JY4_C 3ABM_C 2DYS_C 3AG2_C 6JY3_C	1
6J8M_B	6J8M_B 6JY3_B 6JY4_B 3ASO_B 5B3S_B 3AG4_B 2EIM_B 5B1A_B 3ABK_B	1
5WAU_A	5WAU_A 1OCR_A 1OCO_A 5X19_A 6JY4_A 3WG7_A 1V55_A 3ABL_A 5Z84_A 3AG3_A 3AG2_A 6JY3_A 2EIM_A 3AG1_A 5X1B_A 2Y69_A 5XDX_A 5B3S_A 3ABK_A	1
3DU3_M	3DU3_M 3DUQ_M 3DTR_M 1K6N_M 1K6L_M 3DU2_M 3DTA_M 3DSY_M 3DTS_M 4H9L_M 4HBJ_M 4HBH_M 4H99_M 2JIY_M 2JJ0_M 2UWW_M 1RQK_M 2HIT_M 2UX4_M 2UX5_M 1RG5_M 2WX5_M 4IN7_M 4IN5_M 2UWV_M 1E14_M 1UMX_M 1M3X_M 2HG3_M 2J8C_M 2HJ6_M 3I4D_M 1RGN_M 2HG9_M 1YF6_M 2RCR_M 2HHK_M 4N7L_M 4LWY_M 4N7K_M 3V3Y_M 4IN6_M 1PSS_M 1PST_M	1
5K06_A	5K06_A 4Y0Q_A 6GHH_A 1GXA_A 1GX9_A 6GFS_A 4DQ4_A 1BSO_A 4TLJ_A 4IB7_A 6GE7_A 3UEU_A 2GJ5_A 1GX8_A 5IO6_A 3UEX_A 4IB9_A 3NQ9_A 3NQ3_A 4KII_A 4Y0R_A 4OMX_A 5NUN_A 5NUJ_A 6GF9_A 4DQ3_A 3UEW_A 5IO7_A 6RWR_A	1
4LWY_L	4LWY_L 4IN5_L 4IN7_L 3DTR_L 2HG3_L 5LRI_L 3V3Z_L 2UWS_L 2UX5_L 2UXM_L 1UMX_L 2HH1_L 4N7K_L 1OGV_L 2BNS_A 2UX3_L 1DV3_L 3V3Y_L 2UWU_L 1L9B_L 3I4D_L 2UXL_L 1RZZ_L 1DV6_L 2UWT_L 2UX4_L 2UXK_L 2UWV_L 2UWW_L 2BNP_A 2RCR_L 1M3X_L 4TQQ_L 2J8C_L 4N7L_L 1L9J_L 5LSE_L 2UXJ_L	1
2JLA_A	2JLA_A 2JLC_A 3HWW_A 5EJ4_A 5EJ9_A 5EJ5_A 5EJM_A	1
1WS4_A	1WS4_A 1WS5_A 4R6Q_A 1UH0_A 4R6N_A 4AKB_A 5J51_A 4R6O_A 1TP8_A 5J50_A 4AK4_A 4R6R_A 1PXD_A	1
2DYR_L	2DYR_L 3ASN_L 5X1F_L 6JY4_L 2EIK_L	0.95
3WG7_G	3WG7_G 3AG3_G 2ZXW_G 6JY4_G 3X2Q_G 3AG4_G 6JY3_G 2EIN_G 6J8M_G 3ABM_G 3ASN_G 5B3S_G 3ASO_G 2EIK_G 5IY5_G	1
5XDX_M	5XDX_M 1V55_M 2DYS_M 3AG3_M 6J8M_M	1
5B1A_D	5B1A_D 2EIL_D 5X1B_D 3ABM_D	1
5B1A_J	5B1A_J 1V55_J 3ASO_J 2EIJ_J	1
5KP3_A	5KP3_A 5KP1_A 3FZW_A 1E3R_A 6C1J_A 6C17_A 2INX_A 6C1X_A 3VGN_A 1E3V_A 3CPO_A	0.94
4L09_A	4L09_A 4HKK_A 5C5Q_A 4L31_A 5ADR_A 5NT4_A 4L0T_A 5NXE_A 4L33_A 5C5P_A 4L0I_A 4KZQ_A 4L0V_A 4L0B_A 4L2F_A 5NVH_A 4UI8_A 5C5R_A 5NWG_A 4L0S_A 5NWB_A 4HLG_A 4UI7_A 5NVE_A 4UI6_A 4HKI_A 4L2K_A 4KZU_A 5NVF_A 5NVC_A 5NSX_A 5ADT_A 4UI4_A 4L32_A 4L10_A 4HLM_A 4UVP_A 4HMH_A 5NT0_A 4L2G_A 5NWD_A 5FPF_A 5ADQ_A 5ADS_A 4HKN_A 5NWC_A 4HLK_A 4UI5_A 4HLH_A 4HLF_A 4HL5_A 4L34_A 4UI3_A	0.99
4YLQ_H	4YLQ_H 4ZMA_H 4Z6A_H 6R2W_H 2ZP0_H 4X8T_H 1WV7_H 4YT6_H 1YGC_H 4NA9_H 5PAO_C 1O5D_H 1W0Y_H 4ZXY_H 5PB2_C 5PAM_B 5L30_H 2AEI_H 1CVW_H 2B8O_H 3TH3_H 5PB6_C 5PB4_C 5PAW_B 5PAB_H 4JYV_H 2FLB_H 1WQV_H 5U6J_H 4NG9_H 5PB5_B 2C4F_H 4X8U_H 5PB1_D 5PAV_C 5TQE_H 4JYU_H 5PAR_C 1W7X_H 4X8S_H 2FLR_H 2B7D_H 5L2Z_H 5PAT_B 1Z6J_H 4YT7_H 5PB3_C 5I46_H 1W8B_H 2EC9_H 5PAY_C 5PA9_C 4X8V_H 2F9B_H 4ISH_H 5PAS_C 4JZE_H …	0.96
6RNT_A	6RNT_A 1LOW_A 1RLS_A 1RGC_A 4GSP_A 2RNT_A 1RGK_A 1FZU_A 1RHL_A 7RNT_A 5GSP_A 1GSP_A 2GSP_A 3URP_A 3GSP_A 1I2G_A 6GSP_A 5RNT_A 4BU4_A 2AAD_A 2BIR_A 1RGA_A 1I2F_A 7GSP_A	1
6B2M_A	6B2M_A 5UDR_A 5UDT_A 5UDS_A	1
4P6E_A	4P6E_A 4P6G_A 2FRQ_A 2G7Y_A 2FQ9_A 2FRA_A 2FUD_A 2FT2_A 5QC5_A 5QC4_A 5QCI_A 5QC3_A 5QBZ_A 5QCB_A 5QC1_A 5QC9_A 5QCJ_A 5QBU_A 5QCC_A 5QCG_A 5QCD_A 5QBW_A 5QC8_A 5QBY_A 5QCE_A 5QBV_A 5QCA_A 5QBX_A 5QC2_A 5QC6_A 5QCH_A 5QC7_A 5QC0_A 1MS6_A 2R9N_A 2R9M_A 3IEJ_A 2R9O_A 2H7J_A 2F1G_A 2OP3_A 3OVX_A 2FYE_A 2G6D_A 1NPZ_A 3N3G_A 3N4C_A 1NQC_A	0.95
6BRF_F	6BRF_F 5JCB_F 4I4T_F 4O4H_F 5O7A_F 4IHJ_F 6FKJ_F 5XP3_F 4O2A_F 4O4I_F 4TV9_F 5KX5_F 6KNZ_F	0.97
2W1I_A	2W1I_A 4ZIM_A 5CF5_A 5CF6_A 5CF4_A 5USY_A 5TQ3_A 5TQ7_A 5TQ6_A 3RVG_A 4GMY_A 4F09_A 4E4M_A 4F08_A 5HEZ_A 4GFM_A 4AQC_A 5CF8_A 3Q32_A 4IVA_A 4HGE_A 4JIA_A 6AAJ_A 4D1S_A 4C61_A 4C62_A 3TJC_A 4E6D_A 5TQ8_A 4D0X_A 4D0W_A 3TJD_A 6BBV_A 4E6Q_A 4BBF_A 4BBE_A 5AEP_A 5TQ4_A 5TQ5_A 2XA4_A 3ZMM_A 4GL9_A 4YTC_A 4YTF_A 4YTH_A 4YTI_A 3KRR_A 3UGC_A 5L3A_A 3LPB_A 3FUP_A 4P7E_A 3E64_A 3E62_A 3E63_A	0.96
4TNH_D	4TNH_D 5MX2_D 4PJ0_D 5TIS_D 1W5C_D 1IZL_D 1S5L_D 4IXR_D 5KAF_D 4TNJ_D 4TNK_D 2AXT_D 4FBY_D 4IXQ_D 5H2F_D 6JLN_D 4IL6_D 5V2C_D 5GTH_D 6JLO_D 5B5E_D 4UB8_D 3A0H_D 3A0B_D	1
4JP4_A	4JP4_A 4JPA_A 5UWM_A 5B5O_A 5UWK_A 5UWL_A 5B5P_A 5UWN_A 4L19_A 1XUR_A 3I7I_A 5BOY_A 2YIG_A 3ZXH_A 3I7G_A 5BPA_A 1XUC_A 5BOT_A 3WV3_A 3WV1_A 3ELM_A 1XUD_A 3WV2_A 2OZR_A 2OW9_A 4A7B_A 3TVC_A 456C_A 830C_A 1YOU_A 3KEK_A 3KEC_A 3KEJ_A 2D1N_A 1ZTQ_A 2PJT_A 3KRY_A 3LJZ_A 3O2X_A	0.96
6IC1_A	6IC1_A 3PLH_A 3PK5_A 4D12_A 4D17_A 3PJK_A 5FRC_A 3CKS_A 3PKK_A 3OBP_A 4D13_A 6IA3_A 2ZKB_A 3PK3_A 6I9X_A 4PR8_A 4N9S_A 2ICQ_A 6I9Z_A 3PKU_A 2ZKA_A 4D19_A 3PKT_A 6IA1_A 3PLI_A 3LBG_A 3LD4_A 3L9G_A 3L8W_A 2PES_A 4CW3_A 1WS2_A 1WRR_A 4CW6_A 1XXJ_A 4CW0_A 1XY3_A 1R4S_A 1R4U_A 1WS3_A 2FXL_A 4CW2_A 1XT4_A	1
1W5C_E	1W5C_E 5WS5_E 1S5L_E 5GTI_E 5WS6_E 4TNI_E 4IXQ_E 5GTH_E 5KAF_E 6JLL_E 4IXR_E 5TIS_E 5B66_E 3WU2_E 5V2C_E 5B5E_E 5E79_E	1
4ZTF_A	4ZTF_A 3L2U_A 5FRO_A 4ZTJ_A 3L2V_A 3OYH_A 3OYB_A 3OYD_A 3S3M_A 3OYG_A 4BE1_A 3L2W_A 4BE0_A 5NO1_A 5UOQ_A 3S3N_A 4BDZ_A 3OYE_A 3OYF_A 3OYC_A 3OYA_A 3OYN_A 5MMA_A 4BDY_A 5MMB_A 5UOP_A	1
1XNN_A	1XNN_A 5CJ6_A 1T74_A 1T7R_A 1T7F_A 1T79_A 1T76_A 1T7M_A 3V49_A 2AM9_A 2AMB_A 2PNU_A 1E3G_A 3G0W_A 2NW4_A 2IHQ_A 4QL8_A 5T8J_A 5T8E_A 2Q7J_A 2Q7L_A 2Q7I_A 2Q7K_A 2AX9_A 3ZQT_A 2AX7_A 4HLW_A 2YLP_A 2YLO_A 2YLQ_A 2AX8_A 2AX6_A 2AXA_A 2PIV_A 2PIU_A 2QPY_A 2PIR_A 2PIT_A 2PIP_L 2PIQ_A 2PIX_A 2PKL_A 2PIO_A 2PIW_A 5VO4_A 4OJ9_A 4OLM_A 4OIU_A 4OKB_A 4OK1_A 4OKX_A 4OH5_A 4OHA_A 4OKW_A 4OJB_A 2HVC_A 4OGH_A …	0.99
4KAT_A	4KAT_A 5IOR_A 4KAS_A 3N0C_A 4GTA_A 1O29_A 4GTD_A 1O26_A 1O27_A 4GT9_A 5IOQ_A 4GTB_A 5JFE_A 1O28_A 4GTF_A 5CHP_A	1
1S5L_B	1S5L_B 4TNH_B 2AXT_B 4FBY_B 5TIS_B 4PJ0_B 5KAF_B 3KZI_B 5MX2_B 5KAI_B 4IXQ_B 4IXR_B 5V2C_B 5B5E_B 6JLO_B 4UB8_B 5WS5_B 4UB6_B 5GTH_B 3A0B_B 3A0H_B	1
1HQG_A	1HQG_A 1HQF_A 3E9B_A 1HQ5_A 1HQH_A 1R1O_A 1T4T_A 1T5F_A 1T4R_A 1T4P_A	1
4TWU_A	4TWU_A 5YCI_A 5YCG_A 5YCJ_A 4TWV_A 5YL3_A 3V2Z_A 3BA2_A 2VM0_A 3VM9_A 2O58_X 2VLY_A 2O5B_X 2NSS_A 2O5M_X 2FRJ_X 3WFU_A 2O5T_X 2VLZ_A 3WI8_A 2FRK_X 2O5L_X 2O5Q_X 5Z7F_A 2NSR_A 2O5O_X 3V2V_A 5AZR_A 3VAU_A 5AZQ_A 2IN4_A 2O5S_X 3RJN_B 3WFT_A 1NPF_A 1NPG_A 2VLX_A 1YMC_A	0.97
6NPU_A	6NPU_A 6NPV_A 3PYY_A 6NPE_A 3K5V_A 6HD4_A 3MS9_A 2E2B_A 6HD6_A 1FPU_A 1OPJ_A 1M52_A 2HZN_A 3DK3_A 3DK6_A 3MSS_A 2Z60_A 3IK3_A 3KFA_A 2QOH_A 3KF4_A 3UE4_A 2HIW_A 2G2H_A 2G2I_A 4YC8_A 2F4J_A 2V7A_A 3OY3_A 3OXZ_A 4ZOG_A 2GQG_A 5HU9_A 3QRJ_A 2HZI_A 3QRK_A 3QRI_A 3CS9_A 2HZ4_A 6BL8_A 4TWP_A 2HZ0_A	0.97
2AXT_C	2AXT_C 1W5C_C 1S5L_C 3KZI_C 5KAF_C 4TNI_C 4TNJ_C 4TNH_C 4TNK_C 4FBY_C 4PJ0_C 5MX2_C 5TIS_C 5V2C_C 5H2F_C 3WU2_C 5GTI_C 6JLL_C 4UB8_C 5B66_C 5ZZN_C	1
2NOA_A	2NOA_A 5MQL_A 5MQT_A 5MQJ_A 2QRO_A 4JLN_A 4Q1D_A 2NO9_A 3HP1_A 2NO0_A 4Q1A_A 4Q18_A 4JLK_A 4JLM_A 2NO7_A 4Q1F_A 4Q1B_A 4Q1C_A 4Q1E_A 2NO6_A 4KCG_A 2NO1_A 4L5B_A 4JLJ_A 2QRN_A 4Q19_A 2ZI5_A 2ZI4_A 2ZIA_A 2ZI9_A 3KFX_A 3QEN_A 2ZI6_A 3QEO_A 2ZI3_A 3MJR_A 2A7Q_A 1P61_B 1P62_B 1P60_A 1P5Z_B 3IPX_A 3IPY_A	1
1XIE_A	1XIE_A 4ZBC_A 4QE5_A 1XIC_A 1XIJ_A 4QEE_A 4QE4_A 1XIG_A 6QRX_A 4ZB2_A 4DUO_A 1XII_A 3U3H_A 4QE1_A 9XIA_A 4QEH_A 1XIH_A 5VR0_A 6QRV_A 3KBM_A 1XID_A 6QRY_A 8XIA_A 3KBN_A 4ZB5_A 5ZYE_A 1OAD_A 1GW9_A 4QDP_A 4DVO_A 6QND_A 1O1H_A 3XIS_A 4XIS_A 3N4A_A 3GNX_A	0.98
1E8Z_A	1E8Z_A 1E7U_A 1E7V_A 1E8X_A 1E8W_A 1E90_A	0.98
5K3E_A	5K3E_A 3R3X_A 6QHY_A 6QHV_A 5K3B_A 3R3W_A 6QKU_A 6QKT_A	1
2AXT_H	2AXT_H 4TNJ_H 4TNH_H 5MX2_H 5TIS_H 4IXR_H 4TNK_H 5KAF_H 6JLL_H 5B66_H 5V2C_H 5B5E_H 5H2F_H 5ZZN_H 3WU2_H	1
4UB6_Z	4UB6_Z 5H2F_Z 3A0B_Z 5B5E_Z 5B66_Z 5GTH_Z 6JLP_Z 3A0H_Z	1
3MGI_A	3MGI_A 3PNC_A 3PML_A 3UQ2_A 4FO6_A 3UPQ_A 4K4H_A 4K4G_A 4K4I_A 5DDY_A 2BCV_A 1XSP_A 2PFN_A 2PFP_A 2PFO_A 3C5G_A 2BCU_A 5IIL_A 5IIJ_A 5III_A 5IIK_A 5IIM_A 5DKW_A 3MDC_A 4XA5_A 4X5V_A	0.98
3HNK_A	3HNK_A 4JE9_A 5XZJ_A 5L32_A 3QVZ_A 3QW1_A 3M15_A 3QW0_A	1
4IXR_J	4IXR_J 3WU2_J 3A0B_J 5H2F_J 5ZZN_J 3KZI_J 4TNI_J 4TNK_J 1S5L_J 4TNH_J 5V2C_J 5B5E_J 5MX2_J 5B66_J	1
5E79_L	5E79_L 5MX2_L 4IL6_L 3WU2_L 3A0H_L 2AXT_L 6JLP_L 5V2C_L 4TNK_L 3A0B_L 5B66_L 4UB6_L 5GTH_L	1
3IKN_A	3IKN_A 3IKQ_A 2RIE_A 2ORJ_A 2RIC_A 2RIB_A 2RIA_A 3G81_A 2GGX_A 2OS9_A 2RID_A	1
5C66_A	5C66_A 1EW9_A 1KH5_A 1EW8_A	1
2NX1_A	2NX1_A 3E12_A 1PCK_A 2NX3_A 1PCW_A 1PE1_A 1FWT_A 1JCX_A 1FY6_A 1ZJI_A 1FWW_A 1JCY_A 1ZHA_A	1
6B1I_A	6B1I_A 6B1N_A 2QWQ_A 2QWO_A 2QWP_A 2QWR_A 5AQG_A 5AQV_A 5AQS_A 5AQI_A 5AQH_A 5AQR_A 5AQN_A 5AQU_A 5AQJ_A 5AQK_A 5AQO_A 5AQF_A 5AQQ_A 5AQT_A 5AQP_A 4H5W_A 4H5T_A 3FZM_A 3FZK_A 1KAX_A 3M3Z_A 3FZH_A 3FZL_A 1KAY_A 3FZF_A 2BUP_A 1KAZ_A 3LDQ_A	0.99
3HWB_A	3HWB_A 4GCS_A 4GCQ_A 4GCP_A 3POX_A 3FYX_A 3POQ_A	1
6E4F_A	6E4F_A 6BLN_A 6BKH_A 6BKW_A 6BKE_A 6BIK_A 4Z3V_A 4RFY_A 3GEN_A 3K54_A 4OT6_A 4OT5_A 4OTQ_A 4OTR_A 4RFZ_A 5BQ0_A 6EP9_A 6HRP_A 6HRT_A 4RG0_A 6NZM_A 5P9I_A 5P9K_A 5P9F_A 5P9M_A 5P9G_A 5P9H_A 5P9J_A 5P9L_A 4YHF_A 6MNY_A 3PJ1_A 3PIY_A 3PJ3_A 3PIZ_A 3PJ2_A 5J87_A 3PIX_A 6DI1_A 5VFI_A 6DI0_A 6DI3_A 6NFH_A 5U9D_A 4RX5_A 5FBO_A 5FBN_C 4OTF_A 6DI9_A 6DI5_A 5VGO_A 5KUP_A 6N9P_A 3OCS_A 6OMU_A 4ZLZ_A 4ZLY_A …	0.98
4G5F_A	4G5F_A 4MQ6_A 3COY_A 3IUE_A 4DDM_A 3IUB_A 3IOB_A 3IVC_A 4DDH_A 3COW_A 3IOC_A 3IMG_A 3IMC_A 4FZJ_A 3IOD_A 4G5Y_A 3IOE_A 3IVX_A 4DDK_A 3COZ_A 3ISJ_A 4MUI_A 4MUK_A 4MUL_A 4MUF_A 4EF6_A 1N2J_A 1N2B_A 4MUH_A 4MUJ_A 4MUG_A 2A86_A 4MUE_A 4MUN_A 3LE8_A 1N2I_A	1
2BYX_A	2BYX_A 1FJ8_A 2AQ7_A 1F91_A 2BUI_A 1FJ4_A 2AQB_A 2VBA_A	0.98
3WCM_A	3WCM_A 3WSA_A 3WCI_A 3WC9_A 3WCH_A 3WCJ_A 3WCD_A 3WCL_A 3WCF_A 3VJC_A 3WEH_A 3WEI_A 3WEJ_A 1EZF_A 3LEE_A 3V66_A 3ASX_A 3Q30_A 3Q2Z_A	0.97
5HZQ_A	5HZQ_A 5OGB_A 6HKR_A 4QGW_A 4YBP_A 3FEL_A 1CBQ_A 2FR3_A 3CR6_A 3FA6_A 3F9D_A 1CBS_A 4QGX_A 3D97_A 6MOR_A 6MR0_A 3CWK_A 3FEP_A 6MQX_A 2G7B_A 2CBS_A 4I9R_A 3FA7_A 3CBS_A	0.97
1S2Y_A	1S2Y_A 4A79_A 2C75_A 2V60_A 2C73_A 2VRL_A 2XFN_A 6FVZ_A 2VRM_A 2C76_A 2BK3_A 2XFO_A 2XCG_A 1OJA_A 5MRL_A 2BYB_A 2C65_A 2XFQ_A 3PO7_A 2V5Z_A 4CRT_A 2XFP_A 1S2Q_A 1OJ9_A 1OJC_A 6FWC_A 2C72_A 4A7A_A 2C66_A 2VZ2_A 1S3B_A 1GOS_A 2V61_A 1S3E_A 2BK5_A 6FW0_A 2BK4_A 2C70_A 2C67_A 2XFU_A 3ZYX_A	0.97
4LSQ_G	4LSQ_G 4P9H_G 6P9N_A 6ONH_A 6ONV_A 6ONF_A 6ONE_A 4DVW_A 5U6E_A 4DVX_A 4DVT_A 4H8W_G 4DKQ_A 3SE9_G 4DVV_A 4DVS_A 4DKO_A 4DKP_A 4DKU_A 4DKR_A 4DKV_A 4RZ8_A 5WB9_G 4I54_A 5F9O_G	0.96
5OH9_A	5OH9_A 4V30_A 5OH7_A 6R0U_A 5OHA_A 5OH4_A 6R1D_A 4V31_A 6R0V_A 5AMJ_A 5OHB_A 5OH8_A 5OH3_A 6R1K_A 6R11_A 6R12_A 4V2Z_A 5OH2_A 6R1X_A	1
4IJ1_A	4IJ1_A 5BO2_A 4ZOJ_A 5C7S_A 5BNE_A 4GKM_A 5C1R_A 4M0R_A 4ZOF_A 5BO3_A 4ZOK_A 4OWU_A 4OWV_A 4X5D_A 1ZVW_A 4ZTV_A 4N5V_A 4N8Q_A 4GIU_A 4OWM_A 4N93_A 4X5E_A 4OWN_A 4OWS_A 4OWQ_A 4OWO_A 3TWP_A 3R6C_A 3QQS_A 3UU1_A 3QS8_A 3QSA_A 2BPQ_A	0.95
6H2A_A	6H2A_A 6H2C_A 6H28_A 6H2G_A 6H2I_A 6H2K_A 6H27_A 6H2H_A 6B6D_A 6B6A_A 4Q8I_A 4QB8_A 4QHC_A 3NDG_A 3CG5_A 4X6T_A 3NBL_A 3N8R_A 3NC8_A 3IQA_A 3M6B_A 3N6I_A 3N8S_A 3DWZ_A 3M6H_A 3NDE_A 3NCK_A 3N8L_A 3N7W_A 4DF6_A 3NY4_A 3VFF_A	0.93
1WEJ_F	1WEJ_F 1HRC_A 5IY5_1 3O1Y_A 2PCB_B 4RSZ_A 2B4Z_A	0.99
3F8Y_A	3F8Y_A 2W3A_A 1MVS_A 1MVT_A 2W3B_A 3FS6_A 6DAV_A 3GI2_A 4M6K_A 3F91_A 3GYF_A 4M6J_A 2W3M_A 3F8Z_A 4M6L_A 1OHK_A 3NXY_A 1PD9_A 1S3U_A 4QHV_A 1S3V_A 6DE4_A 5HT4_A 3N0H_A 3OAF_A 5HSU_A 4KFJ_A 2DHF_A 1S3W_A 3GHV_A 4KEB_A 4KAK_A 3NU0_A 1DLR_A 1PD8_A 1HFQ_A 3L3R_A 3EIG_A 1BOZ_A 3S7A_A 1DLS_A 5HUI_A 1U71_A 5HVE_A 5HQZ_A 2C2T_A 6A7C_A 5HVB_A 1OHJ_A 3NXT_A 3NXV_A 4KD7_A 3NTZ_A 1HFR_A 3GHW_A 3NXO_A 3NXX_A …	0.97
4I01_A	4I01_A 4R8H_A 4I02_A 4N9I_A 1ZRF_A	1
3LCW_A	3LCW_A 3LBC_A 2WPB_A 2XFW_A	1
3MZ7_A	3MZ7_A 4RN2_A 5BWZ_A 4QA0_A 4QA1_A 4QA2_A 4RN0_A 4RN1_A 5D1B_A 4QA3_A 3F0R_A 3F07_A 2V5X_A 5FCW_A 6HSK_A 3SFF_A 3SFH_A 1W22_A 1VKG_A 5VI6_A	0.95
4QUI_A	4QUI_A 5IAB_A 4QUH_A 3H0E_A 1NMS_A 1NMQ_A 3DEK_A	1
5HIE_A	5HIE_A 4MNF_A 3PPK_A 3TV4_A 3PSB_A 4G9C_A 3PRI_A 4PP7_A 4EHE_A 4EHG_A 3Q4C_A 3TV6_A 3SKC_A 4E4X_A 3D4Q_A 3PRF_A 6U2G_B 3PPJ_A 3PSD_A 4E26_A 4G9R_A 5C9C_A 3II5_A 4MBJ_A 5FD2_A 4DBN_A 4KSQ_A 4KSP_A 4FC0_A 6PP9_A 3Q96_A 6B8U_A 5VAL_A 6N0Q_A 5VAM_A 2FB8_A 5CT7_A 1UWJ_A 4H58_A 6N0P_A 4YHT_A	1
6BBL_A	6BBL_A 6O7L_A 5BVG_A 4ND8_A 6O7R_A 1G20_A 1FP4_A 5BVH_A 1G21_A 6CDK_A 4TKU_A 6O7P_A 4TKV_A 1M1N_A 2AFH_A 2AFI_A 3K1A_A 4XPI_A 6OP1_A 6OP3_A 6OP2_A	1
3WKB_A	3WKB_A 4Y2V_A 4Y2Q_A 4Y2T_A 4Y2P_A 3WKC_A 4Y2R_A 4Y2Y_A 3WK6_A 4Y2U_A 3WKA_A 3WK8_A 4Y2X_A 3WK9_A 3WK4_A 4Y2J_A 3WKD_A 3WK5_A 3WK7_A 4Y2S_A 3WKE_A 3I1Y_A 6AUM_A 3KOO_A 4OCZ_A 4OD0_A 4HAI_A 4J03_A 3I28_A 3OTQ_A 5AIA_A 5ALZ_A 5AKY_A 5AI0_A 5AKJ_A 5AM2_A 5AM3_A 5ALS_A 5AKZ_A 5AKL_A 5AM4_A 5AIC_A 5ALF_A 5AI6_A 5ALL_A 5ALW_A 5ALD_A 5AM0_A 5AKG_A 5AK4_A 5AI9_A 5ALP_A 5ALX_A 5ALN_A 5ALO_A 5ALK_A 5AKH_A …	0.96
5C1Q_B	5C1Q_B 4RBL_A 4RC3_A 4RC4_A 4IAA_A 4RC2_A 4I41_A 4A7C_A 3VBQ_A 3VBV_A 3R01_A 3R00_A 3VBY_A 3VBT_A 3VBX_A 3VC4_A 3R02_A 3VBW_A 3R04_A 3UIX_A 5VUB_B 4LMU_A 5VUC_B 3UMX_A 5VUA_B 3UMW_A 4LL5_A 4ENY_A 4LM5_A 4ENX_A 4MBL_A 4MBI_A 4MTA_A 5IIS_A 4K18_A 5TEL_A 5TEX_A 4K0Y_A 1YHS_A 1YI3_A 1YI4_A 6NO9_A 3WE8_A 5TOE_A 4AS0_A 3C4E_A 6NO8_A 4K1B_A 5V80_A 5DGZ_A 5V82_A 5DIA_A 5DHJ_A 3JXW_A 3JYA_A 4XH6_A 3JY0_A …	0.94
1GYK_A	1GYK_A 2A3W_A 4AVS_A 3KQR_A 1SAC_A 1LGN_A 4AVV_A 4AYU_A	1
2P85_A	2P85_A 2FDU_A 3T3Q_A 2PG5_A 2FDV_A 2FDW_A 3EBS_A 4EJJ_A 4EJG_A 2FDY_A 4EJI_A 4EJH_A 3T3R_A 3T3S_A	1
3CP6_A	3CP6_A 2RAH_A 2VF6_A 4QXS_F 4JVJ_F 4PVY_F 4LPG_F 4NFI_F 4PVX_F 4LPH_F 5KSX_F 4NKE_A 4NUA_A 4NFK_F 4LFV_F 4KQU_A 4L2X_F 4NFJ_F 4KFA_A 5JV1_F 6OAH_F 4NKF_A 4QPF_A 6N7Y_F 4H5C_F 6N82_F 4H5D_F 6OAG_F 4KPJ_A 5JUZ_F 6N7Z_F 4N9U_A 4KQ5_A 4OGU_A 5JA0_F 4H5E_F 5JV2_F 6N83_F 4NG6_A 5JV0_F 2OPM_A 2OPN_A 3B7L_A 1ZW5_A 5DIQ_F 3N6K_F 5DGM_F 3N1W_F 5DJP_F 3N45_F 3N49_F 3N46_F 5DGS_F 3N1V_F 5DGN_F 2F94_F 5DJR_F …	1
5BXV_A	5BXV_A 4TQC_A 4TQB_A 5ZK9_A 1WKW_A 4TPW_A 5ZK7_A 5J5Y_A 5M81_A 5M83_A 5M7X_A 5M84_A 6U09_A 6GKK_A 5OSX_A 6GKL_A 6U06_A 5M7Z_A 5J5O_A 1EJH_A	1
5E0I_A	5E0I_A 5WRE_A 5T2P_A 5GMZ_A	0.97
1HWK_A	1HWK_A 1DQ9_A 1HW9_A 1HWI_A 1HWJ_A 1DQA_A 1HW8_A 1HWL_A 3BGL_A 2Q6C_A 3CD5_A 3CD7_A 2Q6B_A 3CDA_A 3CCZ_A 2R4F_A 3CDB_A	1
3V4Y_A	3V4Y_A 5ZQV_A 6GHM_A 3E7B_A 6ALZ_A 1JK7_A 1IT6_A 1U32_A	1
1M3Z_A	1M3Z_A 1NL7_A 2WKU_A 2VU1_A 2WL5_A 1M1O_A 2VU2_A 1OU6_A 2WKV_A	0.98
5ZMV_A	5ZMV_A 4NAB_A 3W5B_A 5ZMW_A 5A3S_A 3AR7_A 5XAB_A 4UU1_A 3W5A_A 5A3Q_A 4YCL_A 5XA8_A 5XA9_A 3W5C_A 2EAT_A 3AR2_A 3AR4_A 2DQS_A 2ZBD_A 3AR9_A 4UU0_A 5XAA_A 3AR6_A 3AR3_A 3AR8_A 2EAU_A 5NCQ_A 5A3R_A 1WPG_A 3FPB_A 2AGV_A 2YFY_A 1T5T_A 4YCN_A 3BA6_A 4BEW_A 3NAM_A 3NAN_A 3FPS_A 3NAL_A 4J2T_A 2BY4_A 3FGO_A 4YCM_A	0.99
3KXO_A	3KXO_A 6N4E_A 4EC0_A 3EE2_A 4EDY_A 5AIS_A 5AIV_A 4EE0_A 4EDZ_A 2VCQ_A 2CVD_A 3VI7_A 5YWX_A 1V40_A	1
4DW6_A	4DW6_A 3G1L_A 3G1M_A 3Q0W_A 3Q0V_A 3SFI_A 1U9O_A 3SDG_A 3O8G_A 3O8H_A 3Q0U_A 1U9N_A 3Q3S_A 5F0C_A 5MXV_A 5EZG_A 5F0H_A 5MYT_A 5F08_A 5MWO_A 5NZ1_A 5EYR_A 5F0F_A 5MYR_A 5MYW_A 5MYL_A 5EZH_A 5MYN_A 5F1J_A 5NZ0_A 5MYS_A 5F27_A 5F04_A 5IOZ_A 5NIM_A 5IOY_A 5IPA_A 5J1R_A 4M3G_A 4M3D_A 5J1U_A 5J3L_A 5MXK_A 5NIO_A 3TP0_A 4M3E_A 5NJ0_A 5NIZ_A 6HNX_A 4M3B_A 1T56_A 5J1Y_A 4M3F_A 5IP6_A 3G1O_A 6HO9_A 6HO0_A …	0.98
4UYO_A	4UYO_A 4UXW_A 4BRB_A 4UXZ_A 5D56_A	1
2O3U_A	2O3U_A 3U4I_A 2I67_A 3DZH_A 3I9M_A 2O3Q_A 3I9N_A 2I66_A 2O3T_A 4XJS_A 2I65_A 2PGL_A 3U4H_A 3DZI_A 4XJT_A 2PGJ_A 2HCT_A 3DZG_A 6EDR_A 4F45_A 4TMF_A 4F46_A 3ROP_A 3ROK_A 3ROM_A 3ROQ_A	0.95
6A50_A	6A50_A 4GM1_A 4GM4_A 4MPP_A 4GPE_A 4MPJ_A 4MQ5_A 4MZX_A 4MPR_A 3FZN_A 2FWN_A 3FSJ_X 1MCZ_A 3F6E_X 3F6B_X	0.99
3KQA_A	3KQA_A 4E7B_A 3SWQ_A 1RYW_A 1Q3G_A 4E7E_A 4E7C_A 1YBG_A 3SWI_A 3SU9_A 1EYN_A	1
2BE5_D	2BE5_D 5TMC_D 5D4E_D 5D4C_D 6P71_D 5D4D_D 6OY7_D 2A6H_D 1ZYR_D 4Q4Z_D 2O5J_D 3EQL_D 5X22_D 6OW3_D 6OY5_D 6OY6_D	1
2FAP_A	2FAP_A 1D7J_A 1FKF_A 1FKI_A 1FKB_A 4FAP_A 4DH0_A 1NSG_A 1FKJ_A 1BKF_A 1J4I_A 1D7I_A 1FKG_A 1J4R_A 1QPF_A 1BL4_A 1QPL_A 1J4H_A 1FKD_A 3FAP_A 1FKH_A	0.96
2BT4_A	2BT4_A 2CJF_A 1V1J_A 1GTZ_A 1GU1_A	0.99
2XYX_A	2XYX_A 5Y7X_A 2XYW_A 2XYJ_A 3ET2_A 3OZ0_A 2J14_A 2Q5G_A 3SP9_A 2ZNQ_A 2ZNP_A 5XMX_A 5ZXI_A 3TKM_A 5U3S_A 5U3U_A 5U45_A 5U46_A 5U3W_A 5U42_A 5U3R_A 5U3V_A 5U40_A 5U3X_A 5U44_A 2B50_A 5U41_A 5U3T_A 5U3Q_A 5U3Y_A 5U43_A 5U3Z_A 1Y0S_A 1GWX_A 3PEQ_A 3GWX_A 3DY6_A 6A6P_A 3GZ9_A 2AWH_A 2BAW_A 3D5F_A	0.96
3I0A_A	3I0A_A 3T1D_A 3U0D_A 3HWF_A 3CMP_A 3HWG_A 3CBC_A 3HWE_A 3TZS_A 4ZHH_A 5KID_A 4ZHD_A 5KIC_A 4ZHC_A 4ZFX_A 5KHP_A 4K19_A 3TF6_A 1QQS_A	0.98
5U5P_A	5U5P_A 5U5R_A 3L3Q_A 4U5V_A 4U5N_A 4U5L_A 4U5O_A 4U58_A 4U5S_A 4U5U_A 4U54_A	1
4TN6_A	4TN6_A 4KB8_A 5W4W_A 4KBA_A 4KBK_A 4KBC_A 1CKJ_A 6HMP_A 5OKT_A 6HMR_A 5MQV_A 6F26_A 5X17_A 3UYT_A 4HNI_A 4HGT_A 4TWC_A 6GZM_A 4TW9_A 5IH4_A 5IH5_A 5IH6_A	0.95
3JWK_A	3JWK_A 3JWC_A 3JW3_A 3JVX_A 3JW5_A 3JWM_A 3JWF_A 4ELF_A 3E0B_A 4ELG_A 4ELB_A 3FL8_A 4ELE_A 4ELH_A 3SA2_A 3SA1_A 3S9U_A 3SAI_A 2QK8_A 3DAT_A	0.98
3ZWN_A	3ZWN_A 3ZWP_A 3ZWX_A 3ZWM_A 3I9O_A 3I9L_A 1R15_A 3I9J_A 1R16_A 3ZWO_A	0.97
2OTH_A	2OTH_A 1OYF_A 2QUE_A 2DPZ_A 2OTF_A 1SV9_A 1KPM_A 1FV0_A 4QF7_A 4QF8_A 3CBI_A 2ZBH_A 1JQ9_A 4HMB_A 2PMJ_A 4EIX_A 3FO7_A 2B17_A 2QU9_A 1ZWP_A 1Y38_A 4QER_A 2OYF_A 1OXL_A 2OLI_A 2QHW_A 4QGD_A 1TGM_A 1Q7A_A 2Q1P_A 1SXK_A 1TH6_A 2PWS_A 4QEM_A 2OUB_A 4QMC_A 1ZYX_A 2QVD_A 1TP2_A 3H1X_A 2ARM_A	1
3KPU_A	3KPU_A 4MIK_A 3KQQ_A 3KQW_A 3KQT_A 3KPY_A 4MQ4_A 3HCB_A 2OPB_A 3HCC_A 3KQS_A 3KR1_A 3KPV_A 3KPW_A 2ONY_A 2ONZ_A 3KQP_A 2G70_A 2AN4_A 2G72_A 3KR2_A 3KR0_A 3HCE_A 2G71_A 3KQO_A 2G8N_A 2AN5_A 4DM3_A 3KQY_A 1YZ3_A 3KQV_A 3HCF_A 2AN3_A 2OBF_A 3KQM_A 3HCA_A 3HCD_A 1N7J_A 1N7I_A 1HNN_A	0.99
5HLW_A	5HLW_A 3VW8_A 5UAB_A 5UAD_A 3A4P_A 4GG7_A 5EOB_A 5HTI_A 4MXC_A 5YA5_A 4GG5_A 3RHK_A 5DG5_A 3DKF_A 4EEV_A 3DKG_A 3DKC_A 3QTI_A 3CTH_A 3L8V_A 3CTJ_A 3F82_A 3CE3_A 5HO6_A 1R0P_A 5HNI_X 5HOA_A 3CCN_A 3CD8_A 3EFK_A 3EFJ_A 2RFN_A 2RFS_A 4XMO_A 5EYD_A 3U6H_A 3I5N_A 4DEI_A 6SDE_A 6SDD_A 5EYC_A 5T3Q_A 4XYF_A 6SD9_A 4DEG_A 3U6I_A 4DEH_A 3R7O_A 3Q6W_A 2WKM_A 3ZZE_A 3ZXZ_A 3ZBX_A 4IWD_A 2WGJ_A 4AP7_A 4AOI_A …	0.96
4UND_A	4UND_A 4PJT_A 5A00_A 4ZZZ_A 6GHK_A 4GV7_A 4R5W_A 4R6E_A 5XSU_A 5XSR_A 4HHZ_A 4HHY_A 4L6S_A 5WRY_A 5WS0_A 5WTC_A 5WRZ_A 5KPN_A 5WRQ_A 4UXB_A 5KPO_A 5WS1_A 3GN7_A 5KPQ_A 1UK1_A 3L3M_A 5KPP_A 2RCW_A 1WOK_A 3GJW_A 3L3L_A 5XST_A 1UK0_A	0.96
3CZ9_A	3CZ9_A 3CZA_A 5SY6_A 6AFB_A 6AFF_A 6AF7_A 6AFI_A 4P34_A 6AFL_A 6AFG_A 6AFJ_A 6AFC_A 4P36_A 6AFE_A 6AFD_A 6AF9_A 5IP5_A 6AFH_A	1
6MAZ_A	6MAZ_A 6MB1_A 6MAY_A 6MB0_A 5V0W_A 6B1L_A 5V0X_A 2YND_A 5O4V_A 5O48_A 4B12_A 4B13_A 4B14_A 4UFV_A 4B11_A 5G22_A 4UFX_A 4UFW_A 5G1Z_A 4CAE_A 4A95_A 4CAF_A 4BBH_A 2YNE_A 4C68_A	1
3B6B_A	3B6B_A 3ELH_A 3GP9_A 3FBB_A	0.93
5QCN_A	5QCN_A 5E2O_A 5QCK_A 5QQP_A 4NA8_A 5QCM_A 5TKU_A 5QCL_A 6C0S_A 5TKT_A 5EXM_A 5Q0H_A 4X6N_A 5E2P_A 4NA7_A 4TY6_A 5Q0F_A 4Y8Z_A 5Q0G_A 5QTT_A 5Q0E_A 5TKS_A 5QTU_A 5Q0D_A 4Y8X_A 5EXL_A 5QQO_A 4TY7_A 4Y8Y_A 5WB6_A 1ZMN_A 1XX9_A 4CRB_A 1ZSL_A 4CRE_A 4CR5_A 4CR9_A 4CRF_A 1ZTK_A 3SOR_A 1ZML_A 4D7F_A 1ZRK_A 4CRC_A 1ZSK_A 3SOS_A 1ZHM_A 1ZMJ_A 4CRG_A 4D7G_A 5EXN_A 4D76_A 4CRD_A 1ZTJ_A 1ZPZ_A 1ZPC_A 1ZHP_A …	0.98
5CI2_A	5CI2_A 4ERM_E 1PIU_A 1YFD_A	1
1G21_E	1G21_E 2C8V_A 1M34_E 1G1M_A 4WZB_E	0.98
5CNT_A	5CNT_A 5CNU_A 4ERM_A 4R1R_A 5CNS_A 3R1R_A	1
3M0M_A	3M0M_A 3ITL_A 2I56_A 4GJI_A 3M0X_A 3ITO_A	1
2UV0_E	2UV0_E 3IX4_A 3IX8_A 3JPU_A 6D6A_A 6D6N_A 6D6P_A 6D6O_A 6D6C_A 6D6L_A 6D6M_A 6D6B_A 6D6D_A 6MVM_A	0.96
4CET_A	4CET_A 4CF6_A 5A4K_A 5EAI_A 5FUQ_A 6FY4_A 1KBQ_A 1DXO_A 1H66_A 1GG5_A 1KBO_A 2F1O_A 1H69_A 3JSX_A	1
3ORX_A	3ORX_A 3OTU_A 3ORZ_A 3QC4_A 2R7B_A 3IOP_A 3QCQ_A 3QD3_A 3QCS_A 3QD4_A 3QCX_A 3QCY_A 3QD0_A 3ION_A 5LVM_A 4AW0_A 3RWQ_A 3PWY_A 3RCJ_A 3SC1_A 4RQV_A 4A06_A 5LVL_A 5LVO_A 4AW1_A 3HRF_A 3NAX_A 5ACK_A 4A07_A 4CT2_A 3NAY_A 5LVN_A 4RQK_A 4CT1_A 4RRV_A 3H9O_A 3RWP_A 4XX9_A 1UU3_A 1OKZ_A 1UU7_A 1UU8_A 1OKY_A 5MRD_A 5HO7_A 5HO8_A 2XCH_A 5HKM_A 5HNG_A 2XCK_A 3NUN_A 1UVR_A 3NUY_A 1Z5M_A 1UU9_A 3NUS_A 3NUU_A …	1
6Q92_A	6Q92_A 6QAF_A 6Q9P_A 3DJ8_A 3MJL_A 3MFV_A 3SJT_A 3GMZ_A 3MFW_A 4FCK_A 4FCI_A 3KV2_A 3F80_A 3SKK_A 2PHO_A 3THE_A 3LP7_A 3GN0_A 4IE1_A 4HXQ_A 4HWW_A	0.99
4OQO_A	4OQO_A 2AYS_A 1NKX_A 2Q8J_A 2ALU_A 3IAZ_A 2NUV_A 2E1S_A 3TUS_A 2E0S_A 2DWA_A 3TTR_A 3IB1_A 4G8H_A 3CI8_A 2PX1_A 2G93_A 2DSF_A 3RGY_A 3IB2_A 3TAJ_A 2R71_A 2DOJ_A 3SDF_A 4G77_A 3MJN_A 2O51_A 2ZMB_A 3O97_A 2DS9_A 3E9X_A 3CFL_A 2HCA_A 2DXR_A 4NED_A 2DQV_A 3CRB_A 3IB0_A 2OCU_A 2R9J_A 4N6P_A 3VDF_A 3UGW_A 3TOD_A 3V5A_A 4FJP_A 3UK4_A 4G2Z_A 4GRK_A 3USD_A 4DXU_A 4FOR_A 4FIM_A 3U8Q_A 3U72_A 4DIG_A	1
6QAA_A	6QAA_A 4TPK_A 3O9M_A 5LKR_A 2PM8_A 6QAE_A 6QAB_A 6QAC_A 6QAD_A 4XII_A 4AQD_A 5DYY_A 5DYT_A 5DYW_A 4B0P_A 6I0B_A 1XLW_A 2WIG_A 6I0C_A 4BBZ_A 2WIK_A 6EQQ_A 1P0Q_A 5NN0_A 1XLV_A 6ESJ_A 1XLU_A 2Y1K_A 2WIL_A 1P0P_A 2WSL_A 1P0I_A 2XMG_A 5K5E_A 6F7Q_A 2J4C_A 2WIF_A 4B0O_A 2WID_A 2XMD_A 6EQP_A 6ESY_A 4BDS_A 2WIJ_A 6EUL_A 2XQF_A 2XQK_A 6EYF_A 4AXB_A 2XQI_A 2XQG_A 2XQJ_A	0.97
5H2F_V	5H2F_V 5WS5_V 5E79_V 4RVY_V 5WS6_V 5V2C_V 5ZZN_V	1
1QOM_A	1QOM_A 1M8E_A 1M8H_A 1M8D_A 1M8I_A 1M9T_A 3NOD_A 2BHJ_A 1DWV_A 1DWW_A 1DWX_A	1
4BO2_A	4BO2_A 4BNX_A 4BO0_A 4BO3_A 4BO6_A 4BO7_A 4BO9_A 4AG3_A 4BO4_A 4BNZ_A	1
2XSH_A	2XSH_A 5AEU_A 2YFL_A 2YFJ_A	1
5LYI_A	5LYI_A 5LYL_A 5LYD_A 4UIB_A 4UIA_A 5LYF_A 1ZG7_A 2PIY_A 2PJ5_A 2PJ8_A 2PJA_A 2PJ4_A 2PJB_A 3WC5_A 2PJ7_A 3WAB_A 1ZG9_A 2JEW_A 2PJ9_A 2PJ1_A 2PJ6_A 2PJC_A 2PIZ_A 2PJ3_A 3WC7_A 1ZG8_A 2PJ0_A 2PJ2_A 5J1Q_A 4Z65_A 5ZEQ_A	0.98
4MML_A	4MML_A 4J5Y_A 3QUI_A 4J6W_A 4J6X_A	1
2V3D_A	2V3D_A 2V3F_A 2XWE_A 2XWD_A 2WCG_A 2V3E_A 2VT0_A 6Q6N_A 3RIL_A 6Q6K_A 3KEH_A 6Q6L_A 5LVX_A 6MOZ_A 3GXM_A 1Y7V_A	0.98
6AMH_A	6AMH_A 6CUZ_A 6CUT_A 1V8Z_A	0.97
5O7N_A	5O7N_A 5NI0_A 5NHZ_A 5LE1_A 5LCH_A 2YZ3_A 5ACX_A 5LCF_A 5ACW_A 5LCA_A 4UA4_A 6DD0_A 5K48_A 6DD1_A 6O5T_A 4PVO_A 4C1D_A 5FQC_A 4C1E_A 5MM9_A 5LSC_A 5N4T_A 5N4S_A 5MXR_A 6HF5_A 6JN6_A 5MXQ_A 5Y6E_A 5Y6D_A 6J8R_A	0.94
4IXQ_F	4IXQ_F 4TNI_F 4TNK_F 4IXR_F 1S5L_F 4PJ0_F 6JLJ_F 6JLO_F 6JLM_F 6JLL_F 5B5E_F	1
6QMR_A	6QMR_A 6QMT_A 5NAW_A 6FUT_A 5NB6_A 5NAR_A 6FUJ_A 6FUG_A 5NAT_A 5FBE_A 6FTZ_A 6FUI_A 5MT4_A 5MT0_A 6FTY_A 6FUH_A 5FCK_A 5FBI_A 5NB7_A 5NBA_A 1DFP_A 5TCC_A 5TCA_A 1DIC_A 1BIO_A	0.95
5KDL_A	5KDL_A 5KDO_A 4N0E_A 4N0D_A 6CRK_A 3UMS_A 4PAN_A 4PAO_A 6M8H_A 4PAQ_A 1AGR_A 1AS0_A 1GIA_A 1CIP_A 2XNS_A 1BH2_A	0.99
5KTQ_A	5KTQ_A 6FBF_A 3PY8_A 3LWM_A 3PO4_A 5NKL_A 3KTQ_A 5YTD_A 5YTG_A 1QSS_A 1QTM_A	1
3KA0_A	3KA0_A 3GOK_A 3FPM_A 2PZY_A 3WI6_A 3A2C_A 3KC3_A 3R30_A 3R2B_A	1
3VF9_A	3VF9_A 4WNM_A 3VF8_A 5C27_A 3TUC_A 5C26_A 3TUD_A 5Y5T_A 5Y5U_A 3TUB_A 1XBC_A 4I0T_A 4PX6_A 1XBB_A 3FQE_A 4FZ6_A 4I0R_A 4FZ7_A 3EMG_A 4FL1_A 3FQS_A 4FYO_A 3FQH_A 4PUZ_A 4I0S_A 5T68_A 4FYN_A 5CY3_A 4GFG_A 5TIU_A 4XG7_A 4RX9_A 4RSS_A 4XG8_A 4XG6_A 5GHV_A 4XG4_A 4XG9_A 4XG3_A 5CXH_A 5CXZ_A 5TT7_A 5TR6_A 4RX8_A 4RX7_A 4YJV_A 4YJU_A 4YJR_A 4YJO_A 4YJT_A 4YJQ_A 4YJS_A 4YJP_A 3SRV_A 5LMB_A 5LMA_A 6HM6_A …	0.98
6POI_A	6POI_A 6PVY_A 1TI1_A 6PML_A 6POQ_A 6BQX_A 4WET_A 6POH_A 6PVZ_A 6BR4_A 4WF5_A 6PMF_A 4ZIJ_A	1
4A8F_A	4A8F_A 4A8M_P 4A8K_A 4A8W_A 1UVK_A	1
6NZV_A	6NZV_A 3SU2_A 6C2N_A 5VP9_A 3SU1_A 5VOJ_A 6NZT_A 6CVX_A 6CVY_A 6CVW_A 4WH6_A 6DIU_A 6DIW_A 6DIS_A 6DIT_A 6DIQ_A 6DIR_A 6DIV_A 4WH8_A 5EPY_A 5EPN_A 6C2M_A 5ETX_A 5ESB_A	0.96
4MY9_A	4MY9_A 4MYX_A 4MYA_A 5URS_A 5UUZ_A 4QM1_A 4MY1_A 4MY8_A 5UUV_A 6MGU_A	1
2VGK_A	2VGK_A 1W8Y_A 2VGJ_A 3ZCZ_A 3ZVT_A 2WKE_A 2Y59_A 4B4Z_A 2XK1_A 4B4X_A 4BEN_A 2Y4A_A	1
5TIM_A	5TIM_A 2J27_A 1TSI_A 2V2C_A	1
4WSK_A	4WSK_A 6HZY_A 2XIB_A 2XII_A 4JFU_A 4J28_A 4JFS_A 4JFV_A 4JFW_A 4JFT_A 4JL2_A 4PEE_A 5HDR_A 5I5R_A 4WSJ_A 2WVS_A 2WVT_A 2WVU_A 4PCT_A 4PCS_A	0.96
6E1X_A	6E1X_A 4R87_A 4NCZ_A 5CNP_A 6CX8_A 4R57_A	1
5NF9_A	5NF9_A 1KJR_A 3T1L_A 3T1M_A 5E88_A 5E89_A 5EXO_A 5E8A_A 6QLR_A 4BLJ_A 5IUQ_A 6I77_A 6QLQ_B 6RHM_A 6I78_A 4BLI_A 2XG3_A 6I74_A 4BM8_A 6EOL_A 5ODY_A 6RHL_A 6QLP_A 6QLT_A 6G0V_A 6QLU_A 5OAX_A 6QLS_A 6QGF_A 6QLO_A 6QLN_A 6I76_A 6QGE_A 6EOG_A 6I75_A 3AYD_A	1
4UYE_A	4UYE_A 5G4R_A 5G4S_A 5DYA_A 5O5F_A 5O4S_A 5ETB_A 5OWB_A 5E3D_A 5MYG_A 5MWZ_A 5EPS_A 5T4V_A 5EPR_A 5EWD_A 5T4U_A 5FG5_A 5C87_A 5EWH_A 5DYC_A 5EM3_A 5D7X_A 5O4T_A 5C85_A 5EWW_A 5MWG_A 5OWE_A 5C7N_A 5EVA_A 5O5H_A 5EWV_A 5DY7_A 5O5A_A 5EQ1_A 5EWC_A 5MWH_A 5E3G_A 6EKQ_A 5ETD_A 5O55_A 5FG4_A 5OV8_A 5FFY_A 5C89_A 5EV9_A	0.93
5YG2_A	5YG2_A 5YFY_A 5XMP_A 5XMT_A 5YG1_A 5YFZ_A 5XMQ_A 5XMV_A 5XMR_A 5YG3_A 5XMU_A 5XMS_A 4TN4_A 5YG0_A 5YG4_A	0.99
1R7R_A	1R7R_A 5IFW_B 3CF1_A 3CF2_A	0.98
1OGZ_A	1OGZ_A 8CHO_A 1OHP_A 1OHS_A 3NBR_A 3MHE_A 3NHX_A 3NUV_A	0.97
1M7O_A	1M7O_A 1WOA_A 2VFI_A 1O5X_A 1LYX_A 1M7P_A	0.96
1SKJ_A	1SKJ_A 1BKM_A 1O4O_A 1O46_A 1O4H_A 1O49_A 1O4P_A 1O4M_A 1O48_A 1O4N_A 1O44_A 1O4R_A 1O47_A 1O4I_A 1O4A_A 1O4K_A 1O41_A 1O4L_A 1O4B_A 1O45_A 1O43_A 1O4E_A 1O4F_A 1O4J_A 1O4D_A 1O4Q_A 1O42_A 1O4G_A	0.98
5HIA_A	5HIA_A 4IJQ_A 5BSK_A 6BNJ_A 5BRN_A 4RAB_A 4RAQ_A 4RAO_A 4RAC_A 4RAD_A 3GGJ_A 3GEP_A 1BZY_A 1HMP_A 4RAN_A 3GGC_A 4KN6_A 5W8V_A 1D6N_A	0.97
3BGQ_A	3BGQ_A 2OBJ_A 3BGP_A 3BGZ_A 3DCV_A 6AYD_A 4N6Y_A 4ALU_A 4ALW_A 4ALV_A 4N6Z_A 3T9I_A 4N70_A 5DWR_A 4JX7_A 4XHK_B 4BZO_A 4BZN_A 5N4U_A 2BZK_B 2BIK_B 6PCW_A 5N50_A 5N4Y_A 5N4X_A 5N4Z_A 4GW8_A 6QXK_B 2OI4_X 2C3I_B 5N4N_A 6PDI_A 3JPV_A 6PDO_A 2BZJ_A 5N4O_A 5NDT_A 5N51_A 3BWF_A 2BZI_B 6PDN_A 5N4R_A 5N5L_A 6PDP_A 2BZH_B 5N52_A 3MA3_A 3QF9_A 5N5M_A 5MZL_A 2BIL_B 5N4V_A 2J2I_B 2XJ1_A 2XIY_A 2XJ0_A 2XIZ_A …	0.97
4X4V_A	4X4V_A 4X4S_A 4X4O_A 4X4U_A 3OV7_A 3OVB_A 1R8C_A	0.98
3HK9_A	3HK9_A 3HK8_A 3HK7_A 3HKA_A	0.96
3FJ6_A	3FJ6_A 3FJL_A 3G0X_A 2BXV_A 3F1Q_A 1D3G_A 1D3H_A 3G0U_A	0.95
1IJ8_A	1IJ8_A 1LDQ_A 5MYQ_A 5CHK_A 3FDC_A 1AVD_A 4JHQ_A 5IRW_A 1LDO_A 5HLM_A 2AVI_A 5IRU_A 1LEL_A 4I60_A 2A5B_A 3VHH_A 3VHM_A 3VGW_A 2A5C_A 3VHI_A	0.95
5LL5_A	5LL5_A 4QJ0_A 1JCZ_A 5LL9_A 4WW8_A 4KP5_A 5MSA_A 4Q0L_A 5LLP_A 6G7A_A 4HT2_A 5LLO_A 4QJW_A 5MSB_A 1JD0_A 4KP8_A 4QJO_A 6G5L_A	0.95
1W4A_A	1W4A_A 2VHT_A 1W47_A 4BLR_A	1
4D3V_A	4D3V_A 4D3U_A 5G69_A 5G65_A 4UGN_A 5G66_A 5G6E_A 5G6N_A 4UG7_A 4UGB_A 4UGY_A 5G6L_A 5G6A_A 4D3M_A 4UGX_A 5G6B_A 5G6I_A 5G6M_A 4UGT_A 4UGS_A 4LWB_A 4D7J_A 4UGO_A 4UGH_A 4UGA_A 5G68_A 5G6G_A 5G6H_A 4D3J_A 4UGG_A 4UG5_A 4UGQ_A 5G6K_A 4UGE_A 5G6D_A 4D3N_A 5G6P_A 4UGW_A 4UGD_A 4UGK_A 4UG8_A 4UGP_A 4D3I_A 4UG6_A 5G67_A 4UGR_A 4UGL_A 5G6C_A 4D3K_A 5G6F_A 4D7H_A 5G6J_A 5G6Q_A 4LWA_A 4UGI_A 4UGJ_A 4UGC_A …	1
4A6L_A	4A6L_A 2FPZ_A 2FWW_A 3V7T_A 2FXR_A 2ZA5_A 2FS9_A 4MPV_A 2BM2_A 5F03_A 2GDD_A 1A0L_A 2ZEB_A 2ZEC_A	0.95
6F9K_A	6F9K_A 6EKP_A 6EJZ_A 6ENN_A 6ELG_A 6FAL_A 1MI7_R 6F7G_A	1
5IQG_A	5IQG_A 6CAV_A 6CGD_A 6CGG_A 5IQE_A 5BYL_A 5IQF_A 5IQA_A 5IQD_A 6C5U_A 5IQC_A 5IQB_A	0.98
6DZ4_B	6DZ4_B 4HN4_B 1C9D_B 2TSY_B 2J9Y_B 1C8V_B 1BEU_B 4KKX_B 4HPX_B 2TYS_B 4HPJ_B 2TRS_B 1A5A_B 2RH9_B 4Y6G_B 4HT3_B 1A5S_B 4WX2_B 6DUC_B 1KFJ_B 4ZQC_B 5CGQ_B 3CEP_B 2CLL_B 2CLF_B 2J9X_B 2CLO_B 6D0V_B 6DZO_B 3PR2_B	0.96
4B2Y_A	4B2Y_A 5ZZ1_A 4B7A_A 4AUL_A 4AUM_A 5XZM_A	0.97
5BPP_A	5BPP_A 4RSY_A 4R7L_A 4RVB_A 5N3W_A 5NI6_A 5NI2_A 5NI4_A 3B7R_L 3B7U_X 2R59_A 6ENC_A 6END_A 4L2L_A 3FH7_A 3FH8_A 3FUK_A 3FUI_A 3FTW_A 3FUH_A 3FUD_A 3FUM_A 3FTZ_A 3FHE_A 4DPR_A 3FUF_A 3FU3_A 3FUJ_A 3FTX_A 3FUL_A 3FTV_A 2VJ8_A 3FU6_A 3FH5_A 4MS6_A 3FUE_A 3FTS_A 3FU5_A 3FTU_A 4MKT_A 3FUN_A 3FTY_A 3FU0_A 3CHR_A 3CHO_A 3CHS_A 3CHP_A 3CHQ_A 3U9W_A 5AEN_A 6O5H_A	0.99
4HY0_A	4HY0_A 3EYL_A 3G76_A 4EC4_A 2JK7_A 5C83_A 5C0K_A 5C7C_A 5C3H_A 5C7D_A 5C7B_A 5C7A_A 5C3K_A 5C84_A 5C0L_A 2OPY_A	0.99
4MM7_A	4MM7_A 3USG_A 3F3C_A 4MM6_A 2Q72_A 3USP_A 4MM4_A 4MM9_A 3USL_A 4MME_A 4MMD_A 4MMA_A 4MM5_A 3F3A_A 2QB4_A 2QEI_A 4MM8_A 4MMC_A 4MMB_A 3GWW_A 3GWV_A 4FXZ_A 2QJU_A 3MPQ_A 3MPN_A	0.97
6FFE_A	6FFE_A 6FFG_A 5IG6_A 5XHK_A 6DDJ_A 6DBC_A 6FFF_A 4QEW_A 5N2L_A 5EK9_A 5O3D_A 4MR5_A 4MR6_A 5DFC_A 5O39_A 5O3H_A 5O3F_A 4QEV_A 5O3B_A 5O3C_A 5O3G_A 5DFD_A 5O3E_A 5O3A_A 5BT5_A 5O3I_A 5O38_A 5DW1_A 6K04_A 6E6J_A 5UEW_A 6I81_A 6I80_A 6MOA_A 5U6V_A	0.98
1RFI_A	1RFI_A 1RG1_A 1RG2_A 1RGU_A 1MU7_A 1RGT_A 6N0R_A 6DJE_A 6DIM_A 6DJD_A 6DJH_A 6DJF_A 6N0N_A 6N0D_A 6DHU_A 6DJI_A 6MYZ_A 6DIE_A 6MZ0_A 6DIH_A 6N19_A 6N0O_A 6DJG_A 6N17_A 6DJJ_A 6MJ5_A	1
1D7X_A	1D7X_A 1SLN_A 1D5J_A 2D1O_A 3OHO_A 1G4K_A 1CIZ_A 1CAQ_A 1C8T_A 3OHL_A 1B8Y_A 1USN_A 2USN_A 1HFS_A	0.99
5XZR_A	5XZR_A 6CMS_A 6CMR_A 6MDB_A 6MDC_A 6BMR_A 6BN5_A 6BMW_A 6BMV_A 6MD9_A 6BMU_A 6BMX_A 6BMY_A 5EHP_A 6MD7_A 6MDA_A 6MDD_A 2SHP_A	0.97
6IPM_A	6IPM_A 5TXZ_A 6AK9_A 6IPK_A 5TYV_A 6IPF_A 6AK6_A 6IPD_A 6AK5_A 6IPH_A 6AEC_A 6IPN_A 5TYE_A 4M04_A 5TYZ_A 5TYW_A 5ZLC_A 5TYF_A 6IPL_A 6IPI_A 6AKH_A 6AEH_A 5TYG_A 6AK8_A 6P1P_A 6P1S_A 6P1N_A 6P1W_A 5VZG_A 5VZE_A 6P1T_A 6P1R_A 6P1V_A 6P1M_A 5TWR_A 6P1U_A 5TWP_A 5VZ8_A	0.96
4DYB_A	4DYB_A 4DYP_A 4DYA_A 4DYN_A 3TG6_A 5B7B_A	1
5C2J_B	5C2J_B 4DID_A 2ODB_A 4ITR_C 2NGR_A 1GRN_A 1DOA_A 2WMO_B 2QRZ_A 4JS0_A	0.97
3R94_A	3R94_A 4HMN_A 4XVE_A 1S2C_A 4H7C_A 4FA3_A 3R58_A 3R8G_A 3R6I_A 3UG8_A 3R8H_A 1S2A_A 4XVD_A 3R7M_A 4FAL_A 4FAM_A 4WRH_A 3UGR_A 4WDX_A 4WDW_A 3R43_A 4WDU_A 1S1P_A 3UFY_A 3UWE_A 4WDT_A 1RY8_A 1ZQ5_A 4YVX_A 1RY0_A 4DBS_A 2F38_A 1XF0_A 6GXK_A 4YVV_A 2FGB_A 4ZFC_A 4DBU_A 4DBW_A 6A7B_A 6F78_A 5HNT_A 6F2U_A	0.94
3RY8_A	3RY8_A 3ONY_A 5BSY_A 4Z4U_A 4Z4R_A 5BSX_A 6GW2_A 6GY9_A 6GW1_A	1
6BDI_A	6BDI_A 6MA6_A 6DAG_A 5TE8_A 5VCG_A 3TJS_A 6DA8_A 3UA1_A 6BDM_A 6BCZ_A 4D6Z_A 4K9X_A 6BD7_A 4K9U_A 6DA5_A 4D7D_A 5VC0_A 6MA7_A 6OOA_A 4D78_A 6BDK_A 5G5J_A 4I4H_A 6DAB_A 6DA2_A 6DAJ_A 6BD8_A 5A1R_A 6DAA_A 4K9T_A 5A1P_A 4K9W_A 5VCE_A 6OO9_A 4D75_A 6BD5_A 6DA3_A 6OOB_A 6DAL_A 6DAC_A 6BD6_A 4K9V_A 4I4G_A 6BDH_A 6MA8_A 2J0D_A 3NXU_A 1W0G_A 1W0F_A 2V0M_A 4NY4_A	0.96
3H21_A	3H21_A 3TYD_A 4D8Z_A 3H23_A 3H2N_A 3H2M_A 4NHV_A 3H22_A 4DB7_A 3H2C_A 4D9P_A 4DAF_A 3H2O_A 3H26_A 4NIL_A 4DAI_A 3H2F_A 3H24_A 4D8A_A 3TYE_A 4NIR_A 3TYA_A 4NL1_A 3H2A_A 3TYB_A	1
4A61_A	4A61_A 1MWM_A 2ZGY_A 2ZGZ_A 4A62_A	0.96
5N6S_A	5N6S_A 2J7E_A 2J7F_A 2J77_A 2J78_A 2J7C_A 2CES_A 2VRJ_A 2J7G_A 2CBU_A 1OIN_A 1UZ1_A 1OIF_A 5N6T_A 2JAL_A 2CBV_A 2J75_A 2WBG_A 2J7H_A 2J79_A 2J7D_A 1W3J_A 2CET_A 2J7B_A 2WC3_A 2WC4_A	1
5FAK_A	5FAK_A 4L5A_A 5F76_A 5F7X_A	0.98
6E9W_A	6E9W_A 3D9V_A 2ESM_A 5KKT_A 5BML_A 4YVE_A 5WNH_A 3NCZ_A 5UZJ_A 2ETK_A 5KKS_A 5HVU_A 4YVC_A 5WNG_A 5WNF_A 2ETR_A 5WNE_A 4W7P_A 3TV7_A 3TWJ_A 3V8S_A 2V55_A	0.95
4HT3_A	4HT3_A 1K7E_A 1K8Z_A 4ZQC_A 2TSY_A 1K7F_A 4HN4_A 4WX2_A 1FUY_A 2CLK_A 1A50_A 1K3U_A 2J9X_A 1WBJ_A 2RH9_A 1C8V_A 5BW6_A 1A5B_A 1KFC_A 1C29_A 1QOP_A 2RHG_A 1TJP_A 2TRS_A 2CLO_A 3CEP_A 4HPJ_A 1CX9_A 1CW2_A 2CLH_A 1A5S_A 1C9D_A 1K8Y_A	0.97
1USB_A	1USB_A 1YDK_A 2R6K_A 1PL1_A 1PKZ_A 1PKW_A 3L0H_A 1PL2_A 2R3X_A 1GUH_A 1GSF_A 6ATR_A 5JCU_A 1GSE_A 4HJ2_A	1
3NJ4_A	3NJ4_A 5AXD_A 5AXB_A 5AXA_A 5AXC_A 4PFJ_A 1LI4_A 4YVF_A 1A7A_A 4PGF_A 2H5L_A 1D4F_A 1K0U_A 1KY5_A 5W49_A 5W4B_A	0.97
4KS6_A	4KS6_A 4KUF_A 4KTX_A 4ELC_A 2ILP_A 2IMA_A 5V8U_A 2IMB_A 5V8R_A 5V8P_A 4HEV_A 3QJ0_A 3QIZ_A 3QIY_A	1
5H13_A	5H13_A 5K0M_A 5U69_A 5U6D_A 5U8A_A 5U8F_A 5H24_A 5H25_A 5H14_A 5U5T_A 5U62_A 5H17_A 5U5H_A 5H19_A 5U5K_A 5GSA_A 5H15_A 6SFC_A 6SFB_A 3IJC_A	1
5DYI_A	5DYI_A 3HU2_A 5KIY_A 5KIW_A	1
1KDN_A	1KDN_A 1MN9_A 1NDC_A 1B99_A 1HIY_A 1MN7_A 1BUX_A 1LWX_A 1F6T_A 1B4S_A 1NDP_A 1F3F_A	1
1RU1_A	1RU1_A 1RU2_A 5ETM_A 4M5K_A 4M5M_A 4M5L_A 4M5I_A 4M5J_A 4M5N_A 5ETP_A 5ETL_A 5ETO_A 5ETK_A 4M5G_A 4M5H_A 5ETN_A 6AN4_A 3ILO_A 1RAO_A 3UDV_A 4F7V_A 3IP0_A 3UD5_A 1TMM_A 3HD2_A 6AN6_A 3KUH_A 3UDE_A 1DY3_A 1RB0_A	0.96
6MA1_A	6MA1_A 4N3C_A 5C1D_A 6E37_A 6MA2_A 4GZ5_A 6MA5_A 6MA3_A 3TAX_A 3PE3_A 6MA4_A	0.98
4TSY_A	4TSY_A 4TSN_A 4TSP_A 4TSO_A	0.97
2YLY_A	2YLY_A 2I0G_A 1L2J_A 1YY4_A 1YYE_A 2Z4B_A 2QTU_A 2JJ3_A 1QKM_A 1NDE_A 4ZI1_A 5TOA_A 2FSZ_A 1U9E_A 2GIU_A 1U3R_A 1X7J_A 3OMQ_A 3OMP_A 1X76_A 1X78_A 1U3Q_A 3OMO_A 2YJD_A 1U3S_A 1X7B_A 1ZAF_A 2NV7_A	0.96
5MI3_A	5MI3_A 5MI9_A 5MI8_A 5OPD_A 4PC7_A 4PC3_A 4PC6_A 6EZE_A 2BVN_A 1OB2_A	0.96
4Q2V_A	4Q2V_A 2P8N_A 1BR6_A 2PJO_A 2R3D_A 3HIO_A 4MX1_A 5J56_A 4MX5_X 2R2X_A 4HV3_A 4ESI_A 1IL4_A 1IL3_A 1OBT_A 1BR5_A 3RTI_A 4HV7_X 1IL5_A 4HUP_X 4HUO_X 1IL9_A 1IFU_A 1IFS_A 3PX8_X 3PX9_X 3EJ5_X 4LGR_A	1
5JA7_A	5JA7_A 5J94_A 2R6N_A 1U9V_A 1U9W_A 1U9X_A 1AU0_A 1TU6_A 4DMY_A 2AUZ_A 1NL6_A 5TDI_A 6HGY_A 1AU2_A 6ASH_A 3KWB_X 4X6J_A 3O1G_A 6QBS_A 1YT7_A 3KX1_A 2BDL_A 1Q6K_A 3KWZ_A 1AYW_A 3KW9_A 1MEM_A 1VSN_A 1AU4_A 4DMX_A 4X6I_A 3C9E_A 2AUX_A 4X6H_A 2F7D_A 2ATO_A 2FTD_A 1YK8_A 1AYU_A 3O0U_A 1YK7_A 1AYV_A 1AU3_A 1ATK_A 1NLJ_A 1BGO_A 1SNK_A 3OVZ_A	1
4PA9_A	4PA9_A 4X88_A 4P9P_A 4X89_A 4PA3_A 4X8A_A	1
5WS6_Y	5WS6_Y 4IL6_Y 6JLM_Y 5B5E_Y 5V2C_Y	1
3CKE_A	3CKE_A 3BNX_A 3BNY_A 4KVD_A 5IMI_A 4KVW_A 4KUX_A 4KWD_A 4KVI_A 4KVY_A 5IVG_A	0.95
1OT3_A	1OT3_A 2VP0_A 1OE0_A 2VP6_A 2VP5_A 2VQS_A 1J90_A 2VP2_A 2VPP_A 2VP4_A 2JJ8_A 2VP9_A	0.97
5GIE_A	5GIE_A 3W0J_A 3W0I_A 3W0G_A 5GIC_A 3WTQ_A 6K5O_A 2ZL9_A 5XZH_A 3W5T_A 2ZXN_A 3WT5_A 5ZWI_A 5XPL_A 3VJS_A 5ZWE_A 3VT5_A 3WT7_A 5XPO_A 5XPP_A 3VT8_A 5XPM_A 3VJT_A 3VT4_A 3VT9_A 5B41_A 5ZWF_A 3W5Q_A 5XZF_A 2ZXM_A 2ZMJ_A 3VT6_A 3VRV_A 3VTD_A 5B5B_A 3VRW_A 5ZWH_A 5XPN_A 3VRT_A 3W5R_A 2ZMH_A 3W5P_A 3AFR_A 3VTB_A 5XUQ_A 3VRU_A 2ZMI_A 2ZLA_A 3VTC_A 3WT6_A 2ZFX_A 3AUN_A 3W0H_A	0.98
4C8B_A	4C8B_A 5J7B_A 5AR5_A 5AR7_A 5AR3_A 5AR8_A 5J79_A 5AR4_A 6FU5_A 6ES0_A 6S1F_A 6RNA_A 6SZE_A 6SZJ_A 6RN8_A 6HMX_A 5W5O_A 5W5J_A 6UL8_A 5NG2_A 5NG0_A	0.95
5EEC_A	5EEC_A 6D19_A 5UJ3_A 6MLL_A 6D17_A 6MEY_A 5UJ4_A 6QWB_A 6QWC_A 6M7I_A 6D15_A 6QW9_A 6D18_A 6D16_A 6MNP_A 6QWA_A 6B1F_A 6B1J_A 6B1W_A 6B1X_A 5LL7_A 6B1H_A 6B1Y_A 6JN3_A 6J8Q_A 6JN4_A 4ZBE_A 3RXW_A 5MGI_A 6JN5_A 3RXX_A 2OV5_A	0.96
3GU8_A	3GU8_A 4B4L_A 2XUU_A 2W4K_A 3GU5_A 3GUB_A 3F5U_A 3DFC_B 3GU7_A 4YPD_A 4YO4_A 5AUZ_A 6AAR_A 5AUX_A 5AUU_A 1P4F_A 5AV3_A 5AV4_A 5AUW_A 5AUY_A 5AV2_A 5AV0_A 5AUT_A 5AUV_A 3ZXT_A 2YAK_A 1WVY_A 1WVX_A 4TXC_A	0.96
6AC9_A	6AC9_A 6CNX_A 5UVF_A 6NPN_A 3OP5_A 6CQH_A 6BU6_A 6BTW_A 6CFM_A 5UKF_A	1
3OLI_A	3OLI_A 4W93_A 1XD0_A 3IJ8_A 3DHP_A 1Z32_X 3IJ9_A 1XD1_A 1XCW_A 1XCX_A 3BAY_A 2QV4_A 5EMY_A 3BAJ_A 4GQQ_A 3BAW_A 3BLK_A 5E0F_A 3OLG_A 3OLD_A 3OLE_A 4GQR_A	0.96
3Q4P_A	3Q4P_A 4JTB_A 4O8E_A 5ILX_A 4EMF_A 4LRO_A 5GM7_A 5CST_A 4FXA_A 5Y48_A 3V2K_A 3U8F_A 4I47_A 4KPV_A 4O4Q_A 3MY6_A 4ZZ6_A 3N31_A 3SJ6_A 4ZT8_A 3MRY_A 3U6T_A 4JTP_A 3U6Z_A 5CSO_A 5CIX_A 3RL9_A 5WV1_A 5ILW_A 4GUW_A 4F9N_A 3U70_A 3QJI_A 3N1D_A 4K2Z_A 3N3X_A 3N5D_A 4M5A_A 4LWX_A 3NFM_A 4H0Z_A 4O0O_A 4ZU0_A 4EMR_A 4Q9F_A 3N1N_A	0.97
1KIM_A	1KIM_A 1OF1_A 1QHI_A 2KI5_A 3VTK_A 1P7C_A 1VTK_A 4OQX_A 4JBX_A 4OQM_A 4OQL_A 4OQN_A 3F0T_A 4JBY_A 4IVP_A 1E2L_A 1KI2_A 3RDP_A 1E2I_A 4IVR_A 1KI8_A 1E2P_A 1KI4_A 1E2N_A 1E2M_A 4IVQ_A 1KI7_A 1KI3_A	0.99
1RD4_A	1RD4_A 1XDD_A 4IXD_A 1XDG_A 1XUO_A 3E2M_A 2ICA_A 3M6F_A 2O7N_A 3BQM_B 1CQP_A 3BQN_B 3F78_A	0.97
4TYL_A	4TYL_A 4QSX_A 6HI8_A 5A5Q_A 6HI6_A 5A5R_A 5A83_A 6EPJ_A 5F36_A 5EPB_A 4QSU_A 5A82_A 6EPV_A 5LJ0_A 4QSP_A 6S56_A 5A5O_A 4TZ2_A 6HDO_A 5A5N_A 5A81_A 6HIB_A 6HID_A 6S55_A 6HIC_A 6HDN_A 6HIE_A 4QST_A 6EPW_A 6EPX_A 5F3A_A 6EPT_A 6HI3_A 6EPS_A 4QSS_A 4TZ8_A 6HIA_A 6EPR_A 4TU4_A 4QSV_A 6HI5_A 5A5P_A 6EPU_A 4TTE_A 6S57_A 6HI4_A 4QSW_A 6HI7_A	1
5SUL_A	5SUL_A 5SUK_A 3O3C_A 3RT1_A 4KQ1_A 4KQ2_A 4KQM_A 5UW4_C 5UW1_A	0.95
4TYD_A	4TYD_A 4U01_A 3KEE_A 4KTC_A 1W3C_A 4I31_A 1DY9_A 4I33_A 1DY8_A 3P8N_A 3P8O_A	0.97
5JMX_A	5JMX_A 6EWE_A 1MQO_A 6F2N_A 6EUM_A 4C1C_A 4C1H_A 5FQB_A 3KNS_A 4TYT_A 4NQ5_A 4NQ6_A	1
3K39_A	3K39_A 3K3A_A 1A4G_A 1A4Q_A 1NSC_A 1NSD_A	1
6FK8_A	6FK8_A 2G87_A 2J4Y_A 6FKC_A 6FK9_A 2X72_A 1GZM_A 6FKD_A 1L9H_A 1HZX_A 2PED_A 6FK7_A 4BEY_A 3OAX_A 5TE5_A 6FKA_A 3PQR_A 4X1H_A 3CAP_A 3C9M_A 3C9L_A 6FKB_A 6FK6_A 6FUF_A	0.98
4UCX_Q	4UCX_Q 4UCQ_Q 4UEQ_Q 4UCW_Q	1
4PJC_A	4PJC_A 4L4V_A 5U2V_A 4NQE_A 5D7L_A 4L4T_A 4GUP_A 4LCW_A 4PJG_A 4PJH_A 5U16_A 4PJX_A 4PJ8_A 5U17_A	1
5CQ8_A	5CQ8_A 5CQ3_A 5CUG_A 5CQ5_A 5CQ6_A 5CUA_A 5CQ4_A 5CUD_A 4CUS_A 5ORB_A 5OR9_A 6FH7_A 4XUB_A 4CUU_A 6FGT_A 3Q2F_A 4IR5_A 4NR9_A 4NRB_A 6FH6_A 4XUA_A 4CUT_A 6FGU_A 4IR4_A 4RVR_A 4NRA_A 4CUR_A 4CUQ_A 4NRC_A 4IR3_A 4IR6_A 4CUP_A 5MGF_A 5E73_A 5E9K_A 5DYX_A 5L8T_A 5DYU_A 5L96_A 5E9I_A 5L98_A 5E74_A 5E9L_A 5L8U_A 5E9M_A 5L99_A 5L97_A 5MGG_A 5MGE_A 5CUB_A 5CQ7_A 5CUE_A 5CUC_A 5CQA_A 5CU8_A	1
3X3B_A	3X3B_A 3X3C_A 6RF1_A 4XTN_A 6RF3_A 4XTO_A	0.97
3Q9B_A	3Q9B_A 3Q9C_A 4ZUR_A 3Q9F_A 4ZUP_A 3Q9E_A 4ZUM_A 4ZUO_A 4ZUN_A 4ZUQ_A	0.95
3ZNO_A	3ZNO_A 3G3E_A 3CUK_A 3ZNN_A 3W4J_A 2DU8_A 3ZNQ_A 4QFD_A 2E82_A 2E4A_A 4QFC_A 3ZNP_A 2E49_A 3W4I_A 3W4K_A 5ZJA_A 5ZJ9_A	0.99
4LR8_A	4LR8_A 4LRE_A 4LRF_A 4LRB_A 3OT9_A 3UO0_A	1
3LG4_A	3LG4_A 4LAE_X 3SRU_X 4LEK_X 4LAH_X 3SRS_X 3SQY_X 3SRR_X 3SGY_A 3SRQ_X 3SRW_X 3SH2_A 4LAG_X 3SR5_X 4FGG_A 4FGH_A 3M08_A 3M09_A 5ISP_X 4XE6_X 5IST_X 5HF0_X 5ISQ_X 3FRA_X 3FYV_X 3FRF_X 3FRD_X 3FY9_X 3FYW_X 3FY8_X 3FQF_A 3FQZ_A 3F0V_X 5JG0_X 6ND2_X 3I8A_X 3F0S_X 3FQV_A 5HF2_X 3F0U_X 3F0Q_X 3FQC_A 6P9Z_X 6PBO_X 3F0X_X 3F0B_X 3FQO_A 4XEC_X 3FQ0_A 4TU5_X	0.97
2F9V_A	2F9V_A 3LOX_A 3KN2_A 3LON_A 2OC1_A 2A4R_A 2OC8_A 2OC0_A 2A4G_A 2OC7_A 3KNX_A 2FM2_A 2A4Q_A 2OBO_A 3EYD_A 1RTL_A 2F9U_A 2GVF_A 2XCN_A 2XNI_A 1N1L_A 2XCF_A	0.98
5LF4_K	5LF4_K 5LEX_K 5LF1_K 5LEZ_K 5LF0_K 5LF7_K	1
3SJD_A	3SJD_A 3A37_A 4PWX_A 4XTR_A	1
6I2R_A	6I2R_A 3ZHT_A 3ZHS_A 6R2C_A 6R2D_A 3ZHU_A 6R2B_A 6R29_A 3ZHV_A 2Y0P_A 6I2S_A 2YIC_A	1
4TOS_A	4TOS_A 4TOR_A 4LI6_A 4LI7_A 4LI8_A 3UDD_A 4KRS_A 4DVI_A 4I9I_A 4MT9_A 4N4T_A 4MSK_A 4K4F_A 4N4V_A 4MSG_A 4N3R_A 4K4E_A 4OA7_A 5ECE_A 4W6E_A 4W5S_A 6QXU_A 5EBT_A	0.93
1I2S_A	1I2S_A 1W7F_A 1I2W_A 5GHX_A 5ZFT_A 3SH7_A 3SH9_A 2WK0_A 4A5R_A 2X71_A 3B3X_A 2Y91_A 3SOI_A 3M2K_A 3LY4_A 3M2J_A	0.98
3I81_A	3I81_A 3LVP_A 3F5P_A 5FXQ_A 5FXS_A 2ZM3_A 5FXR_A 1JQH_A 3NW5_A 3NW7_A 3NW6_A 2OJ9_A 3O23_A 3LW0_A 5HZN_A 4D2R_A 3QQU_A 3D94_A 1K3A_A	0.94
5AP4_A	5AP4_A 5AP3_A 5AP5_A 3W1F_A 3WZJ_A 3WYX_A 3WYY_A 3WZK_A 3VQU_A 2X9E_A 3GFW_A 4BI0_A 5O91_A 5EHO_A 5EI8_A 4C4H_A 4BI1_A 5LJJ_A 4BI2_A 4CVA_A 5AP7_A 5NA0_A 5AP6_A 5EHL_A 5AP2_A 5AP0_A 5N7V_A 4C4E_A 5EI6_A 5AP1_A 5N9S_A 5NAD_A 4CV8_A 5N93_A 4C4F_A 3H9F_A 5N87_A 4C4I_A 4CV9_A 5N84_A 4BHZ_A 4C4G_A 5MRB_A 5EI2_A 4C4J_A 5EHY_A 6B4W_A 5NTT_A 6N6O_A 4D2S_A 4JT3_A 4O6L_A 4ZEG_A 4JS8_A 6H3K_A 5EH0_A	0.96
5KHX_A	5KHX_A 6DBN_A 6BBU_A 5KHW_A 6N7A_A 6N77_A 4IVC_A 4FK6_A 6N78_A 4E5W_A 4EHZ_A 5HX8_A 6N79_A 4EI4_A 6N7D_A 4E4L_A 4E4N_A 6HZU_A 4IVB_A 4K6Z_A 4I5C_A 6N7B_A 6N7C_A 4K77_A 5WO4_A 4IVD_A 6ELR_A 6GGH_A 6AAH_A 3EYH_A 5E1E_A 3EYG_A	0.95
2FWJ_A	2FWJ_A 4Z7J_A 2FWP_A 5CLJ_A 2FW1_A	1
5GMM_A	5GMM_A 6F3B_A 6I0J_A 6EX1_A 6FAF_A 6FAG_A 6G3V_A 6EVR_A 6HWZ_A 6I0L_A 4WR7_A 3LXE_A 1CRM_A 2NN1_A 2NMX_A 4WUQ_A 5E2M_A 1BZM_A 1CZM_A 3W6H_A 2NN7_A 2FOY_A 1AZM_A 4WUP_A 2IT4_A	1
4DGR_A	4DGR_A 1L7H_A 5W2Y_A 6HFC_A 3W09_A 1NNC_A 2C4L_A 2QWH_A 2QWI_A 5W2U_A 1BJI_A 2QWG_A 1MWE_A 1F8D_A 1F8B_A 6HEB_A 4WEG_A 1INY_A 5W26_A 2QWK_A 1L7F_A 2QWF_A 2QWJ_A 2QWD_A 6HCX_A 1F8C_A 2QWB_A 1F8E_A 2C4A_A 5W2W_A 2QWC_A 2QWE_A 1A14_N 6HG0_A 1L7G_A 1XOE_A 1NNB_A 1XOG_A	1
4HVD_A	4HVD_A 3LXK_A 3LXL_A 5TTS_A 6DUD_A 6DB4_A 5TOZ_A 5TTV_A 5TTU_A 6DB3_A 6DA4_A 4Z16_A 3PJC_A 4QT1_A 4HVH_A 4I6Q_A 4HVI_A 4HVG_A 6GLB_A 5LWM_A 6GLA_A 6GL9_A 5LWN_A 5WFJ_A 4RIO_A 4QPS_A 6NY4_A 5VO6_A 1YVJ_A 3ZEP_A 3ZC6_A 6AAK_A 5W86_A 6HZV_A	1
4C5D_A	4C5D_A 3ZLR_A 4TUH_A 4C52_A 3INQ_A	1
1HT2_E	1HT2_E 5JI2_E 1E94_E 1HQY_E 5JI3_E 1G4A_E 1DO2_A	1
2VYA_A	2VYA_A 3QKV_A 3QK5_A 3QJ9_A 6MRG_A 3LJ7_A 3OJ8_A 2WJ1_A 3K83_A 3LJ6_A 3PR0_A 3K7F_A 4J5P_A 3PPM_A 3K84_A 2WJ2_A 4DO3_A 4HBP_A 2WAP_A 1MT5_A	0.98
3OF8_A	3OF8_A 3OF9_A 2YJB_A 2XU5_A 5MQY_A 2XU3_A 2YJ9_A 3IV2_A 4AXM_A 5MAE_A 5MAJ_A 3H8B_A 2YJC_A 2YJ8_A 6EZP_A 6F06_A 3HHA_A 2XU1_A 3H8C_A 6EZX_A 2YJ2_A 2XU4_A 3BC3_A 3H89_A 3K24_A 5F02_A	0.95
5LF7_N	5LF7_N 3UNB_N 5LF1_N 5LF3_N 5LF4_N 5LF0_N 4R67_H	0.97
1OD2_A	1OD2_A 4WYO_B 3TV5_A 5CTB_A 3TVW_A 5CTE_B 4WZ8_B 3H0S_A 3H0J_A 5CTC_A 3H0Q_A 3PGQ_A 3K8X_A 1UYS_A 1UYR_A	1
3AOX_A	3AOX_A 4MKC_A 4FOB_A 4FOC_A 3LCS_A 3LCT_A 4JOA_A 4CD0_A 4ANQ_A 4ANS_A 4Z55_A 4DCE_A 4FOD_A 4CNH_A 4FNY_A 5KZ0_A 4CMO_A 4CMU_A 5IUH_A 5A9U_A 4CTB_A 4FNZ_A 5IUG_A 5IUI_A 4CCU_A 4CTC_A 5AA9_A 4CMT_A 5IMX_A 4CCB_A 4TT7_A 6EDL_A 6E0R_A 6EBW_A 5FTQ_A 2XB7_A 2XBA_A 5FTO_A 6MX8_A	0.95
3BUQ_A	3BUQ_A 3EJQ_A 1R34_A 2FYV_A 2F1A_A 3EJS_A 2F1B_A 2ALW_A 3D52_A 2F18_A 3D4Z_A 3D4Y_A 1QWN_A 3BLB_A 1QWU_A 1TQT_A 1TQS_A 3DX1_A 1TQV_A 3DDG_A 3DX0_A 2F7Q_A 3D50_A 1TQW_A 3EJU_A 3EJP_A 2OW7_A 3DX3_A 3CZS_A 2F7R_A 1QX1_A 3DDF_A 2OW6_A 1PS3_A 2F7P_A 1TQU_A 3BVT_A 2F7O_A 3EJT_A 3EJR_A 3D51_A 3DX2_A 1R33_A 3DX4_A 3BUP_A 1HXK_A 1HWW_A	1
3OL6_A	3OL6_A 3OL8_A 2IM2_A 2IM3_A 4NLV_A 2IM0_A 4NLX_A 1TQL_A 1RA7_A 2ILY_A 2ILZ_A 4NLU_A 4NLO_A 2IM1_A	1
5DP6_A	5DP6_A 5GSO_A 5C1X_A 4GHT_A 5DP9_A 5C1Y_A 5DP7_A 5DP3_A 5DPA_A 5DP8_A 5DP4_A 5C20_A 5C1U_A 3SJO_A 5DP5_A	0.95
6MOO_A	6MOO_A 6MO5_A 6DUI_A 5N8C_A 5UPG_A 6MOD_A 6C9C_A 6E54_A 6CAX_A 6MO4_A 4FW4_A 4FW6_A 4FW5_A 4FW7_A 4FW3_A 6MAE_A 5U3B_A 4OKG_A 5DRR_A 4LCH_A 5DRQ_A 3U1Y_A 2VES_A 4LCG_A 3UHM_A 4LCF_A 4J3D_A 5U39_A	0.94
3JZI_A	3JZI_A 6OI9_A 1DV2_A 3RV4_A 2W6O_A 2VR1_A 2W70_A 2W6P_A 2V59_A 2V58_A 2J9G_A 2W71_A 2W6M_A 2V5A_A 2W6N_A 2W6Z_A 2W6Q_A 3G8C_A	0.94
2ZIR_B	2ZIR_B 2ZIS_B 3E32_B 1MZC_B 1TN8_B 1SA4_B 1LD8_B 1FPP_B 1QBQ_B 1KZO_B 1TN6_B 1LD7_B 2H6F_B 3E30_B 3E34_B 3E33_B 3E37_B 3DPY_B 1S63_B 1O5M_B 1D8D_B 2IEJ_B 2F0Y_B 1SA5_B 1O1S_B 4GTP_B 4GTO_B 4GTQ_B 1O1R_B 4GTM_B 3EU5_B 1O1T_B 3EUV_B 4GTR_B 3PZ4_B 1N95_B 1NI1_B 1N9A_B 2R2L_B 2BED_B 1NL4_B 1X81_B	0.99
1XVF_A	1XVF_A 1XVE_A 1XVC_A 1XU3_A 1XVD_A 1XVB_A 1XVG_A 1MMO_D	1
4XJP_A	4XJP_A 3LV2_A 4XJO_A 4XEW_A 3TFT_A 4WYE_A 4CXQ_A 4XJM_A 4WYG_A 4MQQ_A 4WYF_A 4WYC_A 4MQR_A 4WYD_A 4MQP_A 4CXR_A 6GE8_A 3TFU_A 5KGS_A 4W1V_A 4W1W_A	1
2AGW_D	2AGW_D 2HKM_D 2HXC_D 2AGL_D 2AGX_D 2AGZ_D 2HJB_D 2Q7Q_D 2I0S_D 2I0T_D	1
5X2X_A	5X2X_A 5X30_A 5X2W_A 1PG8_A	0.96
3QGY_A	3QGY_A 3QGW_A 4HCU_A 4HCT_A 4M13_A 4M0Z_A 4HCV_A 4M15_A 4M14_A 4M12_A 4M0Y_A 3T9T_A 4L7S_A 4PPB_A 3MJ1_A 4MF0_A 3V5J_A 3MIY_A 3V8W_A 4KIO_A 4PPC_A 4PQN_A 4PPA_A 4QD6_A 4MF1_A 3V8T_A 4RFM_A 3V5L_A 4PP9_A 3MJ2_A 1SM2_A	0.97
4POL_A	4POL_A 4POK_A 5DQY_A 3E3E_A	1
4AJK_A	4AJK_A 4AJ4_A 4AJ2_A 4AJI_A 4AJO_A 4AJE_A 4AL4_A 4AJJ_A 4AJ1_A 4AJL_A 4AJH_A 4AJN_A	0.99
5J8L_A	5J8L_A 4YTU_A 4YTT_A 4YTS_A 4XSM_A 4YTQ_A 4PFH_A 4PGL_A 2QUM_A	1
3FI2_A	3FI2_A 6EQ9_A 6EMH_A 6EKD_A 4X21_A 4Y46_A 4W4W_A 4W4V_A 4Y5H_A 4W4Y_A 4W4X_A 2OK1_A 3CGF_A 3G9L_X 3G9N_A 4KKE_A 3G90_X 3CGO_A 4KKH_A 2P33_A 3DA6_A 3FI3_A 4U79_A 2WAJ_A 3V6R_A 2O2U_A 2O0U_A 3V6S_A 3KVX_A 2ZDT_A 2ZDU_A 4Z9L_A 1PMU_A 1PMV_A 1PMN_A 3RTP_A 3PTG_A 3OXI_A 3OY1_A 2EXC_X 2R9S_A 3FV8_A 2B1P_A	0.96
3ZGL_A	3ZGL_A 3ZGN_A 3T0F_A 3T0G_A 3SZL_A 3F7T_A 4EB3_A 4MV0_A 4MUX_A 4MV5_A 4MUY_A 3KE8_A 3KE9_A 3KEM_A 3KEL_A 3KEF_A 3UV7_A 3UWM_A 3UV6_A 3UTC_A 3URK_A 3UTD_A 3UV3_A 4H4E_A 4H4C_A 4H4D_A	1
4L3H_A	4L3H_A 3PXT_A 3PXW_A 3SJL_A 3RN0_A 3PXS_A	1
2Y0B_A	2Y0B_A 1RHM_A 1RHQ_A 1RHU_A 1RHJ_A 3GJR_A 2CNO_A 1RHR_A 1RE1_A 2XYP_A 2XYG_A 1NME_A 2XYH_A	1
3FMI_A	3FMI_A 3FMF_A 3FPA_A 6CVF_A 6CVV_A 6CZB_A 6CZD_A 6CZC_A 6E06_A 6CVU_A 6CZE_A	1
5KLK_A	5KLK_A 5KLO_A 5KLL_A 4I2R_A 4I25_A 4OU2_A 4OUB_A	1
5MTS_A	5MTS_A 1KLF_B 4XOB_A 1KIU_B	1
3WGT_A	3WGT_A 1DAO_A 1KIF_A 1DDO_A 1VE9_A 5WWV_A 4YJH_A 4YJG_A 4YJF_A 1AN9_A 1EVI_A	1
5F91_A	5F91_A 6S88_A 6S7U_A 4APB_A 6S7Z_A 6S7W_A 6S43_A 6S7K_A 6S7S_A	1
6EXK_A	6EXK_A 6EXM_A 6EUZ_A 6EXL_A 6EUT_A 6EV0_A 6EUU_A 2BGC_A 5LRS_A 5X6E_M 5F1R_A	0.98
6CSS_A	6CSS_A 5EF8_A 6CSP_A 6MR5_A 6CGP_A 5WGK_A 6CSR_A 5WGI_A 5EEI_A 6CW8_A 6DVM_A 6DVL_A 5EF7_A 6DVN_A 6CSQ_A 5W5K_A 6DVO_A 5WGM_A 5EFB_D 5EEK_A 5WGL_A 6R0K_A	0.97
6EAE_F	6EAE_F 6EAD_F 6DC3_F 6EAL_F 5EA4_F 6EAK_F 5EA6_F 6EAM_F 6EAG_F 5EA7_F 5EA5_F 5EA3_F	1
6CQ1_A	6CQ1_A 5X4Q_A 5X4P_A 5X4O_A 5X4M_A 5X9O_A 5X4N_A 5X9P_A 6C3L_A 6C3N_A 3LBZ_A 5MWD_A 5MW6_A 5MW2_A 6EW8_A 5N20_A 5N1Z_A 6EW6_A 5N21_A 6EW7_A 5N1X_B	1
5DHP_A	5DHP_A 5EJI_A 2I29_A 2I2C_A 2I2F_A 5DHQ_A 3V8P_A 3V8Q_A 4DY6_A 5DHU_A 5EJH_A 3V80_A 3V7U_A 3V8M_A 2Q5F_A 5DHR_A 3V8R_A 5DHT_A 3V7W_A 5DHS_A 3V7Y_A 3V8N_A 2I2D_A 2I2B_A 2I2A_A	1
5YYD_F	5YYD_F 5YUY_F 4Q43_A 4Q45_F 4IRC_F	1
5EZW_A	5EZW_A 4YNI_A 5I0U_A 4PIY_A 4KWK_A 4KWL_A 4XFF_A 4XF4_A 4IES_A 5I0R_A 4IEY_A	1
1M48_A	1M48_A 1PW6_A 1M49_A 1M4A_A 1NBP_A 1M4B_A 1PY2_A 1QVN_A 4NEJ_A 4NEM_A	0.97
5IA5_A	5IA5_A 1MQB_A 5NK1_A 5NKD_A 5NKA_A 5I9Y_A 5NK7_A 5I9Z_A 5NK6_A 5NK3_A 5NK0_A 5NK2_A 5NKB_A 5NKC_A 6HEX_A 5NK9_A 5NK5_A 5NKE_A 5IA1_A 5I9V_A 6HET_A 5I9X_A 6HEU_A 5NKF_A 5IA0_A 5NKH_A 5NK4_A 6HEY_A 5NJZ_A 6FNH_A 6FNF_A 5NK8_A 5NKI_A 6HEV_A 5NKG_A 5IA2_A 6HEW_A 5IA3_A 5IA4_A 6HES_A 6FNG_A	1
5ON1_A	5ON1_A 3E3K_A 4DCX_A 5L8D_A 3MW0_A 3MZ9_A 5ON9_A 3MVY_A 5ON5_A 5MWU_A 4I9D_A 3MVX_A 4DCY_A 5ON4_A	1
1Y4L_A	1Y4L_A 6DIK_A 3HZW_A 3CYL_A 3I03_A 5VFN_A 5VFJ_A 3CXI_A 3MLM_A 1QLL_A 3QNL_A	1
5YQO_A	5YQO_A 5YQN_A 5YQM_A 5YQL_A 5Y5N_A 3ZGO_A 3ZGV_A 5G4C_A 5D7O_A 4X3P_A 5DY4_A 5D7Q_A 4RMH_A 5DY5_A 4RMJ_A 5D7P_A 4RMI_A 6QCN_A 4RMG_A 5MAT_A 5MAR_A 4Y6Q_A 5Y0Z_A	0.96
1WBF_A	1WBF_A 2D3S_A 2DU0_A 2DU1_A 2DTW_A 1WBL_A	1
6CT3_A	6CT3_A 6DC1_A 6DNJ_A 3IIP_A	1
5CBI_A	5CBI_A 6AS6_A 5C7V_A 5DX7_A 3SAZ_A 5CCZ_A 5T8G_A 6C8P_A 1N8I_A 5CC6_A 5H8M_A 3S9Z_A 5C9X_A 5DRC_A 6AU9_A 5CC5_A 5DRI_A 6C2X_A 5CC7_A 1N8W_A 5C9W_A 5ECV_A 3SB0_A 5CAK_A 5H8U_A 5E9X_A 3SAD_A 5CC3_A 6C7B_A 6DNP_A 5C9R_A 5C9U_A 5CBJ_A 6BA7_A 6C6O_A 3S9I_A 5CAH_A 6DL9_A 6DLJ_A 5CJN_A 5CEW_A 6APZ_A 6BU1_A 6DKO_A 6AXB_A 5CBB_A 6ASU_A 5CJM_A 2GQ3_A	0.95
4G45_A	4G45_A 5OPA_A 6GEO_A 5IBH_A 5IBD_A 4G47_A 5O4L_A 6GEQ_A 4G46_A 2IJ7_A 5O4K_A 5IBJ_A 5IBI_A 1N4G_A 4G44_A 5IBE_A 3CY1_A 5IBF_A 4G48_A 5OP9_A 3G5H_A 1N40_A 5IBG_A 5WP2_A 4IQ9_A 4KTK_A 4KTF_A 4IPW_A 4IQ7_A 5EDT_A 4G2G_A 4KTJ_A 4IPS_A 4G1X_A 4KTL_A 4ICT_A	1
1BCC_D	1BCC_D 2BCC_D 1BGY_D 1L0N_D	0.99
4R07_A	4R07_A 4QBZ_A 5WYZ_A 3W3G_A 5AWC_A 5AWD_A 4R6A_A 3W3L_A 5WYX_A 5AZ5_A 5Z14_A 3W3M_A 4QC0_A 4R08_A 3WN4_A 4R09_A 5AWB_A 5AWA_A 3W3J_A 3W3N_A 5Z15_A 3W3K_A	1
5I7S_A	5I7S_A 5I7V_A 5I9M_A 5I9L_A 5I8Z_A 5I9N_A 5I8W_A 4BKU_A 4RLH_A	1
5OVE_A	5OVE_A 5OVF_A 5OVI_A 5OVG_A 5OVH_A 4URX_S 6EPN_S 4URV_S 4URY_S 6EPM_S 6EPO_S 4URU_S 6EPP_S 4URW_S 6BVL_B 6BVK_B 5WFO_N 6D5H_B 6D56_B 6D5V_S 6D59_B 6BVI_B 6CUR_B 6BVM_B 6D5L_B 6CUO_B 5WFP_N 6D5J_B 6D5E_B 6BVJ_B 6D5W_S 5WFR_N 6D5G_B 5WFQ_N 6D5M_S 6CUP_B 6D55_B 4NYM_S 4NYI_S 4NYJ_S	1
4A6V_A	4A6V_A 2EVM_A 2EVO_A 4PNC_A 2BB7_A 4A6W_A 1XNZ_A 1YVM_A 2EVC_A 1C24_A 2GG2_A 2Q93_A 1C27_A 1C22_A 2GG0_A 2Q96_A 2GG5_A 2GG9_A 1C23_A 2GGB_A 2GU5_A 2GG3_A 2GG8_A 2Q95_A 2GG7_A 2P9A_A 2P98_A 2Q94_A 2Q92_A 4Z7M_A 3D27_A 2P99_A	0.98
5EG3_A	5EG3_A 2PVF_A 3CLY_A 5UI0_A 2PY3_A 4J96_A 1OEC_A 3RI1_A 3B2T_A 6AGX_A	1
4B0J_A	4B0J_A 4B0C_A 4B0I_A 4CL6_A 4B0B_A	1
2YZE_A	2YZE_A 2YZD_A 2YZB_A 2YZC_A	1
4EBW_A	4EBW_A 4EBV_A 4GU6_A 3PXK_A 4KAO_A 4I4F_A 2ETM_A 4Q9S_A 2IJM_A 1MP8_A 4I4E_A 6I8Z_A 4K8A_A 4GU9_A 4KAB_A 4K9Y_A 2JKM_A 4C7T_A 4BRX_A 4D5H_A 2JKQ_A 2JKO_A 6GCR_A 2JKK_A 6GCX_A 2J0L_A 6GCW_A 3BZ3_A 2J0M_B	1
1YSZ_A	1YSZ_A 3O2F_A 1TBW_A 1U2O_A 2GQP_A 1TC0_A 2ESA_A 2EXL_A 5WMT_A 2HCH_A 1YT0_A 2HG1_A 2GFD_A 1TC6_A 2FYP_A 2H8M_A 1U0Z_A 6ASP_A 5IN9_A 5TTZ_A 6AOM_A 6AOL_A 6ASQ_A	0.97
5L5P_K	5L5P_K 5L5I_K 5M2B_K 5L5J_K 5L6A_K 5L5S_K 5L69_K 5L6C_K	0.95
2VVN_A	2VVN_A 4AIS_A 4AIU_A 2WZH_A 2X0H_A 2VVS_A 2WZI_A 5MI6_A 5MI4_A 5MI7_A 5ABG_A 5ABE_A 5ABH_A 2W67_A 5FL0_A 5FL1_A 2XM2_A 2W4X_A 2JIW_A 2XM1_A 2XJ7_A 2J47_A 2WCA_A 5FKY_A 2CHN_A 2W66_A 4UR9_A 2J4G_A	0.98
4H1N_A	4H1N_A 5EM4_A 2Q6N_A 5IUZ_A 5IUT_A 3R1A_A 3UAS_A 4JLT_A 3ME6_A 4MGJ_A 3G93_A 3KW4_A 3G5N_A 3TK3_A 3R1B_A 2BDM_A 3TMZ_A	0.96
2TRT_A	2TRT_A 4D7M_A 2X6O_A 2XPW_A 2XRL_A 2XB5_A 2XPV_A 2XPU_A 2FJ1_A 4B1R_A 4V2G_A 4AUX_A 6FPL_A 6RBM_A 1ORK_A	0.98
5OCW_B	5OCW_B 6E9P_B 6UB9_B 5TCI_B 6UAP_B 5TCJ_B 6DWE_B	1
4JQC_A	4JQC_A 4JX8_A 4CV2_A 4CV3_A 3PJF_A 3PJE_A 4D46_A 3PJD_A 1QSG_A 1MFP_A 1I2Z_A 1I30_A 1LX6_A 1LXC_A 1DFH_A 1DFG_A	0.97
4H3C_A	4H3C_A 2E98_A 1X07_A 1X06_A 1JP3_A 4H38_A 4H2J_A 2E99_A 4H2M_A 4H3A_A 3SGX_A 2E9D_A 3TH8_B 2E9C_A 1V7U_A 1X08_A 3SGT_B 2E9A_A	1
6F9V_A	6F9V_A 4UFB_A 6EN5_A 5AMC_A 5AM8_A 4UFA_A 4BZS_A 6F9R_A 6QS1_A 3NXQ_A 6H5X_A 4BXK_A 2XYD_A 4CA6_A	0.98
1OXM_A	1OXM_A 1XZC_A 3ESC_A 1XZB_A 1XZK_A 1XZM_A 3ESA_A 1XZL_A 3ESD_A 2CUT_A	0.93
4RAK_A	4RAK_A 5KYJ_A 5KYA_A 6JIO_A 5HJP_B 5JY3_A 1UPW_A 1UPV_A 3KFC_A 3L0E_A 1PQ6_A 1PQ9_A 1P8D_A 4DK8_A 4DK7_A 6S4U_A 6S4T_A 6S5K_A	1
5FPU_A	5FPU_A 5A3N_A 5A3W_A 5FUN_A 5A3T_A 5FY5_A 5FZA_A 5FZL_A 5FZ8_A 5FZE_A 5FYT_A 5FZC_A 5FZ3_A 5FY4_A 5FZG_A 5FYZ_A 5FYS_A 5FZ6_A 5FZD_A 5FUP_A 5FYU_A 5FZ9_A 5FZ4_A 5FZH_A 5FZK_A 5FZ0_A 5FZI_A 5FYY_A 5FZF_A 5FZ7_A 5FZB_A	1
2DTI_A	2DTI_A 2E41_A 2DJZ_A 2DXT_A 1X01_A 2ZGW_A 2DTH_A 2EJF_A 2DKG_A 1WNL_A	1
4I9H_A	4I9H_A 4I8X_A 4I9U_A 4I9N_A 5KKC_A	0.98
4AL2_A	4AL2_A 3K6L_A 1BS4_A 1G27_A 1BSK_A 1BSJ_A 2AI8_A 1LRU_A	1
1XK1_A	1XK1_A 1T5P_A 3CZY_A 1S13_A 1XJZ_A 1OZL_A 1XK0_A 1TWR_A 1S8C_A 1XK2_A 1TWN_A 3TGM_A 3K4F_A 1XK3_A 5BTQ_A	0.95
5NHM_A	5NHM_A 5NHA_A 5NH6_A 5NHC_A	1
1NJA_A	1NJA_A 1TVW_A 1TVU_A 1TSL_A 3C0A_A 1LCE_A 1NJC_A 1LCB_A 1TSM_A 3BYX_A 1VZD_A 1BO7_A 1VZE_A 1LCA_A 1BO8_A 3BNZ_A 3IK1_A 1VZC_A 3C06_A 3BZ0_A 1TSY_A 3IK0_A 1NJB_A 1NJE_A 3IJZ_A 2TDD_A	0.98
5AYY_A	5AYY_A 5AYZ_A 4KWW_A 2JBM_A	1
1HG1_A	1HG1_A 1JSL_A 1JSR_A 1HG0_A	1
5HID_A	5HID_A 5HI2_A 5ITA_A 4WO5_A 4R5Y_A 4XV9_A 4FK3_A 4XV1_A 4XV3_A 6U2H_C 3OG7_A 6CAD_A 5CSX_A 4RZV_A 3C4C_A 5JT2_A 5JRQ_A 5JSM_A 4CQE_A	0.98
4W5C_A	4W5C_A 3IUT_A 4PI3_A 4XUI_A 3LXS_A 1F29_A 1U9Q_X 1EWM_A 1EWO_A 3I06_A 3HD3_A 1AIM_A 4KLB_A 4QH6_A 2AIM_A 1EWL_A 1ME4_A 1F2C_A 1ME3_A 1F2A_A 3KKU_A 1EWP_A 2OZ2_A 1F2B_A	1
2CC2_A	2CC2_A 1RQP_A 2V7T_A 2C4T_A 2C5H_A 2C2W_A 2V7W_A 2CBX_A 4CQJ_A 2C5B_A 5FIU_A	1
4FDO_A	4FDO_A 6HF3_A 6G83_A 4NCR_A 4FDP_A 4FDN_A 4FF6_A 6HEZ_A 6HF0_A 4P8H_A 4PFA_A 4P8N_A 4P8Y_A 4P8M_A 4P8K_A 4P8C_A 4PFD_A 4P8P_A 4P8T_A 4P8L_A 5OEL_A 5OEP_A 5OEQ_A 6HFV_A 6HFW_A 4KW5_A	0.99
1S9Q_A	1S9Q_A 2P7G_A 2P7A_A 2P7Z_A 2ZAS_A 2ZKC_A 2E2R_A 6I66_A 6I64_A 6I61_A 6I67_A 6I65_A 6A6K_A 5YSO_A 6I63_A 6I62_A 2GPP_A 1S9P_A 2EWP_A	0.95
2XLW_A	2XLW_A 3ZWI_A 5AGF_A 2YL1_A 2XLE_A 4CIP_A 2YL7_A 2YLD_A 5JLI_A 2XLO_A 1CGO_A 3ZQV_A 2XLM_A 2YLG_A 4CDY_A 4CJG_A 3ZTZ_A 3ZTM_A 2XLV_A 5JRA_A 5JSL_A	1
1PY5_A	1PY5_A 2X7O_A 3KCF_A 3FAA_A 3TZM_A 5QIK_A 6B8Y_A 5E8X_A 5E8W_A 5QIL_A 5E90_A 5E8Z_A 2WOU_A 2WOT_A 5QIM_A 4X2F_A 4X0M_A 4X2G_A 4X2J_A 4X2K_A 3HMM_A 1VJY_A 3GXL_A 5FRI_A 1RW8_A 5USQ_A	0.97
5TT3_A	5TT3_A 5TV3_A 5TUO_A 4YGF_A 5TT8_A 4YHA_A 4XFW_A	0.97
1W6M_A	1W6M_A 4Q1P_A 4Q1R_A 4Q2F_A 3T2T_A 6F83_A 5MWT_A 5MWX_A	1
1X8N_A	1X8N_A 1YWC_A 1ML7_A 2OFR_X 4GNW_A 1EQD_A 2AT6_X 1YWA_A 1ERX_A 3C77_X 3C78_X 1IKE_A 2AT5_X 1YWB_A 2AT8_X 4GRJ_A 4HPD_A 4HPA_A 3TGC_A	1
1R4Z_A	1R4Z_A 1R50_A 5CT4_A 5CTA_A	1
3RU4_D	3RU4_D 1GHB_F 1AFQ_B 1GG6_B 1GMD_F 2GMT_B	1
1EIN_A	1EIN_A 4FLF_A 4N8S_A 4GHW_A 4GBG_A 1GT6_A 4GI1_A 4KJX_A 4GLB_A 4S0X_A	1
3KGQ_A	3KGQ_A 3I1U_A 3HLP_A 1BAV_A 1IY7_A 8CPA_A 1HDQ_A 3FVL_A 3FX6_A 7CPA_A 2CTC_A 2RFH_A 1F57_A 1HEE_A 1HDU_A 1CPS_A 6CPA_A 1CBX_A	0.98
5WBE_A	5WBE_A 1U67_A 2OYE_P 2OYU_P 5U6X_A 1CQE_A 1EQG_A 1EQH_A 1PGE_A 1PGG_A 1PGF_A 1IGZ_A 1PTH_A 1FE2_A 1IGX_A 4O1Z_A 2AYL_A 3N8X_A 3KK6_A 1Q4G_A 1DIY_A 1EBV_A 1HT5_A 1HT8_A	0.95
4GKI_A	4GKI_A 4EJ7_A 4GKH_A 4FEW_A 4FEU_A 4FEV_A 4FEX_A	0.96
2BFA_A	2BFA_A 1E92_A 5L4N_A 2BF7_A 5L42_A 3H4V_A 2BFP_A 2BFM_A 1W0C_A 1E7W_A	0.96
2DGL_A	2DGL_A 3FZ6_A 1XEY_A 3FZ8_A	0.95
6B7B_A	6B7B_A 6B7F_A 6B7D_A 6B7C_A 6B7A_A 6CCS_A 6CHN_A 6CCK_A 6CHQ_A 6CKW_A 6CCL_A 6CCO_A 6CCQ_A 6CCM_A 6CHL_A 6CHM_A 6CHO_A 6CCN_A 6CHP_A 1H1T_A	1
2QD2_A	2QD2_A 2QD5_A 2QD1_A 1HRK_A	1
3MO7_A	3MO7_A 3BK0_A 3G3M_A 3MI2_A 2V30_A 3DBP_A 2QCG_A 3EX4_A 2QCH_A 3EWW_A 2QCF_A 3EX2_A 2QCM_A 2QCL_A 3EWX_A 3L0K_A 3EX1_A 3L0N_A 3EWU_A	0.99
1AFQ_C	1AFQ_C 6CHA_C 1GGD_C 1VGC_C 4GCH_G 1GHB_G 1GG6_C 3GCH_C 6GCH_G 2VGC_C 1GHA_G 3VGC_C 7GCH_G 1GMH_G 2CHA_C 4VGC_C 2P8O_C	0.96
2YFC_A	2YFC_A 2YFD_A 2YEU_A 5HYL_A	1
4F6Z_A	4F6Z_A 5HH4_A 5EWA_A 5EV8_A 1WUP_A 4UAM_A 1VGN_A 4C1F_A 6JED_A 4C1G_A 2DOO_A 1DD6_A 1JJT_A 1JJE_A 3WXC_A	1
4UMP_A	4UMP_A 4D2P_A 4UMR_A 4UMU_A 4UMQ_A 4D2W_A 4D2T_A 4D2V_A 4UMT_A 4BKZ_A 5M5A_A 5MAH_A 4BKY_A 5MAG_A 5MAI_A 5MAF_A 4BL1_A 5TX3_A 6GVX_A 5TWY_A 5TWL_A 5IHC_A 5IH8_A 5K00_A 5IHA_A 5IH9_A 5TVT_A	1
4NB9_A	4NB9_A 4NBB_A 4NBE_A 4NBD_A 3VMI_A	1
1UAK_A	1UAK_A 1UAL_A 1UAM_A 4YVI_A 3AXZ_A 4YVG_A 4YQD_A 4YQJ_A 4YPW_A 4YQQ_A 4YQC_A 4YPX_A 4YQ4_A 4YQP_A 4YQS_A 4YQ1_A 4YQO_A 4YQ0_A 4YQ6_A 4YQG_A 4YQI_A 4YQL_A 4YQ5_A 4YQ8_A 4YQT_A 4YQ3_A 4YQR_A 5D9F_A 4YQA_A 4YQ2_A 4YPY_A 4YPZ_A 4YQ9_A 4YQN_A 4YQK_A 4YQB_A 4YQ7_A 4MCC_A 4MCD_A 4MCB_A	0.99
1TTJ_A	1TTJ_A 4PC8_A 1DKW_A 2VEM_A 2VEK_A	1
5J4K_A	5J4K_A 4B34_A 4D6P_A 4A6X_A 6HQU_A 4B2L_A 4B33_A 5J4H_A 4B3D_A 4B35_A 4B3C_A 5JED_A 4B2P_A 4B2I_A 4B32_A 4UQO_A	1
2V2A_A	2V2A_A 2V2B_A 2V9N_A 2V9G_A 1GT7_A 1OJR_A	0.97
5DK4_A	5DK4_A 1MAU_A 1MAW_A 3FHJ_A 1I6L_A 2OV4_A 1I6K_A 1I6M_A	0.98
6Q0H_L	6Q0H_L 6Q0E_L 6Q0O_B 5T85_L 5T80_L	0.98
2Z52_A	2Z52_A 2Z50_A 2Z4Z_A 2E94_A 2ZEV_A 2E91_A 2E8T_A 2Z4W_A 2E93_A 2E8X_A 2Z7I_A 2Z7H_A 2E90_A 2Z78_A 2E95_A 2E92_A 2Z4Y_A 2E8V_A	0.97
4CDU_A	4CDU_A 4CDW_A 4CDX_A 4CDQ_A 3ZFG_A 3ZFE_A 4AED_A 4CEY_A 4CEW_A 3ZFF_A	0.98
2O78_A	2O78_A 2O7D_A 2O7E_A 2O7F_A	1
4IMA_A	4IMA_A 4IP7_A 6NN4_A 2VGG_A 2VGF_A 2VGB_A 2VGI_A	0.98
4XRY_A	4XRY_A 5TFT_A 4WNU_A 5TFU_A 3TBG_A 4WNV_A 4XRZ_A 6CSB_A 3TDA_A 4WNT_A 6CSD_A	0.97
2CLQ_A	2CLQ_A 4BHN_A 4BF2_A 4BIB_A 4BIE_A 4BIC_A 4BID_A 6E2M_A 6E2O_A 6E2N_A 6OYW_A 5VIL_A 5VIO_A 6OYT_A 5UOX_A 5UP3_A 5V19_A 5V24_A 5UOR_A 3VW6_A	1
4YWY_A	4YWY_A 2AFX_A 2AFU_A 2AFW_A 6GBX_A 2AFZ_A	0.98
4IHG_A	4IHG_A 6P88_A 6P8A_A 6P87_A 6P86_A 6P89_A 6P83_A 6P85_A	0.96
4AQH_A	4AQH_A 3R4L_A 1A7C_A 1LJ5_A 4IC0_A	1
4HB0_C	4HB0_C 4GMX_C 4GPT_C 5YSU_C 4WVF_C 5JLJ_C 4HAU_C 4HAV_C 4HAT_C 4HAZ_C 4HAW_C 4HAX_C	0.95
3Q4Z_A	3Q4Z_A 3Q53_A 4ZY4_A 4ZY6_A 4ZY5_A 6B16_A 4EQC_A 5IME_A 4O0T_A 4O0R_A 4ZJI_A 4ZJJ_A 5DEW_A 5DEY_A 4DAW_A 3FY0_A 4P90_A 2HY8_1 4ZLO_A 3FXZ_A 5DFP_A 5KBQ_A 5KBR_A	1
3D1I_A	3D1I_A 4Q17_A 3F29_A 3FO3_A 3LG1_A 2OT4_A 3RKH_A	1
3RYW_A	3RYW_A 3CC9_A 3RBM_A 3LDW_A	1
1RSN_A	1RSN_A 2SAR_A 1RGE_A 1GMR_A	0.96
5W12_A	5W12_A 4QD4_A 5WAC_A 5W14_A 5W13_A 5WAE_A 5WAD_A 5WAF_A	0.97
4D9C_A	4D9C_A 4D97_A 4D96_A 4D8W_A 4D9F_A 4D92_A 4D9B_A 4D9E_A	1
4K6W_A	4K6W_A 2WGU_A 4XQB_A 4K6U_A 4K6V_A	1
1OIW_A	1OIW_A 2GZD_A 2D7C_A 4UJ3_A	0.97
1ZW9_A	1ZW9_A 1ZWH_A 3C11_A 2FXS_A 1A4H_A 2CGF_A 4AS9_A 4ASB_A 4ASF_A 4ASA_A 4ASG_A 2VWC_A 2BRE_A 2XX5_A 4CE3_A 4CE2_A 2XD6_A 2VW5_A 2BRC_A 2IWX_A 2XX2_A 2IWU_A 4CE1_A 2XX4_A 2IWS_A	0.96
4Z2J_A	4Z2J_A 4Z2I_A 3WD2_A 4Z2K_A 3WD3_A 4Z2L_A 4Z2G_A 3WD4_A 3WD1_A 4Z2H_A 3WD0_A 1W1P_A 1W1V_A 1E6R_A 1W1T_A 1UR9_A 1W1Y_A 1O6I_A 1E6Z_A	1
5T6I_A	5T6I_A 5T6A_A 5JMS_A 5JN2_A 5DVR_A 5T6K_A 4IEB_A 3HX4_A 4IFG_A 4IH8_A 4IHP_A 3T3V_A 4WG4_A 5W91_A 3I7B_A 4ONA_A 3T3U_A 5W9R_A 6BFA_A 3SX9_A 5W80_A 5W8R_A 5W9E_A 3V5T_A 3V5P_A 4TZR_A 3V51_A 3UPZ_A 4YJN_A 4WG5_A 3I7C_A 4M84_A 3SXF_A 4JBV_A 3NYV_A 4WG3_A 3N51_A 3UPX_A	0.95
4NB8_D	4NB8_D 2DE7_D 1VCK_A 3VMI_D	1
5L7P_A	5L7P_A 3N2Y_A 5N5U_A 4PBS_A 3D6U_A 4NDA_A 2ZP1_A 1ZH6_A 4PBR_A 2PXH_A 4PBT_A 4HJX_A 1ZH0_A 3D6V_A 2AG6_A 4NX2_A 3QE4_A 4HPW_A 2HGZ_A	1
3EDZ_A	3EDZ_A 2I47_A 3G42_A 2A8H_A 3EWJ_A 3E8R_A 3LEA_A 3LE9_A 3L0T_A 3O64_A 3L0V_A 3LGP_A 2OI0_A 1ZXC_A 2FV5_A 3B92_A	1
2C8A_A	2C8A_A 1GZF_A 1UZI_A 2A9K_B	1
3PEN_A	3PEN_A 4RCY_A 3QSY_A 4RD1_A 4QHY_A 4M4S_A 3I1F_A 2PMD_A 4RCZ_A 4RJL_A	0.96
2YCY_A	2YCY_A 2VT4_A 2YCZ_A 2YCW_A 2Y04_A 2Y02_A 2Y00_A 2Y03_A 4BVN_A 2Y01_A 5A8E_A 3ZPQ_A 3ZPR_A 4AMI_A 4AMJ_A 6H7M_A 6H7N_A 6H7J_A 6H7L_A	1
2XS0_A	2XS0_A 3V3V_A 5LW1_B 2XRW_A 2H96_A 2GMX_A 3O2M_A 2NO3_A 2G01_A 4AWI_A 4HYU_A 4IZY_A 4E73_A 1UKI_A 4HYS_A 3ELJ_A 4G1W_A 4L7F_A 4QTD_A 3PZE_A	0.96
2WPC_A	2WPC_A 2WP5_A 2WOW_A 2WPF_A 6BTL_A 2WPE_A 6BU7_A 4NEV_A 2WP6_A	1
5XM7_A	5XM7_A 5Y1X_A 5Y1S_A 5Y1H_A 5Y1T_A 5Y1R_A 5Y3I_A 5Y1Q_A 5Y1V_A 5Y19_A 5Y1K_A 4R5X_A 4K5L_A 4K5M_A 4R5T_A 4R5V_A 4K5N_A 3T8V_A 4K5P_A 4K5O_A 3Q44_A 3Q43_A 4ZX3_A 4ZX4_A 4ZW5_A 4ZX5_A 4ZW7_A 4ZX6_A 4ZW8_A 4ZW6_A 4ZW3_A 3EBI_A 4X2U_A 4ZQT_A 6EE3_A 6EE6_A 6EAA_A 6EED_A 6EAB_A 3EBH_A 6EA1_A 6EA2_A 6EE4_A	0.96
4ZFM_A	4ZFM_A 5OKG_A 5OKQ_A 4ZEN_A	1
6DE3_A	6DE3_A 6DE2_A 2JC9_A 2XJF_A 2XJE_A 4H4B_A 5CQZ_A 2XJC_A 5CR7_A 2XJB_A 2XCV_A 2XCW_A	0.97
3OPR_A	3OPR_A 3OPL_A 4GDB_A 4GD8_A 4GD6_A 4JPM_A 3OPP_A 3D4F_A 2A3U_A 2A49_A 2ZD8_A 4ZAM_A 4R3B_A 4MBH_A 2H10_A 3MKF_A 2H0Y_A 3MKE_A 4FCF_A 2H5S_A 3MXS_A 3MXR_A 2H0T_A 4MBF_A 1Q2P_A 4FH2_A 1TDG_A 1ONG_A 3V50_A 1VM1_A 5EE8_A 4MBK_A 1RCJ_A	1
2O2Y_A	2O2Y_A 4IGE_A 4IGF_A 2OP1_A 2OL4_A 2OOS_A 1ZXB_A 1ZXL_A 1ZW1_A 1VRW_A 1ZSN_A 3LSY_A 3LT0_A 3LT1_A 3LT4_A 3LT2_A 3AM4_A 1V35_A	0.99
1W6H_A	1W6H_A 1LF3_A 1LEE_A 1LF2_A 1ME6_A 2IGY_A 1XE6_A 1XE5_A 4Y6M_A 4Z22_A 4CKU_A 4YA8_A 2IGX_A 5YIA_A 5YIC_A 5YIB_A 5YIE_A 5YID_A	1
2NPF_A	2NPF_A 2E1R_A 1N0U_A 1U2R_A	0.97
4RCV_A	4RCV_A 4OOE_A 2Y1D_A 3RAS_A 2Y1G_A 4A03_A 2Y1F_A 3ZI0_A 3ZHY_A 3ZHX_A 3ZHZ_A	1
3W8Z_A	3W8Z_A 3W8W_A 3W8X_A 6FP3_A 6FYC_A	1
2PVJ_A	2PVJ_A 2PVH_A 2PVK_A 2PVL_A 3BE9_A 2PVM_A 2PVN_A 5TS8_A 4ANM_A 1LR4_A 2OXY_A 3PZH_A 2OXD_A 1LPU_A 2OXX_A 3FL5_A 2QC6_A 4RLK_A 3PWD_A 3PVG_A 1DAY_A 3KXG_A 3KXH_A 3KXN_A 3KXM_A 4DGN_A 4DGM_A 6QS5_A	0.97
6BIC_A	6BIC_A 6BIB_A 5E0J_A 4XBD_A 3UR9_A 5T6G_A 5TG1_A 4XBB_A 5DG6_A 6BID_A 5E0H_A 5E0G_A 5TG2_A 5WEJ_A 5DGJ_A 5T6F_A	0.96
2AWO_A	2AWO_A 3PUY_A 3PUV_A 1Q12_A 3PUZ_A	1
3CJG_A	3CJG_A 3CJF_A 6GQO_A 4AGD_A 4ASE_A 4ASD_A 4AGC_A 6GQQ_A 6GQP_A 3VO3_A 3VNT_A 5EW3_A 4AG8_A 1YWN_A 2XIR_A 3EWH_A 2QU5_A 3EFL_A 3CP9_A 3BE2_A 2P2H_A 3B8R_A 3CPC_A 3B8Q_A 2RL5_A 2QU6_A 3CPB_A 3U6J_A 2P2I_A 3DTW_A 3WZD_A 3WZE_A 3C7Q_A 2OH4_A	0.94
1KWW_A	1KWW_A 1KWX_A 1KWV_A 1KWU_A	1
3W9B_A	3W9B_A 6ISQ_A 1LBT_A 5GV5_A 1LBS_A	1
2ZIM_A	2ZIM_A 4TQF_A 2Q7H_A 4BW9_A 2ZIN_A 2ZIO_A 4CH4_A 4CH3_A 4CH5_A 4CH6_A 4ZIB_A 4TQD_A 2ZCE_A 2Q7E_A 3VQX_A 2Q7G_A 3VQY_A 4BWA_A 3QTC_A 6AAD_A 6AB1_A 6AAQ_A 6AB0_A 4CS3_A 6ABM_A 6AAO_A 6AAP_A 6AB8_A 6ABL_A 6AB2_A 6AAC_A 6ABK_A 6AAN_A 4CS4_A 6AAZ_A 4Q6G_A	0.96
3P8X_A	3P8X_A 1S19_A 3AUQ_A 1TXI_A 3X36_A 3CS6_A 4ITE_A 3A78_A 3A3Z_X 3AX8_A 3CS4_A 1S0Z_A 3WWR_A 3A40_X 3A2J_A 3A2I_A 3X31_A 2HB7_A 3AUR_A 2HB8_A 2HAS_A 4ITF_A 2HAR_A 3VHW_A 2HAM_A 3KPZ_A 4G2I_A 1DB1_A 1IE8_A 1IE9_A 3TKC_A 3OGT_A 5V39_A 5YT2_A 5YSY_A 5GT4_A 3B0T_A 3W0C_A 3WGP_A 3W0Y_A 3AZ1_A 3W0A_A 3AZ3_A 3AZ2_A	0.94
1H3B_A	1H3B_A 1UMP_A 1H35_A 1O6H_A 1H37_A 1O6R_A 1H3C_A 1H39_A 1GSZ_A 1O6Q_A 1O79_A 1H3A_A 1H36_A	0.95
6EL6_A	6EL6_A 4UDC_A 6EL7_A 1P93_A 5G3J_A 1NHZ_A 4UDD_A 4CSJ_A 6EL9_A 5NFT_A 5NFP_A 5G5W_A 3K23_A 3CLD_A 3K22_A 4MDD_A 6DXK_A 4LSJ_A 5UC3_A 3E7C_A 4P6X_A 3BQD_A 4P6W_A	0.94
3ZDZ_B	3ZDZ_B 3T3M_B 3T3P_B 5HDB_B 2VC2_B 2VDM_B	1
3NIF_A	3NIF_A 3T3M_A 2VDO_A 2VDK_A	1
5A4U_A	5A4U_A 5A4W_A 5A5K_A 1GNW_A	1
5OBI_A	5OBI_A 5M92_A 4UR0_A 5M2G_A 5MA2_A 5M8U_A 5MAA_A 5M8Z_A 5M8W_A 5MA0_A 5MA1_A 4UR1_A 5M90_A 5M8X_A 5M91_A 5M8Y_A 5OBP_A	0.99
4AI8_A	4AI8_A 2Y0I_A 4Z1V_A 2YDE_A 4BIO_A 4NR1_A 4Z2W_A 2YC0_A 5JWP_A 1MZE_A 5OP6_A 6HKP_A 5OP8_A 5OPC_A 2CGO_A 1YCI_A 2W0X_A 3OD4_A 2WA4_A 2CGN_A 2WA3_A 3KCX_A 3KCY_A	0.93
3TI3_A	3TI3_A 6HP0_A 5NZF_A 5NZ4_A 3TI4_A 3TI5_A 5NZE_A 6G01_A 6G02_A	1
2YCP_A	2YCP_A 6DYT_A 2VLF_A 2YHK_A 2VLH_A 6DVX_A 2YCT_A 6MME_A 6DUR_A	0.99
3NQ1_A	3NQ1_A 4D87_A 6EI4_A 4P6T_A 5OAE_A 4P6S_A 6QXD_A 5I3A_A	1
3AVQ_A	3AVQ_A 3AVO_A 4BFT_A 4BFV_A 4BFX_A 4BFZ_A 4BFU_A 4BFY_A 4BFS_A 4BFW_A 2ZSA_A 2ZSF_A 3AF3_A 2GEV_A 3AF2_A 3AVP_A 5XLW_B 2ZS9_A 2ZS8_A 3AF1_A 2ZSE_A 2GET_A 3AEZ_A 2ZSD_A 3AF4_A	0.97
5Z3S_A	5Z3S_A 4MAV_A 4NSB_A 4MTV_A 4Q7N_A 4ML4_A 5Z05_A 5Z4V_A 4MPK_A	1
4LVT_A	4LVT_A 4MAN_A 6O0K_A 4LXD_A	0.99
4EGO_A	4EGO_A 6PRS_A 4DO1_A 4EGM_A 4EGP_A 4EGN_A 6PQS_A 6PQW_A 5YQA_A 5YQH_A 6PQD_A 6PRR_A 6PQ6_A 6C3H_A 6C3J_A 5KDZ_A 5KDY_A 6C2D_A 5KT1_A 5KDB_A 5U6T_A 5UVB_A 5U6W_A 5U6U_A	1
2GZ2_A	2GZ2_A 4R51_A 3Q11_A 3PWK_A 4R3N_A 3PZB_A 4R5H_A 4R3W_A 3Q1L_A 3PYL_A 2GZ3_A 4R54_A 4R41_A 4R4J_A 3PWS_A	1
5O9F_A	5O9F_A 5O8H_A 6FFX_A 5O9D_A 3JV7_A	1
2ZRZ_A	2ZRZ_A 2ZRY_A 2ZRU_A 2ZRW_A 3B04_A 3B03_A	0.96
1XBN_A	1XBN_A 6CWW_A 3TF0_A 1U55_A 5JRV_A 5JRX_A 3M0B_A 4IT2_A 4FDK_A	1
4M2X_A	4M2X_A 5UJF_A 6DDW_A 5JA3_A 6NND_A 6NNH_A 6NNE_A 1DG7_A 2CIG_A 6NNC_A 6NNI_A 1DF7_A 6DDS_A 6DDP_A 1DG5_A 5U26_A 4KM0_A 4KLX_A 4KNE_A 4KM2_A 5U27_A 4KL9_A	0.99
4EAQ_A	4EAQ_A 4DWJ_A 4QGG_A 4XWA_A 4HLD_A 4QGA_A 4GFD_A 4HEJ_A 4QG7_A 4HLC_A 4GSY_A 4HDC_A 4QGF_A 4QGH_A 2CCG_A	1
3CMC_O	3CMC_O 4DBV_O 2DBV_O 1GD1_O 1NQA_O	1
3LJ1_A	3LJ1_A 3LJ0_A 2RIO_A 3LJ2_A 3FBV_A	0.96
5Y66_A	5Y66_A 5Y77_A 5Y7A_A 5X6P_A 5X6Q_A 5N7T_A 5NAH_A 5FN0_A 5MZK_A 5MZC_A 5MZI_A 5NAK_A 5NAB_A 5NAE_A 5NAG_A 6FPH_A 6FOZ_A 6FOY_A 6FP1_A	0.97
3ZJJ_A	3ZJJ_A 2VEB_A 3ZOM_A 3ZJQ_A 3R0G_A 3ZJS_A 3QZX_A 3ZJN_A	1
5O6X_A	5O6X_A 5O6Z_A 5O42_A 5JS6_A 6GTB_A 5L7Y_A 6GTU_A 5L7W_A 5O7C_A 5L7T_A 5O43_A 6EMM_A 6FFB_A 5HS6_A 5O6O_A 5O72_A 5ICM_A 6G4L_A 5EN4_A 6GBT_A	0.97
5I8P_A	5I8P_A 5I9I_A 5LZ2_A 5LZ7_A 5JAH_A 5LYY_A 5YEA_A 5JAL_A 5LZ5_A 5YE9_A 5LP1_A 5JAO_A 5JAS_A 5JAD_A 5LZ9_A 5LZ8_A 5LZ4_A 5JAU_A 5JAN_A 5JAT_A 5JAP_A 5JAR_A 3D5E_A 3F98_A 3F97_A 3F9C_A	0.98
4ALH_A	4ALH_A 4A9J_A 4ALG_A 4A9E_A 4A9M_A 4A9N_A 4A9I_A 4UYH_A 4A9F_A 4A9O_A 4A9H_A 2YDW_A 2YEK_A 4AKN_A	0.98
4C1M_C	4C1M_C 3F9P_C 5QJ2_B 5QJ3_B 3ZS1_C 3ZS0_C 4EJX_D 1DNW_C 1DNU_C	1
4WKP_A	4WKP_A 4BMZ_A 6DYY_A 4WKO_A 6DYU_A 6DYV_A 6DYW_A 4YO8_A 4YNB_A 4WKN_A 4FFS_A 4OY3_A 4OJT_A 5KB3_A 3NM5_A	1
4YAL_A	4YAL_A 5URI_A 1J9Z_A 4YAF_A 5URD_A 6NJR_A 4YAO_A 4Y9U_A	1
3ZS1_A	3ZS1_A 3F9P_A 4C1M_A 1MHL_A 1MYP_A 5WDJ_A 4DL1_A	1
6G9U_A	6G9U_A 3IAI_A 6G98_A 6FE0_A 5FL4_A 6FE1_A 5FL5_A 5FL6_A	0.95
6O47_A	6O47_A 6MJU_A 6MJW_A 5VDQ_A 5VDV_A 5VDT_A 5VDO_A 5VDS_A 5VDU_A 5VDR_A 5VDW_A 6NFO_A 6NFG_A 5V8O_A	1
2C7X_A	2C7X_A 4UMZ_A 4B7S_A 3ZPI_A 2BVJ_A 3ZK5_A 4B7D_A 2WHW_A 4BF4_A 2WI9_A 2VZ7_A 2C6H_A 2CD8_A 2VZM_A	1
2XVJ_A	2XVJ_A 2XVH_A 2XVI_A 2XLU_A 2XLT_A 2VQ7_A	1
2XH0_A	2XH0_A 2XH4_A 6ENL_A 1ELS_A 1L8P_A	0.98
5KMK_A	5KMK_A 5KML_A 5KMN_A 4AOJ_A 5KMI_A 5KMJ_A 5KMM_A 5KMO_A 5H3Q_A 6DKB_A 6DKI_A 6D1Y_A 6DKG_A 6D20_A 6D1Z_A 6PL1_A 6PL2_A 6PL3_A 6NSS_A 5JFS_A 5JFV_A 5JFX_A 5JFW_A 6DKW_A 6NPT_A 5WR7_A 4YPS_A 6J5L_A 4YNE_A 6NSP_A 5I8A_A 5KVT_A 4PMP_A 4PMM_A 4PMT_A 4PMS_A	0.98
6I5F_A	6I5F_A 2WTU_A 5AKB_A 1W7A_A	0.98
1EFL_A	1EFL_A 1EFK_A 1QR6_A 1GZ4_A	1
6MX5_A	6MX5_A 6DXI_A 3TFF_A 2O0G_A 3L6J_A 4JQH_A 2O0C_A 4IAE_A 3TFG_A 5IXW_A 4IAH_A 5IXV_A 5IXX_A	0.97
1KHR_A	1KHR_A 1MRL_A 1MR9_A 3DHO_A	1
1YKI_A	1YKI_A 3X21_A 1ICV_A 1OON_A 1IDT_A 1ICR_A 1OO6_A 1ICU_A	1
6GV2_A	6GV2_A 6G3Z_A 1W3N_A 1W3T_A 6H7S_A	0.94
4BRA_A	4BRA_A 4BRQ_A 4BRL_A 4BRE_A 4BVP_A 4BRG_A 4BRF_A 4BRI_A 4BRC_A 4BRH_A 4BVO_A 3AAQ_A	0.95
3EQH_A	3EQH_A 3EQC_A 3EQG_A 3EQI_A 3EQF_A 3EQD_A 5EYM_A 3W8Q_A 3ZLX_A 5HZE_A 5BX0_A 3ZLS_A 3ZM4_A 3ZLY_A 4U7Z_A 4MNE_A 3V04_A 3E8N_A 4ARK_A 1S9J_A 3V01_A 4LMN_A 4U80_A 3DY7_A 3VVH_A 4U81_A 3EQB_A 2P55_A 3MBL_A 3PP1_A 3DV3_A	0.95
1S85_A	1S85_A 1S84_A 2A32_A 1S5S_A 1S83_A 1S6H_A 1S6F_A 4DOQ_A 1S82_A 2A31_A	0.96
6NM8_A	6NM8_A 5NIU_A 6NOJ_A 6NOS_A 5J8O_A	1
2BWW_A	2BWW_A 2BWT_A 1WLR_A 2BWY_A 2BHD_A 1W2M_A 1WL6_A 2BHB_A	1
5YQB_A	5YQB_A 5MFS_A 5YQ2_A 6G8B_A 3KED_A 5MFR_A 5YO1_A 4Q4E_A 5MFT_A 2HPT_A 5YQ1_A 2ZXG_A 2DQM_A 4XMT_A 4XMZ_A 4XN7_A 4XND_A 4XNB_A 4XNA_A 4XN9_A	0.99
5BXJ_A	5BXJ_A 4DRQ_A 4DRK_A 3O5L_A 4DRM_A 4JFL_A 4W9P_A 5DIU_A 5DIT_A 4JFK_A 4W9O_A 4DRP_A 4JFM_A 4TW6_A 4JFJ_A 3O5R_A 5OBK_A 4W9Q_A 4DRO_A 4TX0_A 4TW7_A 4DRN_A 6SAF_A 5DIV_A 4JFI_A	1
4C2Y_A	4C2Y_A 4C2Z_A 6F56_A 6FZ3_A 6FZ2_A 5O9V_A 5O9U_A 5NPQ_A 6EHJ_A 5UUT_A 5O6J_A 5MU6_A 5O6H_A 3IU2_A 3IWE_A 3JTK_A 6FZ5_A	1
3DJQ_A	3DJQ_A 3DJO_A 11BG_A 3DJV_A 3DJP_A 3DJX_A	1
3ZQA_A	3ZQA_A 4CAZ_A 2WME_A 4CBB_A 2XDR_A 2WOX_A	1
5KT4_A	5KT4_A 5KT5_A 5KT7_A 3GV7_B 3GV8_B 3G6X_A 3GV5_B 4EBD_A 3NGD_A 4EYI_B 3OSN_A 4EBC_A 4EYH_B 2FLL_A 4EBE_A 3EPG_A 3G6V_A 3Q8R_B 3H4B_A	0.99
6QR3_A	6QR3_A 6QRA_A 6QR4_A 6QQV_A 6QR0_A 6QRC_A 6QQZ_A 6QR2_A 6QQT_A 6QRG_A 6QRE_A 6QR7_A 6QR1_A 6QQW_A 6QR9_A 6QQU_A 6QRD_A 6QRF_A 6QQQ_A	1
1HSH_A	1HSH_A 6UPJ_A 1JLD_A 3EC0_A 4UPJ_A 3ECG_A 1IVQ_A 3UPJ_A	0.96
3LXC_A	3LXC_A 3LX9_A 3TV8_A 3HG3_A 3LXA_A 1R47_A 6IBT_A 4NXS_A 3GXP_A 6IBK_A 3GXT_A 3HG4_A 3S5Z_A 3S5Y_A 3HG2_A 6IBM_A 6IBR_A	1
4XMB_A	4XMB_A 4ZY3_A 3VNG_A 3VNH_A 4N1B_A 4L7C_A 4L7D_A 4IQK_A 4IN4_A 4IFN_X 6UF0_A 6HWS_A	0.96
1MEN_A	1MEN_A 4ZYX_A 4ZZ3_A 4ZZ2_A 4ZYU_A 4ZYY_A 4ZYW_A 4ZZ0_A 4ZYV_A 4ZYZ_A 4ZYT_A 5J9F_A 4ZZ1_A 1RBZ_A 1RBM_A 4EW3_A 1RC1_A 4EW2_A 1RBY_A 1ZLY_A	0.98
5OLB_A	5OLB_A 5LIA_A 3NKO_A 3NKQ_A 3NKR_A 3NKM_A 3WAY_A 3NKP_A 3WAW_A 3WAV_A 3WAX_A 3NKN_A 5OHI_A 5L0B_A 5INH_A 5L0E_A 4ZGA_A 4ZG9_A 5KXA_A 2XRG_A 4ZG6_A 5M0E_A 5M0S_A 5IJS_A 5IJQ_A 5DLV_A 5DLW_A 5LQQ_A 5M0M_A 5L0K_A 4ZG7_A	0.96
1TJG_H	1TJG_H 3LEV_H 1TJI_H 1TJH_H	1
3NJ1_A	3NJ1_A 4LA7_A 3NJ0_A 5JNN_A 3KDI_A 5VR7_A 5VSQ_A 5VT7_A 3UJL_A 5VSR_A 5VS5_A 4LGA_A 4LG5_A 5VRO_A 4LGB_A 3KAZ_A 3KB3_A	1
6T8N_A	6T8N_A 4DYM_A 6TN8_A 6SRH_A 4BGG_A 3OOM_A 6GIN_A 6SZM_A 6T6D_A 6GIP_A 5OXG_A 3MTF_A 6ACR_A 6GI6_A 5OY6_A 6I1S_A 6EIX_A 3H9R_A 4C02_A	1
1YJZ_A	1YJZ_A 1YJS_A 1KKP_A 1KL2_A 1KKJ_A 2W7G_A 2VMX_A 2VMR_A 2W7L_A 2VMZ_A 2VMY_A	1
1HA3_A	1HA3_A 1OB5_A 2C78_A 4H9G_A 1EFT_A	1
5W2O_A	5W2O_A 4C70_A 4C6W_A 4C72_A 5W2Q_A 4C6V_A 5W2S_A 4C6X_A 4C73_A 4C6U_A 4C6Z_A 4C71_A 5W2P_A 5LD8_A 2WGG_A	1
6B2E_C	6B2E_C 5EZV_E 6B1U_E 4ZHX_E 5ISO_E 5KQ5_C 6E4W_C 2V92_E 4EAK_C 6E4T_C 2Y8L_E 2YA3_E 4EAG_C 5UFU_C 4EAJ_C 2V9J_E	1
6A7A_A	6A7A_A 4JQ3_A 4JTR_A 4JQ4_A 4JTQ_A 4JQA_A 4JQ1_A 4JQ2_A 4L1X_A 1XJB_A 4L1W_A 4XO6_A 4YVP_A 1J96_A 3GUG_A 1MRQ_A 3NTY_A 4XO7_A 1IHI_A 2HDJ_A 6IJX_A 3C3U_A 2IPJ_A	1
3I8R_A	3I8R_A 4GPH_A 2Z68_A 1V8X_A 1WZD_A 1WZF_A 1WNX_A 3MOO_A 4GPC_A 1WZG_A	1
1AD5_A	1AD5_A 2HCK_A 5H0B_A 3VS0_A 2C0I_A 3VS7_A 4LUE_A 5H0H_A 5H0G_A 3VS1_A 3VRY_A 2C0O_A 4LUD_A 3VS5_A 5H0E_A 5H09_A 3VRZ_A 3VS4_A 1QCF_A 3VS6_A 2C0T_A 3VS2_A	0.96
3IMD_A	3IMD_A 3IN7_A 3KFJ_A 3IMJ_A 3IN8_A 3C7I_A 2HUW_A	0.99
2JB4_A	2JB4_A 1HB2_A 4BB3_A 1QJF_A 2BU9_A 1W06_A 1W3X_A 3ZKY_A 2WO7_A 2IVI_B 2Y60_A 1HB3_A 2IVJ_A 1OBN_A 2VBD_A 1W03_A 1QIQ_A 3ZOI_A 2VAU_A 1UZW_A 2VCM_A 1QJE_A 1W04_A 1W3V_A 1W05_A 2VBP_A 2Y6F_A 3ZKU_A 1HB1_A 1OC1_A 2VBB_A 1ODN_A 2VE1_A 1BLZ_A 2BJS_A	0.99
6FPW_L	6FPW_L 6G7R_L 5A4M_L 6GAL_L 5JRD_L	1
3MJX_A	3MJX_A 2JJ9_A 3MNQ_A 2JHR_A 2XEL_A 4AE3_A 2XO8_A 1W9K_A 1W9J_A 3MYH_X 3MYK_X 1MMG_A 1MMN_A 3MYL_X 1LVK_A 1MNE_A 1D1C_A 1D0Y_A 1FMW_A 1D0Z_A 1D1B_A 1D0X_A 1D1A_A 2X9H_A	1
5L9H_A	5L9H_A 6FV9_A 6RGK_A 6RB6_A 6FDW_A 6FE3_A 6RFN_A 6FTM_A 6GXQ_A 5L8C_A 5L8Y_A 5G5V_A 5G2B_A 6FDX_A 5G57_A 6FDS_A 6RFW_A 4PHL_A	0.96
2Y6Q_A	2Y6Q_A 4A99_A 2XYO_A 2Y6R_A 3V3O_A 3V3N_A	1
4Q3T_A	4Q3T_A 4Q42_A 4Q3U_A 4Q3V_A 4Q3Q_A 4Q3S_A	0.95
4HA1_A	4HA1_A 4H8V_A 4GI6_A 2PWD_A 2PWG_A 2PWF_A	1
4MA6_A	4MA6_A 6AWR_A 6AWS_A 6AX0_A 6B1D_A 6AWU_A 6AWV_A	1
6A23_A	6A23_A 5ZZZ_A 6A1M_A 6A1A_A 6A00_A 6A19_A 6A1P_A 6A4H_A 6A3T_A 5ZZQ_A 6A4G_A 6A0O_A 5ZZR_A 6A1W_A 5ZZS_A 5ZZT_A 6A21_A 6A0G_A 6A39_A 6A1R_A 6A0D_A 5ZZY_A 6A24_A 5ZZX_A 6A0V_A 6A0B_A 6A36_A 6A3D_A 6A0M_A 6A1L_A 6A1N_A 6A1H_A 6A11_A 6A01_A 6A0Y_A 6A1B_A 6AI7_A	0.98
4U86_A	4U86_A 4U84_A 4U85_A 2XP8_A 3KAB_A 2Q5A_A 2XP6_A 2XP3_A 3KAG_A 2XP7_A 2XP4_A 3KAI_A 3KAD_A 2XP5_A 3ODK_A 2XPB_A 3KAF_A 2XPA_A 2ITK_A 3KCE_A 3NTP_A 3KAH_A 2XP9_A 3TC5_A 5UY9_A 3OOB_A 1PIN_A 3WH0_A 2ZQT_A 3TDB_A 3TCZ_A	1
2OO5_A	2OO5_A 1F8G_A 1U2G_A 2FRD_A 1PTJ_A	0.97
3BHK_A	3BHK_A 3BHF_A 1L9D_A 3QSS_A 1ELI_A 1EL8_A 1EL7_A 1EL9_A 2A89_A 1EL5_A 3QSE_A 2GF3_A	1
1W4W_A	1W4W_A 1W4Y_A 4ATJ_A 1GWO_A 1GX2_A 3ATJ_A 1GWT_A 1H57_A 1GW2_A 1H55_A 1H5F_A 6ATJ_A 1H5M_A 1H5I_A 1H5L_A 7ATJ_A 1H5J_A 1HCH_A	1
4J4T_A	4J4T_A 3NRC_A 4J3F_A 4J1N_A 3UIC_A	1
3ZJ5_A	3ZJ5_A 4BIM_A 3ZJ4_A 6NSW_A 3EJ6_A 4AJ9_A	1
2W1A_A	2W1A_A 3PFP_A 2B7O_A 5E7Z_A 5E40_A 5E2L_A	1
4NDP_A	4NDP_A 4NDR_A 4NDQ_A 5O5W_A 2OGX_A 6GX4_A 6H8B_A 6H8H_A 6H73_A 6H74_A	0.96
6N97_A	6N97_A 6N94_A 1EF9_A 6N93_A 6N96_A 6N95_A 6N92_A	0.98
1A9X_A	1A9X_A 1C30_A 1CE8_A 1T36_A 1BXR_A	1
3EB3_A	3EB3_A 1ZSX_A 3LUT_A 5WIE_A 1EXB_A 3EAU_A 3EB4_A	1
6CGE_A	6CGE_A 6DTP_A 6MNE_A 6CGC_A 1FDW_A 3KLM_X 3HB5_X 1QYW_A 3DEY_X 1I5R_A 1DHT_A 1QYX_A 1JTV_A 3HB4_X 1FDU_A 1FDV_A 3DHE_A 3KLP_X 1EQU_A	0.97
3SFU_A	3SFU_A 3UPF_A 3SFG_A 3NAI_A 4O4R_A 4NRU_A	0.95
3AQA_A	3AQA_A 6DB0_A 6DDI_A 6MO9_A 6MO8_A 6MO7_A 1X0J_A 6K05_A	0.94
5B7E_A	5B7E_A 3NSY_A 3QQX_A 1PF3_A 4NER_A 4EF3_A 2FQE_A 1N68_A 2FQD_A	1
1OQM_B	1OQM_B 1NF5_B 1O23_B 1YRO_B 2FYC_B 2FYD_B	0.99
4NB4_A	4NB4_A 2EWS_A 4M7X_A 4M7Y_A 5JIC_A 5ELZ_A 6EBV_A 6AWG_A 6AWI_A 6AWH_A 6AWJ_A 6AVP_A	1
5AG5_A	5AG5_A 5AG4_A 6GNU_A 6EWF_A 5AG6_A 2WSA_A 4UCP_A 4A2Z_A 4A30_A 4A31_A 5AGE_A 4A33_A 5AG7_A 4A32_A 6EU5_A 4UCN_A 6GNH_A 4UCM_A 2WUU_A 4C7I_A 4CGN_A 4C7H_A 4CYP_A 6GNV_A 4CYO_A 5G21_A 4CYN_A 6GNT_A 4CGL_A 4CGM_A 4CGO_A 5A28_A 5A27_A 6GNS_A 4CYQ_A 5G20_A	0.97
6GM0_A	6GM0_A 6GM1_A 6H63_A 4XDC_A 5OEF_A 5BYR_A 5BYQ_A 5BYS_A 1C4C_A 1C4A_A 3C8Y_A 1FEH_A	1
6DUP_A	6DUP_A 6S41_A 1M13_A 3R8D_A 4X1G_A 1ILH_A 5X0R_A 1NRL_A 4X1F_A 2QNV_A 4S0T_A 4XHD_A 5A86_A 1SKX_A 2O9I_A 4NY9_A	0.96
5DYH_A	5DYH_A 3V83_A 5X5P_A 3QYT_A 5Y6K_A 6CTC_A 4H0W_A	1
1PC5_A	1PC5_A 1PC4_A 1FER_A 1FRK_A 1B0T_A	0.98
4F7I_A	4F7I_A 2Y3Z_A 2Y42_A 2ZTW_A	1
3GGS_A	3GGS_A 3GB9_A 3K8O_E 3INY_A 1PF7_E 3D1V_A 3K8Q_A 3BGS_A 1RR6_A 2A0W_A 1RSZ_A 1ULB_A 1YRY_E 1PWY_E 1V2H_E 1RCT_E 1RFG_E 1V45_E 1V41_E 1V3Q_E	0.94
1STP_A	1STP_A 5VL5_A 5WBB_A 2QCB_A 5F2B_A 5VKX_A 6ESS_A 5WBA_A 3PK2_A 5K68_A 4GJV_A 5IRA_A 5VL8_A 4OKA_A 2WPU_A 5WBD_A 5L3Y_A 5K67_A 6ESU_A 6ANX_A 4GJS_A 5WBC_A 6FH8_A 6AUE_A 6AUO_A 6AUL_A 6AUH_A 5CSE_A 6AUC_A 6FRY_A	0.99
1SJA_A	1SJA_A 1SJD_A 1SJC_A 1SJB_A 5FJT_A 5FJR_A 5FJO_A	0.99
5KLI_A	5KLI_A 2QJY_A 6NIN_A 5KKZ_A 6NHH_A 2FYN_A 2QJP_A 2QJK_A	0.96
3MWA_A	3MWA_A 3BAR_A 3BPW_A 3N3M_A 2Q8Z_A 2QAF_A 3S9Y_A 2ZA1_A 3VI2_A	1
4UWD_A	4UWD_A 5L9B_A 4BQW_A 5LAS_A 2Y33_A 5L9V_A 5A3U_A 5LBB_A 5OX5_A 4BQY_A 5OX6_A 2G1M_A 2G19_A 5V18_A 4KBZ_A 3OUH_A 3OUJ_A 6ST3_A	0.96
1PWZ_A	1PWZ_A 1ZMT_A 1PX0_A 1ZO8_A	0.98
6GOO_A	6GOO_A 6GNP_A 6GNO_A 6GNR_A	1
1NSS_A	1NSS_A 1MMZ_A 1MN0_A 1MMU_A 1NS2_A 1NSZ_A 1MMY_A 1MMX_A 1NSU_A 1NS0_A 1NSX_A	1
2C12_A	2C12_A 2ZAF_A 2C0U_A 3D9F_A 3D9E_A 3D9G_A 3FCJ_A 3D9D_A	1
3VPH_A	3VPH_A 2V7P_A 3ZZN_A 2XXB_A 2E37_A	1
3NKV_A	3NKV_A 4IRU_B 4JVS_B 4FMD_B	1
5UD4_A	5UD4_A 3C52_A 3N9S_A 5UCN_A 5UCZ_A 5UD3_A 5UCP_A 3C56_A 3N9R_A 5UCK_A	0.97
4LC4_A	4LC4_A 4K8C_A 4K9I_A 4K93_A 4KAH_A 4K8P_A 4JKU_A 4KBE_A 4K9C_A 4LBX_A 4K8K_A 4KAN_A 4LCA_A 4K8T_A 4KAL_A 4KAD_A	1
5V9J_A	5V9J_A 5TTG_A 4I51_A 3SW9_A 2IGQ_A 5VSD_A 6MBP_A 5VSF_A 5TUZ_A 6MBO_A	0.98
5NCF_A	5NCF_A 5NAJ_A 4MY6_A 5NCG_A 5NBX_A 5NBF_A 5NDU_A 5NEG_A 5NCP_A	0.99
5UQX_A	5UQX_A 5UQV_A 6F5H_A 5N9T_A 5N9R_A 5NGF_A 5NGE_A 5VSB_A 5VSK_A 5VS6_A 5KYC_B 5WHC_A	0.98
6A2O_A	6A2O_A 3UM8_A 6A2K_A 3UM6_A 6KP7_A 6A2P_A 6KOT_A 3QG2_A 3UM5_A 4DPD_A 3JSU_A 6A2M_A 4DP3_A 6A2L_A 4DPH_A 3QGT_A 6KP2_A 6KPR_A 6A2N_A	0.98
5H1T_A	5H1T_A 4YAX_A 4YBT_A 4YBS_A 4YAB_A 4YC9_A 4YAD_A 4YAT_A 5H1V_A	1
5AYF_A	5AYF_A 4JDS_A 4E47_A 4JLG_A 3VUZ_A 3VV0_A 5YLT_A 5EG2_A 3M58_A 3M59_A 3CBP_A 3OS5_A	1
4A87_A	4A87_A 4A84_A 4QIP_A 4A85_A 4MNS_A 4A8G_A 4A8V_A 4A8U_A 4A86_A 4A81_A	0.96
5TCY_A	5TCY_A 5AD1_A 5A5V_A 5OAH_A 5OD5_A 5A1J_A 5ADV_A 5ADW_A	0.93
5F0X_A	5F0X_A 5EX5_A 5EY4_A 5F2R_A 5EXW_A 5F1X_A 3LDP_A 6DFO_A 6DWS_A 6CZ1_A 6DFM_A 6DO2_A	1
5FE0_A	5FE0_A 5FE3_A 5LVQ_A 5FE6_A 5FE4_A 5FE7_A 5LVR_A 5FE8_A 5MKX_A 5FE9_A 5FE1_A 5FE2_A 5FDZ_A	0.96
3KHB_A	3KHB_A 3KHC_A 2FDJ_A 2FDI_A 2FDK_A 2FDG_A 4JHT_A 3T4V_A 3T3Y_A 3T4H_B 4RFR_B	0.96
4H3X_A	4H3X_A 4JQG_A 4H2E_A 1GKD_A 1GKC_A 4H82_A 4HMA_A 4H1Q_A 2OW2_A 2OVZ_A 2OW1_A 2OVX_A 2OW0_A	0.99
2PL0_A	2PL0_A 6PDJ_A 3KMM_A 3KXZ_A 3AD4_A 3ACJ_A 3AC4_A 3AC3_A 3AC1_A 3AC2_A 3AC8_A 3ACK_A 3AC5_A 2ZM1_A 3AD5_A 2ZYB_A 3AD6_A 2ZM4_A 1QPE_A 1QPJ_A 1QPC_A 3BYS_A 3B2W_A 2OFV_A 3BYU_A 2OFU_A 3BYM_A 2OF4_A 3BYO_A 2OF2_A 3MPM_A 4C3F_A 2OG8_A	0.94
6JU1_A	6JU1_A 1PBD_A 1PBF_A 1DOD_A 1K0J_A 1IUU_A 1D7L_A 1BF3_A 1DOE_A 1PHH_A 1PBE_A 1PBC_A 1IUT_A 1PDH_A 2PHH_A 1PBB_A 1BGN_A 1IUS_A	0.99
5QGX_A	5QGX_A 5QH9_A 5QH4_A 5QGP_A 5QGS_A 5QH1_A 5QGJ_A 5QGO_A 5QHE_A 5QH8_A 5QGM_A 5QGY_A 5QHB_A 5QGH_A 5QHC_A 5QGW_A 5QGK_A 5QGV_A 5QGT_A 5QGQ_A 5QGI_A 5QH2_A 5QHA_A 5QGZ_A 5QHG_A 5QH5_A 5QHH_A 5QGN_A 5QGG_A 5QH7_A 5QGL_A 5QH3_A 5QHF_A 5QH6_A 5QGR_A 5QGU_A 5QH0_A	0.96
3G60_A	3G60_A 3G61_A 4XWK_A 5KOY_A	1
5V7W_A	5V7W_A 5V7T_A 3SE2_A 5NQE_A 3SMI_A 6G0W_A 3GOY_A 5LXP_A 6FZM_A 3SMJ_A 4F1Q_A 6FYM_A 4F1L_A 5LYH_A 4PY4_A	0.99
1IDE_A	1IDE_A 4AJC_A 1IDC_A 4AJA_A 1GRO_A 4AJS_A 1HJ6_A 1AI2_A 1AI3_A 4BNP_A 1CW4_A 4AJB_A 9ICD_A 1IKA_A 1ISO_A 4AJR_A	0.93
1PBQ_A	1PBQ_A 1PB9_A 1Y1M_A 1PB8_A 1Y20_A 1Y1Z_A	1
4FOY_A	4FOY_A 4FP3_A 4FPG_A 4FPY_A 4FPK_A 4FPH_A 4FOQ_A 4FOW_A 4FPL_A 4FPC_A 4FOV_A 4FP2_A 2VW2_A 2VW1_A 4FQ4_A 4FPJ_A 4FPO_B 4FPF_A 4FPE_A 2JKB_A 4XOG_A 4XYX_A 4XIL_A 4XJU_A 4XHX_A 4XJA_A 4XHB_A	0.99
4RUP_A	4RUP_A 2HCD_A 5NKY_A 4RUO_X 5OW7_A 3O1D_A 5OWD_A 3O1E_A 5OW9_A 3DR1_A 5NMA_A 2HBH_A 4Q0A_C 4FHI_A 5LGA_A 4G1Y_A 6FOD_A 6FO9_A 5E7V_A 4G20_A 4FHH_A 4G2H_A 4G1Z_A 4G21_A 6FOB_A 6FO8_1 4G1D_A 6FO7_A	0.98
2AJB_A	2AJB_A 5LLS_A 1ORW_A 2BUA_A 2AJD_A 2AJC_A 2BUC_A 2AJ8_A	1
5LRY_S	5LRY_S 5ADU_S 6FPW_S 5A4F_S 3UQY_S	1
2R04_1	2R04_1 1NA1_A 1RUI_1 2HWC_1 1HRI_1 1HRV_1 2RM2_1 1NCQ_A 1R09_1 4PDW_A 2R06_1 2RR1_1 2R07_1 1K5M_A 2RS3_1 1VRH_1 2HWB_1 1R08_1 2RS5_1 1RUD_1 1RUE_1	0.99
6R7D_A	6R7D_A 4J7Y_A 3HKK_A 2UUI_A 3PCV_A 2UUH_A 3B29_A 4JRZ_A 4JCZ_A 4JC7_A 2PNO_A 4J7T_A	0.96
5F6U_A	5F6U_A 5F6W_A 5F6Y_A 5F6D_A 5F6X_A 5F6V_A	1
5Y64_C	5Y64_C 1YJX_A 1YFK_A 5Y2U_B 5Y2I_B 5ZS8_C	1
6UOJ_A	6UOJ_A 6UQ8_A 6UPM_A 5L2R_A 6MSN_A 6UP9_A 6UPO_A 6UNZ_A 6UOI_A	0.98
1SCN_E	1SCN_E 2WUW_E 4HX2_A 1AF4_A 1SCB_A 1BFU_A 1BE6_A 1BE8_A	1
4NVQ_A	4NVQ_A 5V9I_A 3RJW_A 5TTF_A 5VSC_A 5VSE_A 5TUY_A	0.94
1E8G_A	1E8G_A 1AHV_A 1AHZ_A 1AHU_A 1E8H_A 1DZN_A 1W1L_A 1W1M_A	1
5JXW_A	5JXW_A 5HM8_A 5JPI_A 5TLS_A 5TJ9_A 5UTU_A	1
3UJS_A	3UJS_A 3UJF_A 3UJE_A 3UJR_A 5TIJ_A 5EU9_A 4ZA0_A 5IDZ_A 4ZCW_A	0.99
4DKI_A	4DKI_A 1MWT_A 1MWU_A 4CPK_A 3ZFZ_A 6Q9N_A 3ZG0_A 6H5O_A	1
1JE1_A	1JE1_A 1JDV_A 1JDT_A 1JDZ_A	0.95
2BO8_A	2BO8_A 2BO7_A 2BO4_A 2BO6_A 2Y4J_A	1
5VSV_A	5VSV_A 4Q33_A 4Q32_A 5UZC_A 5UXE_A 5UZS_A	1
2E77_A	2E77_A 2J6X_A 4RJE_A 2NLI_A	1
3BI2_A	3BI2_A 1Z6L_A 4GDP_A 3CNS_A 3CNT_B 3BI5_A 3BI4_A 4ECH_A 3CND_B 1XPQ_A	0.96
2BR4_A	2BR4_A 2BM9_A 2BR5_A 2BR3_A	1
3E9Z_A	3E9Z_A 3E0Q_A 3DJF_A 3F8W_A 3FB1_A 1TCV_A 3FAZ_A 3FNQ_A 3IEX_A	0.96
4QN6_A	4QN6_A 1W21_A 6HFY_A 6HG5_A 2CML_A 1V0Z_A 1W1X_A	1
3RUC_A	3RUC_A 3LU1_A 3RUF_A 3RUE_A 3RUH_A 3RU7_A	1
4EZF_A	4EZF_A 3REE_A 2QD0_A 6DE9_A	1
4DUH_A	4DUH_A 5MMO_A 5MMN_A 5MMP_A 6F8J_A 6F94_A 6F96_A 1AJ6_A 4KFG_A 4HYP_A 5Z9L_A 5Z9M_A 5Z9E_A 5Z9N_A 5Z9F_A 5Z9Q_A 5Z4O_A 5Z4H_A 5Z9B_A 6F86_A 1KZN_A 3G7E_A	0.98
4QZC_A	4QZC_A 4I2C_A 4I2I_A 4IQU_A 4IQV_A 4QZD_A 4QZB_A 4I2B_A 5D46_A 4IQT_A 4I2D_A 4I2J_A 4I27_A 4IQW_A 1KEJ_A	0.97
4WU2_A	4WU2_A 4WTY_A 1U26_A 3MMJ_A 3MOZ_A	0.95
5EVD_A	5EVD_A 5HH6_A 5HH5_A 5EVB_A 5EVK_A 5DPX_A 2GFK_A 2GFJ_A 2FU8_A 2HB9_A 2FU9_A 2FU7_A 2QDT_A	0.93
4DBQ_A	4DBQ_A 4PJJ_A 2VAS_A 3L9I_A 4DBP_A 4PJM_A 4PFP_A	1
6F6K_A	6F6K_A 5DCS_A 4HR4_A 6I93_A 6I95_A 6I94_A 6F65_A	0.99
1L5L_A	1L5L_A 1L4N_A 1L4E_A 1L4G_A 1L5O_A 1L4M_A 1L5K_A 4KQF_A 1L5M_A 4KQK_A 1L4K_A 1L4F_A 1L5F_A 4KQI_A 1L4L_A 1L4H_A 4KQG_A	1
5H86_A	5H86_A 5TRL_C 5H84_A 1Z4R_A	0.98
4WTK_A	4WTK_A 4WTL_A 4WTM_A 4WTI_A 4WTJ_A 4OBC_A 5TWM_A 5QJ1_A 5QJ0_A 1YVX_A 1YVZ_A 2XWH_A 4WTC_A 4WT9_A 4WTE_A 4WTF_A 4WTA_A	1
6KYK_C	6KYK_C 4DXA_A 4KVG_A 3BRW_D 3X1W_A 1C1Y_A 3KUC_A	0.98
6DQE_A	6DQE_A 6DQD_A 6DQ6_A 6DQ5_A 5IVE_A 5IVC_A 5IVY_A 6DQC_A 6DQF_A 6DQ8_A 5IVJ_A 6DQ7_A 5ISL_A 6DQA_A 6DQ4_A 5IVV_A 6DQ9_A 5IVF_A 5E6H_A 6DQB_A 5IW0_A	1
5YJF_A	5YJF_A 5XVQ_A 6PVS_A 3ROD_A 6CHH_A 6B1A_A 6ORR_A 6PVE_A	0.99
6FMO_A	6FMO_A 2WX2_A 4COH_A 4UQH_A 4C27_A 4BMM_A 4C28_A 4BY0_A 4C0C_A 3KHM_A 4H6O_A 3ZG2_A 5AJR_A 4CKA_A 4CK9_A 4CK8_A 3ZG3_A 3KSW_A 3K1O_A	1
6GSX_A	6GSX_A 1MTC_A 6GSU_A 5FWG_A	0.97
5MI2_A	5MI2_A 5MHZ_A 5MHY_A 5MIB_A 5MHX_A 5E9N_A	1
3NBV_A	3NBV_A 5WBR_A 5WBQ_A 3Q92_A 5WBZ_A 5WBP_A 5WBM_A 3NC2_A 5WBO_A 3QA2_A 3NCA_A 3NBW_A 3QAI_A	0.96
5JNC_A	5JNC_A 5IPZ_A 3F7U_A 5KU6_A 5JN9_A 3FW3_A 5JNA_A 3F7B_A 5JN8_A	0.99
4OP3_A	4OP3_A 4PXS_A 4OHP_A 4OHK_A 4PX2_A 4PX5_A 4OLH_A 4PX3_A 4OHM_A 4OP2_A 4OP1_A 4OHO_A 4LY9_A 4MQU_A 4MRO_A 4MSU_A 4BB9_A	0.94
1X84_A	1X84_A 1X83_A 2B2K_A 1PPV_A 1PPW_A 1NFS_A 1PVF_A 2VNP_A 1Q54_A	0.97
4NTY_A	4NTY_A 4NTX_A 4NTW_A 2QTS_A	1
4P32_A	4P32_A 6B89_A 4P33_A 6B8B_A 6MGF_A	1
5EHI_A	5EHI_A 5EC8_A 4CTK_A 4CTJ_A 5EIF_A 5EKX_A 5EHG_A 5EIW_A 5CUQ_A 3P8Z_A 4R8S_A 2XBM_A 5E9Q_A	1
1J1A_A	1J1A_A 1DCY_A 1DB4_A 1KVO_A 1AYP_A 1DB5_A 1POE_A	0.98
4U45_A	4U45_A 4OBO_A 4OBQ_A 4U40_A 4ZK5_A 4U42_A 4OBP_A 4U44_A 5W5Q_A 4U43_A 4RVT_A 5J95_A 5DI1_A 4ZP5_A	0.97
5ZB4_A	5ZB4_A 5ZB0_A 5X8B_A 5X8C_A	0.96
5UGH_A	5UGH_A 4KTT_A 2P02_A 4KTV_A 5A1I_A 6FBO_A 6FCD_A 5A1G_A	1
2C57_A	2C57_A 2C4W_A 2XB9_A 2C4V_A 2XD9_A 4B6R_A 1J2Y_A 4B6S_A 2XDA_A 2WKS_A	0.94
3SCF_A	3SCF_A 1ZZ8_A 2BNN_A 4J1W_A 3SCG_A 4J1X_A	1
1IA1_A	1IA1_A 1M7A_A 3QLR_A 4HOE_A 1IA3_A 3QLS_A 4HOF_A 1IA2_A 3QLW_A 1AOE_A 1IA4_A 1M79_A 1M78_A 4H97_A 4H95_A 4H96_A	1
5WZ2_A	5WZ2_A 5WZ1_A 5GOZ_A 5GP1_A 5ULP_A 5KQS_A 5MRK_A	0.99
2J4Q_A	2J4Q_A 2J4H_A 1XS6_A 1XS4_A	1
1UVT_H	1UVT_H 3PMA_B 1ETR_H 1UVU_H 1ETS_H 1ETT_H	0.98
2VCG_A	2VCG_A 6GJK_A 5G3W_A 5G1A_A 5G1C_A 1ZZ3_A 5G17_A 2GH6_A 1ZZ1_A	0.96
6GI7_A	6GI7_A 6GI8_A 3P67_A 3P62_A 6GI9_A 3P7Y_A 3P80_A 3P81_A 1VYR_A 1GVR_A 3F03_K 2ABA_A 1VYP_X 1H60_A 2ABB_A 1GVO_A 1H61_A 1GVS_A 1H62_A 3KFT_A 1VYS_X 1GVQ_A 5LGZ_A 5LGX_A	1
1ZN7_A	1ZN7_A 4X44_A 1ORE_A 6HGQ_A 6FCI_A 6FD5_A 6HGR_A 6HGS_A 6FD6_A	1
5D7R_A	5D7R_A 5D7D_A 5CPH_A 5CTU_A 5D7C_A 5CTW_A 5D6P_A 3U2D_A 3U2K_A 3TTZ_A 5Z9P_A 4P8O_A 3G7B_A 3G75_A	0.98
2ZGV_A	2ZGV_A 3C3A_A 5NP8_A 3C3C_A 3ZOZ_A 4O33_A 5O7D_A 2YBE_A 4O3F_A 2XE8_A 2WZD_A 1KF0_A 2X14_A 1VJC_A 1VJD_A 2X15_A 5MXM_A 2Y3I_A 2WZB_A	0.97
5DF9_A	5DF9_A 4KQO_A 4KQR_A 3OCL_A 5DF8_A 5DF7_A 3OCN_A 3PBS_A 4OOL_A 3PBQ_A 4OOM_A 3PBO_A 4WEL_A 4WEJ_A 3PBT_A 4WEK_A 3PBR_A 4L0L_A 4FSF_A	0.98
2WVG_A	2WVG_A 5TMA_A 1ZPD_A 2WVA_A 3OE1_A	0.99
1XLD_A	1XLD_A 1DIE_A 1DID_A 1XLI_A 1XLF_A 1XLJ_A 4XIA_A	0.96
4GUH_A	4GUH_A 3LB0_A 4IUO_A 3NNT_A 4GUJ_A	0.99
3UWN_A	3UWN_A 3P8H_A 6BYB_A 2RHY_A	1
6HRY_A	6HRY_A 5ICJ_A 6HRZ_A 6HS0_A 6HRX_A 6HRW_A	0.96
5XIJ_A	5XIJ_A 5XIG_A 5XII_A 5XIQ_A 6A88_A 5XIH_A 5XIK_A	0.99
2YCR_A	2YCR_A 2XM8_A 2WTD_A 4BDE_A 4BDJ_A 4A9R_A 4BDB_A 4BDD_A 4BDA_A 4BDH_A 2WTC_A 2XBJ_A 4A9S_A 4BDK_A 2WTI_A 4A9U_A 4A9T_A 4BDI_A 4BDF_A 2CN5_A 4BDC_A 4BDG_A 2CN8_A 2WTJ_A 2XM9_A 2YIT_A 2W0J_A 2YIQ_A 2YCS_A 2YCQ_A 2YIR_A 2W7X_A 2YCF_A 2XK9_A	1
2V3I_A	2V3I_A 6GRN_A 5OA5_A 4UWT_A 2V3R_A 4V0Z_A 1DY4_A 4P1H_A	1
6FAR_A	6FAR_A 6HMG_A 6FWL_A 6FWJ_A 6FWI_A 6FWO_A 5MEL_A 6FWM_A 6HMH_A 5M03_A 6FAM_A 5LYR_A 4AD2_A 4AD5_A 4AD3_A 4V28_A	0.98
3UDZ_A	3UDZ_A 4LV7_A 3UDT_A 3UDS_A 6FL3_A 6GFH_A 6FL8_A 4AXD_A 4AXF_A 2XAN_A	0.99
4DCH_A	4DCH_A 4RCH_A 3ID8_A 3VEV_A 4NO7_A 3F9M_A 3IDH_A 3VF6_A 3FGU_A 3S41_A 4DHY_A 6E0I_A 4ISE_A 4ISF_A 5V4W_A 4ISG_A 5V4X_A 4L3Q_A 4IWV_A 4IXC_A 4MLE_A 1V4S_A 3IMX_A 4MLH_A 3FR0_A 3VEY_A 3A0I_X 3GOI_A 3H1V_X 6E0E_A	1
6R3J_A	6R3J_A 6R3N_A 6EV3_A 6R3L_A 6EVA_A 6R2Z_A 6R34_A 4ZA9_A 6R30_A 6R3G_A 4ZA5_A 6R2R_A 6R2P_A 4ZAB_A 6R3F_A 4ZAA_A 4ZA7_A 6EVC_A 6EV4_A 6R33_A 6R3O_A 6R32_A 4ZA4_A 6R2T_A 6R3I_A 4ZA8_A	0.97
2X2N_A	2X2N_A 2WV2_A 4BJK_A 3TIK_A 3P99_A 3GW9_A 4G7G_A 4G3J_A	0.96
3MB4_A	3MB4_A 5FH8_A 5FH7_A 5FH6_A 5HRV_A 5HRW_A 4Q0O_A 4Y03_A 5II1_A 5HRX_A 5E7D_A 5II2_A 5IID_A	1
3G8O_A	3G8O_A 1SQN_A 2W8Y_A 3ZR7_A 4A2J_A 3ZRA_A 4APU_A 1SR7_A 4OAR_A 1E3K_A 3D90_A 1A28_A 3HQ5_A 3KBA_A	0.98
5QP8_A	5QP8_A 5QON_A 5QOW_A 5QP0_A 5QP1_A 5QP6_A 5QOO_A 5QP7_A 5QOV_A 5QOI_A 5QP4_A 5QOL_A 5QP5_A 5QOY_A 5QOT_A 5QPA_A 5QOQ_A 5QP2_A 5QOR_A 5QOX_A 5QOP_A 5QP9_A 5QOU_A 5QOH_A 5QOZ_A 5QP3_A 5QOJ_A 5QOK_A 5QPB_A 5QOS_A 5QOM_A	0.99
3F9A_A	3F9A_A 2Y2F_A 2YDU_A 4ZI4_A 4ZN5_A 1YTW_A 3U96_A 3F9B_A 3BLT_A 3BLU_A 3BM8_A	1
4D0T_A	4D0T_A 5AJN_A 5AJO_A 5NDF_A 4D11_A 4D0Z_A	1
3TU1_A	3TU1_A 2AXI_A 5TRF_A 5J7G_A 4OGT_A 4ODF_A 4WT2_A 4OGN_A 4ODE_A	0.95
3KJS_A	3KJS_A 5T7O_A 2H2Q_A 3IRN_A 3HBB_A 3CL9_A 3INV_A 3IRO_A	0.99
3N3H_A	3N3H_A 3N36_A 3N35_A 1AX0_A 1AXZ_A	1
3VW2_A	3VW2_A 6IE8_A 3VVZ_A 6KO9_A 6KO8_A 6IE9_A 3VVY_A	1
1DUG_A	1DUG_A 1M9A_A 1U88_A 1M99_A 1GTB_A 1M9B_A	0.98
6F7U_A	6F7U_A 4JZK_A 3X2S_A 2ECK_A 4X8L_A 1ANK_A 1E4Y_A	1
2C7O_A	2C7O_A 2C7Q_A 2Z6Q_A 1HMY_A 3EEO_A 10MH_A 1M0E_A 2C7P_A 2HMY_B 5MHT_A	0.98
5IV0_A	5IV0_A 3R1K_A 3RYO_A 4JD6_A 5EC4_A 5TVJ_A 6P3V_A 6B3T_A 6P3U_A 6P3T_A 5EBV_A	0.96
6HG2_A	6HG2_A 4C6Q_A 4C6K_A 4C6L_A 4C6E_A 6HFU_A 4C6M_A 6HFL_A 6HFH_A	0.97
4IKS_A	4IKS_A 4IKU_A 2GZ5_A 4IKT_A 2B3L_A 4IKR_A 2NQ6_A 2NQ7_A 4FLJ_A 4FLK_A 4FLL_A 4FLI_A 4U71_A 4U69_A 4U6Z_A 4U70_A 4U6W_A 4U6C_A 4U73_A 4U1B_A 4U6E_A 5YKP_A 4HXX_A 2G6P_A 5YR6_A 5YR4_A	0.96
6I03_A	6I03_A 2WF9_A 5O6P_A 5O6R_A 4C4S_A 1Z4O_A 1O03_A 2WF8_A 3ZI4_A 4C4T_A 1Z4N_A 4C4R_A 1O08_A 5OLY_A 2WF7_A 5OK0_A 5OK1_A	0.99
1ING_A	1ING_A 1INX_A 2BAT_A 1INH_A 1IVD_A 1IVC_A 1IVF_A 1INW_A 1IVE_A	0.97
3RIE_A	3RIE_A 2I7C_A 4CXM_A 4CWA_A 4BP1_A 4BP3_A 3B7P_A 2PWP_A 4UOE_A 6HY1_A	0.99
1O2E_A	1O2E_A 1MKV_A 2ZP3_A 2B96_A 1FDK_A 1G4I_A	1
5U82_A	5U82_A 5U7B_A 5U83_A 5U88_A 5U7C_A 5U7A_A	1
6BKS_A	6BKS_A 6AOU_A 6NSF_A 6NSG_A	0.98
6R5F_A	6R5F_A 4NEU_A 6NW2_A 6RLN_A 6HHO_A 5TX5_A 5HX6_A 6OCQ_A 6C3E_A 6C4D_A 6NYH_A 4ITI_A 4ITJ_A 4ITH_A	0.99
3E84_A	3E84_A 3E8M_A 3E81_A 4HGO_A	1
5E5H_A	5E5H_A 4EU8_A 4EUC_A 5DDK_A 4EU7_A 5DW6_A	0.96
1WUU_A	1WUU_A 6GR2_A 6Q8Z_A 6QJE_A 6Q91_A	1
1J0Y_A	1J0Y_A 1J12_A 1J11_A 1J18_A 1VEN_A 1VEO_A 1ITC_A	0.95
6F6R_A	6F6R_A 5MMV_A 5MTK_A 1RWM_A 1RWW_A 1RWO_A 1RWX_A 1RWN_A 1RWK_A 1RWV_A 1RWP_A 1BMQ_A	1
5ONT_A	5ONT_A 5ONZ_A 5OJU_A 5OJV_A	0.96
5NR7_A	5NR7_A 1MRN_A 5NQ5_A 1GTV_A 5NRQ_A 4UNN_A 1GSI_A 1N5I_A 1W2H_A 1MRS_A 1W2G_A 5NRN_A 1N5J_A 4UNQ_A 4UNP_A 4UNR_A 4UNS_A	0.98
5A6Y_A	5A6Y_A 5MB1_A 5MAY_A 5MAZ_A	0.95
1TFJ_A	1TFJ_A 2EVL_A 1SWX_A 4GXG_A 4H2Z_A 2EUM_A 3S0K_A 4GVT_A 2EUK_A 4GH0_A 1SX6_A 2EVT_A 3S0I_A 1WBE_A 2EVS_A 4GJQ_A 2EVD_A 4GXD_A 2BV7_A	0.99
4QMQ_A	4QMQ_A 4QMP_A 4QMZ_A 4QO9_A 4QMS_A 4QMY_A 4QMW_A 4QML_A 4QMT_A 4QMN_A 4QNA_A 4QMV_A 4QMX_A 4QMU_A 4QMM_A 4QMO_A 3CKX_A 4W8E_A 4U8Z_A 4W8D_A 4O27_B	0.95
4OZE_A	4OZE_A 6IH0_A 5U86_A 5DRP_A 5DRO_A 3P3C_A 4U3D_A 2O3Z_A 3P76_A 2J65_A 4U3B_A 2IES_A 2IER_A 1YHC_A 2GO4_A	0.98
4I7N_A	4I7N_A 4I7P_A 4I7S_A 4EKP_A 4I7T_A 4EKS_A 4EKR_A 4I7R_A 4EKQ_A 4I7Q_A 4I7K_A 4I7M_A 4I7J_A 4I7O_A	0.99
3WF1_A	3WF1_A 3WF4_A 3WF0_A 3WF3_A 3WEZ_A 3WF2_A 3THD_A 3THC_A	0.98
3RSH_A	3RSH_A 4WK6_A 3TZC_A 4I08_A	0.98
4DFU_A	4DFU_A 5C4K_A 4N57_A 5C4L_A 4DT8_A 4DTB_A 3SG8_A	0.96
1XYY_A	1XYY_A 5YOB_A 1WSW_A 1WSB_A 1FX1_A 1BU5_A	1
3FCV_A	3FCV_A 3G2X_A 3EJM_A 3ETM_A 3DKD_A 3EVM_A 3EM1_A 3DDI_A 3FC9_A	1
6HCU_A	6HCU_A 4YCV_A 5ZH2_A 5ZH5_A 5ZH3_A 6AGT_A 5ZH4_A 6HCV_A	1
5LNR_A	5LNR_A 5LNW_A 5LNV_A 5K2Z_A	1
3WAH_A	3WAH_A 3W8O_A 3W8M_A 5XIE_A 5XIB_A 5XKB_A 4O6Q_A 5XHL_A 5XIC_A 5XA4_A	0.96
5FPS_A	5FPS_A 5FPT_A 4A92_A 3O8R_A 5FPY_A 3O8D_A	1
1Q3H_A	1Q3H_A 1R0W_A 1R10_A 1R0Y_A	0.96
4GSU_A	4GSU_A 4GSR_A 3TUR_A 3VYP_A	1
5YZ7_A	5YZ7_A 6BRT_A 3WIO_A 5ZHS_A 5ZHR_A 5ZHT_A 6AP8_A 4IHA_A 6ELX_A 5DJ5_A 3W05_A	0.97
3RUO_A	3RUO_A 3Q3Y_A 3ZZ7_A 3ZZ6_A 3ZZ8_A 3ZZB_A 3ZZA_A 5NFS_A 3ZZ5_A 3ZZ9_A 2ZTX_A 3ZZD_A 3ZZC_A 2ZU3_A	0.94
4MFE_A	4MFE_A 4MIM_A 4M6V_A 4LOC_A	0.98
2ZPF_B	2ZPF_B 3A8H_B 2CZ6_B 2QDY_B 2AHJ_B 3A8O_B 2ZPE_B 3X26_B 3A8G_B	1
5H4I_B	5H4I_B 5H6V_B 5YOD_B 5YOF_B	1
3LFL_A	3LFL_A 4YQV_A 4YQU_A 4YQM_A 6MHC_A 6MHB_A 6MHD_A 5UEH_A 3VLN_A 4IS0_A 5V3Q_A 5YVO_A 6PNN_A 6PNO_A 6PNM_A	1
3QWH_A	3QWH_A 4FJ2_A 3QWI_A 4FIZ_A	1
2Z9Y_A	2Z9Y_A 3H3R_A 3H3Q_A 3H3S_A 2Z9Z_A 2E3N_A 2E3P_A 3H3T_A 2E3R_A 5ZYG_A 5ZYI_A 5ZYH_A 6IEZ_A 5ZYM_A 6J81_A 6IF0_A 5ZYL_A 6J0O_A 5ZYJ_A 5ZYK_A	0.94
6RAA_A	6RAA_A 6Q8K_A 6G33_B 6FYO_A 1Z57_A 6Q8P_A 5J1W_A 6I5H_A 6FT8_A 5J1V_A 2VAG_A 6FT9_A 6I5K_A 6I5L_A 6I5I_A	0.98
3LOG_A	3LOG_A 3VEH_A 3RV6_A 3RV9_A 3RV8_A 3ST6_A 2G5F_A 3RV7_A	0.93
3L75_C	3L75_C 3H1L_C 3H1H_C 3L71_C 3H1J_C 3L70_C 3H1K_C 2BCC_C 1BCC_C 3L73_C 4U3F_C 3BCC_C 3TGU_C	1
3P53_A	3P53_A 6I14_A 6I11_A 6I16_A 6I18_A 4GOV_A 6I17_A 6I15_A 6I12_A 6I10_A 6I0Z_A 6I13_A 6B0T_A	1
2EJR_A	2EJR_A 3ABU_A 3ABT_A 2Z3Y_A 2Z5U_A 2X0L_A 5LGU_A 5L3E_A 5LGT_A 5LBQ_A 5LGN_A 4BAY_A 5YJB_A 2UXX_A 2UXN_A 4KUM_A 6NQU_A 6NR5_A	1
4F2W_A	4F2W_A 4F2P_A 4F3C_A 4F3K_A 4YML_A 1Y6R_A 1Z5P_A 1NC3_A 1Z5O_A 1NC1_A 3DF9_A 1Z5N_A 3O4V_A	1
1GLD_G	1GLD_G 1GLC_G 1BO5_O 1GLB_G	1
5AEL_A	5AEL_A 5AFX_A 3EGT_A 2EWG_A 3DYH_A 4RXD_A 3EFQ_A 2I19_A 3DYF_A 2OGD_A 4RXE_A 4RXC_A 2P1C_A	0.97
3CZV_A	3CZV_A 4QJX_A 5E2N_A 5OHH_B 4QIZ_A 4KNM_A 3DA2_A	1
5NIY_A	5NIY_A 6CS8_A 6CVD_A 6NC1_A 6NC4_A 6N6N_A 6DLX_A	0.98
4LCU_C	4LCU_C 4LBE_C 5EBL_C 5EC1_C 5EBM_C 2HVK_C 2HVJ_C 2IH3_C 2IH1_C	1
6RM0_A	6RM0_A 6S27_A 6DXG_A 6DXL_A 4QXR_A 4LOH_A 6MX3_A	0.95
5MKR_A	5MKR_A 5AQX_A 5AQW_A 5AQZ_A 5AQY_A 5AR0_A 5MKS_A 3ATU_A 2E8A_A 5BPM_A 4IO8_A 6G3R_A 6G3S_A	0.97
5UI1_A	5UI1_A 4ZX2_A 5WG8_A 4ZVZ_A 3H67_A 3H61_A	1
5IUN_A	5IUN_A 3EHH_A 3GIF_A 5IUK_A	1
1XK9_A	1XK9_A 1DMA_A 6EDG_A 1AER_A 1ZM4_B 3B78_B	0.96
3S1X_A	3S1X_A 3S1U_A 3S1W_A 3S1V_A	0.98
4XTX_A	4XTX_A 4XTU_A 4XTZ_A 4XU3_A 4XTW_A 4XU1_A 4XTV_A 4XU0_A 4XU2_A 3RUX_A 4XTY_A 4OP0_A	1
3ET1_A	3ET1_A 1K7L_A 1I7G_A 3SP6_A 3KDT_A 3KDU_A 2REW_A 4CI4_A 4BCR_A 3VI8_A 2ZNN_A 5HYK_A 2NPA_A 3G8I_A 5AZT_A 1KKQ_A 2P54_A 3FEI_A	0.96
2X3T_A	2X3T_A 2X52_A 4AML_A 2UVO_A	1
4BR3_A	4BR3_A 3ZM9_A 4CGA_A 4CG8_A 4CG9_A 5EQE_A 5EQP_A 5EQY_A 3G15_A 2CKO_A 2CKQ_A 5AFV_A 5FUT_A 5FTG_A 5W6O_A	0.94
5IV4_A	5IV4_A 4CLU_A 4CLY_A 4USU_A 5IV3_A 4USV_A 4CLP_A 4CLT_A 4CLZ_A 5D0R_A 4USW_A 4OYB_A 4OZ3_A 4OYO_A 4OZ2_A 4OYA_A 4OYM_A 4OYP_A 4OYI_A	1
2FV7_A	2FV7_A 5BYF_A 5C41_A 5C3Y_A	0.99
5KNQ_A	5KNQ_A 5KNP_A 5KNY_A 4RHU_A 4RHT_A 4RHX_A 4RHY_A	0.97
5TYN_A	5TYN_A 5CH5_A 5TYL_A 5IVK_A 5TYP_A 5TYO_A 5TYK_A 5IVI_A 5TYM_A 5TYJ_A	0.98
6QRN_A	6QRN_A 1G86_A 1QKQ_A 1HDK_A	1
3PWG_A	3PWG_A 1JCT_A 1EC9_A 3PWI_A 1ECQ_A	1
2BET_A	2BET_A 2BES_A 2VVP_A 2VVO_A 2VVQ_A	1
5A92_A	5A92_A 1IYQ_A 4X69_A 2ZQA_A 1IYP_A 5G18_A 2ZQ9_A 2ZQC_A 4BD0_A 5KMW_A	0.96
5A03_A	5A03_A 5A04_A 5A02_A 5A06_A	1
5I7O_A	5I7O_A 5IWC_A 5I7H_A 5I6D_A 5I7A_A 5IW8_A	1
1BZS_A	1BZS_A 1KBC_A 3DPF_A 5H8X_A 1JAO_A 3DNG_A 1I76_A 1ZP5_A 4QKZ_A 1MMB_A 1JAQ_A 1ZVX_A 1JJ9_A 1MNC_A 1ZS0_A 3TT4_A 1A86_A 1A85_A 1JH1_A	0.99
5G1U_A	5G1U_A 5I3T_A 5G1W_A 5HSS_A	1
2OEP_A	2OEP_A 2ODW_A 2ZRK_A 2G88_A 2ZRJ_A 2ZRC_A	0.96
4EA0_A	4EA0_A 2ZCS_A 3VJE_A 3ACX_A 3ACY_A 3TFP_A 3ACW_A 3LGZ_B 3AE0_A 3TFN_A 2ZCQ_A 3TFV_A 3ADZ_A 2ZY1_A 2ZCR_A 3VJD_A 3NRI_A 3W7F_A 4F6X_A 4F6V_A 4EA1_A 4EA2_A 4E9U_A 4E9Z_A	1
4RTL_A	4RTL_A 4RTO_A 4RTS_A 4RTJ_A 4RTP_A 4RTQ_A 2ORE_D 4RTR_A 4RTN_A 4GON_D 4GOM_D 4GOO_D 4GOL_D	0.97
5N6Q_A	5N6Q_A 5CPO_A 5CPM_A 5CPL_A 5CPN_A 4UTM_A 4UTL_A 4UTJ_A 4UTI_A 3L5L_A 3L66_A 3L68_A 5LNJ_A 2H8Z_A 5LNI_A	1
2VCF_X	2VCF_X 2GHC_X 2VNZ_X 2VCN_A 2VCS_A 2GHE_X 1OAF_A 2WD4_A 1V0H_X 2GHH_X 2XIH_A	1
5JFM_A	5JFM_A 5JFL_A 5JFN_A 6GVS_A	1
4RUK_A	4RUK_A 5TS2_A 3X1J_A 3X1K_A	0.95
2ZVU_A	2ZVU_A 4G7U_A 1J2C_A 1ULX_A 4G99_A 4G7L_A 2DY5_A 4G7T_A 4G8P_A 4G8U_A 4G8W_A 1J02_A 3I9T_A 3I9U_A	1
5ESM_A	5ESM_A 5EAH_A 5ESH_A 4ZDZ_A 5EAE_A 5EAB_A 6E8Q_A 4ZE0_A 4ZE2_A 5EAF_A 5ESI_A 5EAD_A 4WMZ_A 5ESG_A 5ESE_A 5EAG_A 5ESF_A 5EQB_A 5EAC_A 4ZE1_A 4LXJ_A 5HS1_A 5UL0_A	0.98
5N95_A	5N95_A 4WYW_A 2E9Z_A 3KOA_A 2E9R_X 2EC0_A	1
1DP8_A	1DP8_A 1LT0_A 1LSX_A 1LSV_A 1Y28_A 1LSW_A 1DP6_A 2VV8_A	1
4PFK_A	4PFK_A 1MTO_A 4I4I_A 6PFK_A	1
5ILY_A	5ILY_A 5ILZ_A 5ILJ_A 3M00_A 3M01_A 3LZ9_A 3M02_A 5ILI_A 5IK0_A 5IK6_A 5ILH_A 5IKH_A 5IL8_A 5IK9_A 5IL3_A 4RNQ_A 5EAT_A 5EAU_A 1HXC_A 5DHK_A 4DI5_A	0.95
5CGJ_A	5CGJ_A 5WIY_A 5WHL_A 6QMJ_A 6QME_A 6QMK_A 6QMD_A 6QMC_A 5FZJ_A 5FZN_A 5FNQ_A 5FNU_A 5FNR_A 5FNT_A 5FNS_A	0.97
2CER_A	2CER_A 2CEQ_A 5IXE_A 1UWS_A 4EAN_A 1UWT_A 5I3D_A 1UWU_A 1UWR_A	1
3ZK6_A	3ZK6_A 2YXJ_A 3ZLO_A 3QKD_A 3ZLN_A 3WIZ_A 6RNU_A 4EHR_A 3SP7_A 3SPF_A	0.98
6QMU_A	6QMU_A 3FW5_A 3PED_A 1X89_A 1X8U_A 3FW4_A 3K3L_A 1X71_A	1
5LUC_A	5LUC_A 5OFY_A 1J04_A 1H0C_A 5HHY_A	1
6C4A_A	6C4A_A 6C4C_A 1F8I_A 5DQL_A	1
3WXL_A	3WXL_A 5AZI_A 5GN5_A 5GN6_A	1
1JWT_A	1JWT_A 1HAG_E 1XM1_A 1DOJ_A 1NU9_A 4RN6_A 2BDY_A 1D9I_A 1ZRB_A 1G37_A 1TA6_A 1NM6_A 1SL3_A 1ZGI_A 1Z71_A 1D6W_A 3C1K_A 1TA2_A 1ZGV_A 1NT1_A	0.97
4DT6_A	4DT6_A 4DUM_A 5T46_A 1IPB_A 2V8Y_A 5EI3_A 4AZA_A 5EKV_A 5EHC_A 2V8X_A 5EIR_A	1
1KKF_A	1KKF_A 1KKB_A 1KJX_A 1SON_A 1NHT_A 1KSZ_A 1CG4_A 1HOO_A 1QF4_A 1CH8_A 1JUY_A 1CG3_A 1SOO_A 2GCQ_A 1HOP_A 1QF5_A 1CG1_A 1HON_A	1
4BLN_A	4BLN_A 4BLX_A 4BLZ_A 3FJW_A 4G05_A	0.98
4BCD_A	4BCD_A 1E8M_A 1QFM_A 4AN1_A 3EQ9_A 1QFS_A 4BCB_A 3EQ8_A 3EQ7_A 4AMY_A 1H2Z_A 2XDW_A 1H2Y_A 1O6G_A 4BCC_A 4AN0_A 4AMZ_A 3DDU_A	0.98
5FCT_A	5FCT_A 4EB4_A 4EIN_A 6GKO_A 6F6Z_A 4EZ8_A 6GYJ_A 2TSR_A	1
5XDV_A	5XDV_A 3VOB_A 5H5I_A 5XDU_A 5XDT_A 5MN5_A	1
3MLB_A	3MLB_A 3MMX_A 3HFJ_A 3MLA_A 2QTR_A	1
4LWC_A	4LWC_A 5E7N_A 4IJL_A 4R4C_A 4R4Q_A 4LUZ_A 4LUO_A 4R4O_A 4IPH_A 4LW1_A 4LUV_A 4R4T_A 4O0A_A 4IJH_A 4R4I_A	0.96
1RJ9_B	1RJ9_B 2C04_A 2C03_A 2J45_A 1LS1_A 1OKK_A	1
1PU4_A	1PU4_A 2Y74_A 4BTW_A 4BTY_A 4BTX_A	1
3I63_A	3I63_A 3Q3M_A 3DHI_A 3Q3N_A 3DHH_A 3Q2A_A 3Q14_A 5TDT_A 5TDU_A 3RMK_A	1
2C4J_A	2C4J_A 1YKC_A 3GUR_A 2AB6_A	1
2EGH_A	2EGH_A 3ANN_A 3ANM_A 3ANL_A 3R0I_A 1Q0Q_A 1Q0H_A 1T1R_A 1T1S_A	1
5TDS_B	5TDS_B 3DHH_B 3DHI_B 3Q3M_B 3Q3O_B 3Q2A_B 3RMK_B	1
6IX6_A	6IX6_A 4OLJ_A 5Y9A_A 4JWK_A 4JX9_A	1
5EUB_A	5EUB_A 6DYZ_A 5TC5_A 6DZ3_A 5TC7_A 5TC8_A 6DZ0_A 5TC6_A 6DZ2_A 1SD1_A 1CB0_A 1SD2_A 3OZD_A 3OZC_A 1K27_A 1CG6_A	0.98
3FYE_B	3FYE_B 3FYI_B 6PW0_B 2GSM_B 3DTU_B 6CI0_B 6PW1_B	1
2IYQ_A	2IYQ_A 2IYS_A 2IYW_A 2IYY_A 2IYR_A 2IYV_A 2IYZ_A 1WE2_A 3BAF_A 4BQS_A 1ZYU_A	0.98
1HU0_A	1HU0_A 1LWV_A 1LWW_A 1M3Q_A	0.96
5W2C_A	5W2C_A 6BRX_A 4U6P_A 3PZP_A 3IN5_A 2OH2_A 2W7O_A	1
2GD0_A	2GD0_A 2GD2_A 2YIM_A 2GD6_A 2GCE_A 2GCI_A	0.99
4A6R_A	4A6R_A 6SNU_A 6S4G_A 4BA5_A	1
4HNV_A	4HNV_A 4HNU_A 4HNT_A 3BG5_A 3HB9_A 3HO8_A	1
4CAS_B	4CAS_B 2WJN_L 2WJM_L 4AC5_L 5M7L_B 2X5U_L 2X5V_L 5M7K_B 5M7J_B 3T6D_L 3T6E_L 2PRC_L 2I5N_L 1DXR_L 7PRC_L 5PRC_L 1PRC_L 1VRN_L 6PRC_L 2JBL_L 3D38_L 1R2C_L 3G7F_L	0.99
6PIC_A	6PIC_A 6PID_A 6PHR_A 6PHT_A 6PI1_A 6PIA_A 6PHZ_A	0.97
6N1T_A	6N1T_A 6N1S_A 5T0L_A 6AOI_A 4KYA_A 4EIL_A 6AOH_A 6AOG_A	0.96
3FYI_A	3FYI_A 3FYE_A 6PW0_A 6PW1_A	1
4K4Y_A	4K4Y_A 3CDU_A 3CDW_A 4Y34_A 4Y2A_A	1
2Z25_A	2Z25_A 2Z27_A 1XGE_A 1J79_A 2EG7_A 2E25_A 2EG8_A	1
5A8X_A	5A8X_A 3Q76_A 5A0B_A 5A0C_A 1H1B_A 5A8Y_A 3Q77_A 5A0A_E 6F5M_A 1B0F_A 5A09_A 5ABW_A 5A8Z_A 6E69_A	1
4RVX_A	4RVX_A 4RVI_A 4NJU_A 4NJV_A	0.95
3CH9_A	3CH9_A 2A3E_A 2A3C_A 2A3B_A 3CHD_A 3CHC_A 2IUZ_A 2A3A_A 1WNO_A	1
5M7L_C	5M7L_C 4CAS_C 5M7K_C 4AC5_M 2WJN_M 2X5V_M 5M7J_C 2WJM_M 2X5U_M 1PRC_M 3D38_M 3T6E_M 2I5N_M 1VRN_M 3T6D_M 3G7F_M	0.98
4EF8_A	4EF8_A 4EF9_A 6DGS_A 6EBS_A 3MJY_A 3TQ0_A 3MHU_A 3C61_A	1
3R3F_A	3R3F_A 1Q4S_A 3R34_A 3R32_A 1Q4U_A	1
6HGL_A	6HGL_A 6HGJ_A 5OM7_A 6HGG_A 5OM6_A 6HGI_A 6HGH_A 6HGK_A	1
4NXX_A	4NXX_A 4NXW_A 4NXV_A 4NXU_A	0.99
4BSQ_A	4BSQ_A 4BPV_A 4BQV_A 4MZS_A 4BS6_A 4MZO_A 4BS5_A	0.99
2VJM_A	2VJM_A 1P5R_A 1T3Z_A 1VGQ_A	0.97
3PVU_A	3PVU_A 5UKM_A 3PVW_A 5WG4_A 6C2Y_A 3V5W_A 5WG3_A 4PNK_A 5WG5_A 3KRX_A 3KRW_A 5UKK_A 5UKL_A 5HE1_A 5HE0_A 5HE2_A 5HE3_A 4MK0_A	0.94
4HWO_A	4HWO_A 4HWP_A 4HWS_A 4HWR_A 4P3O_A 4P3P_A 1EVL_A 1FYF_A	0.98
3UZX_A	3UZX_A 3COT_A 3CMF_A 3UZZ_A 3UZY_A 3DOP_A 3CAV_A 3CAQ_A 3CAS_A 3BUR_A	0.96
4KXL_A	4KXL_A 4KXN_A 4KXM_A 4FYH_A 4FYK_A	0.96
4QOO_A	4QOO_A 4QOP_A 4QOR_A 4QOM_A 4QOQ_A 4QON_A	1
2AAQ_A	2AAQ_A 1GRE_A 4GR1_A 3DK4_A 1DNC_A 1BWC_A 1GRF_A 1GRA_A 1GRB_A 1GSN_A 4GRT_A 2GRT_A 3GRT_A 1XAN_A 5GRT_A	0.98
4CF7_A	4CF7_A 3SR0_A 4IKE_A 2RGX_A	1
5JI8_A	5JI8_A 5MKY_A 4UIU_A 4UIV_A 4UIT_A 6BQA_A 5I40_A 5I7Y_A 5I7X_A	1
4I91_A	4I91_A 4ZV8_A 5UDA_A 3IBD_A 4RRT_A 5UEC_A 5UAP_A 3QOA_A 3UA5_A 3QU8_A 5UFG_A 4RQL_A 5WBG_A	1
5YSH_A	5YSH_A 1EGM_A 1EGV_A 1EEX_A 1UC5_A	1
2VHV_A	2VHV_A 2VHZ_A 2VHX_A 4LMP_A 2VOJ_A	0.98
4LEZ_A	4LEZ_A 4K97_A 4K9B_A 4K98_A 4K99_A 5XZG_A 4K9A_A 5XZE_A 5XZB_A	0.96
2I5N_H	2I5N_H 5NJ4_H 3T6E_H 5O64_H	1
5JRR_A	5JRR_A 2YAE_A 2XUW_A 5G3G_A 5G3F_A	1
3MIA_A	3MIA_A 4OGR_A 4IMY_A 4BCJ_A 3TNH_A 3BLQ_A 3TN8_A 3LQ5_A 3BLR_A 4BCI_A 4BCH_A 4BCF_A 3MY1_A 4BCG_A 6GZH_A	0.95
5M7J_A	5M7J_A 3T6E_C 2JBL_C 3T6D_C 5M7K_A 3PRC_C 1R2C_C 3G7F_C 6PRC_C 2I5N_C 7PRC_C	0.98
5GK6_A	5GK6_A 5VJD_A 5VJE_A 1B57_A	1
4DPY_A	4DPY_A 4DPW_A 4DPU_A 4DU8_A 4DU7_A	1
1KZD_1	1KZD_1 1KZE_1 1RDL_1 1RDI_1 1RDK_1 1RDN_1 1RDJ_1	1
1XBY_A	1XBY_A 1XBZ_A 1Q6O_A 1XBX_A 1SO3_A 1KW1_A 1Q6L_A 1Q6R_A 1Q6Q_A	0.99
4R98_A	4R98_A 3I92_A 3I8X_A 3HYT_A	0.97
6I4V_A	6I4V_A 5IO1_A 3CWM_A 5NBU_A	1
3QOF_A	3QOF_A 4IDN_A 4IDP_A 4IDQ_A	1
3BPR_A	3BPR_A 5U6C_A 5TC0_A 3BRB_A 6MEP_A 4MH7_A 2P0C_A 5K0K_A 5K0X_A 4M3Q_A 3TCP_A 4MHA_A 5TD2_A	0.98
6NVI_A	6NVI_A 4XCU_A 6NVK_A 6NVG_A 6NVJ_A 6NVH_A 4QRC_A 4QQ5_A 4QQC_A 4R6V_A 6IUP_A 6IUO_A 5XFJ_A 4TYI_A 5JKG_A 6JPJ_A 4TYJ_A 5XFF_A 4UXQ_A 5NUD_A 5NWZ_A	0.98
3K35_A	3K35_A 5Y2F_A 5X16_A 6QCD_A 6QCJ_A 5MF6_A 5MFZ_A 5MGN_A 6QCE_A 6QCH_A 5MFP_A 6HOY_A	1
3QU9_A	3QU9_A 3QUQ_A 3QXG_A 3QU2_A	1
4IJ8_A	4IJ8_A 5TEG_A 3F9W_A 5W1Y_A	0.95
1BQI_A	1BQI_A 6PAD_A 4PAD_A 1PPP_A 1PE6_A 1BP4_A 6H8T_A 1CVZ_A 1PPN_A 3E1Z_B	1
4YRR_A	4YRR_A 4YRS_A 4YRM_A 4YP0_A 4YRC_A 4YRN_A 4YRO_A 4YRP_A 4YRE_A 4YRT_A 4YRJ_A 4YRG_A 4YRL_A 4YPF_A 4YRK_A 3HRK_A 4YRQ_A	1
6FGD_A	6FGD_A 4U90_A 5ERU_A 6FGC_A 5ERV_A 5ERS_A	0.98
5DYJ_A	5DYJ_A 5E9E_A 3LLA_A 3LMH_A 3LMI_A 4ZME_A	1
3D57_A	3D57_A 1Y0X_X 1XZX_X 1NQ2_A 1NQ1_A 1NQ0_A 3IMY_A 1R6G_A 1N46_A 1Q4X_A 2J4A_A 2PIN_A 1NAX_A 6KNV_A 6KNW_A 6KNU_A	0.97
3KU9_A	3KU9_A 3KPF_A 3L1R_A 1H83_A 1B5Q_A 1H82_A 1H86_A 1H84_A	1
3CZ0_A	3CZ0_A 3FE8_A 3BFA_A 3FE9_A 3D74_A 3BFH_A 3FE6_A 3D75_A	1
6B2L_A	6B2L_A 5TBT_A 6BFV_A 6B56_A 6B3L_A 5TBS_A 6BJ7_A 6AXA_A 5TBU_A 6BHB_A 6BI1_A 6BIF_A 6B7I_A 5KO5_A 6BB7_A 6B37_A 6BJ6_A 6B4T_A 5TBV_A 6BI9_A 6AWE_A 6B6K_A 5KO6_A 6B4Q_A 6B71_A	0.99
4E9C_A	4E9C_A 3Q1I_A 5NN2_A 4HAB_A	1
3T5G_A	3T5G_A 6BSX_A 6BT0_A 1XTR_A 1XTS_A 4O2L_A 4O25_A	0.96
2BYJ_A	2BYJ_A 2OAT_A 2CAN_A 1GBN_A	1
5BZC_A	5BZC_A 5BZJ_A 5BZO_A 5BZK_A 5BZG_A 5BZL_A 5BZP_A 5BZT_A 5BZF_A 5BZH_A 5BZI_A 5BZN_A 5BZQ_A 5BZR_A 5BZE_A 5BZM_A 5BZS_A 4MRF_A 4MRG_A 4NP2_A 4MRH_A 4MRE_A 4NP3_A	1
1Q1G_A	1Q1G_A 3PHC_A 3ENZ_A 2BSX_A	1
1WYG_A	1WYG_A 6ABU_A 6AC1_A 3AN1_A 6A7X_A 4YTY_A	1
4KIL_A	4KIL_A 4LN7_A 5CXR_A 4AWG_A 4AVG_A	0.96
4E80_A	4E80_A 4FHY_A 4FHX_A 4FHV_A 4FHW_A 4NKT_A	0.97
3KP6_A	3KP6_A 4EJV_A 4EJW_A 3KP4_A 3KP2_A 3KP5_A	1
1T8E_A	1T8E_A 1TKD_A 1SL0_A 1TK8_A 1ZYQ_A 1TK0_A	1
4PHK_A	4PHK_A 5D69_A 1ALW_A 4WQ3_A 4PHM_A	1
2G28_A	2G28_A 3LPL_A 1RP7_A 2IEA_A 2G25_A	1
5TFG_A	5TFG_A 2PZG_A 5TFA_A 5TFB_A 5TF8_A 5TFD_A 5TFC_A 5TFI_A 5TFJ_A 5TGK_A 5TFF_A	0.98
5H7X_A	5H7X_A 6KYG_A 6JOG_A 6A7D_A 5YH7_A 6A75_A 6JNH_A 6J3M_A 5YRR_A 5ZZC_A	1
4BIX_A	4BIX_A 4BIW_A 4BIV_A 4BIZ_A 4CB0_A	1
1SFT_A	1SFT_A 1BD0_A 1XQL_A 2SFP_A 1NIU_A 1L6G_A 1L6F_A 1FTX_A	1
6BY8_A	6BY8_A 5DDB_A 4GQ4_A 5DDC_A 4OG7_A 5DB1_A 4X5Z_A 4GQ6_A 5DDA_A 5DB3_A 5DDF_A 5DB2_A 4OG6_A 6BXY_A 4GQ3_A 5DD9_A 4X5Y_A 4OG8_A 5DB0_A 5DDE_A 5DDD_A 6BXH_A 4OG3_A 4OG5_A 4OG4_A	0.99
1I0L_A	1I0L_A 1P19_A 1P18_A 1TC1_A	1
1KFY_A	1KFY_A 2B76_A 6AWF_A 1KF6_A 3P4R_A 3P4S_A 3P4P_A	0.99
4ISN_A	4ISN_A 3NCL_A 2GV6_A 4JYT_A 4JZ1_A 1EAX_A 4JZI_A 4R0I_A 4ISO_A 4O97_A 6N4T_A 3P8G_A 2GV7_A 4O9V_A	1
6CWA_A	6CWA_A 6RJ2_A 6PLF_A 6PLG_A 6RJ6_A 6RJ5_A 6RIH_A 6RJ3_A 5N6C_A	1
3RM8_A	3RM8_A 3RM9_A 3RME_A 3RM4_A 3FY1_A 2YBU_A 2YBT_A	1
3RLI_A	3RLI_A 4KE6_A 4KE8_A 3RM3_A 4KE7_A 4KE9_A	1
2EZ9_A	2EZ9_A 2EZU_A 2EZ8_A 4FEE_A 1Y9D_A 6HAF_A 4KGD_A 2EZT_A	1
4YVN_A	4YVN_A 1GSK_A 4AKP_A 1OF0_A	1
1UHH_A	1UHH_A 5ZAB_A 1UHI_A 1EJ3_A 1UHJ_A 1UHK_A	0.97
4BKP_A	4BKP_A 4BL5_A 4E5Y_A 4B8Z_A	1
3RZP_A	3RZP_A 3UXJ_A 3BP1_A 4IQI_A	1
5F2P_A	5F2P_A 6HM0_A 5F25_A 5IGN_A 5IGM_A 4Z6H_A 5E9V_A 4Z6I_A 5EU1_A 5F1L_A 4NQN_A 4XY8_A 5F1H_A	0.97
1FSX_A	1FSX_A 3PIA_A 1G0A_A 3CIU_A	1
4LAC_C	4LAC_C 3K7W_C 3K7V_C 3P71_C	1
4YND_A	4YND_A 5V3H_A 3RIB_A 4WUY_A 6CBX_A 6CBY_A 3S7F_A 6N3G_A 5ARF_A 4O6F_A 3S7B_A 5ARG_A 5WCG_A 3S7D_A 5KJM_A 5KJN_A 5KJK_A	0.96
2JEV_A	2JEV_A 2B58_A 2B4B_A 2B3V_A 2FXF_A	1
4GK4_A	4GK4_A 4TWO_A 4P4C_A 4G2F_A 4TWN_A 3DZQ_A 4GK2_A 4GK3_A 4P5Q_A 4P5Z_A 2QO7_A 2QOQ_A	0.96
4Z3K_A	4Z3K_A 4XWY_A 6I6F_A 6I6P_A 6I6V_A 6I6C_A 6I79_A 6I6T_A	0.94
3ZMT_A	3ZMT_A 4UV8_A 4CZZ_A 4UVC_A 4UVB_A 3ZN1_A 4UV9_A 4UVA_A 3ZMV_A 5LHI_A 5LHH_A 4UXN_A 5LHG_A 2XAQ_A 2XAS_A 2XAH_A 2XAJ_A 2XAF_A 2XAG_A	0.99
4RVY_F	4RVY_F 4PBU_F 5ZZN_F 5E79_F 4IL6_F	1
6QEI_A	6QEI_A 5LYW_A 6QEJ_A 6QEH_A 6QED_A 6QEF_A 6QEG_A 5LYX_A 5CLS_A 5D6E_A 5D6F_A 1B59_A 1YW9_A 5JFR_A 5JI6_A 2EA4_A 1YW7_A 1R5H_A 5JHU_A 2OAZ_A 1R58_A 2EA2_A 1YW8_A 2GA2_A 2ADU_A 1R5G_A	0.95
4UW5_A	4UW5_A 4UW3_A 2GAL_A 3GAL_A 3ZXE_A	1
1W4Z_A	1W4Z_A 3RI3_B 2RHC_B 1XR3_A	0.98
6N53_A	6N53_A 1XRJ_A 6N54_A 1UDW_A 1UEJ_A 1UEI_A	0.95
5CEI_A	5CEI_A 4CRL_A 5HVY_A 4F6S_A 4F7S_A 4F6W_A 4F7N_A 5BNJ_A 4F7J_A 4F7L_A 4F70_A 4F6U_A 3RGF_A 5XS2_A 5XQX_A 5IDP_A 5IDN_A 5I5Z_A 5HNB_A 5HBE_A 5HBH_A 5ICP_A 5HBJ_A 5FGK_A	0.96
5V79_A	5V79_A 5U14_A 5U0Y_A 5U11_A 5V7A_A 5U12_A 5U0V_A 5U10_A 5U13_A 5U0W_A 5U0Z_A 1AJ2_A 1AJ0_A	0.96
2DIJ_A	2DIJ_A 2CXG_A 1OT1_A 1DTU_A 1OT2_A 1KCK_A 1PJ9_A	1
1U0W_A	1U0W_A 1CML_A 1CHW_A 1D6F_A 1BQ6_A 1D6H_A	1
4F3D_A	4F3D_A 4RSE_A 5ULG_A 4RYX_A 4ZHK_A 4RYZ_A 4RSC_A 5UL5_A	1
5HGX_A	5HGX_A 5XT0_A 5XSM_A 5XU9_A 5XT4_A 5XUF_A 5HJE_A 5I5G_A 5I51_A 5XTL_A 5XTV_A 5XQA_A 5XSA_A 5HYV_A 5XRV_A 5XQK_A 5XPS_A 5XVT_A 5XTX_A 5I5E_A 5XSB_A	1
2XK4_A	2XK4_A 2XNN_A 5M53_A 2JAV_A 5M55_A 2XKC_A 5M57_A 2XKF_A 2XKD_A 4AFE_A 5M51_A 2XNP_A 2WQO_A 2XK3_A 2XK8_A 4A4X_A 2XKE_A 2XNO_A 2XK6_A 2XK7_A 2W5B_A 2W5A_A 2XNM_A	0.97
1X82_A	1X82_A 4LUM_A 1X7N_A 2GC3_A 2GC1_A 2GC0_A	0.99
1PO2_1	1PO2_1 1POV_1 1AR9_1 1PO1_1	1
2BFD_A	2BFD_A 1X7Z_A 1V1M_A 2J9F_A 2BFF_A 2BEV_A 2BEW_A 2BEU_A 1WCI_A 1V16_A 2BFC_A 1V11_A	0.98
5ZQC_A	5ZQC_A 5ZQD_A 5ZQE_A 5ZQB_A	0.98
3H0W_A	3H0W_A 3DZ7_A 3DZ6_A 3DZ4_A 3DZ3_A 1I7B_A 1I79_A 1I7C_A 3DZ2_A 1I72_A 1I7M_A 3DZ5_A 3EP8_A 3EP5_A 3H0V_A	0.96
5YWK_A	5YWK_A 5YWG_A 6J63_A 5XGK_A 5YY7_A 5YWH_A 6ISD_A 1TG5_A 1TFZ_A	0.97
1YUC_A	1YUC_A 3PLZ_A 1YOK_A 4RWV_A 4PLE_A 5UNJ_A 6OQX_A 1ZDU_A 6OQY_A 6OR1_A 5L11_A 4DOS_A 5SYZ_A	1
3PD5_A	3PD5_A 4RRQ_A 4RRR_A 3PD4_A 2HL2_A	0.99
4WS7_A	4WS7_A 4WRY_A 3A7N_A 4WRZ_A 4WS2_A 4WRU_A 4WS5_A 4WS4_A 4WRV_A 4WPK_A 4WS3_A 4WS6_A 4WS8_A	1
6SKC_A	6SKC_A 6QHC_A 6SKD_A 6QHB_A 6QH9_A 4D8N_A 6QHA_A 3VFE_A 6QFG_A 1L2E_A	0.96
2BU8_A	2BU8_A 2BU5_A 2BU6_A 2BU7_A 2BU2_A	1
1FAW_B	1FAW_B 2QMB_B 1A4F_B 3FS4_B 3MJP_B 3WTG_B	1
4GOG_A	4GOG_A 4QU3_A 6Q35_A 3NIA_A	0.97
3NZA_X	3NZA_X 1LY4_A 2CD2_A 2FZH_A 4CD2_A 4IXE_D 3NZC_X 3NZ9_X 1DAJ_A 2FZI_A 3NZ6_X 1KLK_A 4IXG_X 1CD2_A 3CD2_A 1S3Y_A 1E26_A 1DYR_A 4IXF_X 1LY3_A 3TD8_A 4QJZ_D 3NZB_X 1VJ3_A 4G8Z_X	0.96
5UT5_A	5UT5_A 5I4N_A 5UT3_A 5UT0_A 5USZ_A 6BS0_A 6M9H_A 5UT6_A 6BSS_A 5UT1_A 4FVQ_A 5UT2_A 5UT4_A 6BRW_A 5WIM_A 5WIN_A 5WIJ_A 5WIL_A 5WIK_B 6G3C_A	0.98
2CVY_A	2CVY_A 3TBA_A 2EUD_A 3RSR_A 3TB9_A 3S87_A 3S8C_A 3K8T_A 2ZLG_A 2CVV_A 2CVW_A	0.96
1XTU_A	1XTU_A 1XTT_A 3G6W_A 1VST_A	1
4PLZ_A	4PLZ_A 1XIV_A 1T24_A 4B7U_A 1T25_A 1T26_A 1T2C_A 1U4O_A 1U5A_A 1U5C_A 1U4S_A 1CET_A	1
6I4B_A	6I4B_A 6I55_A 4CQ9_A 4CQ8_A 4CQA_A	1
1J37_A	1J37_A 1J36_A 2X93_A 2X95_A 2X94_A 2X92_A 2X90_A 4ASQ_A 2X97_A 4ASR_A 4CA7_A 2X8Y_A 2XHM_A 2X96_A 2X8Z_A 2X91_A 3ZQZ_A 4CA8_A	0.99
2AY3_A	2AY3_A 2AY7_A 2AY8_A 1AY5_A 2AY9_A 2AY4_A	1
5FY0_A	5FY0_A 5A1L_A 5FY1_A 5FYM_A 5FXV_A 3ZPO_A 5FXW_A 3ZLI_A 5FXZ_A 4UF0_A 5FY7_A	0.98
1RFN_A	1RFN_A 5TNO_A 4ZAE_A 4Z0K_A 2WPH_S 5TNT_A 4YZU_A 5JBB_S 5JBC_S 3LC5_A 3LC3_A 5EGM_A 6MV4_H 5JB8_S	0.98
6B5G_A	6B5G_A 6B5H_A 6ALJ_A 6B5I_A	1
6FCC_A	6FCC_A 6FCT_A 6R02_E 6FUA_C 6FCW_A 6FCA_A 6FU7_C 6FCY_A 6FD9_A 6FU2_C	1
5CLL_A	5CLL_A 2BKU_A 3W3Z_B 1WA5_A	1
3P4P_B	3P4P_B 5VPN_B 1L0V_B 1KFY_B	1
5O0A_A	5O0A_A 5O0B_A 5O0C_A 5O08_A	1
1F12_A	1F12_A 1F17_A 3HAD_A 1M75_A 1LSO_A 1IL0_A	1
1V97_A	1V97_A 3AM9_A 3BDJ_A 3AX9_A 3UNA_A 3UNI_A 3AMZ_A 1VDV_A 3UNC_A 1FO4_A 3AX7_A 1N5X_A	0.97
3HZG_A	3HZG_A 2GQ2_A 3GWC_A 2AF6_A	1
2DHB_A	2DHB_A 2D5X_A 1Y8H_A 2ZLW_A 1IWH_A	0.97
4DAE_A	4DAE_A 4DA8_A 4D8V_A 4DAN_A 4DAB_A 4DA0_A 4DA7_A 4DAR_A 4DA6_A	1
1L9W_A	1L9W_A 6H5G_A 4UIO_A 6H5J_A 6H5D_A 4CNO_A 4CNP_A 6H5C_A	0.96
3L3N_A	3L3N_A 2IUX_A 6H5W_A 6F9U_A 6F9T_A 2IUL_A 4BZR_A 1O8A_A 4CA5_A 1UZF_A 1O86_A 1UZE_A 4C2O_A 2YDM_A 4C2P_A 4C2N_A 4APH_A 2XY9_A	1
2OAD_A	2OAD_A 1GTI_A 1GLP_A 1GLQ_A 2GLR_A	1
4HOG_A	4HOG_A 3EEM_A 3QLZ_A 3QLX_A 3QLY_A 3EEL_A 3CSE_A 3EEJ_A 3EEK_A 3RO9_A 3ROA_A 4H98_A	0.99
6HGV_A	6HGV_A 6HGX_A 6FR2_A 6HGW_A 6I5G_A 3PDC_A 3ANT_A 3ANS_A 4X6Y_A 4X6X_A 4C4Z_A 4C4Y_A 4C4X_A 4JNC_A	0.95
5ZBC_A	5ZBC_A 5ZBD_A 5G3U_A 5G3T_A	1
3S7P_A	3S7P_A 3S7Q_A 4Z1W_A 4ZRR_A 5K5B_A 5L8M_A 4Q0H_A 4Q0I_A 1ZTU_A 4O8G_A	0.98
6MXG_A	6MXG_A 6APT_A 6APU_A 5JV5_A 5JSQ_A 5KAM_A 6APV_A 5KAP_A 6APS_A 5K51_A	0.99
3LUG_A	3LUG_A 3LUH_A 3LUJ_A 3LUD_A 3QX8_A 3QX9_A	1
3QUS_A	3QUS_A 4JKI_A 4IOM_A 4JJK_A 4IOL_A 4IOK_A 4JJZ_A	1
4EQU_A	4EQU_A 6GTT_A 5OWQ_A 5OWR_A 6EIM_A 4USD_A 2J7T_A 6I2Y_A 4AOT_A 5AJQ_A 4BC6_A	0.98
6IYB_A	6IYB_A 1T91_A 3LAW_A 1VG9_B	1
1HZP_A	1HZP_A 2QO1_A 2QNX_A 2QX1_A 2QNZ_A 1U6S_A	0.98
6Q9J_B	6Q9J_B 6HLA_B 6HLM_B 6HL4_B 6Q9G_B	1
4LIK_A	4LIK_A 4MHQ_A 4BPW_A 6R5D_A 6R4S_A 6R5E_A 6R4T_A 6R4U_A	1
1IB6_A	1IB6_A 1EMD_A 2CMD_A 5KKA_A	1
5KKY_A	5KKY_A 2VVZ_A 2YA8_A 2YA7_A 2YA5_A	0.98
2BIE_A	2BIE_A 2BIG_A 2BI9_A 2BI1_A 2BI2_A 2BIA_A	1
1Z4M_A	1Z4M_A 2JAU_A 1Z4I_A 1Z4K_A 1Z4Q_A 1Z4L_A 2JAW_A 1Q91_A 1Q92_A 1Z4P_X 1Z4J_A	0.96
1I33_A	1I33_A 1I32_A 1A7K_A 1GYQ_A	1
3K41_A	3K41_A 2RL8_A 3K42_A 2RLB_A 1M6P_A	1
5G09_A	5G09_A 5G0A_A 5G2Q_A 5G2P_A	0.98
2W3S_B	2W3S_B 2W55_B 2W54_B 2W3R_B	1
1U0F_A	1U0F_A 1U0G_A 2CXS_A 2CXR_A 2CXP_A 2CXO_A 2CXQ_A	1
2VP3_A	2VP3_A 1VPT_A 1VP3_A 1P39_A 1V39_A 1BKY_A 1JTF_A 4DCG_A 1JSZ_A 3MAG_A 1EQA_A 3MCT_A 1B42_A	1
1J39_A	1J39_A 1NZD_A 1BGU_A 1NZF_A 1JIV_A 2BGU_A	0.96
3ORT_A	3ORT_A 3ORK_A 3F69_A 3ORP_A 3F61_A 3ORO_A 1O6Y_A 2FUM_A 5U94_A 6I2P_A 6B2P_A	0.96
5V7N_A	5V7N_A 5V7G_A 5J23_A 5V6Q_A	1
4D4U_A	4D4U_A 4D52_A 4AGT_A 4AGI_A 4C1Y_B	1
1FXV_B	1FXV_B 1GM9_B 1AI5_B 1PNM_B 1GM7_B 1K5S_B 1PNL_B 1AI4_B 1KEC_B 1AI6_B 1FXH_B 1AJN_B 1GM8_B 1AJQ_B	1
1CK6_A	1CK6_A 1C8I_A 2E39_A 1ARV_A 2E3A_A 1HSR_A 2E3B_A 1LY8_A 1LYK_A	1
2WS3_C	2WS3_C 2WDR_C 1NEN_C 2ACZ_C 2WU5_C 1NEK_C	1
4YT0_C	4YT0_C 3VRA_C 3VRB_C 4YSX_C 3VR8_C 4YSZ_C 4YTM_C 4YTN_C	1
1TZK_A	1TZK_A 1TZM_A 1RQX_A 1TZJ_A 1TZ2_A 1TYZ_A	0.94
4FF2_A	4FF2_A 4FF4_A 4FF3_A 3Q23_A 3Q22_A 3Q24_A	0.97
3O5T_B	3O5T_B 3MHY_A 4CO5_A 4CO1_A	1
1V7A_A	1V7A_A 1V79_A 2Z7G_A 1WXY_A 1NDY_A 1O5R_A 1QXL_A 2E1W_A 1NDV_A 1NDZ_A 1KRM_A 1NDW_A 1UML_A 1WXZ_A	0.98
2VQQ_A	2VQQ_A 2VQJ_A 2VQV_A 4CBT_A 5A2S_A 4CBY_A 6FYZ_A	0.95
4W7M_A	4W7M_A 4W7K_A 4AU9_A 4UZI_A 5AG1_A 5AG0_A	1
4B8M_A	4B8M_A 4B8L_A 2VRX_A 4C2V_A 2VGO_A 2VGP_A 3ZTX_A 2BFY_A 5K3Y_A 5EYK_A	0.97
3GMB_A	3GMB_A 3GMC_A 4H2R_A 4JY3_A 5HXI_A 4H2Q_A	1
6ASI_A	6ASI_A 6ASM_A 6AT2_A 6AT3_A 6ASN_A 1AQ2_A 2OLQ_A 6COM_A 1K3C_A 1OS1_A 2PXZ_X 1K3D_A 2OLR_A	1
5DWV_A	5DWV_A 4G37_A 6Q2M_A 3IES_A 5KYV_A 3RIX_A 5WYS_A 1BA3_A 4E5D_A 6HPS_A	0.98
2YVF_A	2YVF_A 2YVG_A 4H50_A 4H4V_A 4H4U_A 1F3P_A 4H4W_A 2GR2_A 2GR0_A 2YVJ_A 4H4Y_A	0.98
4U0S_A	4U0S_A 4U0Z_A 4U07_A 4U04_A 6I7G_A 6I7I_A 6I7L_A	0.98
4WMT_A	4WMT_A 6DM8_A 4WMW_A 4WMV_A 4WMX_A	0.98
5DTW_A	5DTW_A 5DUF_A 5DU8_A 5DU4_A 5DUC_A 5DU6_A	0.94
3ZLQ_A	3ZLQ_A 6JSZ_A 4BEL_A 3ZKI_A 3ZKS_A 3ZKQ_A 2EWY_A	0.97
3QKJ_A	3QKJ_A 5NRS_A 5NRR_A 5NV7_A 5NV2_A 5NV0_A 5NR3_A	1
1MO6_A	1MO6_A 1MO3_A 1G18_A 1MO4_A 1MO5_A	1
6ARM_A	6ARM_A 6ARO_A 6ARN_A 6MAQ_B 6MAW_A 6MAP_B 6AS8_A	0.97
4U2S_A	4U2S_A 4U2L_A 4XWR_A 4XXG_A 4U2T_A 3B3R_A 3B6D_A 1MXT_A 2GEW_A 1N4U_A	0.97
1ADL_A	1ADL_A 3JSQ_A 2ANS_A 1G74_A 1LID_A 1LIE_A 1LIC_A 1LIF_A	1
2G03_A	2G03_A 3ZLM_A 3SN9_A 3S6A_A	1
4PNI_A	4PNI_A 3QC9_A 3C4Z_A 3C4W_A 4WBO_A 4L9I_A	1
1FIQ_C	1FIQ_C 3B9J_C 3NVY_C 3NRZ_C 3NVW_C 3NVZ_C 3NVV_C 3ETR_C 3NS1_C 3SR6_C	1
1H2A_L	1H2A_L 5XLG_L 5XLF_L 5Y4N_L 5XLE_L 1UBR_L 1WUI_L 1WUK_L 1WUJ_L 1UBJ_L 1H2R_L 1WUL_L 1WUH_L 4U9I_L 4U9H_L	0.98
4XLV_A	4XLV_A 5E1S_A 3EKN_A 5HHW_A 3EKK_A 1I44_A 3BU5_A 4IBM_A 2Z8C_A	1
1UYM_A	1UYM_A 6N8Y_A 3NMQ_A 5UC4_A 5UCI_A 5UCH_A 5UCJ_A	1
2ZBR_A	2ZBR_A 3CJR_A 3CJT_A 2NXE_A	1
3DSW_B	3DSW_B 3C72_B 3HXC_B 3DSU_B 3HXD_B 3DST_B 3HXF_B 3HXE_B 3HXB_B 3PZ3_B 4GTV_B 4GTT_B 3PZ1_B 4GTS_B 3PZ2_B	0.99
2H4V_A	2H4V_A 3QCM_A 3QCI_A 3QCJ_A 3QCL_A 3QCH_A 3QCE_A 3QCD_A 3QCG_A 3QCK_A	1
2GTE_A	2GTE_A 3B87_A 3B88_A 1OOG_A 3B6X_A	1
3A4Z_A	3A4Z_A 3VRM_A 3A51_A 3A50_A 3A4G_A 5GNL_A	1
6NNT_A	6NNT_A 6NNP_A 6NPX_A 6NNN_A 6N1E_A 6NP8_A 6NOQ_A 6MNV_A 6NQG_A 6MLW_A 6NNO_A 6NNU_A 6NNS_A 6MLH_A 6NN2_A 6MLF_A 6NOL_A	0.99
5N4P_A	5N4P_A 6S2M_A 5N4Q_A 4A8Z_A 4BVM_A 6S2S_A	0.99
1TAR_A	1TAR_A 9AAT_A 1AMA_A 1MAQ_A 1AKC_A 1OXO_A 1TAS_A 1IVR_A 1AKB_A 1MAP_A	1
2AH2_A	2AH2_A 3OPZ_A 1MS8_A 3B69_A 1S0J_A	0.95
2Y66_A	2Y66_A 2JFF_A 2JFH_A 2Y1O_A 2Y67_A 2VTE_A 2VTD_A 2Y68_A 2UUP_A 2UUO_A 2JFG_A 2XPC_A 2X5O_A 2WJP_A 5A5F_A 4UAG_A	0.96
2HF7_A	2HF7_A 1RMY_A 1RMT_A 2G1A_A 1N8N_A 2B8J_A	1
2ZJO_A	2ZJO_A 3RVB_A 4WXP_A 3KQU_A	1
1TU3_A	1TU3_A 1TU4_A 1N6K_A 1N6L_A 3MJH_A	1
4Z8D_A	4Z8D_A 2EFT_A 5BNR_A 5BNM_A 5BNS_A 1HNJ_A 1MZS_A 2GYO_A	0.98
3B6I_A	3B6I_A 3B6J_A 2R97_A 3B6M_A 3B6K_A 4YQE_A	1
1QAY_A	1QAY_A 1R31_A 1QAX_A 4I6A_A 1T02_A 4I56_A 4I6W_A 4I4B_A	0.98
1TA0_A	1TA0_A 1T9Z_A 3L0B_A 3PGL_A	1
4U6R_A	4U6R_A 6URC_A 5HGI_A 4Z7H_A 6HV0_A 4YZ9_A 4YZC_A 6HX1_A	0.96
5WO7_A	5WO7_A 6D7V_A 6D7O_A 6D7Q_A 5WO8_A 5IWT_A 5WOA_A 6D7X_A	0.95
1V8S_A	1V8S_A 1V8T_A 3X0M_A 1V8M_A 1V8Y_A 1V8R_A 3X0K_A	1
4EPL_A	4EPL_A 5ECQ_A 5ECO_A 5ECN_A	1
1QQB_A	1QQB_A 2PUA_A 2PUE_A 2PUF_A 1WET_A 1BDH_A 1BDI_A 2PUC_A 2PUB_A	1
6AYO_A	6AYO_A 6AYQ_A 6AYS_A 6AYT_A 6AYR_A	1
6MDQ_A	6MDQ_A 6CI6_A 6U4R_A 4OT2_A 6U5A_A 5IIX_A 4J2V_A 6U4X_A 5DBY_A 5V0V_A 4ZBR_A 5ID9_A 4ZBQ_A 4F5U_A 5DQF_A	1
6FEW_A	6FEW_A 6FIO_A 6FIL_A 6FEX_A 6FIN_A 6FIQ_A 5FDX_A 5FDP_A 5BVK_A 5BVN_A 5BVO_A 5BVW_A 6HP9_A 6GWR_A 4BKJ_A 4CKR_A 3ZOS_A	1
6Q9U_A	6Q9U_A 6Q9Y_A 6Q9S_A 6Q9W_A 6Q9Q_A 3U15_A	0.96
6HV7_H	6HV7_H 6HVA_H 6HVW_H 6HV5_H 6HV4_H 6HVV_H 6HVR_H 6HVT_H 6HVS_H	1
3FCF_A	3FCF_A 2HXM_A 1EMJ_A 3FCI_A 4SKN_E 3FCK_B 3FCL_A	0.98
5XLF_S	5XLF_S 1WUK_S 5Y4N_S 1UBO_S	1
3VH9_A	3VH9_A 1TXR_A 1XRY_A 3B3C_A 1CP6_A 1IGB_A 3B7I_A	1
6HPE_A	6HPE_A 6F67_A 6F69_A 6F68_A 6F6A_A 6F4F_A 6F4K_A 6F66_A 6F51_A	1
1JRC_A	1JRC_A 1JUE_A 1JRB_A 1JQV_A	1
5C7G_A	5C7G_A 6FMC_A 5J1X_A 6FMF_A 5IYY_A 3I97_A 5JHK_A 5IJR_A	1
2ADM_A	2ADM_A 2NP6_A 1AQJ_A 2IH5_A 1AQI_A 2IH2_A 2JG3_A	0.96
1AHP_A	1AHP_A 1L5V_A 2AW3_A 2ASV_A 1QM5_A	0.97
5PGZ_A	5PGZ_A 4NMH_A 4K26_A 5QIJ_A 3GMD_A	0.97
5OT8_A	5OT8_A 5OT9_A 5ITO_A 4PP0_A 5OTA_A 5OVZ_A 4POX_A 5OTC_A	0.96
1FM7_A	1FM7_A 1FM8_A 1JEP_A 1EYQ_A	1
6IX5_A	6IX5_A 6IX8_A 6IX9_A 6IX7_A 6J46_A 6J1O_A	1
3IKG_A	3IKG_A 3JYJ_A 3KAC_A 3IKD_A 3I6C_A 4TYO_A 6DUN_A	0.97
2P9P_B	2P9P_B 3UKR_B 2P9U_B 4JD2_B 6DEC_B 1U2V_B 3DXK_B	1
4PIO_A	4PIO_A 6FNQ_A 4PIN_A 6FNR_A 6FNT_A 6FNS_A	1
1GZU_A	1GZU_A 1KQN_A 1KR2_A 1KQO_A	0.98
4H2Y_A	4H2Y_A 4H2T_A 4H2W_A 3PZC_A 4H2S_A	1
5N0X_A	5N0X_A 5N0T_A 6GEW_A 5OUF_A 5N0N_A	1
4MQL_A	4MQL_A 1VA5_A 5KWJ_A 5OCJ_A 5VNS_A 5KWI_A 4QE3_A 4QDZ_A 4QEK_A 1DQY_A	1
5UGV_A	5UGV_A 1C3V_A 1YL7_A 5TJZ_A 5TJY_A	0.98
2P6E_A	2P6E_A 2P6F_A 1IID_A 2NMT_A	0.95
3OXG_A	3OXG_A 3RU0_A 3OXF_A 5EX3_A 5HI7_A 5CCL_A 5EX0_A 6IJL_A 3PDN_A 5V37_A 5CCM_A 5XXJ_A 5XXD_A 5XXG_A 5YJO_A	0.94
5B4T_A	5B4T_A 5B4U_A 5B4V_A 3W8F_A 3W8E_A 3W8D_A 3VDR_A	1
5TG4_A	5TG4_A 6MPQ_A 5TG7_A 4WM9_A 4X56_A 5TG6_A 4F94_A 4X53_A 3PAE_A 5TG5_A 3ZNT_A 3FYZ_A 3FZC_A 3MBZ_A 5VFD_A 3FV7_A 6B22_A	0.97
1JKI_A	1JKI_A 1JKF_A 1P1I_A 1RM0_A 1P1J_A	1
3UKU_A	3UKU_A 3ULE_A 2P9U_A 2P9N_A 6DEC_A 2P9I_A 3DXM_A	0.98
4YZ5_A	4YZ5_A 4YZ3_A 4YW1_A 5F9T_A	0.98
2Y2I_A	2Y2I_A 2XD1_A 2Y2J_A 2Y2H_A 2Y2Q_A 2Y2M_A 2Y2K_A 2Y2N_A 2Y2O_A 2Y2G_A 2XD5_A 2Y2L_A 2Y2P_A	0.95
2VX1_A	2VX1_A 2VWU_A 2XVD_A 2X9F_A 2VWZ_A 2VWW_A 2VWY_A 2VWX_A 2VWV_A 2VX0_A 4BB4_A 2YN8_A 6FNI_A 6FNK_A 6FNM_A 6FNJ_A 4AW5_A	0.98
2QSZ_A	2QSZ_A 2P0E_A 2QT0_A 2QT1_A 2QSY_A 2QL6_A 2QG6_A	1
4FOX_A	4FOX_A 4FQS_A 4FOG_A 4FOA_A 3QJ7_A	0.96
2X0Y_A	2X0Y_A 2CBJ_A 2J62_A 2VUR_A 2WB5_A 2XPK_A 2CBI_A 2YDS_A 5OXD_A	1
1OYB_A	1OYB_A 4GBU_A 3TXZ_A 4K7V_A 4K8H_A 3TX9_A 4GWE_A 4K8E_A 4GE8_A 4H4I_A 4GXM_A 1K03_A 3RND_A 4YIL_A 4YNC_A	0.97
3W0U_A	3W0U_A 3VW9_A 3W0T_A 1BH5_A 1FRO_A 1QIN_A 1QIP_A	1
3WLO_A	3WLO_A 3WLI_A 3WLQ_A 1IEV_A 1J8V_A 1EX1_A 3WLH_A 3WLK_X 3WLJ_A 3WLN_A 1IEW_A 1LQ2_A 1X39_A 1X38_A	0.99
5H5K_A	5H5K_A 4S35_A 5H56_A 5XB3_A	0.98
3T7O_A	3T7O_A 3RMW_A 3U2X_A 3U2W_A	1
1Q3E_A	1Q3E_A 5KHK_A 5KHH_A 5KHG_A 5KHI_A 5KHJ_A 2Q0A_A	0.95
6CIN_A	6CIN_A 6CIP_A 6CIQ_A 6CIO_A	1
3GOB_A	3GOB_A 3GL0_A 3GB4_A 3GL2_A	1
6QB4_A	6QB4_A 5KU9_A 6FS0_A 6FS2_A 6FS1_A	0.99
3DP4_A	3DP4_A 3M3F_A 3LSX_A 3RT8_A 3LSW_A	0.97
6C9R_A	6C9R_A 2PKN_A 2PKM_A 4UBE_A 2PKK_A 6C9Q_A 6C9V_A 6C9S_A 4O1G_A 4PVV_A 6C9P_A 6C9N_A 6C67_A	0.97
1NMZ_A	1NMZ_A 2XX3_A 1E2G_A 1NMX_A 1E9C_A 1E9D_A 1E98_A 1NN1_A 1E9A_A 1E2E_A 1E9B_A 1NN3_A 1NN0_A 1E2Q_A 1NMY_A 1E9F_A	0.97
4O7R_A	4O7R_A 4O82_A 4O7S_A 4O7Y_A 4O7T_A 4O86_A 4O83_A 4O84_A 4O7V_A 4O7W_A	0.99
3AS3_A	3AS3_A 3ARW_A 3ARV_A 3ARX_A 3ARU_A 3ARY_A 3ARQ_A 3AS0_A 3ARR_A 3AS1_A 3AS2_A 3ART_A 3ARP_A	1
3UXL_A	3UXL_A 4HNC_A 3UXK_A 4X2P_A 4M6U_A 4FP1_A 1MDL_A 1MRA_A 1DTN_A	0.96
3RU2_A	3RU2_A 3RRB_A 3RTG_A 3RTE_A 3RS9_A 3RRJ_A 3RTC_A 3RT7_A 3RU3_A 3RRE_A 3RSG_A 3RTD_A 3RSQ_A	0.97
4IE5_A	4IE5_A 4IE7_A 4QHO_A 4CXY_A 4IE0_A 4CXW_A 4IDZ_A 3LFM_A 4IE4_A 4IE6_A 4CXX_A 6AKW_A 5DAB_A 4ZS3_A 4ZS2_A 5F8P_A 4QKN_A	0.97
5H8T_A	5H8T_A 6E5T_A 5HBS_A 5HA1_A 5H9A_A 6E6M_A 6E5L_A 5LJG_A	0.97
4GZQ_A	4GZQ_A 4GZT_A 4GZP_A 6BR6_A 6BR5_A	0.97
5WCF_A	5WCF_A 6P7I_A 4QPP_A 4QQK_A 5EGS_A 5E8R_A 4Y2H_A 4Y30_A	1
6B6Y_A	6B6Y_A 6B6W_A 6B6V_A 6ONS_A	1
1CB2_A	1CB2_A 1HGY_A 1QK0_A 4AX6_A 4AX7_A 4AU0_A	1
5NU6_A	5NU6_A 5NUA_A 5NUB_A 5NTY_A 5NU8_A 2WQA_E 2WR6_A 2WQ9_A	0.99
1QJD_A	1QJD_A 1LJ1_A 1P2E_A 1E39_A 1Y0P_A 1P2H_A 1M64_A 1Q9I_A	1
2ADA_A	2ADA_A 3KM8_A 1A4L_A 1UIO_A 1UIP_A 1ADD_A 1FKX_A 1FKW_A	1
2EJ2_A	2EJ2_A 2EIY_A 1WRV_A 2EJ3_A 2EJ0_A	0.98
6FJA_A	6FJA_A 6QPV_A 6QQ2_A 6F1Q_A	1
2V38_A	2V38_A 4A3H_A 1W3L_A 8A3H_A 1H2J_A 1W3K_A 1OCQ_A 1HF6_A	1
5EDD_A	5EDD_A 1SLH_A 1SIX_A 1SNF_A	1
5WKL_A	5WKL_A 5WKK_A 5WKM_A 5WKJ_A 4YLU_A	0.97
6IZZ_A	6IZZ_A 5HMW_A 4HHJ_A 5F3T_A 5HMZ_A 6H9R_A 5HMY_A 3VWS_A 5HN0_A 2J7W_A 5F3Z_A 5I3P_A 5HMX_A 5F41_A 5I3Q_A 5IQ6_A	1
6PS4_A	6PS4_A 6PS3_A 6PS5_A 6PS0_A 6PS1_A 6PS6_A 6PRZ_A 6PS2_A 5X7D_A 2RH1_A 3D4S_A 3PDS_A	0.99
4K80_A	4K80_A 4K84_A 4KBS_A 4K8N_A 4KF6_A 4K85_A	1
5K8L_A	5K8L_A 5K8T_A 5K8I_A 5K8U_A 5MFX_A 5JRZ_A 5GJC_A 5Y4Z_A 5Y6M_A	1
3V1S_A	3V1S_A 2FPC_A 2FPB_A 2VAQ_A 2FP9_A 6N5V_A 2V91_A 4IYG_A 4IMB_A	1
5DBF_A	5DBF_A 5DBI_A 5DBG_A 5DCU_A 5EMH_A 5DF1_A 5COA_A 5COB_A	0.98
3UQN_A	3UQN_A 3TCE_A 3TDF_A 3TAK_A	1
1WC5_A	1WC5_A 2BW7_A 1WC3_A 1WC1_A	1
4KAC_A	4KAC_A 3FWH_A 3FBW_A 4F5Z_A 3G9X_A 4FWB_A	1
5B5T_B	5B5T_B 2Z8K_B 2Z8I_B 2DBW_B	1
1KIC_A	1KIC_A 2FF1_A 1HP0_A 3EPX_A 3EPW_A	0.94
3A3W_A	3A3W_A 2D2H_A 2R1K_A 2D2G_A 2R1L_A 3OOD_A 4NP7_A 2R1M_A 2R1N_A 2R1P_A	0.96
2GBI_A	2GBI_A 5VTA_A 2GBF_A 2OAE_A 4FFW_A 2I3Z_A 2GBG_A	1
4M74_A	4M74_A 4KIF_A 4KIC_A 4M6X_A 4KIG_A 4M6Y_A 4M72_A 4M73_A	1
1ECC_A	1ECC_A 1ECB_A 1ECG_A 1ECJ_A 6CZF_A	1
1VZ5_A	1VZ5_A 1OII_A 1VZ4_A 1OIK_A	1
2Y5Z_A	2Y5Z_A 2Y98_A 2Y5N_A 4AW3_A 2Y46_A 2YCA_A	1
4K0W_A	4K0W_A 5WI7_A 5WIB_A 4X55_A 4JF5_A 4JF4_A 6N6T_A 6N6V_A 6N6Y_A	1
4LRH_A	4LRH_A 5IZQ_A 4KM7_A 4KMX_A	1
5OO6_B	5OO6_B 1N52_B 1H2T_Z 1H2U_X	1
1GAR_A	1GAR_A 1C2T_A 1CDE_A 1JKX_A 1C3E_A	1
4AQ7_A	4AQ7_A 5ONH_A 5ON3_A 3ZGZ_A 4CQN_A	1
1XKZ_A	1XKZ_A 1XA1_A 1XA7_A 3Q7Z_A 3Q82_A 3Q81_A	1
1I05_A	1I05_A 1I06_A 1ZNG_A 1ZNE_A 1ZNK_A 1ZND_A 1ZNL_A 1ZNH_A 1YP6_A 1QY2_A 2DM5_A 1MUP_A	1
1NAH_A	1NAH_A 5GY7_A 1UDA_A 1KVS_A 1NAI_A 1KVQ_A 1XEL_A 1KVR_A 1LRJ_A 1LRK_A 1UDB_A 1UDC_A 2UDP_A 1A9Y_A	0.99
5NWK_A	5NWK_A 1O9C_A 1O9E_A 3E6Y_A 3M51_A 3M50_A	1
5VD4_A	5VD4_A 5VC3_A 5VC6_A 5VD8_A 5VC5_A 5V5Y_A 5VC4_A 5VDA_A 1X8B_A 5VD2_A 5VD9_A 5VD7_A 5VD5_A 3CQE_A 2IN6_A 2IO6_A 3BI6_A 3CR0_A 3BIZ_A 2Z2W_A	0.95
2F10_A	2F10_A 2F12_A 2F13_A 4NCS_A 2F0Z_A 4NC5_A 2F11_A 2F25_A	0.98
4L02_A	4L02_A 4V24_A 3VZD_A 3VZB_A	0.98
4G0V_A	4G0V_A 3QX3_A 5GWJ_A 5GWI_A	1
4UDB_A	4UDB_A 5HCV_A 2ABI_A 2A3I_A 4UDA_A	0.97
3VNK_A	3VNK_A 3VNJ_A 3VNL_A 3VNM_A	1
1ZUA_X	1ZUA_X 4JIH_A 4JII_X 4I5X_A 4GQG_A 4GQ0_A 5M2F_X 5LIK_X 4GA8_A 4ICC_X 4WEV_X 4GAB_A 5LIU_X 4XZL_X 5LIW_X 5LIY_X 5Y7N_A 5LIX_X	1
4Q0J_A	4Q0J_A 5C5K_A 5MG1_A 5NM3_A	1
3I8U_X	3I8U_X 3NB9_A 5B4H_A 2D1E_A 3I94_A 3AJH_A	0.95
3MVH_A	3MVH_A 3CQU_A 3CQW_A 3MV5_A 4EKL_A 3QKM_A 3OCB_A 3QKL_A 3OW4_A 3QKK_A 4GV1_A	0.99
4IDY_A	4IDY_A 4IF7_A 3IU9_A 3IU7_A 3IU8_A 3PKD_A 3PKE_A 3PKA_A 3PKC_A 3PKB_A	0.92
3T99_A	3T99_A 3T54_A 6N5C_A 4HN2_A 3T9E_A 4Q4D_A 4NZO_A 4NZN_A 5DGI_A 4Q4C_A 5BYA_A 5DGH_A 3T9D_A 3T9F_A 4NZM_A 5BYB_A 3T9C_A	0.96
6B83_B	6B83_B 1XXS_A 6B80_A 6MQD_A 6MQF_A 6PWH_A	0.96
5UTE_A	5UTE_A 4P2T_A 5UTN_A 5UVP_A 3NJQ_A 5V5D_A 4P3H_A 5UV3_A	1
5KNR_A	5KNR_A 5KNS_A 5KNX_A 5KNT_A 5KNV_A 1G9S_A 1G9T_A 5KNU_A	0.99
2UZA_A	2UZA_A 1KEK_A 2C3P_A 2C3U_A 1B0P_A 2C3O_A	1
4KOT_A	4KOT_A 4KOU_A 4KOR_A 4KOV_A 4KOW_A 5VD6_A 4KLW_A 4KOY_A 4KUB_A 4OAE_A 4KLV_A 4KOS_A 4L8A_A 4OAD_A 3PGP_A 4KOX_A 5VDB_A	0.97
4QM7_A	4QM7_A 4MDF_A 4MDE_A 4GP6_A 4JT4_A 4JT2_A 4JST_A 4GP7_A	1
5MOF_A	5MOF_A 5LSQ_A 5VKA_A 5VKB_A 5V2T_A 6CBA_A 5V2X_A 5LUN_A 5V2Z_A	0.97
1GT8_A	1GT8_A 1GTE_A 1H7X_A 1GTH_A	1
2XH5_A	2XH5_A 2JDR_A 2X39_A 2UW9_A 2JDO_A 1O6L_A 1O6K_A 3E88_A 3D0E_A 3E87_A 3E8D_A	0.95
1RQ2_A	1RQ2_A 4KWE_A 1RQ7_A 1RLU_A 2Q1X_A 5ZUE_A 2Q1Y_A	1
2STD_A	2STD_A 1STD_A 3STD_A 5STD_A 7STD_A 6STD_A 4STD_A	0.94
2WBK_A	2WBK_A 2JE8_A 2VO5_A 2VQU_A 2VJX_A 2VMF_A 2VQT_A 2VR4_A 2VL4_A 2VOT_A	0.97
2ZJ0_A	2ZJ0_A 2ZJ1_A 2ZIZ_A 3DHY_A 3CE6_A	1
5JGB_A	5JGB_A 5GJD_A 5JGA_A 5GJG_A 5JGD_A 4GS6_A 5GJF_A 4O91_A 5J8I_A 5J7S_A 5E7R_A 2EVA_A 5V5N_A	0.96
4DUK_A	4DUK_A 3V7Z_A 4IAV_A 4IK2_A 6F6Q_A 4F8Z_A 6T9Y_A 6F75_A 6TNK_A 4GM5_A 4DJL_A 6SN6_A 6GO2_A	0.96
1TVF_A	1TVF_A 5TY2_A 5TW8_A 5TX9_A	1
5YVE_A	5YVE_A 5SVK_A 5SVP_A 5SVM_A 5SVT_A 5SVR_A 5SVS_A 5SVQ_A	1
5J9W_E	5J9W_E 1FY7_A 1MJA_A 3TO7_A 3TO9_A	0.97
1R3Q_A	1R3Q_A 1R3S_A 1R3Y_A 1R3W_A	0.99
3JUM_A	3JUM_A 3DZL_A 3B4P_A 3CNM_A 3JUN_A	1
4AD6_A	4AD6_A 3QBC_A 5ETQ_A 5ETV_A	1
1LVC_A	1LVC_A 1S26_A 1SK6_A 1K90_A 1PK0_A	0.95
1B15_A	1B15_A 1B2L_A 1B16_A 3RJ5_A 1SBY_A 1B14_A	1
4TT5_A	4TT5_A 1IO7_A 4WPD_A 4WQJ_A 1IO8_A 4TUV_A	1
1F9G_A	1F9G_A 2BRP_A 1W3Y_A 2BRV_X	1
3FC6_B	3FC6_B 3FAL_B 2ACL_B 3IPS_A 3IPQ_A 5HJS_A 5AVL_A 3IPU_A 5AVI_A	0.98
4LW4_A	4LW4_A 4LW2_A 5FT8_A 5FT5_A 5FT4_A	1
5WCI_A	5WCI_A 6CT2_A 6BA4_A 6BA2_A 2GIV_A 2PQ8_A 6OIN_A 6OIO_A 6OIP_A 6OIR_A 6OIQ_A	0.99
4DEC_A	4DEC_A 4DE7_A 3E25_A 4Y6U_A 4Y7G_A 4Y7F_A 5JUC_A 5JT0_A	1
6CE6_A	6CE6_A 6CEF_A 5WBN_A 6CED_A 5KH9_A 6CEC_A 5KH7_A 6CEA_A 6CE8_A 5B8D_A 5KH3_A 6CEE_A 5WPB_A	1
3VWK_A	3VWK_A 4WW2_C 3HUJ_A 4EN3_C 3VWJ_A 3U0P_A 4LHU_A 4WWK_C 3TZV_C 3SDX_A	0.95
4LJ5_A	4LJ5_A 4LJA_A 4LJ6_A 4LJ7_A 4LJ8_A 4LJ9_A 4FCW_A	0.99
3JUS_A	3JUS_A 3LD6_A 4UHL_A 6Q2T_A	1
1PBX_B	1PBX_B 1HBH_B 4G51_B 3GKV_B	1
1X6N_A	1X6N_A 2WLY_A 2WLZ_A 1FFQ_A	1
2CDZ_A	2CDZ_A 5I0B_A 2X4Z_A 4NJD_A 4APP_A 4O0Y_A 5BMS_A 4O0X_A 4O0V_A 5ZJW_A 5XVG_A 5XVA_A 5XVF_A	0.98
3C6Z_A	3C6Z_A 1SC9_A 5YAS_A 1SCQ_A 4YAS_A 3C6Y_A 1SCK_A 1YB6_A 1YB7_A	0.92
4LCL_A	4LCL_A 3HLD_A 3HLE_A 3HLG_A 3HLF_A	1
2RE8_A	2RE8_A 2RD2_A 1O0C_A 1O0B_A 1QTQ_A 4JXZ_A 1QRS_A 1EXD_A	0.98
2ANB_A	2ANB_A 2F3T_A 2F3R_A 2AN9_A	1
4HYT_A	4HYT_A 4RES_A 4RET_A 4HQJ_A 4XE5_A 3WGV_A 3WGU_A 3KDP_A	1
2J5X_A	2J5X_A 3VHX_A 4KAX_A 2W83_A	1
6G2Z_A	6G2Z_A 6G2X_A 6G2W_A 6G30_A 6G2Y_A	1
5FF0_A	5FF0_A 5FEW_A 5FEX_A 5FF4_A 4JY8_A 5FEP_A 5FEZ_A 5FES_A 4JXC_A 4JY9_A 3CIW_A 4JYD_A 5FF2_A 3CIX_A 5FF3_A	1
1AB8_A	1AB8_A 1CS4_B 3MAA_B 1CUL_B	0.95
4DOJ_A	4DOJ_A 4LLH_A 2WIT_A 4C7R_A	1
1HDY_A	1HDY_A 1HTB_A 1DEH_A 1U3V_A 1HDX_A 1U3U_A	1
4J0H_A	4J0H_A 4J0I_A 4J0J_A 4J0K_A	1
5GUW_M	5GUW_M 1NNO_A 1HZV_A 1N90_A	1
3DNT_A	3DNT_A 3TPV_B 3HZI_A 3TPT_A 3FBR_A	0.98
4G3E_A	4G3E_A 4G3G_A 6G4Y_A 6G4Z_A 5T8P_A 5T8Q_A 5T8O_A 6MYN_A 4G3F_A	0.95
6G3O_A	6G3O_A 4LXZ_A 5IX0_A 4LY1_A 5IWG_A 3MAX_A	1
3QJ5_A	3QJ5_A 1MC5_A 1M6W_A 1MA0_A 2FZE_A	0.96
2QXF_A	2QXF_A 3HL8_A 3HP9_A 4HCC_A	1
2IOD_A	2IOD_A 3BXX_A 2NNL_D 2C29_D	1
4LC5_A	4LC5_A 4HRQ_A 4LCN_A 4LCP_A 4LD2_A	0.98
2AJP_A	2AJP_A 4EOH_A 3FHX_A 4EN4_A	0.95
5OM2_B	5OM2_B 6HGF_B 6FTP_B 5OM3_B	1
6AX3_A	6AX3_A 6I9L_A 6I9N_A 6I9M_A 6F4Q_A 6F4T_A 6F4O_A 5FBJ_A 6AVS_A	0.94
6DUM_A	6DUM_A 5L2O_A 4X4L_A 5L2M_A 4WPN_A 4WP7_A 4WB9_A 5L2N_A 5TEI_A 5AC2_A	0.99
4TTH_B	4TTH_B 2EUF_B 2F2C_B 1XO2_B 4AUA_A 5L2S_A 5L2I_A 5L2T_A 3NUX_A 3NUP_A 4EZ5_A	0.97
3V5U_A	3V5U_A 5JDM_A 5JDQ_A 5JDH_A	1
5J6S_A	5J6S_A 4JBS_A 5K1V_A 6EA4_A	0.97
3U3R_A	3U3R_A 3U3K_A 3U3O_A 3U3M_A 1Z29_A 3QVV_A 1LS6_A 2D06_A 3QVU_A	1
1E6Q_M	1E6Q_M 1W9B_M 1W9D_M 1E6S_M 1E70_M 1E73_M 2WXD_M 1E72_M 1E6X_M 1E71_M	1
2WU1_A	2WU1_A 1FS5_A 1HOT_A 1HOR_A	1
4IIX_A	4IIX_A 3TLE_A 3TLZ_A 3TLB_A 3TLC_A 4IIY_A	0.99
2HT7_A	2HT7_A 4KS5_A 4MJV_A 2HTQ_A 2HT5_A 4KS2_A 4M3M_A 4KS1_A 2HT8_A 4GB1_A 2HTU_A 4KS3_A 4D8S_A 4KS4_A 2HTR_A 4MJU_A 3O9J_A 3O9K_A	0.96
1DDT_A	1DDT_A 1TOX_A 1MDT_A 4AE1_A	0.98
3WBN_A	3WBN_A 4MLB_A 3VVP_A 3VVO_A	1
3H7W_A	3H7W_A 6D09_A 4GHI_A 3F1O_A 3H82_A 4XT2_A 6D0B_A 6CZW_A 4GS9_A 5TBM_A 5UFP_A	0.99
2FFB_A	2FFB_A 2FF7_A 2FFA_A 2FGK_A 2PMK_A 3B5J_A	1
3O15_A	3O15_A 1G69_A 2TPS_A 1G4T_A 1G6C_A 1G4S_A 1G4P_A 1G67_A	1
6EKX_A	6EKX_A 6EL0_A 6EKY_A 6EL4_A 6EKZ_A 5OY2_A 5OY1_A 6EKW_A 2YOR_A	1
1S3T_C	1S3T_C 5FSE_C 3UBP_C 5G4H_C 5FSD_C 5OL4_C 4UBP_C 4AC7_C 6QDY_C	1
3FR3_A	3FR3_A 2AAW_A 3FRC_A 3FR9_A	0.94
6I3U_A	6I3U_A 4PH4_B 5ENN_A 3LS8_A 4UWL_A 4UWG_A 4OYS_A 5ANL_A 4UWF_A 4UWK_A 4UWH_A	0.98
4LQ3_A	4LQ3_A 4NRT_A 4LQ9_A 3BSO_A 3BSN_A 3H5Y_A 3H5X_A	1
3WZU_A	3WZU_A 5Z1E_A 5Z1D_A 6QHR_A 6QG4_A 6IB0_A 6IB2_A 6QG7_A 6QFT_A 6QHO_A	1
4DVL_A	4DVL_A 4DW4_A 4DVN_A 4DW7_A 4DW5_A 4DW3_A	1
1V08_A	1V08_A 1E1F_A 1E55_A 1E4N_A 1E56_A	0.97
1TJJ_A	1TJJ_A 2AG4_A 2AG2_A 2AF9_A 2AG9_A 1PUB_A	1
1QPB_A	1QPB_A 2VK1_A 2W93_A 2VK8_A 1PYD_A	1
4UZL_A	4UZL_A 4UZQ_A 6R8R_A 4UYU_A 4UZ1_A 6R8Q_A 6R8P_A	0.94
5THA_A	5THA_A 5TEF_A 5H3T_A 5H1M_A	0.98
6G37_A	6G37_A 3F2N_A 3E7V_A 3FMD_A 3DLZ_A 4QTC_A 6G35_A 6G36_A 6G39_A 6G3A_A 6G38_A	0.99
5UZ0_A	5UZ0_A 5UY8_A 1PKX_A 1P4R_A	1
3ICK_A	3ICK_A 3ICN_A 3ID0_A 3ICM_A 3IBA_A 4DXJ_A 4DZW_A 4DWG_A 3ICZ_A 1YHL_A 1YHM_A 4DWB_A 4E1E_A	1
4CPY_A	4CPY_A 4CPZ_A 4CPM_A 4CPN_A	0.97
1PQP_A	1PQP_A 1TB4_A 1TA4_A 1PQU_A	1
1HFC_A	1HFC_A 1CGL_A 2TCL_A 966C_A	0.98
4YYY_A	4YYY_A 4EAD_A 4YEK_A 1TPT_A 4LHM_A	1
4TXJ_A	4TXJ_A 4TXM_A 4TXL_C 4TXN_A	0.96
3ROG_A	3ROG_A 3ROZ_A 3RO7_A 3ROX_A 3ROE_A 3RNO_A	0.98
1S2D_A	1S2D_A 1S3F_A 1S2G_A 1S2I_A 4MEJ_A	1
5JRH_A	5JRH_A 2P2F_A 2P2M_A 2P20_A	1
1F7K_A	1F7K_A 1F7P_A 1F7Q_A 1F7R_A	0.98
2QFS_A	2QFS_A 2AAY_A 2PQ9_A 3FK1_A 1Q36_A 1MI4_A 1G6S_A 2AA9_A 3FJZ_A 1G6T_A 2QFU_A 1X8T_A 1X8R_A	1
6G7S_A	6G7S_A 6G7U_A 6G6V_A 3LCJ_A 3UC5_A 3RHS_A	0.96
4JH5_A	4JH5_A 4JH9_A 4JH4_A 4JH7_A	1
6BGT_C	6BGT_C 6ATT_A 1S78_A 6J71_A 2A91_A	1
6UQU_A	6UQU_A 6S1S_A 6UQS_A 6UQT_A 6UR3_A 4NK3_A 3S1Y_A 2WZX_A 2WZZ_A 3S22_A 4HEF_A 4WZ4_A 4WYY_A 4OOY_A 6I30_A 4X68_A	0.98
1M9N_A	1M9N_A 1OZ0_A 2B1G_A 1G8M_A 1THZ_A 2B1I_A	1
3B1T_A	3B1T_A 3B1U_A 2DW5_A 4X8C_A 4X8G_A 5N0Z_A 5N0Y_A 1WDA_A 5N0M_A 5N1B_A	0.97
2H4H_A	2H4H_A 4BUZ_A 1YC5_A 2H4J_A 4BV2_A 2H2I_A 3D4B_A 2H59_A	0.96
1I7Y_B	1I7Y_B 5MJM_B 4GXE_B 4GY3_B	1
6I4H_A	6I4H_A 6I4E_A 6I4F_A 6I4G_A 6I4I_A 5MVV_A 6I4L_A 6I4D_A 6I4J_A 6I4K_A	0.94
2JLY_A	2JLY_A 2JLV_A 2JLS_A 2JLR_A	0.98
2Z20_A	2Z20_A 3EI9_A 3EI5_A 3EI6_A	0.98
4JEW_A	4JEW_A 4JEZ_A 4JF1_A 4JEV_A	1
4Z2R_A	4Z2R_A 4Z2T_A 5BRT_A 4CY8_A	0.97
5L5X_K	5L5X_K 5L64_K 5L62_K 5L60_K 5L5Z_K 5L5Y_K 5L63_K 5L61_K	0.97
2WX9_A	2WX9_A 2XWV_A 2WYP_A 2XWK_A 2XWO_A 2V4C_A 2WYK_A	1
1LDC_A	1LDC_A 2OZ0_A 1LCO_A 1FCB_A	1
1YGK_A	1YGK_A 1YHJ_A 1RFT_A 1LHR_A 1YGJ_A 1RFU_A	1
1IYD_A	1IYD_A 1I1L_A 1IYE_A 1I1M_A 1I1K_A	0.93
6QWI_A	6QWI_A 6R4K_A 1UYQ_A 1E4I_A	1
1DAA_A	1DAA_A 2DAA_A 1A0G_A 1G2W_A 3LQS_A 3DAA_A	1
1FSZ_A	1FSZ_A 1W5E_A 2VAP_A 1W58_1	1
3EMN_X	3EMN_X 5XDO_A 4C69_X 5XDN_A	1
1GHP_A	1GHP_A 1GHM_A 1BLC_A 1BLH_A	0.97
2RDT_A	2RDT_A 2NZL_A 2RDU_A 2W0U_A 5QID_A 5QIE_A 5QIG_A 5QIC_A 5QIB_A 5QIF_A 5QIH_A 6GMB_A	1
5QHK_A	5QHK_A 5QHM_A 5QHP_A 5QHL_A 5QHR_A 5QHI_A 5QHS_A 5QHN_A 5QHQ_A 5QHJ_A	1
3LX8_A	3LX8_A 3TAH_A 3B1W_A 3B1X_A 3B1V_A 3B1Y_A 3LX5_A	0.99
3N20_A	3N20_A 3RN9_A 3N1Z_A 3RNF_A	1
4KX3_A	4KX3_A 2G06_A 4FE3_A 2G08_A 4KX5_A	0.98
1U4D_A	1U4D_A 3EQR_A 5ZXB_A 4ID7_A	0.96
4IPE_A	4IPE_A 4IYN_A 5TVU_A 5TVW_A 5TVX_B 4IVG_A 6D14_A	0.96
1W2N_A	1W2N_A 1W2O_A 1UO9_A 1HJF_A 2JB8_A 1UOG_A 1UOF_A 1UOB_A 1HJG_A 1UNB_A 1E5H_A	1
1LRM_A	1LRM_A 1J8U_A 1MMK_A 1KW0_A 1MMT_A 4ANP_A 4PAH_A 3PAH_A 1TG2_A 6PAH_A 5PAH_A 1DMW_A	0.98
3NTQ_A	3NTQ_A 3NTR_A 3NT5_A 4L8V_A	1
5EBK_A	5EBK_A 4APN_A 2YAU_A 2W0H_A 4ADW_A 2X50_A 6ER5_A	0.95
6MR6_A	6MR6_A 6MRH_A 6MRI_A 6O11_A 1I29_A 6O13_A 1C0N_A 1KMK_A	1
6GU3_A	6GU3_A 4Y72_A 6GU4_A 5HQ0_A 6GU6_A 6GU7_A 5LQF_A 6GU2_A	0.96
1DGK_N	1DGK_N 4FOE_A 4FPA_A 1QHA_A 4FPB_A 1CZA_N 4FOI_A 4F9O_A	1
2YKX_A	2YKX_A 4AO4_A 2YKV_A 2YKY_A	0.95
3MS5_A	3MS5_A 4CWD_A 4C8R_A 3O2G_A 4BHI_A 4BHF_A 4BG1_A 4BGK_A 4BHG_A 4BGM_A 4C5W_A	1
4XH1_A	4XH1_A 4XH4_A 4FWR_A 4FWQ_A 4FWP_A 4FWN_A 4FWO_A 2E20_A 2E1Z_A 1X3M_A 4FWS_A 4FWK_A 4FWM_A	1
3UWO_A	3UWO_A 3UWK_A 4GMD_A 4EDH_A 4E5U_A 4ESH_A 3UXM_A	0.96
3A8W_A	3A8W_A 3ZH8_A 6ILZ_A 4DC2_A 5LI1_A 5LI9_A 5LIH_A	0.97
3UEQ_A	3UEQ_A 4FLR_A 1MW0_A 1JG9_A 5N6V_A 1S46_A 4FLO_A	1
1E06_A	1E06_A 1DZJ_A 1DZP_A 1DZK_A 1DZM_A 1E02_A 1E00_A	1
4WKU_B	4WKU_B 4WKS_C 4WKV_C 4M1J_C 4WKT_C 2WYC_B 3SRA_B 4K2G_B 3SRC_B 3SRB_B 3L91_B 4K2F_B 2WYD_B 2WYB_B 3L94_B	0.98
3WI1_A	3WI1_A 4ES5_A 4ENF_A 4CB6_A 4CB5_A	0.95
1M8F_A	1M8F_A 1HYB_A 4YP5_A 1M8J_A	0.98
5JE5_A	5JE5_A 5JE0_A 5JE1_A 5JDY_A 5JE4_A	1
4L42_A	4L42_A 4L46_A 3WF8_A 3WF7_A 3WF6_A 3WF5_A 3WF9_A 3A61_A 3A62_A 4L3L_A 4L3J_A	0.98
1OAY_H	1OAY_H 1OAX_H 1OAR_H 1OAU_H 2BJM_H	1
5AC4_A	5AC4_A 5A6K_A 5A69_A 5A6A_A 5AC5_A	1
2LH7_A	2LH7_A 1GDK_A 1LH7_A 2GDM_A 2LH2_A 1GDL_A 1LH6_A 1GDI_A 2LH6_A	0.97
4F6F_A	4F6F_A 4F69_A 4F6J_A 2VYY_A 4F6D_A 2VYZ_A	0.98
6O9Y_A	6O9Y_A 6OA1_A 6OA3_A 6OA0_A 6O9X_A 6HH6_A 6HMM_A 6HML_A 5LHB_A 5A7R_A 6HMN_A 4A0D_A 6HMK_A 4B1I_A 4B1H_A	1
6HMD_A	6HMD_A 5OOI_A 5M4U_A 6HMQ_A 6HMB_A 5M56_A 6HMC_A 3OFM_A 3E3B_X 5YWM_X 6QY9_A	1
4WC0_A	4WC0_A 4WC2_A 4WC1_A 1VFG_A	0.98
5OR6_A	5OR6_A 5OR2_A 5UR6_A 5UR5_A 4WVO_A	1
1Q2Q_A	1Q2Q_A 5XHR_A 4XUX_A 1BLS_A 1Y54_A 1S6R_A 2Q9M_A 2Q9N_A 1ONH_A 1GA0_A 1RGZ_A	0.94
6DBK_A	6DBK_A 6DBM_A 3LXN_A 3LXP_A 4PY1_A 4GFO_A 4GIH_A 4GJ3_A 4GJ2_A 3NYX_A 3NZ0_A 4GVJ_A 5WAL_A 4GII_A 5F20_A 5F1Z_A 6AAM_A	0.95
1G85_A	1G85_A 1GT4_A 1GT1_A 1GT3_A 1PBO_A 1GT5_A 2HLV_A	0.96
5AMN_A	5AMN_A 2IVU_A 2IVS_A 6NEC_A 2X2K_A 2IVT_A 4CKJ_A 6NJA_A 2X2L_A 2X2M_A 2IVV_A 4CKI_A 6NE7_A	0.96
2IA5_A	2IA5_A 1RRC_A 1RC8_A 1LTQ_A	1
1CR4_A	1CR4_A 1CR2_A 1CR1_A 1E0J_A	0.98
6NZQ_A	6NZQ_A 6NZF_A 4WOV_A 6NZE_A 6NZR_A 6NZH_A 6NZP_A 5TKD_A	0.97
4HIB_A	4HIB_A 3G3D_A 4HKP_A 3BVJ_A 3BGG_A 3BGJ_A	0.96
2EL9_A	2EL9_A 1KMN_A 1KMM_A 1HTT_A	1
5TL9_A	5TL9_A 5T37_A 5T36_A 5BQI_A 4YK5_A 5K0I_A 5BQG_A 5BQH_A 4AL0_A 4AL1_A 4YL3_A 4YL1_A 4YL0_A	1
3ANY_A	3ANY_A 3ABS_A 3AO0_A 5YSN_A	1
3EIU_A	3EIU_A 3B2Q_A 3DSR_A 3TIV_A 3SSA_A 3TGW_A	1
4HO4_A	4HO4_A 4HO9_A 4HO8_A 4HO5_A 4HO3_A 4HOC_A 4HO6_A	0.97
3VLH_A	3VLH_A 3VLL_A 3VLK_A 3VLJ_A	0.98
5GTD_A	5GTD_A 5BUR_A 5BUS_A 5X8F_A	1
4FF7_A	4FF7_A 3YPI_A 2YPI_A 1NEY_A	0.98
6O8B_A	6O8B_A 4IM0_A 4IWO_A 5W5V_A 6BNY_A 6BOE_A 6CQ5_A 6BOD_A 6CQ0_A 6CQ4_A 4IWQ_A	0.96
5YBO_A	5YBO_A 5YBR_A 5YBQ_A 5YBT_A	1
4HF8_A	4HF8_A 3MKJ_A 5K30_A 5E4Z_A 4OMA_A 3JWB_A 5M3Z_A 3JW9_A 3JWA_A	1
4J7U_A	4J7U_A 4J7X_A 4HWK_A 6USN_A	1
4PB5_A	4PB5_A 4PB4_A 3WQD_A 3WQC_A 3WQE_A	1
5F4L_A	5F4L_A 5F4U_A 5F4R_A 4I53_A 3TGS_A	0.99
3TS6_A	3TS6_A 3TRN_A 2D4N_A 3TPN_A 3TPW_A	1
1GIS_A	1GIS_A 1NLI_A 1MRJ_A 1MRK_A 2JJR_A 1TCS_A 1QD2_A	1
4ONC_A	4ONC_A 6IME_A 2VG3_A 2VG2_A	1
6DWM_A	6DWM_A 6O5Y_A 6DWN_A 4I8V_A	0.97
5YVA_A	5YVA_A 5YV9_A 5YVC_A 5YVB_A 2ZV2_A 5YV8_A 6BQL_A 6BKU_A 6BQP_A 6BLE_A 5UYJ_A 6BRC_A 5VT1_A 6BQQ_A 5UY6_A	0.97
2OLK_A	2OLK_A 2Q0H_A 3C4J_A 3C41_J	0.98
6FGV_A	6FGV_A 6FGG_A 6FGW_A 5OR8_A 6FGH_A 6FGI_A 5MGL_A 5MGJ_A 5MGM_A 6FGL_A 6FGF_A 5MGK_A 6FG6_A	1
1YQZ_A	1YQZ_A 4EM3_A 4EM4_A 4EQR_A 4EMW_A	1
3ACS_A	3ACS_A 3QG0_A 3QFZ_A 3QFY_A	1
1C1H_A	1C1H_A 2Q3J_A 2Q2N_A 2Q2O_A 1C9E_A	0.95
5CY8_A	5CY8_A 5CVP_A 5CX0_A 5CVQ_A 5CWY_A 5CWX_A 5CVK_A 4NT8_A 5CXJ_A 5CY7_A 6IKT_A 6IL0_A 6IKY_A 6IL2_A	0.95
5QT1_A	5QT1_A 5KCO_A 5QT2_A 5KCH_A 5KE2_A 6AU3_A 6AU2_A 5KE3_A 5KH6_A	1
3ZWA_A	3ZWA_A 3ZW9_A 5MGB_A 5OMO_A 3ZWB_A 3ZWC_A 2X58_A	0.96
2DC3_A	2DC3_A 1V5H_A 3AG0_A 1UT0_A 1URV_A	0.97
1ZHX_A	1ZHX_A 1ZHZ_A 1ZHW_A 1ZHY_A 1ZHT_A 4FES_A 4JCH_A 4F4B_A 3SPW_A	0.94
3CBF_A	3CBF_A 2Z1Y_A 2ZYJ_A 2EGY_A	0.97
3W7U_A	3W7U_A 5GW7_A 3W7T_A 3W7S_A	1
5Y84_A	5Y84_A 5Y7C_A 5Y72_A 5YNT_A 5YNU_A	1
4XDK_A	4XDK_A 4BW5_A 4XDJ_A 4XDL_A	1
3G82_A	3G82_A 1CS4_A 3C15_A 3MAA_A 2GVZ_A 2GVD_A 3C16_A 1CUL_A 1CJU_A	1
1HP1_A	1HP1_A 2USH_A 4WWL_A 1HO5_A 1HPU_A	0.97
1P7L_A	1P7L_A 1RG9_A 1MXC_A 1MXB_A	0.95
1UTM_A	1UTM_A 1UTJ_A 1UTL_M 1BIT_A 1HJ8_A 2ZPR_A	0.98
5W39_A	5W39_A 5W30_A 5W3B_A 5W3A_A 5W2D_A 5W32_A 5W2K_A 5W31_A 5W2R_A 5W2V_A	1
4R0Q_A	4R0Q_A 4QJG_A 4R1G_A 4R23_A 4R3J_A 4N1X_A 4RA7_A	0.96
4X7V_A	4X7V_A 4X7Y_B 4X7W_A 4X7Z_A 4XVY_A 4X81_A 4X7X_A 4X7U_A	0.97
3UJB_A	3UJB_A 3UJ8_A 3UJA_A 3UJD_A 4FGZ_A 3UJ9_A 3UJ7_A	0.95
3HKW_A	3HKW_A 4KHM_A 4KHR_A 2XI3_A 3QGI_A 3QGH_A 6MVO_A	1
3MJV_A	3MJV_A 3MJS_A 5XWV_A 5XWW_A 3MJE_A	0.99
4HYT_B	4HYT_B 3WGV_B 4RET_B 3WGU_B 4RES_B	1
3ZJ6_A	3ZJ6_A 3U57_A 4EK7_A 3U5Y_A	1
5VW7_A	5VW7_A 5VW9_A 5VW4_A 5VW5_A 5VW6_A 5VW3_A 5VW8_A 5VW2_A 1JB9_A	0.99
5NR8_A	5NR8_A 5NRF_A 4WJX_A 4WKA_A 5NRA_A 1HKM_A 1HKI_A 1HKJ_A 1HKK_A	0.95
1QK3_A	1QK3_A 1FSG_A 1QK5_A 1QK4_A	0.97
2Q0D_A	2Q0D_A 5KAL_A 2NOM_A 2Q0F_A 2Q0G_A 2Q0E_A 2Q0C_A	0.97
2ISC_A	2ISC_A 2I4T_A 1Z34_A 1Z35_A 1Z37_A 1Z39_A 1Z38_A 1Z36_A	0.97
4PKU_A	4PKU_A 4DV8_A 1YQY_A 4PKR_A 4WF6_A 5D1U_A 5D1S_A 4XM7_A 5D1T_A 4PKV_A 4XM6_A 4PKS_A 4PKW_A 4XM8_A 4PKT_A	0.97
3V7S_A	3V7S_A 6NDL_A 3V7C_A 3V8K_A 6APW_A 3V8L_A 3V7R_A 6AQQ_A 4HA8_A 4DQ2_A 3RKW_A 3RKY_A	0.96
3VHU_A	3VHU_A 2AA7_A 2AA2_A 2AAX_A 2AA6_A 4PF3_A 2AA5_A 3WFG_A 3WFF_A 2AB2_A 3VHV_A	0.95
1PWQ_A	1PWQ_A 1ZXV_A 1PWP_A 1PWU_A	0.97
4FIG_A	4FIG_A 5VEE_A 5VED_A 5VEF_A	1
1RS4_A	1RS4_A 1RRW_A 1RSI_A 1RS2_A 1RSD_A 1RRI_A 2NM3_A 1RRY_A 1U68_A 2NM2_A	0.96
2Q9C_A	2Q9C_A 1RJ9_A 2Q9B_A 1OKK_D 2CNW_D	1
6CWL_A	6CWL_A 6CWR_A 6CWF_A 6CWN_A	0.96
6AS5_A	6AS5_A 6ARB_A 6AQ4_A 1U5V_A	1
1B0J_A	1B0J_A 6ACN_A 1FGH_A 1ACO_A 8ACN_A 7ACN_A 1AMJ_A 5ACN_A 1NIS_A 1AMI_A 1C97_A 1C96_A 1B0K_A 1B0M_A	1
5JJE_A	5JJE_A 5JJJ_A 2F95_A 5JJF_A 3QDC_A 3QAP_A	1
6DK0_A	6DK0_A 6DK1_A 5HK2_A 6DJZ_A 5HK1_A	0.96
5KTP_A	5KTP_A 5KTT_A 5KTO_A 5KTR_A 5KTN_A 5KTS_A 6OR8_A 6NSO_A 4ZK6_A 6NSU_A 6ORA_A	0.97
4WUR_A	4WUR_A 5V6A_A 5V69_A 4RF1_A 5W8U_A	1
4UUH_A	4UUH_A 4U6A_A 4UW1_A 5ETY_A	1
3C10_A	3C10_A 3ZNS_A 3C0Z_A 3ZNR_A	0.97
3KGD_A	3KGD_A 3TUX_A 3TW3_A 1QMH_A	0.96
1EZV_C	1EZV_C 2IBZ_C 1P84_C 1KYO_C	1
4OK6_A	4OK6_A 4OK5_A 4OK3_A 4OJQ_A 4OKS_A 4WXR_A	0.98
5IFC_A	5IFC_A 5IF8_A 5IF7_A 5IFD_A 5V0U_A 5IF2_A 5IEQ_A 5IFB_A 5IF5_A	1
2X7F_A	2X7F_A 5AX9_A 5D7A_A 6RA7_A	1
1PWG_A	1PWG_A 1SCW_A 1CEG_A 1PW8_A 1PWC_A 1PWD_A 1MPL_A 1YQS_A 1IKI_A 1CEF_A 1PW1_A 1IKG_A 1HVB_A 1SDE_A	0.97
4TVW_A	4TVW_A 4TVY_A 3A7R_A 1X2H_A 3A7A_A	0.95
3G0E_A	3G0E_A 3G0F_A 4HVS_A 6ITT_A 6ITV_A 6KLA_A 1PKG_A 1T46_A 6MOB_A	0.96
5FA7_A	5FA7_A 5T66_A 6QW8_A 4XUZ_A 5FAO_A	0.98
1I5D_A	1I5D_A 1I5B_A 1I59_A 1I5A_A 1I58_A 1I5C_A 6MI6_A	1
4L7N_A	4L7N_A 3C49_A 4L7L_A 4L7O_A 3CE0_A 4GV2_A 4L7R_A 4L6Z_A 4L70_A 4GV0_A 4L7U_A 4GV4_A 4L7P_A 3C4H_A 3FHB_A	0.99
5KQ8_A	5KQ8_A 3SMS_A 5KPT_A 5KPZ_A 6B3V_A 5KQD_A 5KPR_A 3MK6_A	1
5ZXM_A	5ZXM_A 4WUD_A 4WUC_A 5L3J_A 4ZVI_A	1
4Z87_A	4Z87_A 5TC3_A 5MCP_A 6RPU_A	1
5XVX_A	5XVX_A 5XWC_A 5XVV_A 5XW0_A	1
2H5A_X	2H5A_X 2H4L_X 1P5D_X 1K2Y_X 1PCJ_X 1P5G_X 3BKQ_X 1PCM_X 2FKM_X 2FKF_A 4MRQ_A	0.99
1SZ8_A	1SZ8_A 3NJU_A 3OSH_A 1TD7_A 1OXR_A	1
6OYZ_A	6OYZ_A 6OYH_A 5CKR_A 6OZ6_A	1
5V21_A	5V21_A 5V22_A 5LSX_A 5LT6_A 5LSS_A 5LSZ_A 5LT8_A 5LSY_A 5LT7_A 4FMU_A	0.97
5QIU_A	5QIU_A 5QIV_A 5QIY_A 5QIO_A 5QIT_A 5QIX_A 5QIS_A 5QIQ_A 5QIP_A 5QIR_A 5QIZ_A 5QIW_A	1
5OJL_A	5OJL_A 6H7P_A 6EOH_A 6EOI_A	1
3I2K_A	3I2K_A 3I2H_A 1JU4_A 1JU3_A 1L7Q_A	1
4JDA_A	4JDA_A 4DS8_A 3OJI_A 4DSC_A 5JO1_A	0.97
4WUW_A	4WUW_A 5FFR_A 4WRE_A 3PAQ_A 4WUX_A 4WRF_A	1
2ZT7_A	2ZT7_A 2ZXF_A 2ZT6_A 2ZT5_A 2ZT8_A 5E6M_A 4KR3_A 4KR2_A 4QEI_A	0.99
5A5J_A	5A5J_A 1R9O_A 5A5I_A 5K7K_A 5W0C_A 5X24_A 1OG5_A 1OG2_A 4NZ2_A	1
4XPT_A	4XPT_A 4XPA_A 4XP9_C 4XNX_A 4XPH_A 4XP6_A 4XPF_A 4XPG_A 4XNU_A	0.93
3EKZ_A	3EKZ_A 3ELF_A 4LV4_A 3EKL_A 4DEL_A 4A22_A	1
3WJN_A	3WJN_A 3WJO_A 5ZLF_A 5ZE6_A	1
4XC8_A	4XC8_A 5CJU_A 5CJV_A 5CJT_A 4XC7_A 5CJW_A	0.99
2H26_A	2H26_A 3T8X_A 6CUG_A 5WL1_A 5WKI_A 5L2J_A 6D64_A 5L2K_A 5WKE_A 5WKG_A 1UQS_A 1GZP_A 1GZQ_A	0.95
1APW_E	1APW_E 2WED_A 1PPK_E 1BXO_A 1PPM_E 2WEA_A 2WEB_A 1PPL_E 2WEC_A 1APV_E 1BXQ_A	1
6MVE_A	6MVE_A 6MT9_A 6CGL_A 6CGN_A	1
6T1L_A	6T1L_A 6T1M_A 6T1N_A 6T1I_A 6T1J_A 6T1O_A 6HPY_A 6HPW_A 6HPX_A 6HPZ_A 6HT0_A 6HT1_A	0.95
3NNE_A	3NNE_A 2JBV_A 3LJP_A 4MJW_A	0.99
4F2B_A	4F2B_A 4I9T_A 4I9J_A 3V18_A	1
5F1A_A	5F1A_A 5IKQ_A 5IKV_A 5IKR_A 5IKT_A 5KIR_A	1
6NTZ_A	6NTZ_A 3MZD_A 3MZE_A 1Z6F_A 3BEC_A 3BEB_A 3MZF_A 5J8X_A	0.98
4K6R_A	4K6R_A 3ST8_A 3SPT_A 4G3S_A 4G3Q_A 6GE9_A	1
4GVY_A	4GVY_A 1RL9_A 5J99_A 4GW0_A 1P52_A 4GVZ_A 4GW2_A 1BG0_A	1
3JW8_A	3JW8_A 6BQ0_A 6AX1_A 3JWE_A 4UUQ_A 5ZUN_A 3PE6_A	1
4NMA_A	4NMA_A 4NMC_A 4NMF_A 4NMB_A 4NMD_A	1
4RGX_A	4RGX_A 4RGU_A 4RGS_A 4RGR_A	1
6I3D_A	6I3D_A 6I3C_A 5LSA_A 4XUD_A 4XUC_A 3A7E_A 3BWM_A	1
3D67_A	3D67_A 3D66_A 4P10_A 5HVF_A	1
1YHY_A	1YHY_A 1Z8N_A 1YHZ_A 1YI1_A 1YI0_A	1
6C9H_A	6C9H_A 6C9J_A 4QFS_A 5UFU_A 6E4T_A 6E4W_A 6E4U_A 5KQ5_A 4QFR_A	0.95
4IJP_A	4IJP_A 4IIR_A 4IFC_A 6CNH_A 6PJJ_A 6PK6_A	0.97
6BNI_A	6BNI_A 6C86_A 5ELO_A 6HCW_A	0.98
4ZU5_A	4ZU5_A 4ZU7_A 4O9G_A 4O9E_A	1
5WMI_A	5WMI_A 5WMK_A 5WML_A 5WMH_A	1
1W1R_A	1W1R_A 1W1S_A 1W1Q_A 1W1O_A 3S1C_A 3BW7_A 2QKN_A 3C0P_A 3S1D_A 3S1F_A 3DQ0_A 3S1E_A 2QPM_A 3KJM_A	1
6CEP_A	6CEP_A 5LDH_A 1T2F_A 1I0Z_A	1
5FRV_A	5FRV_A 5FS0_A 5FRY_A 5FRZ_A 5FRX_A	1
2UXP_A	2UXP_A 2UXI_A 2UXH_A 2UXU_A	1
6HQM_A	6HQM_A 5OMS_A 5NCB_A 5OMR_A 5OMU_A 6HQQ_A 6HQO_A 6HQS_A	0.98
1VF5_A	1VF5_A 4I7Z_A 4H0L_A 4PV1_A 2E75_A 4H13_A 4OGQ_A 4H44_A 2E76_A 2D2C_A 2ZT9_A	0.95
5YB7_A	5YB7_A 3WE0_A 5YB6_A 5YB8_A	1
4WXH_A	4WXH_A 5EEG_A 5EEH_A 1TW3_A 1TW2_A 5JR3_A	0.98
2PUW_A	2PUW_A 2POC_A 2PUT_A 2PUV_A	0.96
2AOW_A	2AOW_A 1JQE_A 2AOV_A 1JQD_A	1
2X05_A	2X05_A 2VZU_A 2VZS_A 2X09_A	1
3WQM_A	3WQM_A 3WQN_A 4CMV_A 4CMX_A 4KT8_A	0.97
6ALO_A	6ALO_A 6ALR_A 6ALN_A 6ALP_A 6ALM_A 2WBO_A 2WBP_A 6MP8_A 6DAX_A 6MP9_A 6DAZ_A 6DB2_A	1
6HH5_A	6HH5_A 6HH3_A 6HH4_A 6HOZ_A 6G1Q_A 6G1P_A	0.96
3UZA_A	3UZA_A 3RFM_A 3UZC_A 3PWH_A 3REY_A 3VG9_A 2YDO_A 4UHR_A 4UG2_A 2YDV_A 5G53_A	1
3SZQ_A	3SZQ_A 3SPL_A 4XBA_A 4YKL_B	0.97
2GTF_X	2GTF_X 2AH7_X 2AMM_X 2AL0_X 2ACP_X 1T68_X	1
3T4S_A	3T4S_A 3T4O_A 3T4K_A 3T4T_A 3T4J_A 3T4Q_A	1
1FEN_A	1FEN_A 1KT3_A 1HBP_A 1ERB_A 1FEM_A 1AQB_A 1FEL_A 1RLB_E	0.94
5F79_A	5F79_A 5BUH_A 4P1U_A 4YD0_A 5JUN_A 4NCE_A 4NCM_A 5JUR_A	0.96
4DO4_A	4DO4_A 3IGU_A 4DO6_A 4DO5_A 3H55_A 3H54_A	0.95
4UP3_A	4UP3_A 4CCR_A 4CBQ_A 4CCQ_A	0.98
4U03_A	4U03_A 4U0M_A 4TY0_A 4TXZ_A	0.97
2YLT_A	2YLT_A 4OVI_A 4C74_A 2YLR_A 2YM2_A 4C77_A 2YM1_A 1W4X_A 4D03_A 4D04_A	0.98
2J90_A	2J90_A 3BQR_A 5A6O_A 3BHY_A 5VJA_A 5A6N_A	0.94
2EWK_A	2EWK_A 1J0P_A 1WR5_A 2Z47_A 2CDV_A 2YYX_A	1
1XTB_A	1XTB_A 1HOX_A 1G98_A 1KOJ_A 1DQR_A	0.99
1EYZ_A	1EYZ_A 1EZ1_A 1KJQ_A 1KJ9_A 1KJJ_A 1KJI_A	1
5CFP_A	5CFP_A 5CFL_A 5CFN_A 5CFM_A	1
5D15_A	5D15_A 5D0G_A 5D0E_A 4WP9_A 4WPA_A	1
5N55_A	5N55_A 5N58_A 5NAI_A 5N5H_A 5N5I_A 5N5G_A	0.96
2I3I_A	2I3I_A 3F7H_A 3GTA_A 3F7I_A 3GT9_A	1
4J74_A	4J74_A 4J7D_A 4J7E_A 4J3E_A 4LWT_A 4JSC_A 4IPF_A 4LWV_A 4JRG_A 4LWU_A	0.96
2BGI_A	2BGI_A 2VNK_A 2VNJ_A 2VNI_A	1
5L87_A	5L87_A 5L8A_A 5N8V_A 5OML_A	1
4P3X_A	4P3X_A 5F35_A 6F4L_A 6I0P_A 6F4D_A 5LQM_A 6I0R_A 6I0K_A 5F3D_A 6F48_A 5LQS_A 5F33_A 6G74_A	1
3E4E_A	3E4E_A 3E6I_A 3T3Z_A 3GPH_A 3KOH_A 3LC4_A	1
5ZHN_A	5ZHN_A 6AFK_A 5ZHM_A 6JOE_A 6JKI_A 5WYR_A	0.97
5KCQ_A	5KCQ_A 5KD6_A 5KDA_A 5KCY_A	1
2QZZ_A	2QZZ_A 2R6J_A 2R2G_A 3C3X_A	1
5W40_A	5W40_A 5W3X_A 5W3T_A 5W3Y_A	1
2HFJ_A	2HFJ_A 2H7X_A 2H7Y_A 2HFK_A	1
6DBZ_A	6DBZ_A 5WWD_A 5GP0_E 6FL4_A	0.96
4ZJZ_A	4ZJZ_A 4EAT_A 4RMN_A 4RM3_A 4RLQ_A 4RLF_A 4RM2_A	1
5NY7_A	5NY7_A 5NYE_A 4IZU_A 4IZT_A 4IZV_A 4IZW_A 5NYC_A 5NYB_A 4IZS_A	1
3LPF_A	3LPF_A 3K4D_A 3LPG_A 5CZK_A 4JHZ_A	0.96
6AWQ_A	6AWQ_A 5I73_A 5I71_A 5I75_A 5I74_A 6AWN_A 6AWP_A 6AWO_A	0.98
6ECP_A	6ECP_A 1DIB_A 1DIA_A 1DIG_A 1A4I_A 6ECQ_A	0.95
5V3Z_A	5V3Z_A 5V3W_A 5V3X_A 5V41_A 5V3Y_A 5V42_A 5V40_A	0.96
6DTE_A	6DTE_A 4GNV_A 5UTR_A 5UTP_A 5UTQ_A 4MSS_A	0.99
4RRM_A	4RRM_A 4RR8_A 4RRB_A 4RR6_A	1
2W0W_A	2W0W_A 2V0K_A 2V0L_A 2V0I_A 4KQL_A 2VD4_A 4E1K_A 4KNR_A 4KPZ_A 4KPX_A 2W0V_A 4KNX_A 2V0J_A	1
1Y1J_X	1Y1J_X 1Y1H_X 1Y1E_X 1Z70_X 2AII_X	1
3BA8_A	3BA8_A 3BAA_A 3BA9_A 3BAB_A 4EFE_A 4EFB_A 4EEQ_A 4LH6_A 4LH7_A	1
4M2A_A	4M2A_A 5NZL_A 5NZM_A 5NZI_A 4M28_A	1
4MUU_A	4MUU_A 4POV_A 4MHW_A 3RLB_A 4POP_A 4N4D_A 4MES_A	0.96
4P05_A	4P05_A 4P04_A 3ETS_A 4P06_A 3ETT_A	1
4IIG_A	4IIG_A 4IID_A 4IIF_A 4IIB_A 4IIE_A 4IIC_A	1
6HN0_A	6HN0_A 5OSW_A 4LUH_A 6HN1_A 4LUF_A	1
3LGN_A	3LGN_A 4FNH_A 3LGM_A 2ZDP_A	1
3Q3D_A	3Q3D_A 3Q5S_A 3Q1M_A 3Q2Y_A 3D6Y_A 3D6Z_A 3D71_A 3Q5R_A 1EXI_A 1EXJ_A 1R8E_A 3Q5P_A	0.98
5NLP_A	5NLP_A 5NKW_A 5NLN_A 5ACI_A 5NLQ_A 5ACG_A	1
2HRM_A	2HRM_A 6HDE_A 2HR6_A 1DUD_A 1SYL_A 1SEH_A	1
4UD0_B	4UD0_B 4UCK_A 4UCI_A 4UCZ_A	0.97
5EFC_A	5EFC_A 5EFA_A 4Q46_A 4OR4_A	1
3NZ1_A	3NZ1_A 6NW4_A 1LBL_A 1A53_A 1LBF_A	1
3NK0_X	3NK0_X 3NN6_X 3NN0_X 3NK2_X 3NK1_X 3NH3_X 3NG7_X 3NHO_X 3NGC_X	1
2P05_A	2P05_A 2P09_A 3DGL_A 3DGO_A 3LT8_A	1
5G3M_A	5G3M_A 4UY1_A 5OW8_A 5OWC_A	1
3HXX_A	3HXX_A 3HXU_A 3HY1_A 3HXY_A 3HY0_A 3HXW_A 3HXV_A 3HXZ_A	0.95
4WNH_A	4WNH_A 4WN2_A 4WMA_A 4WMK_A	0.99
5YLU_A	5YLU_A 5YLV_A 6JXK_A 6JXH_A	1
6BTO_A	6BTO_A 6BSL_A 6BTQ_A 6BTN_A 6BSM_A 6BTP_A	1
4EF4_A	4EF4_A 4F9G_A 5BQX_A 4KSY_A 6CFF_A 6CY7_A	1
1W7N_A	1W7N_A 4WLJ_A 3FVU_A 1W7M_A 1W7L_A	0.96
3H9B_A	3H9B_A 1PFV_A 1PFW_A 1P7P_A 1PFU_A 1PFY_A 1PG2_A 1PG0_A	0.93
6JXH_B	6JXH_B 6JXI_B 6JXK_B 5YLU_B 5YLV_B	1
5KXH_A	5KXH_A 5KY0_A 5KY3_A 5KY4_A	0.99
2VKF_A	2VKF_A 2VKG_A 2CIF_A 2CC6_A 2CCC_A 2CJC_A 2CC8_A 2CCB_A 2CC7_A	1
2ATE_A	2ATE_A 2NSH_A 2NSL_A 2NSJ_A 1D7A_A	1
1G8H_A	1G8H_A 1G8G_A 1JED_A 1JEC_A 1JEE_A	1
4QBK_A	4QBK_A 4DJJ_A 4DHW_A 4QD3_A	1
6QE5_A	6QE5_A 4BLV_A 4BLW_A 6QDX_A 6QE0_A	0.98
2GEP_A	2GEP_A 4HTR_A 6GEP_A 7GEP_A 5GEP_A	1
4JNZ_A	4JNZ_A 1TIW_A 1TJ0_A 3ITG_A 4JNY_A 1TJ1_A 3E2R_A	0.98
4XNK_A	4XNK_A 5D5D_A 4XNL_A 5IYU_A 4AZL_A 4AFK_A	1
6KWR_A	6KWR_A 5F8N_A 5F8J_A 5F8I_A 3N6M_A 3N6N_A	1
3VIM_A	3VIM_A 3VIL_A 3VIJ_A 3VIO_A 3VIP_A 3AI0_A 3VIN_A 3VII_A 3VIG_A 3VIF_A	1
6D99_A	6D99_A 6D9B_A 6D9C_A 6D9E_A 6D2G_A 6D9A_A 5BR7_A 6D9D_A 6D2E_A 5EQF_A 4XGK_A	1
5FHE_A	5FHE_A 5FTF_A 5FTB_A 5FTE_A	0.97
6BDQ_A	6BDQ_A 6BDP_A 6MFE_A 6BDS_A 6BDR_A 5BYJ_A	1
5DRB_A	5DRB_A 5TF9_A 5WE8_A 5WDY_A	1
2J19_A	2J19_A 2J5M_A 2CPO_A 2J18_A 2CIX_A 1CPO_A	1
4JYI_A	4JYI_A 4DM8_A 4JYG_A 4JYH_A 6SSQ_A 4DM6_A	0.95
4KXX_A	4KXX_A 4KXV_A 4KXW_A 6RJB_A 6HA3_A 4KXY_A 4KXU_A 3MOS_A	1
1I80_A	1I80_A 1N3I_A 1G2O_A 3SCZ_A 3IOM_A	0.95
4QQU_A	4QQU_A 4L6H_A 4L64_A 4L65_A 4L5Z_A	0.96
6UOB_A	6UOB_A 5G0G_A 6UO7_A 6UOC_A 6UO5_A	0.97
3JRQ_B	3JRQ_B 3NEF_A 3JRS_A 3KDJ_A 3NEG_A	0.98
1I3K_A	1I3K_A 1I3N_A 1EK6_A 1HZJ_A 1I3L_A	1
4HI6_A	4HI6_A 4HIU_A 3F1J_A 4HI5_A	1
1WEF_A	1WEF_A 1WEI_A 1KQJ_A 1MUD_A	1
3KZN_A	3KZN_A 3L04_A 3KZO_A 3L05_A 3M5C_A 3M5D_A 3KZK_A	0.95
1X8V_A	1X8V_A 2BZ9_A 1EA1_A 2W0A_A 2W0B_A 2CIB_A 2VKU_A 2W09_A 1E9X_A 2CI0_A	0.96
4NAT_A	4NAT_A 3F3M_A 4NAH_A 4NAU_A	0.97
1PL9_A	1PL9_A 1X6U_A 1G7V_A 1PHQ_A 1PHW_A	1
1DAM_A	1DAM_A 1DAE_A 1A82_A 1DAH_A 1BS1_A 1DAI_A 1DAK_A 1DAG_A	1
6I25_A	6I25_A 6I24_A 6I21_A 6I20_B 6I22_A 6I23_B	0.97
5JCT_A	5JCT_A 6N0J_A 6N0K_A 3ACL_A 6H1H_A 6H1I_A	1
3MLE_A	3MLE_A 3QXC_A 3QXJ_A 3QXS_A 3QXX_A 3QXH_A 3QY0_A	0.95
6UAC_A	6UAC_A 6UAF_A 6UAH_A 6U0Z_A 6U10_A 6U2Z_A 6U2Y_A	0.99
1PAG_A	1PAG_A 1QCI_A 1QCJ_A 1D6A_A	0.96
2V4Y_A	2V4Y_A 2BND_A 2BNE_A 2BNF_A	1
5BSW_A	5BSW_A 5BSM_A 5BSU_A 5BST_A 5BSR_A	0.95
2YIV_X	2YIV_X 3B53_X 3B52_X 3I39_X 1SU8_A 1SU7_A 4UDY_X 5FLE_X 1SUF_A 4UDX_X	1
6BQ5_A	6BQ5_A 6BQ4_A 6BQ7_A 6BQ3_A 6BQ6_A	1
2OLC_A	2OLC_A 2PUN_A 2PUP_A 2PUL_A	1
4AWA_A	4AWA_A 4AWB_A 5LU8_A 5LU9_A 5LUB_B	1
3STV_A	3STV_A 3STW_A 3STY_A 3STX_A	1
1P75_A	1P75_A 1P73_A 1P72_A 1P6X_A	1
4H1M_A	4H1M_A 4H1J_A 5TOB_A 5TO8_A 3FZP_A 3FZS_A 3FZR_A 3H3C_A 3FZT_A 3ET7_A	0.98
2FQ6_A	2FQ6_A 2GQN_A 1CL2_A 4ITX_A	0.97
1RA0_A	1RA0_A 1RA5_A 3RN6_A 3R0D_A 3O7U_A 1K70_A	0.98
4NST_A	4NST_A 6CKX_A 4CXA_A 5ACB_C 6B3E_A	1
2IO9_A	2IO9_A 3O98_A 2IOA_A 2IO7_A	1
4MK1_A	4MK1_A 4M5U_A 6NEL_A 4MK2_A 6NEM_A 4M5O_A 4M4Q_A 4M5R_A 4MK5_A 4W9S_A	1
3MDR_A	3MDR_A 3MDV_A 2Q9F_A 3MDM_A 3MDT_A 4J14_A 4ENH_A 4FIA_A	1
3DB8_A	3DB8_A 3DBD_A 3D5W_A 3DBC_A 3DB6_A 3DBE_A 3D5X_A 3DBF_A	0.98
6IIM_A	6IIM_A 6IIL_A 6IIK_A 6IIN_A	1
4Z9A_A	4Z9A_A 5KQL_A 5KQG_A 4Z9B_A 3N8I_A	1
4HNX_A	4HNX_A 4HNW_A 4XNH_A 4Y49_A	1
2V8P_A	2V8P_A 2VF3_A 2V2Z_A 2V2Q_A 2V2V_A 2V34_A	1
5T2Y_A	5T2Y_A 3BSW_A 3BSY_A 5TYH_A 3BSS_A 2VHE_A 3BFP_A	1
3Q2J_A	3Q2J_A 2BKK_A 1J7U_A 1L8T_A 2B0Q_A 3TM0_A	0.95
6HHV_A	6HHV_A 6HHW_A 6HHX_A 1G51_A	0.97
1FCP_A	1FCP_A 2FCP_A 1QKC_A 1QFG_A 1QJQ_A 2GRX_A 1QFF_A 1FI1_A 4CU4_A 1BY3_A 1BY5_A	1
3UWU_A	3UWU_A 3UWW_A 3UWV_A 3UWZ_A	1
4MDT_A	4MDT_A 4MQY_A 3P3G_A 3PS1_A 3PS3_A 4ISA_A 3PS2_A 4IS9_A	1
5KF2_A	5KF2_A 5KGP_A 5KGA_A 5KF9_A 5KGJ_A 5KF8_A	1
5B36_A	5B36_A 3VSD_A 1WKV_A 5B3A_A	0.96
5OGQ_A	5OGQ_A 5OGR_A 3S3Q_A 3S3R_A 3QSD_A	0.97
1KDP_A	1KDP_A 2FEO_A 2CMK_A 1KDT_A 1KDR_A	0.97
1HI4_A	1HI4_A 2C01_X 2C05_A 2C02_A 2BZZ_A 1HI3_A 1HI5_A	1
6IOA_A	6IOA_A 6IO9_A 6AJP_A 6IOC_A 6IOB_A	1
1CY8_A	1CY8_A 1CY0_A 1CY6_A 1CY1_A	0.97
2BS2_A	2BS2_A 2BS4_A 2BS3_A 1E7P_A 1QLB_A	1
1NUU_A	1NUU_A 1NUQ_A 1NUP_A 1NUS_A	1
1YEI_L	1YEI_L 1YEJ_L 1KN2_L 1KN4_L 1YEF_L 1YEG_L	1
6I0O_A	6I0O_A 6I0M_A 1NFB_A 1NF7_A 1JR1_A 1B3O_A	1
6BW5_A	6BW5_A 5O5E_A 6FWZ_A 5LEV_A	1
1OV4_A	1OV4_A 1J99_A 1EFH_A 3F3Y_A 4IFB_A 2QP3_A	1
3FC2_A	3FC2_A 5TA6_A 5TA8_A 2OU7_A 2OWB_A 3THB_A 3KB7_A 4A4L_A 4A4O_A 2YAC_A	0.96
1Q1Y_A	1Q1Y_A 3U7L_A 3U7K_A 3U7M_A 3U7N_A	0.96
1Q16_A	1Q16_A 3IR5_A 3IR7_A 3IR6_A 1SIW_A 1Y5L_A 1R27_A 3EGW_A	0.97
2JLB_A	2JLB_A 2XGM_A 2VSY_A 2XGS_A 2XGO_A 2VSN_A	1
6F5W_A	6F5W_A 5MXH_A 6FLU_A 6FHY_A 6FHX_A 5MXF_A	1
4TX6_A	4TX6_A 2XUC_A 2XTK_A 2XVN_A	0.95
4KAJ_A	4KAJ_A 5UXZ_A 5Y2Y_A 5VNP_A	1
1H17_A	1H17_A 1H18_A 1H16_A 3PFL_A	1
5FA5_A	5FA5_A 6CKC_A 5C9Z_A 6K1S_A 5EMK_A 5EMJ_A 5EML_A 4X61_A 4X63_A 5EMM_A 4GQB_A	0.99
4LNM_A	4LNM_A 4LNL_A 4LNJ_A 3WLX_B	0.98
2JI7_A	2JI7_A 2JI6_A 2C31_A 2JI8_A 2JIB_A 2JI9_A	0.99
5JF1_A	5JF1_A 5JF5_A 5JF8_A 5JF7_A 5JF4_A 5JF2_A 5JF3_A 5JF6_A	1
5EPH_A	5EPH_A 5EOO_A 5EUA_A 5EOE_A	1
2R5N_A	2R5N_A 2R8O_A 5HHT_A 2R8P_A	1
1T6X_A	1T6X_A 1T6Z_A 1T6Y_A 1S4M_A 1MRZ_A	1
1N63_B	1N63_B 1N61_B 1N5W_B 1N62_B 1ZXI_B 1N60_B	1
2DXE_A	2DXE_A 2DYA_A 2DXF_A 2DXD_A	0.97
2WU7_A	2WU7_A 3RAW_A 2WU6_A 6FYP_A 6RCT_A 6FYR_A 6FT7_A	0.98
4LGE_A	4LGE_A 4HY5_A 4MU7_A 4MTI_A 4LGU_A 4HY4_A	0.99
1USF_A	1USF_A 3ZOH_A 3ZOE_A 3ZOF_A	1
3ZMB_A	3ZMB_A 4UMJ_A 3ZMC_A 3ZOU_A 3ZL6_A	1
5YNQ_A	5YNQ_A 5YNB_A 5YN6_A 5YNM_A 5YNO_A 5YN8_A 5YNP_A 5YNJ_A	1
1MR2_A	1MR2_A 1MQE_A 1MK1_A 1MQW_A	1
4X2A_A	4X2A_A 4OPN_A 2ZA0_A 4KYH_A 4PV5_A	1
5GNS_A	5GNS_A 5GOF_A 5GOM_A 5GOE_A	1
1ZP9_A	1ZP9_A 1ZTF_A 1ZTH_A 3RE4_A 4JIN_A	1
1YLV_A	1YLV_A 1OHL_A 1H7P_A 1H7R_A 1W31_A 1H7N_A 1H7O_A 1EB3_A 1GJP_A	0.97
5BXR_A	5BXR_A 5BXS_A 4JAW_A 5BXT_A	1
3NYS_A	3NYS_A 3NYT_A 3NU7_A 3NUB_A	1
5GI8_A	5GI8_A 5GI6_A 5GI9_A 5GIG_A 5GI7_A 5GIF_A 5GIH_A	0.98
3I8P_A	3I8P_A 3HO2_A 2GFY_A 3HNZ_A 3HO9_A 2GFX_A 3G11_A 3G0Y_A 1B3N_A	1
4YOG_A	4YOG_A 4YOI_A 4YOJ_A 4YO9_A	0.98
1FQ7_A	1FQ7_A 1G0V_A 1FQ4_A 1DPJ_A 1FQ8_A 1FQ6_A 2JXR_A 1FQ5_A 1FMU_A	0.99
2GUF_A	2GUF_A 3M8D_A 3M8B_A 1NQH_A 1UJW_A 3RGM_A 2GSK_A	1
2R86_A	2R86_A 2R85_A 2R87_A 2R84_A	1
4UUX_A	4UUX_A 4CT9_A 4UUW_A 4UOC_A	1
4AU8_A	4AU8_A 1UNH_A 1UNL_A 1UNG_A	0.98
5A2Y_A	5A2Y_A 5A2X_A 5A2Z_A 5A2W_A	1
5H2U_A	5H2U_A 5DA3_A 6CZ4_A 6CZ3_A	1
2FPK_A	2FPK_A 2F1J_A 2I1Q_A 3FYH_A 2F1I_A	0.99
1ISH_A	1ISH_A 1ISJ_A 1ISG_A 1ISI_A	0.97
4N9Q_A	4N9Q_A 2V9C_A 3R6W_A 3KEG_A 3LT5_A 4N65_A	1
1JD3_A	1JD3_A 2AHC_A 1XLR_A 1TT8_A	1
1INI_A	1INI_A 1I52_A 1H3M_A 3N9W_A	1
2WQB_A	2WQB_A 4X3J_A 6MWE_A 3L8P_A 2P4I_A 2OSC_A 2OO8_X	1
3K5M_A	3K5M_A 3MAQ_A 3K5L_A 3K58_A 3K57_A 3K59_A	0.97
6ETD_A	6ETD_A 6GAX_A 6ETF_A 6ETH_A	1
1T8A_A	1T8A_A 2F32_A 2F47_A 2F2Q_A	1
5BOC_A	5BOC_A 4MOT_A 4LP0_A 4LPB_A 5BOD_A 5YIG_A	0.96
5Y7T_B	5Y7T_B 5OA7_A 5Y7R_B 5DAQ_A 6EOZ_A 5DAV_A 5OA8_A 5DAX_A 5OA4_A	0.99
1GXF_A	1GXF_A 1NDA_A 1BZL_A 1AOG_A	0.99
1ABF_A	1ABF_A 6ABP_A 1BAP_A 9ABP_A 8ABP_A 1APB_A	0.96
6CKK_A	6CKK_A 6CKM_A 1EYR_A 6CKL_A	1
4I7Z_C	4I7Z_C 4H0L_C 2E75_C 1VF5_C 4H13_C 2D2C_C 4PV1_C	1
5YJK_A	5YJK_A 5Y9L_A 2QXJ_A 2QXG_A 5FAH_A 2QXH_A	0.98
6T0E_A	6T0E_A 6SYR_A 6SZO_A 6SYV_A 6SZ4_A	0.95
3N9P_A	3N9P_A 3PUR_A 3PUQ_A 3N9N_A	0.97
3H4K_A	3H4K_A 6FMU_A 2X99_A 6FP4_A 2X8H_A 6FMZ_A	1
4PJV_A	4PJV_A 3KJD_A 3KCZ_A 4TVJ_A 4ZZX_A 4ZZY_A	1
5YLE_A	5YLE_A 5YLF_A 5ZJV_A 5K4P_A	1
6INI_A	6INI_A 6INF_A 6INH_A 6KVJ_A 6KVK_A 6KVL_A 6O88_A	1
5LV5_A	5LV5_A 5LV4_A 5FQN_A 5FQO_A 4C05_A 4C03_A 4C04_A 4C08_A	0.95
1FK1_A	1FK1_A 1MZM_A 1FK0_A 1FK6_A 1FK7_A 1FK3_A 1FK2_A 1FK5_A	0.96
1OC6_A	1OC6_A 1OC5_A 1OC7_A 1OCJ_A 1OCN_A 2BVW_A 1BVW_A	1
4BMK_A	4BMK_A 2W8W_A 2W8J_A 2XBN_A	1
1F5F_A	1F5F_A 6PYB_A 6PYF_A 6PYA_A 1LHO_A 1LHN_A 1LHW_A 1LHU_A 1LHV_A 1KDM_A	0.96
4H75_A	4H75_A 5JSJ_A 4MZG_B 5JSG_A	1
4GZM_A	4GZM_A 3TH5_A 4GZL_A 3SBD_A	0.96
5ZTN_A	5ZTN_A 6HDR_A 6HDP_A 3KVW_A 4AZF_A 5LXC_A 5LXD_A	0.96
3GF4_A	3GF4_A 3KYB_A 3INT_A 3INR_A	1
1EUU_A	1EUU_A 2BER_A 2BZD_A 1WCQ_A 1W8O_A	1
1MF0_A	1MF0_A 1MEZ_A 1LNY_A 2DGN_A 1MF1_A 1LON_A 1IWE_A 1LOO_A	0.95
3AGU_A	3AGU_A 3WAQ_A 2AWY_A 2AVK_A	1
4CZK_A	4CZK_A 4CZH_A 4CZL_A 4CZM_A 4CZG_A	1
4OCT_A	4OCT_A 4O61_A 4NRO_A 4NJ4_A 4NRQ_A 4NRM_A 4NRP_A	0.98
2OD9_A	2OD9_A 2QQF_A 2OD2_A 2QQG_A 1Q17_A 1SZC_A 1Q1A_A	0.97
6BC3_A	6BC3_A 6BC7_A 6BC4_A 6BC5_A 6O5U_A 6BC2_A 6NTI_A	1
4U9B_A	4U9B_A 4U9K_A 4U9G_A 4U9J_A	0.97
4J3R_A	4J3R_A 6GSG_A 5OR4_A 4J3P_A	1
4UEZ_A	4UEZ_A 4UEF_A 2V77_A 4UEE_A	1
4C57_A	4C57_A 4Y8D_A 4C58_A 4O38_A 5Y7Z_A	0.97
3SW8_P	3SW8_P 3SVJ_P 2AIE_P 3STR_P 2AIA_A 4EOX_P 2AI7_A 6OW7_P 6OW2_P	0.95
4I71_A	4I71_A 4I73_A 4I74_A 4I72_A	0.98
4CFE_A	4CFE_A 6B1U_A 4ZHX_A 6B2E_A 5ISO_A	1
5O8D_A	5O8D_A 5O86_A 5O8E_A 4CDN_A 4CDM_A	0.99
3PVR_A	3PVR_A 3PW8_C 3PW1_A 3PVY_A 3PVT_A	0.99
3IOG_A	3IOG_A 3IOF_A 1X8I_A 2QDS_A 2GKL_A	0.97
2OYL_A	2OYL_A 2OSX_A 2OYK_A 2OYM_A	1
2VN9_A	2VN9_A 2WEL_A 6BAB_A 5VLO_A 6AYW_A	0.98
3JDW_A	3JDW_A 7JDW_A 1JDX_A 6JDW_A	1
5EL1_A	5EL1_A 5EMU_A 5EKY_A 1JCL_A	0.97
3A39_A	3A39_A 2FLA_A 2AMS_A 5WQQ_A	0.98
3S7S_A	3S7S_A 4GL7_A 3EQM_A 5JL6_A 3S79_A 4GL5_A 5JKV_A 5JKW_A	0.98
4LIP_D	4LIP_D 5LIP_A 1HQD_A 1YS1_X 1YS2_X 2NW6_A	1
6CJW_A	6CJW_A 6CJH_A 6CK3_A 6CKI_A 6CK6_A 6CJE_A 6CJ5_A 2HW7_A 6CJY_A	0.96
5NPF_A	5NPF_A 5BX4_A 5BX2_A 5BX3_A 5BX5_A 5NCX_A 5OST_A 5O0S_A	0.95
2E76_B	2E76_B 4I7Z_B 4H13_B 1VF5_B 4PV1_B 2E74_B 2D2C_B	1
3NY6_A	3NY6_A 3ESS_A 2Q6M_A 3KI1_A 3KI5_A 3KI2_A 3KI6_A 3KI7_A 3KI0_A 3KI3_A 3KI4_A	0.97
3WGK_A	3WGK_A 3WGM_A 4DXD_A 3WGN_A	1
6J06_A	6J06_A 5ZXK_A 4N7U_A 5LYK_A	1
6B52_A	6B52_A 6B53_A 5TIX_A 6B54_A 5TIY_A 5TIW_A	1
5ZRL_A	5ZRL_A 5ZRG_A 5ZRI_A 5ZRH_A 5ZRO_A 5ZRK_A	1
3CW9_A	3CW9_A 3CW8_X 1T5D_X 2QW0_X 3DLP_X 2QVY_X 2QVZ_X 2QVX_X	1
5Z8A_A	5Z8A_A 6CBO_A 5Z83_A 5Z8K_A	1
2NRL_A	2NRL_A 2NX0_A 2NRM_A 3QM7_A 3QM5_A	0.96
3ZU2_A	3ZU2_A 4BKQ_A 5JAQ_A 3ZU5_A 3ZU4_A	1
2E4V_A	2E4V_A 2E4Y_A 2E4X_A 2E4W_A	1
5M24_A	5M24_A 3LBD_A 4LBD_A 1EXA_A 1EXX_A 1FCY_A 1FCX_A 1FCZ_A 1FD0_A	0.99
1RL3_A	1RL3_A 4JV4_A 1RGS_A 1NE4_A 1NE6_A	0.97
3BXH_A	3BXH_A 3BXF_A 3BXE_A 3BXG_A	0.96
3VEN_A	3VEN_A 3VER_A 3VET_A 3VF4_A 3VES_A 3VEZ_A 3VF2_A 3VEX_A	1
4JG7_A	4JG7_A 5O1S_A 4JG8_A 4JG6_A 4M8T_A 4MAO_A 4D9T_A 4D9U_A	0.95
5UIA_A	5UIA_A 5UIB_A 5UHZ_A 5UI9_A	1
5DD7_A	5DD7_A 5CM7_A 5CC8_A 5D9U_A	1
1Z4W_A	1Z4W_A 1Z4Y_A 1Z50_A 1Z4X_A 1Z4Z_A	1
1OWO_A	1OWO_A 1OWN_A 1QNF_A 1OWM_A 1TEZ_A	1
5T6H_A	5T6H_A 4CAV_A 5T6C_A 4CAW_A 5T6E_A 4CAX_A 5T5U_A 4UWI_A 4UWJ_A 4QBJ_A	0.97
5V2K_A	5V2K_A 5U6S_A 5U6M_A 5U6N_A	1
2JF4_A	2JF4_A 2JG0_A 2WYN_A 2JJB_A	0.95
4OPC_A	4OPC_A 4OPU_A 3ATQ_A 4OPD_A 3ATR_A	0.99
2YB0_A	2YB0_A 2YAZ_A 2YAY_A 2CJE_A	1
1MX3_A	1MX3_A 6CDR_A 6CDF_A 4U6S_A 4U6Q_A 2HU2_A 1HKU_A 1HL3_A	1
1FMJ_A	1FMJ_A 1X8L_A 1X8K_A 1X8J_A	1
4H0Y_A	4H0Y_A 1GIQ_A 1GIR_A 3BUZ_A	0.98
1E77_A	1E77_A 1H9A_A 1E7Y_A 2DPG_A 1H94_A	1
2AGS_A	2AGS_A 2FHR_A 1N1Y_A 1MZ5_A 1MZ6_A	0.96
1G0O_A	1G0O_A 1YBV_A 1G0N_A 1DOH_A	1
4YHK_H	4YHK_H 4YHM_H 4YHI_A 4YHO_H	1
2X6I_A	2X6I_A 2X6J_A 2X6F_A 2X6K_A	0.98
3O82_A	3O82_A 3O84_A 3O83_A 3U16_A 3U17_A	1
6S0E_A	6S0E_A 6S04_A 6S00_A 6S0F_A 6RZD_A	0.99
3N3I_A	3N3I_A 1HVC_A 2WHH_A 4Q5M_A	0.98
6G4B_A	6G4B_A 6G4F_A 6G4D_A 6G4E_A	1
4Y28_A	4Y28_A 5L8R_A 2WSC_A 2WSF_A 2WSE_A 2O01_A 4XK8_A 3LW5_A 4RKU_A	1
4R33_A	4R33_A 4R34_A 6HTK_A 6HTM_A	1
4LKV_A	4LKV_A 4ITL_A 4ITM_A 4EHY_A	1
4U9Y_A	4U9Y_A 3VWD_A 4U9Z_A 4B5P_A	0.98
1ND2_A	1ND2_A 1QJY_1 1QJX_1 1AYN_1 1NCR_A 1ND3_A 1QJU_1 1AYM_1	1
3UDI_A	3UDI_A 3UE0_A 3UDX_A 3UE1_A	1
2GN4_A	2GN4_A 2GN9_A 2GN8_A 2GNA_A	1
6P9G_A	6P9G_A 6NFT_A 6DXT_A 6DXH_A	1
1SZ7_A	1SZ7_A 2CFH_A 2PWN_A 1WC8_A	0.96
1JNQ_A	1JNQ_A 1HU9_A 1N8Q_A 1NO3_A 1IK3_A	1
2XN5_A	2XN5_A 2CEO_A 2XN6_A 2XN7_A 2XN3_A	1
4CD1_A	4CD1_A 4BR2_A 4BQZ_A 4BR5_A 4BR0_A 4CD3_A 3CJ9_A 3CJ7_A 3CJA_A	1
3DGA_A	3DGA_A 1J3J_A 1J3I_A 3DG8_A 1J3K_A	1
3AOW_A	3AOW_A 3WX9_A 3AV7_A 3AOV_A	1
2NXW_A	2NXW_A 2Q5Q_A 2Q5O_A 2Q5L_A	0.98
5KCV_A	5KCV_A 6HHI_A 4EJN_A 3O96_A 6HHJ_A 6HHF_A 6HHH_A 6HHG_A 6S9W_A 6S9X_A	0.98
6H6Q_A	6H6Q_A 6H6R_A 5M6M_A 5M6L_A 5OQW_A 5M6F_A 5M6E_A 5M6H_A	1
2O07_A	2O07_A 3RW9_A 2O06_A 2O0L_A	1
3ZUI_A	3ZUI_A 2CM9_A 3ZUO_A 2CM4_A	0.98
4Q6N_A	4Q6N_A 4WCN_A 4WCL_A 5D2R_A 4WCK_A	1
5UIL_A	5UIL_A 5UIN_A 5UIM_A 5UIK_A	1
6E3S_B	6E3S_B 6E3T_B 6E3U_B 4ZQD_B	0.97
4YP9_A	4YP9_A 4YRZ_A 1JX6_A 2HJ9_A	0.98
2XGI_A	2XGI_A 2XGB_A 6F9J_A 6F9H_A 2XG9_A 1B1Y_A	1
4QNR_A	4QNR_A 2C98_A 2C99_A 4QOS_A 2C96_A 2VII_A	1
2R46_A	2R46_A 2R45_A 2R4J_A 2R4E_A 2QCU_A	1
5Y1B_A	5Y1B_A 5Y0V_A 3S6T_A 3OZO_A 3WMC_A 3OZP_A 3WMB_A	1
5UNP_A	5UNP_A 6FYI_A 3NR9_A 6FYL_A 6FYK_A	0.96
6HJG_A	6HJG_A 6HJE_A 1W61_A 1W62_A	1
5M1I_A	5M1I_A 5M12_A 6GX8_A 5M16_A 6GWF_A 6GVD_A 6GTA_A 6GWG_A	1
4NJK_A	4NJK_A 4NJI_A 4NJJ_A 4NJG_A	1
4R43_A	4R43_A 4RCG_A 4WPU_A 4WPT_A 4WL8_A	1
6F30_A	6F30_A 6F33_A 6F2Y_A 6F2V_A	1
1L0O_A	1L0O_A 1TIL_A 1THN_A 1TH8_A	1
4QIR_A	4QIR_A 4QPE_A 4QHP_A 4QUO_A 4PU2_A 4PVB_A 4PW4_A 5DYF_A 4QME_A	0.96
4EIQ_A	4EIQ_A 2R0G_A 4EIP_A 2R0C_A 3EPT_A 2R0P_A	1
3I5Y_A	3I5Y_A 3I61_A 3I5X_A 3I62_A	0.97
4Y28_C	4Y28_C 3LW5_C 2WSE_C 2WSF_C	1
5CGX_A	5CGX_A 5CHJ_A 5CHM_A 5ZA2_B	0.96
1QMF_A	1QMF_A 5OIZ_A 5OJ0_A 5OJ1_A	1
1Y5I_C	1Y5I_C 1Y5N_C 1Y4Z_C 3IR5_C 1Y5L_C 3EGW_C	1
3DHC_A	3DHC_A 3DHA_A 4J5H_A 3DHB_A 5EH9_A 2BR6_A	0.96
4JVN_A	4JVN_A 4JVL_A 1HY3_A 4JVM_A 1G3M_A	0.97
2DC8_A	2DC8_A 1ITO_A 2DCC_A 2DCA_A 2DC7_A 2DCB_A 2DC9_A 2DCD_A 2DC6_A 1QDQ_A	0.98
3C0H_A	3C0H_A 3C0G_A 3MFS_A 3MFR_A	1
4II3_A	4II3_A 4II2_A 6O82_A 6O83_A 5UM6_A	1
3RQX_A	3RQX_A 3RQQ_A 3RQ8_A 3RQ2_A 3RQ6_A 3RQH_A 3RPZ_A 3RQ5_A	1
2CCD_A	2CCD_A 1SJ2_A 4C50_A 4C51_A	1
6C4N_A	6C4N_A 6PBP_A 6PBN_A 6PBT_A	0.98
3R9G_A	3R9G_A 3R9F_A 3R9E_A 3R96_A	1
6NRI_A	6NRI_A 6NRF_A 6BHV_A 6NRG_A 6NRJ_A 6NRH_A 5DS3_A	0.98
5VCV_A	5VCV_A 5VCY_A 5VCX_A 5VD0_A 5VD1_A 5VCW_A 5VD3_A 5VCZ_A	0.98
2CHL_A	2CHL_A 4HGS_A 2IZR_A 4G17_A 6GRO_A 4G16_A 4HGL_A 2IZS_A 2IZT_A 2IZU_A	0.95
3GAI_A	3GAI_A 3CI4_A 2R6T_A 3CI3_A 3CI1_A	1
5D9K_A	5D9K_A 3G51_A 4NW6_A 4NW5_A 4NUS_A 5D9L_A 4GUE_A 4EL9_A 3UBD_A	1
1OD7_A	1OD7_A 1ODA_A 1OD9_A 2BVE_A	1
4HZM_A	4HZM_A 4GVI_A 4GVH_A 4GVF_A	0.94
2ABS_A	2ABS_A 2A9Y_A 2A9Z_A 2AA0_A 2AB8_A 1DGM_A 1LII_A 1LIJ_A 1LIK_A	1
5FBD_A	5FBD_A 5FBG_A 5FBC_A 5FBF_A 5FB9_A 5FBB_A	1
3TZO_A	3TZO_A 5DE9_A 2D0E_A 2D09_A 1SE6_A 1T93_A 1S1F_A	1
4P74_C	4P74_C 4P72_C 4P75_C 4P73_C	0.95
6AIP_A	6AIP_A 6AIM_A 6AIK_A 6AI9_A	0.98
6MWW_A	6MWW_A 6MWH_A 6MWZ_A 6MVN_A 6MWL_A	0.98
2NQG_A	2NQG_A 2R9F_A 2G8E_A 2NQI_A 2G8J_A 2R9C_A	0.97
4E2X_A	4E2X_A 3NDJ_A 3NDI_A 4E33_A 4E2Z_A 4E30_A 4E2Y_A 4E32_A	1
1MC1_A	1MC1_A 1MBZ_A 1MB9_A 1JGT_A	1
3D54_A	3D54_A 2HS0_A 2HS4_A 2HS3_A 2HRY_A	1
4FR0_A	4FR0_A 4RSR_A 4FSD_A 6CX6_A 5EG5_A 4KW7_A	0.97
2X2W_A	2X2W_A 1OHB_A 1OH9_A 1GSJ_A 1GS5_A 2WXB_A	1
6CZ5_A	6CZ5_A 4PXA_A 5E7J_A 5E7M_A	1
4UCV_A	4UCV_A 4UCS_A 4UCT_A 4UCU_A 4UCR_A 4UCO_A 4UFZ_A 3UQ8_A 3PN1_A	1
1PIV_1	1PIV_1 1VBA_1 1VBC_1 1VBE_1 1VBB_1	0.97
5M9B_A	5M9B_A 5NC3_A 5NR2_A 5NC4_A 6R1F_A 6Q5E_A	1
4RYI_A	4RYI_A 4RYO_A 4RYN_A 4RYR_A	1
6I8Y_A	6I8Y_A 6QPL_B 6I8B_B 6I8L_B	1
5MDJ_L	5MDJ_L 3RGW_L 5D51_L 5MDL_L 4IUD_L	1
2IPN_A	2IPN_A 2IPM_A 2FVY_A 2FW0_A 1GLG_A 2QW1_A	1
5F9E_A	5F9E_A 2JED_A 4Q9Z_A 4RA5_A	1
5CKU_A	5CKU_A 4B63_A 4B69_A 4B65_A 4B67_A	1
4WN3_A	4WN3_A 4WML_A 2PRZ_A 2PS1_A	1
3O19_A	3O19_A 3O22_A 4IMN_A 5WY9_A 4IMO_A	1
6UFN_A	6UFN_A 5TD7_A 6UIM_A 6UFO_A 6UHV_A 6UIL_A 6UIJ_A 6UHU_A 6UII_A	0.97
4WBG_A	4WBG_A 5ZYB_A 5F1F_A 5K1D_A 5K1F_A 1ZKJ_A	0.97
2FSV_C	2FSV_C 1U28_C 1U2G_C 2FRD_C	0.98
3HFZ_A	3HFZ_A 1JJC_A 1B7Y_A 3TEH_A 2IY5_A	1
5WT5_A	5WT5_A 5WT4_A 6KG1_A 6KG0_A 5WT2_A 5WT6_A	1
5L1R_A	5L1R_A 5L1Q_A 5L1T_A 5L1P_A 5L1W_A	1
4ANB_A	4ANB_A 4AN9_A 4AN3_A 4AN2_A 3OS3_A 3ORN_A 3WIG_A 3SLS_A	0.97
4PD8_A	4PD8_A 4PB1_A 4PD6_A 3TIJ_A 4PDA_A 4PD9_A 4PD7_A 4PB2_A 4PD5_A	0.94
5CI7_A	5CI7_A 4WNP_A 6MNH_A 6QAS_A 4WNO_A	1
4MR7_A	4MR7_A 4MRM_A 4MS3_A 4MR9_A 4MQE_A 4MS4_A 4MQF_A 4MS1_A 4MR8_A	0.97
3C6O_B	3C6O_B 2P1N_B 2P1P_B 3C6P_B 2P1Q_B 2P1O_B 3C6N_B	0.97
6KFZ_A	6KFZ_A 5XT5_A 5XT6_A 5ZSO_A	0.98
3M8M_A	3M8M_A 1MNP_A 1YZP_A 3M5Q_A	1
5IGW_A	5IGW_A 5IGZ_A 5IGY_A 5IH0_A 5IGV_A 5IH1_A	1
3HYG_A	3HYG_A 3HY7_A 3HY9_A 3LJT_A 3B8Z_A	0.96
3OCZ_A	3OCZ_A 3OCV_A 3OCX_A 3SF0_A 3OCW_A 3OCU_A	1
4PVG_A	4PVG_A 3MOW_A 3O5X_A 4RDD_A	1
6DEO_A	6DEO_A 6DEP_A 6DEQ_A 6DEL_A 6DER_A 6DEM_A 6DEN_A 6DEK_A 6DES_A	1
2UVN_A	2UVN_A 2UUQ_A 2WHF_A 2WH8_A 2WGY_A	0.98
3GH4_A	3GH4_A 3SUW_A 3SUV_A 3SUS_A 3SUR_A 3GH5_A 3SUU_A 3SUT_A 3GH7_A	1
5I29_A	5I29_A 5I1Q_A 5MG2_A 6BQD_A	1
4H2B_A	4H2B_A 4H1Y_P 4H2G_A 4H2F_A 4H2I_A 4H1S_A	1
6Q7V_A	6Q7V_A 6Q7U_A 6Q7W_A 4JVI_A 4JVD_A 4JVC_A 6B8A_A	0.98
4IUD_S	4IUD_S 5D51_S 4IUC_S 4IUB_S 5MDL_S	1
4IPJ_A	4IPJ_A 4IPI_A 2WQP_A 6PPZ_A 6PPY_A 1XUZ_A	0.97
4YDU_A	4YDU_A 4WQ5_A 3ZET_B 3ZEU_B	0.94
3KKP_A	3KKP_A 3KKQ_A 3PIR_A 1X1R_A	1
1Y21_A	1Y21_A 1YJH_A 1SI6_X 1NTF_A	1
1YRB_A	1YRB_A 2OXR_A 1YR8_A 1YR7_A	0.98
1Z8P_A	1Z8P_A 1Z8O_A 1EGY_A 1EUP_A 1JIN_A 1JIP_A	1
3H3K_A	3H3K_A 3RX7_A 3RX5_A 3RX8_A 3H2W_A	1
4ZFY_B	4ZFY_B 4ZGR_B 4ZFW_B 4ZFU_B 4ZLB_B 4Z9W_B 4ZBV_B	1
4RZQ_A	4RZQ_A 4MV7_A 4MV8_A 4MV4_A 4MV3_A 6OI8_A 4MV6_A 4MV1_A	1
4C5B_A	4C5B_A 4C5A_A 4C5C_A 1IOW_A 1IOV_A 2DLN_A	1
5VRG_A	5VRG_A 5N6H_A 5VRH_A 5XHQ_A	1
4V2K_A	4V2K_A 4WQC_A 4WQD_A 4WQ9_A	1
1WMA_A	1WMA_A 3BHM_A 2PFG_A 3BHJ_A 4Z3D_A	1
4PTF_A	4PTF_A 4M8O_A 6QIB_A 6H1V_A	1
5NPB_A	5NPB_A 5I24_A 5NPE_A 5I23_A 5NPC_A 5NPD_A	1
1J1F_A	1J1F_A 1V9H_A 1UCC_A 1J1G_A 1UCA_A 1UCD_A	1
5B1U_A	5B1U_A 6K4X_A 5B15_A 6K4T_A 3VQZ_A 5AXO_A 5AYA_A 5AXR_A	0.98
4PG1_A	4PG1_A 4PGI_A 4KVS_A 4KVR_A 4PGK_A 4PG0_A 4KVQ_A 2OC5_A 4TW3_A	0.97
4HHO_A	4HHO_A 6GMU_A 4Q1U_A 6H0A_A 3SRG_A	1
4KIT_B	4KIT_B 5URJ_A 5URM_A 5URK_A 4F92_B 4F93_B	1
5WGS_A	5WGS_A 5WGX_A 5WGV_A 5WGY_A 5WGZ_A	1
6HB5_A	6HB5_A 6HB7_A 6HB6_A 6I5Y_A	0.99
2Q0J_A	2Q0J_A 5HIQ_A 5HIP_A 5HIO_A 3DH8_A 5HIS_A	0.98
3RE5_A	3RE5_A 3RDO_A 3RDM_A 3RDQ_A	1
6I8M_A	6I8M_A 6I8T_A 3PAX_A 2PAX_A 1A26_A 1PAX_A 4PAX_A 1EFY_A	0.99
4XD8_A	4XD8_A 4XDM_A 4XKO_A 4XKA_A 4XCL_A 4XCJ_A 4XC0_A	0.98
5O7F_A	5O7F_A 5O4Z_A 5O70_A 5O1U_A 5O58_A	1
3S0E_A	3S0E_A 3RZS_A 3S0D_A 3S0B_A	1
6G29_A	6G29_A 6G2C_A 6G2F_A 6G27_A 6G2B_A 6G24_A 6G2O_A 6G25_A 6G2E_A	1
3ZV9_A	3ZV9_A 3ZVF_A 3ZVD_A 3ZVE_A 3ZVG_A 3ZVA_A 3ZVC_A 3ZVB_A	0.99
2YLL_A	2YLL_A 3RPM_A 4AZ6_A 4AZB_A 2YL6_A 2YL8_A 4AZ5_A 4AZ7_A	1
6G3G_A	6G3G_A 6RX8_A 6G3H_A 6G3I_A	1
6IAR_A	6IAR_A 6CHZ_A 6V87_A 6V8T_A 6PSJ_A	0.97
3I64_A	3I64_A 3I5U_A 3I58_A 3I53_A	1
3CA1_A	3CA1_A 3CAH_A 3CA6_A 3CA5_A 3CA3_A 3C9Z_A	1
6CTS_A	6CTS_A 2CSC_A 4CSC_A 1CSC_A 3CSC_A	0.94
4E8Y_A	4E8Y_A 4E8W_A 4E84_A 4E8Z_A	1
1DR1_A	1DR1_A 1DR3_A 1DR6_A 1DR5_A 1DR4_A 1DR2_A 8DFR_A 1DR7_A	1
4MFQ_A	4MFQ_A 4MFP_A 4MFK_A 6IIX_A 4Q36_A 4Q38_A	0.93
1D0L_A	1D0L_A 1QDR_A 1QUT_A 1D0K_A 1D0M_A 1QUS_A	1
3Q7A_B	3Q7A_B 3Q75_B 3Q7F_B 3Q79_B 3SFY_B 3Q78_B 3SFX_B	1
4EYJ_A	4EYJ_A 4EYM_A 5EKN_A 5EKO_A	0.97
4PHH_A	4PHH_A 4PHG_A 4PHF_A 1KY2_A 1KY3_A	0.98
6P12_B	6P12_B 6P11_B 6P10_B 6NYV_B 6P14_A 6NYW_B	0.95
5TDF_A	5TDF_A 5TDE_A 5TET_A 5TDM_A 5TDZ_A 5TES_A 3MWE_A 3MWD_A	0.99
4XDU_A	4XDU_A 4XDT_A 4IG1_A 4IFZ_A 4XDR_A 4IFX_A 4IFW_A	0.99
1LPO_A	1LPO_A 1LPS_A 1LPM_A 1LPN_A 1LPP_A 3RAR_A	1
2H77_A	2H77_A 2H79_A 4LNX_A 3JZB_A	0.98
1ZPL_A	1ZPL_A 3F64_A 1O9V_A 1O9W_A 2BSC_A	1
6GEV_A	6GEV_A 5L7E_A 6GGG_A 5MWY_A 6GG8_A 5MWP_A 5L7G_A 5L7H_A	0.97
4OHV_A	4OHV_A 4OI0_A 4OHZ_A 4OHY_A 4OHW_A	1
4BVD_A	4BVD_A 4BVC_A 4BV5_A 3KIV_A 4BV7_A	1
1L0C_A	1L0C_A 1KUX_A 1KUY_A 1KUV_A	1
3WWE_A	3WWE_A 3WL8_A 3WL7_A 3WWC_A 3WL5_A	0.98
6EYJ_A	6EYJ_A 4C16_A 6EYI_A 4CSY_A 6EYK_A	0.98
6EXQ_A	6EXQ_A 6EX8_A 2P7U_A 6EXO_A 2P86_A	1
4DTH_A	4DTH_A 4GQK_A 4E1D_A 4DTF_A 4DTL_A	0.97
1F6M_A	1F6M_A 1CL0_A 1TRB_A 1TDF_A	1
6GQL_A	6GQL_A 6GQK_A 6GQM_A 6GQJ_A	0.99
1DKO_A	1DKO_A 1DKP_A 4TSR_A 1DKQ_A	1
1FXS_A	1FXS_A 1BSV_A 1BWS_A 1E7R_A 1E7Q_A	0.99
3D2I_A	3D2I_A 3D2K_A 3DAJ_A 3D15_A 3DJ7_A 3DJ5_A 3D14_A 3DJ6_A	0.97
5ENB_A	5ENB_A 3MB3_A 5ENI_A 5ENC_A 5ENF_A 5ENJ_A 5ENH_A 5ENE_A	1
2WQ6_A	2WQ6_A 2WQ7_A 3CVW_A 3CVV_A	1
5HVK_A	5HVK_A 5HVJ_A 3S95_A 5L6W_L 5NXC_L	0.96
2Z55_A	2Z55_A 3WQJ_A 2EI4_A 1VGO_A	1
4E2J_A	4E2J_A 6NWL_A 3GN8_A 6NWK_A 5UFS_A	1
4F1T_A	4F1T_A 4YZN_A 4F1O_A 4YZM_A 4F1M_A	1
1DRW_A	1DRW_A 1DRU_A 1DRV_A 1DIH_A	1
2X68_A	2X68_A 2V7K_A 2V7L_A 2V7M_A 2X66_A	0.95
5L6E_A	5L6E_A 5L6D_A 5K7U_A 5K7W_A	1
4K88_A	4K88_A 4K87_A 4HVC_A 5V58_A 5VAD_A	1
3AHE_A	3AHE_A 3AHH_A 3AHD_A 3AHG_A 3AHJ_A 3AHI_A 3AHF_A 3AHC_A	0.98
1N1E_A	1N1E_A 1M67_A 1EVZ_A 1N1G_A 1JDJ_A 1M66_A	0.97
4OCQ_A	4OCQ_A 4OCO_A 4OCP_A 4OCK_A 4WH2_A 4WH1_A 4WH3_A	0.97
3HBG_A	3HBG_A 1SOX_A 3R19_A 3HBQ_A 3R18_A	1
4XMH_A	4XMH_A 4XMF_A 4XME_A 5M6J_A	0.97
5WZU_A	5WZU_A 5Y5E_A 5WZV_A 5WZW_A 5WZO_A 5WZT_A 5WZS_A	0.99
4F8O_A	4F8O_A 4F8P_A 4F8L_A 4F8N_A	1
3E16_B	3E16_B 3FVF_B 3E0N_B 3E0P_B	1
3FIT_A	3FIT_A 2FHI_A 1FHI_A 1FIT_A 6FIT_A 5FIT_A 2FIT_A	1
4GEE_A	4GEE_A 4GFN_A 4KSH_A 4K4O_A 4HXW_A 4GGL_A 4KSG_A 4KTN_A	0.97
1GXZ_A	1GXZ_A 1OG4_A 1OG3_A 1OG1_A	0.95
3BL7_A	3BL7_A 5OSY_A 3BLA_A 3BL9_A	0.98
6BQK_A	6BQK_A 4NWL_A 4NWK_A 6BQJ_A	0.98
1CSR_A	1CSR_A 1AL6_A 6CSC_A 1CSI_A 1AMZ_A 1CSS_A 1CSH_A	1
5FXE_A	5FXE_A 5FXF_A 5FXD_A 5FXP_A	1
4ASK_A	4ASK_A 6F6D_A 5OY3_A 2XUE_A	1
3TKU_A	3TKU_A 5OTE_A 5OTF_A 4UAL_A 4UAK_A 3QFV_A	0.95
3W6O_A	3W6O_A 3W6N_A 3W6P_A 4H1U_A 4H1V_A	1
3S2N_A	3S2N_A 3K5X_A 3ITC_A 3S2L_A 3S2J_A 3ISI_X 3S2M_A	1
1QGU_A	1QGU_A 1H1L_A 1QH8_A 1QH1_A	1
5KAU_A	5KAU_A 5KCB_A 5KAW_A 5KAT_A	1
4XAQ_A	4XAQ_A 5CNJ_A 4XAS_A 5CNI_A	1
2JJE_A	2JJE_A 2CJG_A 2JJH_A 2JJG_A 2CJH_A	1
4JB0_A	4JB0_A 4FB4_A 4F8J_A 4EYO_A 4EYQ_A 3TX6_A	0.99
4ZSG_A	4ZSG_A 5BYZ_A 5BYY_A 4ZSJ_A 4ZSL_A 6HKN_A 5O7I_A 6HKM_A	0.98
1FOC_A	1FOC_A 1QYZ_A 1C52_A 1R0Q_A 3VNW_A	0.95
2X5W_A	2X5W_A 3IW2_A 3IW1_A 2XC3_A	1
5MHB_A	5MHB_A 1L6Y_A 1I8J_A 1B4E_A	0.95
5U1E_A	5U1E_A 5U1I_A 5U0T_A 5U19_A 5U0N_A 5U18_A	1
4J6D_A	4J6D_A 4J6C_A 4J6B_A 4JBT_A	1
5JCM_A	5JCM_A 5JCN_A 5JCL_A 5JCK_A 5JCI_A	1
2BWM_A	2BWM_A 4UP4_A 2C4D_A 2C25_A	1
6EUQ_A	6EUQ_A 6OOP_A 4ZP0_A 4ZOW_A	1
5O2N_A	5O2N_A 5O2O_A 5O24_A 5MPQ_A	1
6J85_A	6J85_A 6J88_A 6J87_A 6J86_A	1
2VXN_A	2VXN_A 1AMK_A 1QDS_A 1IF2_A 1N55_A 2Y63_A	1
1NHG_A	1NHG_A 2NQ8_A 1NHW_A 1NNU_A	1
3TYK_A	3TYK_A 3W0N_A 3W0P_A 3W0O_A 3W0S_A	1
3UB6_A	3UB6_A 3UB9_A 3UB7_A 3UB8_A	1
5FCZ_A	5FCZ_A 5FD0_A 1JAK_A 1HP5_A 1M04_A	1
[truncated: 256 more rows]

## Sheet: Sheet2
Level-2: a set of protein pairs belonging to the same superfamily from the SCOP database but with no significant sequence similarity (pairwise similarity using Blosum 62 < 30%) with any other protein in the set.
Representatives	PDB Members	Ligand	SCOP Family	Average Seq Identity	Average M-dist Score	Residue-Residue Alignments
5DX5_A	5DX5_A 1E5F_A 1AKA_A 1XEY_A	PLP	c.67.1.0 c.67.1.3 c.67.1.1 c.67.1.6	0.19	0.57	SER-A-209(1.0) LYS-A-212(0.33) ILE-A-92(0.67) SER-A-87(0.33) TYR-A-113(0.33) ASP-A-187(0.67) THR-A-211(0.33) ILE-A-221(0.33) ALA-A-222(0.33) GLU-A-156(1.0) PHE-A-190(0.67) THR-A-116(0.33) MET-A-89(0.67) GLY-A-88(1.0) THR-A-189(0.67) LEU-A-342(0.33)
1F52_A	1F52_A 2BVC_A 4Z9M_A	ADP	d.128.1.1 d.128.1.0 d.128.1.2	0.23	0.65	PHE-A-225(0.5) HIS-A-269(0.5) ARG-A-344(1.0) ARG-A-355(0.5) THR-A-223(0.5) ALA-A-353(0.5) ARG-A-224(0.5) SER-A-273(0.5) GLU-A-357(1.0) ALA-A-222(0.5) PRO-A-128(1.0) HIS-A-271(1.0) GLU-A-207(0.5) LEU-A-125(0.5) GLU-A-129(1.0) GLY-A-127(1.0)
3ZIA_D	3ZIA_D 2ZFL_A 3H4M_A 4NE2_A 3KX2_B 1MV5_B 3CR7_A	ADP	c.37.1.11 c.37.1.9 c.37.1.20 c.37.1.6 c.37.1.19 c.37.1.12 c.37.1.4	0.22	0.65	TYR-D-345(0.33) PHE-D-424(0.17) VAL-D-161(0.83) LYS-D-163(1.0) VAL-D-165(1.0) GLY-D-160(1.0) GLY-D-158(1.0) GLY-D-162(1.0) THR-D-164(1.0) ALA-D-159(0.83)
3ELU_A	3ELU_A 5WZ1_A 1NT2_A	SAM	c.66.1.0 c.66.1.25 c.66.1.3	0.24	0.76	GLY-A-86(1.0) SER-A-56(0.5) ALA-A-59(0.5) HIS-A-110(0.5) ARG-A-84(0.5) CYS-A-82(0.5) TRP-A-87(0.5) VAL-A-132(1.0) GLU-A-111(0.5) ILE-A-147(1.0) ASP-A-146(1.0) GLY-A-85(0.5) TYR-A-103(1.0) GLY-A-81(1.0) SER-A-130(0.5) GLY-A-58(0.5) ASN-A-131(1.0) LEU-A-105(1.0) GLY-A-83(1.0) PHE-A-133(1.0) THR-A-104(1.0)
6ZYZ_A	6ZYZ_A 1IY8_A 3HAD_B 1XCB_A	NAD	c.2.1.0 c.2.1.2 c.2.1.6 c.2.1.12	0.2	0.56	ASP-A-43(1.0) ILE-A-117(0.67) GLY-A-19(1.0) GLN-A-45(0.33) VAL-A-192(0.33) ILE-A-24(1.0) PHE-A-190(0.33) CYS-A-65(0.33) ILE-A-44(1.0) ALA-A-145(0.33) THR-A-144(1.0) SER-A-22(0.33) ASN-A-93(0.67) TYR-A-159(0.33) VAL-A-67(0.33) LYS-A-163(0.33) SER-A-146(0.67) GLY-A-25(0.67) GLY-A-23(0.67) GLY-A-191(0.33) ALA-A-94(0.67) ILE-A-96(0.33) GLY-A-95(0.67) THR-A-68(0.33) PRO-A-189(0.33) ASP-A-66(0.33)
5OL2_C	5OL2_C 1JQI_A 2DDH_A	FAD	e.6.1.0 e.6.1.1 e.6.1.2	0.15	0.81	GLY-C-130(1.0) ILE-C-360(1.0) PHE-C-155(1.0) PHE-C-122(0.5) LEU-C-124(1.0) THR-C-208(1.0) GLY-C-363(0.5) TYR-C-361(1.0) GLY-C-123(0.5) THR-C-131(1.0) THR-C-125(1.0) GLU-C-362(0.5) ILE-C-357(1.0) LYS-C-200(0.5) ILE-C-156(1.0) THR-C-364(1.0) GLU-C-366(0.5) THR-C-157(0.5)
3F6R_A	3F6R_A 1WSB_A 2R96_A 1X77_A	FMN	c.23.5.0 c.23.5.1 c.23.5.8 c.23.5.4	0.22	0.69	PHE-A-101(0.33) TRP-A-60(0.67) ALA-A-59(0.67) GLU-A-16(0.67) GLY-A-13(1.0) ASN-A-14(1.0) CYS-A-102(0.33) SER-A-93(1.0) ASP-A-95(0.33) THR-A-15(1.0) SER-A-10(0.67) SER-A-11(0.67) GLY-A-94(1.0) TYR-A-98(0.33) THR-A-12(0.67) SER-A-58(1.0) HIS-A-100(0.33)
1E29_A	1E29_A 5V2C_V 1EB7_A 2OZ1_A	HEC	a.3.1.1 a.3.1.0 a.3.1.5 a.3.1.8	0.12	0.48	GLN-A-39(0.67) HIS-A-41(1.0) HIS-A-92(0.33) ALA-A-62(0.33) LEU-A-59(0.33) PHE-A-75(0.67) PHE-A-33(0.67) THR-A-36(0.67) SER-A-81(0.33) PRO-A-93(0.33) CYS-A-40(1.0) ASP-A-58(0.33) TYR-A-82(0.33) THR-A-119(0.33) LEU-A-54(0.67) TYR-A-88(0.67) LEU-A-76(0.33) MET-A-104(0.33) LEU-A-72(0.67) SER-A-53(0.33) THR-A-48(0.33) VAL-A-115(0.67) CYS-A-37(1.0)
4YTN_B	4YTN_B 6MYQ_B 1E9M_A	FES	d.15.4.0 d.15.4.2 d.15.4.1	0.29	0.83	CYS-B-109(1.0) SER-B-96(0.5) ILE-B-93(1.0) SER-B-88(0.5) GLY-B-95(1.0) LEU-B-69(1.0) GLY-B-92(1.0) CYS-B-89(1.0) LEU-B-107(1.0) CYS-B-94(1.0) ARG-B-87(0.5) CYS-B-97(0.5)
1QUF_A	1QUF_A 2VYQ_A 1JA1_A 1CQX_A	FAD	c.25.1.1 c.25.1.0 c.25.1.4 c.25.1.5	0.16	0.85	SER-A-80(1.0) VAL-A-99(1.0) ALA-A-160(0.67) CYS-A-98(1.0) TYR-A-303(0.33) ARG-A-100(1.0) CYS-A-117(1.0) SER-A-59(0.67) SER-A-118(1.0) ARG-A-77(1.0) VAL-A-116(1.0) TYR-A-104(0.67) GLY-A-115(1.0) LEU-A-78(1.0) GLU-A-301(0.33) TYR-A-79(1.0) LEU-A-102(1.0) THR-A-157(0.67)
3RV3_A	3RV3_A 3OUZ_B 4C5B_A	ADP	d.142.1.2 d.142.1.0 d.142.1.1	0.24	0.8	HIS-A-209(0.5) TYR-A-203(1.0) ILE-A-157(1.0) GLU-A-201(1.0) LYS-A-116(1.0) LYS-A-159(1.0) VAL-A-131(0.5) GLN-A-233(0.5) GLY-A-165(1.0) GLY-A-164(1.0) GLY-A-166(0.5) LEU-A-278(1.0) GLY-A-163(1.0) LYS-A-202(1.0) ILE-A-287(1.0) HIS-A-236(0.5) ILE-A-437(0.5) GLU-A-276(0.5) MET-A-169(0.5) ARG-A-167(1.0) GLU-A-288(1.0) LEU-A-204(0.5)
6IYH_B	6IYH_B 1SPG_B 2BMM_A	HEM	a.1.1.0 a.1.1.2 a.1.1.1	0.17	0.6	LEU-B-31(0.5) PHE-B-45(0.5) PHE-B-85(0.5) PHE-B-106(0.5) PHE-B-42(1.0) ASN-B-102(0.5) HIS-B-63(0.5) LEU-B-141(0.5) SER-B-70(1.0) THR-B-38(1.0) VAL-B-67(1.0) TYR-B-41(0.5) PHE-B-103(0.5) LEU-B-88(1.0) THR-B-66(0.5) PHE-B-91(0.5) HIS-B-92(1.0) VAL-B-98(0.5) LEU-B-96(0.5)
5FXF_A	5FXF_A 1AHV_A 1JRP_A	FAD	d.145.1.0 d.145.1.1 d.145.1.3	0.21	0.62	LEU-A-162(1.0) PRO-A-82(0.5) SER-A-156(1.0) PRO-A-127(0.5) TYR-A-91(0.5) LEU-A-381(0.5) THR-A-106(1.0) TYR-A-168(0.5) ILE-A-226(0.5) VAL-A-166(0.5) VAL-A-227(0.5) ASP-A-163(1.0) GLY-A-165(0.5) GLY-A-86(1.0) TYR-A-471(0.5) LEU-A-152(0.5) ASN-A-89(0.5) SER-A-84(1.0) ASP-A-151(0.5) LYS-A-87(1.0) ARG-A-472(0.5) GLY-A-225(0.5) THR-A-85(1.0) PRO-A-150(0.5) HIS-A-390(0.5) ASN-A-88(1.0) GLY-A-159(1.0) GL…

## Sheet: Sheet3
Level-4: Constitute protein sets previously reported in literature of entirely different sites binding to the same ligand
PDB ID
3PNL
3M49
3HYO
3NYQ
3SBX
2ZKJ
1CKM
3L31
4KNZ
3RV3
3EVD
3QXH
3CYI
3LY6
3KEU
3QUR
3M6A
2CDU
3T7M
3QH8
2XWL
2FQX
3R1R
2QV7
2Z86
2B56
3H5N

## Sheet: Sheet4
Level-5: random site pairs that are totally unrelated
PDB-1	PDB-2
1I8T_FAD_A_450.pdb	6H4W_FQQ_A_403.pdb
6J76_NAP_A_501.pdb	6HKP_OGA_A_412.pdb
3E8T_UQ8_A_221.pdb	4JIE_BMA_A_508.pdb
3S0I_CIS_A_301.pdb	3R7X_QSN_A_264.pdb
2JI7_OXT_A_1566.pdb	5FZA_80Q_A_1758.pdb
4X6F_3XU_A_301.pdb	5O2N_NAG_A_705.pdb
2WJN_BCB_M_402.pdb	1PTR_PRB_A_3.pdb
2HAR_OCC_A_1001.pdb	4ZZZ_FSU_A_2019.pdb
3A4V_NAD_A_3001.pdb	5UHZ_89Y_A_402.pdb
3ZQA_NDP_A_1500.pdb	5K1W_TNF_A_402.pdb
2H7S_HEC_A_415.pdb	2IPF_FFA_A_3.pdb
4BF4_HEM_A_1407.pdb	6G0N_XYP_A_401.pdb
5KMS_NAD_A_602.pdb	6H4S_FQE_A_403.pdb
6DD6_FAD_A_601.pdb	3W7T_BMA_A_1003.pdb
3KDU_NKS_A_501.pdb	1PEA_ACM_A_386.pdb
4QJK_COA_A_301.pdb	3TLX_AMP_A_245.pdb
1EFV_FAD_A_599.pdb	5CPO_XEN_A_401.pdb
5XZF_8J0_A_501.pdb	5DTK_5F3_A_306.pdb
3NOA_5BC_A_1.pdb	5EFC_GTP_A_501.pdb
5OY1_HEM_A_401.pdb	3G6M_CFF_A_1.pdb
5KKZ_HEM_A_1001.pdb	3XIS_XYS_A_393.pdb
5I7S_NAD_A_301.pdb	6UQ8_MLA_A_604.pdb
1ZID_ZID_A_300.pdb	5AI0_JF6_A_1554.pdb
4ZA2_NAD_D_701.pdb	5RAM_S3V_A_1801.pdb
4XVD_NAP_A_401.pdb	1A8U_BEZ_A_295.pdb
4ID9_NAD_A_403.pdb	5RNT_PGP_A_105.pdb
3TQH_NDP_A_500.pdb	5LM6_H32_A_504.pdb
4MPY_NAD_A_501.pdb	2W11_2OP_A_1202.pdb
5Q0G_9F7_A_301.pdb	1A4G_ZMR_A_466.pdb
5L2K_6UL_A_411.pdb	2OD6_OHA_A_300.pdb
5VG6_NDP_A_401.pdb	5A3U_R8J_A_1421.pdb
3PQ8_HDE_A_761.pdb	4WS5_5NU_A_301.pdb
5N4P_VCA_A_203.pdb	5NOZ_L99_A_201.pdb
2I99_NDP_A_502.pdb	4XNH_IHP_A_901.pdb
4BWI_CYC_A_1422.pdb	5M92_Y8I_A_512.pdb
2VIE_VG0_A_1448.pdb	4CGA_QLW_A_0.pdb
4KVX_ACO_A_201.pdb	6R19_JON_B_202.pdb
5H86_BCO_A_201.pdb	5XZ7_F6P_A_407.pdb
4E33_0N2_A_503.pdb	6FA4_D1W_A_203.pdb
6R27_JQ2_A_601.pdb	6AX3_2MR_A_501.pdb
5DJQ_HEC_C_402.pdb	2PI4_GH3_A_902.pdb
6LOC_EKL_A_601.pdb	5RNT_PGP_A_105.pdb
5HIW_HEM_A_401.pdb	3I0A_3ET_A_181.pdb
1OZP_ACO_A_601.pdb	4L17_DNQ_A_301.pdb
5VJ0_HEM_A_500.pdb	1BE6_TCA_A_276.pdb
6TEK_FAD_A_301.pdb	3UT3_EMJ_B_401.pdb
2BLE_5GP_A_1344.pdb	5O7N_9NK_A_305.pdb
3QKM_SM9_A_1.pdb	6WUW_UAY_A_602.pdb
6P7G_E7M_A_801.pdb	1U8X_G6P_X_902.pdb
3GMM_C8P_A_300.pdb	5PON_8RA_A_201.pdb
4N8J_COA_C_501.pdb	4L9P_FII_B_608.pdb
6DCB_SAH_A_701.pdb	5HDR_H79_A_504.pdb
5YBB_SAM_A_601.pdb	5NAP_DZ7_A_611.pdb
6MWE_919_A_1203.pdb	7DHE_B85_A_201.pdb
2NWB_HEM_A_401.pdb	2VVG_ADP_A_1351.pdb
5KOS_6VS_A_402.pdb	2QEB_HSM_A_145.pdb
3E88_G96_A_1.pdb	4DT2_0LV_A_504.pdb
4ORR_PE3_A_401.pdb	3FBW_BEZ_A_501.pdb
5EIA_5O2_A_603.pdb	2ACO_VCA_B_501.pdb
7NBM_U7K_A_301.pdb	4O4R_20V_A_601.pdb
6ECT_SAM_A_1300.pdb	1V0Y_HI5_A_1515.pdb
2C6E_HPM_A_1389.pdb	6VC3_QWJ_A_301.pdb
4BYF_AOV_A_1001.pdb	3E10_FMN_A_501.pdb
3EWR_APR_A_169.pdb	6FL8_TIY_A_501.pdb
1XD1_6SA_A_501.pdb	4CHS_GS8_A_1217.pdb
3SBD_GNP_A_500.pdb	6TY1_SIA_I_402.pdb
5FKP_6UL_A_1287.pdb	1AC8_TMZ_A_296.pdb
5OVL_NAP_A_1001.pdb	5F2W_5UP_A_403.pdb
6A4H_9QF_A_401.pdb	5TJH_POP_A_501.pdb
5WNG_B4Y_A_900.pdb	5BYB_4WY_A_402.pdb
2FFQ_GSP_A_355.pdb	5TU5_DST_A_401.pdb
3G6H_G6H_B_1.pdb	6CW0_R78_A_201.pdb
3VWD_ACO_A_201.pdb	6KRH_NMN_A_402.pdb
6VSW_RG7_A_501.pdb	6OIW_T8T_A_603.pdb
3M8D_CNC_A_701.pdb	2E40_LGC_A_1001.pdb
1IT6_CYU_A_501.pdb	3OLI_HSD_A_503.pdb
5U3Q_7UJ_A_501.pdb	7CBO_NAG_A_901.pdb
6ASL_FMN_A_501.pdb	6MO0_JVJ_A_1201.pdb
3B98_HEM_A_600.pdb	3TB6_ARB_A_400.pdb
1CSC_CMC_A_700.pdb	4LMT_CQD_A_201.pdb
5U2D_OBH_A_601.pdb	1EW8_PAE_A_556.pdb
1EL4_CTZ_A_197.pdb	3KOQ_FMN_A_300.pdb
4PHG_2UJ_A_202.pdb	5KTT_LMR_A_402.pdb
2REX_GNP_B_500.pdb	3KQY_ES0_A_290.pdb
5INI_HXC_A_601.pdb	3VRA_EPH_D_201.pdb
1AD8_MDL_H_250.pdb	3IF6_TLA_A_267.pdb
1O2H_CR3_A_246.pdb	6SI5_LEQ_A_401.pdb
3LGM_HEM_A_200.pdb	6TUM_TAR_A_301.pdb
4ZPF_4QD_A_501.pdb	6FCI_ADE_A_202.pdb
6MEN_ADQ_A_500.pdb	3G2X_TYD_A_201.pdb
4D89_BXD_A_501.pdb	5KFX_DTP_A_507.pdb
6K8D_UPG_A_301.pdb	6P3A_NQP_A_4000.pdb
1EXX_961_A_450.pdb	5NDX_8U8_A_713.pdb
2ZAF_FAD_A_500.pdb	1Q13_TES_A_501.pdb
3VSX_R32_A_402.pdb	2VDM_AGG_B_1462.pdb
2C7G_ODP_A_502.pdb	6XVG_8L9_A_404.pdb
2D5A_COA_A_200.pdb	1ZXV_MFM_A_9002.pdb
6L0R_E1R_A_401.pdb	1BFV_STG_H_200.pdb
3IVI_2LI_A_1.pdb	2WHQ_HI6_A_1543.pdb
6C5M_J81_A_302.pdb	7BS2_SRO_A_302.pdb
3FMK_FMK_A_361.pdb	5NAP_DZ7_A_611.pdb
1LSO_NAD_A_350.pdb	1GT5_BZQ_A_1160.pdb
4H44_OPC_B_202.pdb	6K5H_URA_A_401.pdb
5VC5_96M_A_601.pdb	4KWK_CSS_A_302.pdb
1LSO_NAD_A_350.pdb	6IDE_A1U_A_301.pdb
4JYG_1NY_A_501.pdb	5L96_6RZ_A_2001.pdb
2GD6_ACO_A_751.pdb	2Q0Y_UNL_A_156.pdb
5MN5_GTP_A_401.pdb	3DWB_5HD_A_816.pdb
4OHP_2TJ_A_701.pdb	6P0K_NLV_B_503.pdb
3AE0_GGS_A_1001.pdb	2WMT_ZYT_A_1271.pdb
4WX6_3VK_A_301.pdb	4I5X_FLF_A_401.pdb
2HS8_FMN_A_1401.pdb	2QEB_HSM_A_145.pdb
4DPF_0LG_A_500.pdb	2I1X_LI1_A_612.pdb
2ZW5_COA_A_402.pdb	3SAD_040_A_802.pdb
2BH4_HEC_X_1123.pdb	3RF4_FUN_A_201.pdb
2HGS_ADP_A_500.pdb	5A3U_R8J_A_1421.pdb
6XUQ_O1T_A_604.pdb	1E47_13P_P_304.pdb
1NL6_750_A_501.pdb	6O6E_MLA_B_616.pdb
6V3T_ACO_A_301.pdb	1AET_1MZ_A_296.pdb
4ZA7_FZZ_A_602.pdb	3CND_SP5_B_803.pdb
2CN0_F25_H_1246.pdb	6GQW_F8T_A_203.pdb
2YJ2_YJ2_A_1221.pdb	6X7D_UT4_A_201.pdb
3AHR_FAD_A_1.pdb	1ZSN_TN2_A_500.pdb
5E0X_5KD_A_900.pdb	1M99_GTS_A_220.pdb
3JR7_PG6_A_299.pdb	1KZU_RG1_B_42.pdb
5I3R_IDK_A_401.pdb	5WI0_AQ1_A_901.pdb
3BUZ_TAD_A_500.pdb	3KTQ_DCT_A_113.pdb
3II4_3II_A_465.pdb	4AX6_UWU_A_600.pdb
3LFC_Z86_A_361.pdb	3AAS_GUS_A_1001.pdb
6VEI_NDP_A_501.pdb	2J7F_GI3_A_1446.pdb
5KOQ_6VR_A_402.pdb	3D45_7MG_A_651.pdb
3QK5_QK5_A_600.pdb	5A7O_7WH_A_1356.pdb
4GVT_0SG_A_301.pdb	3SVH_KRG_A_2.pdb
1O3E_696_A_246.pdb	6UAH_LMP_A_303.pdb
1I7G_AZ2_A_469.pdb	5QE6_JHA_A_401.pdb
4QMS_1N1_A_401.pdb	2BY6_BAM_X_4222.pdb
7JQ4_XM2_A_401.pdb	2DW5_BFB_A_800.pdb
5AHM_IMP_A_501.pdb	4DA5_0H7_A_502.pdb
4ZI2_GNP_A_301.pdb	2RDN_AKG_A_279.pdb
6BKU_DXV_A_501.pdb	2WHI_1AZ_A_501.pdb
3NVD_OAN_A_646.pdb	4AGM_P86_A_400.pdb
4CYQ_YAU_A_1000.pdb	8ICO_AZT_A_338.pdb
6X3N_ULV_A_701.pdb	1K1W_GLC_A_660.pdb
6BP1_GCP_A_201.pdb	4REI_3MV_A_201.pdb
3D2I_AK3_A_1.pdb	3IT3_3AM_A_343.pdb
6D0Y_GTA_A_201.pdb	2RBP_266_A_1001.pdb
3RBV_NAP_A_334.pdb	2IMA_GB4_A_600.pdb
4EJM_NAP_A_402.pdb	5QAM_GA6_A_301.pdb
5MU6_KFK_A_505.pdb	1GNM_U0E_A_100.pdb
6Z8X_0G6_H_301.pdb	3LMZ_CIT_A_1.pdb
1YT7_3FC_A_301.pdb	5RAX_S9J_B_1801.pdb
3NE7_COA_A_161.pdb	2C8A_NCA_A_1252.pdb
5VQS_9KD_A_601.pdb	1H84_NBA_A_591.pdb
4G1B_HEM_A_401.pdb	5LM6_H32_A_504.pdb
5W0N_2KH_A_1402.pdb	1KLT_PMS_A_400.pdb
2A9K_NAD_B_400.pdb	4CXQ_KAP_A_502.pdb
3U9Y_09L_A_1165.pdb	2V8G_BAL_A_600.pdb
4PZS_ACO_A_1701.pdb	2XN7_T44_A_1355.pdb
5QCV_E5A_A_401.pdb	7BRA_CXS_A_501.pdb
6K0T_CTU_A_501.pdb	6X85_UTV_B_901.pdb
5V58_8X1_A_1601.pdb	6JY4_CDL_L_101.pdb
3WZE_BAX_A_1201.pdb	1FKG_SB3_A_108.pdb
5RL0_VEG_A_1001.pdb	1ONH_WY4_A_400.pdb
6C92_EQJ_A_401.pdb	6Q0O_1PE_B_301.pdb
7BDO_TBK_A_401.pdb	1RHQ_0ZZ_A_551.pdb
1ZHY_CLR_A_1001.pdb	6HI6_G5Z_A_1203.pdb
6H3F_NAP_A_600.pdb	6EPX_BQW_A_1201.pdb
6PVI_OZ7_A_501.pdb	2YI1_ADP_A_1727.pdb
6AFK_SAM_A_301.pdb	1W9B_CGT_M_999.pdb
2RC6_FAD_A_415.pdb	1H46_RNP_X_1433.pdb
3LGP_50X_A_485.pdb	2QYU_B3P_A_1.pdb
4EA1_3RX_A_301.pdb	5RAE_S5A_A_1801.pdb
5CKR_57M_A_401.pdb	7ALR_RQK_A_504.pdb
6J5L_B9C_A_801.pdb	4J2H_1PE_A_307.pdb
3DBG_HEM_A_500.pdb	2VFL_C5P_A_1293.pdb
5D4U_SAM_A_301.pdb	4QOO_RCO_A_503.pdb
5VD0_8X7_A_401.pdb	5UM6_8EA_A_1102.pdb
7TAA_ABC_A_479.pdb	6AFL_73H_A_201.pdb
1O38_653_A_246.pdb	1PIV_W71_1_303.pdb
1ME9_IMP_A_602.pdb	6Z6R_UQK_A_804.pdb
4QIY_WWX_A_302.pdb	2B3F_GAL_A_3310.pdb
5O6J_9M8_A_2006.pdb	4JN0_1MJ_A_302.pdb
2CMF_F11_A_1536.pdb	5D9U_ADP_A_405.pdb
2RE8_GSU_A_998.pdb	3Q75_FII_B_522.pdb
3OWA_FAD_A_601.pdb	5NEK_AZM_B_302.pdb
1CGL_0ED_A_1.pdb	6GWG_FEK_A_609.pdb
1DWE_0G6_H_1.pdb	2GX6_RIP_A_301.pdb
1SFQ_0G6_B_301.pdb	4KWK_CSS_A_302.pdb
5FQR_QHG_A_1546.pdb	1AX9_EDR_A_999.pdb
1WUN_P5B_H_2001.pdb	4H1U_FLC_A_801.pdb
4QHY_GCP_A_502.pdb	5ACK_SVQ_A_600.pdb
6DIV_GKA_A_1201.pdb	3WH8_NHE_A_501.pdb
6W81_X77_A_401.pdb	5FBI_5WD_A_302.pdb
1LHD_DI2_H_400.pdb	5QPE_AWG_A_406.pdb
5ZWH_9KX_A_501.pdb	5WAU_TGL_A_608.pdb
6V8N_QS1_A_1704.pdb	3RVH_HQ2_A_503.pdb
4APU_OR8_A_1933.pdb	5R55_RYP_A_401.pdb
4GXD_0SG_A_301.pdb	2WRF_SIA_D_1497.pdb
4U9Y_COA_A_201.pdb	5YHE_8UX_A_604.pdb
5AR7_SR8_A_1311.pdb	6OTZ_N8G_A_604.pdb
5ZQ7_NAD_A_1101.pdb	4WEF_FSI_A_609.pdb
6UYC_QLV_A_501.pdb	6DA5_G1J_A_602.pdb
2Y1O_T26_A_500.pdb	5S8F_ZHA_A_1501.pdb
5DM2_5D9_A_302.pdb	1O0M_U2P_A_1101.pdb
7JVY_VKV_A_201.pdb	5CTU_54X_A_303.pdb
1XUR_PB5_A_2001.pdb	3ONB_LDT_A_600.pdb
1PW8_H2A_A_400.pdb	3QWI_CUE_A_272.pdb
1GQA_HEC_A_131.pdb	1AHX_HCI_A_411.pdb
2BAB_ODD_A_1001.pdb	6GFH_K7V_A_501.pdb
1DTP_APU_A_200.pdb	1OII_AKG_A_1302.pdb
2X5W_K2B_A_1429.pdb	3MDO_P6G_A_404.pdb
6OJP_7LP_A_309.pdb	4YRT_781_A_502.pdb
1RDT_L79_A_463.pdb	5NEL_NHT_B_302.pdb
2JDC_CAO_A_1147.pdb	6D34_IPA_A_202.pdb
3V9T_17L_A_501.pdb	4MIY_INS_D_402.pdb
4PW3_MSS_A_401.pdb	2BUI_OCA_A_905.pdb
6DGQ_GBV_A_501.pdb	6LEO_THJ_A_401.pdb
2CMF_F11_A_1536.pdb	4ZBF_4M7_A_400.pdb
3DST_GRG_B_334.pdb	5J1Y_P87_A_302.pdb
6JY3_CDL_A_606.pdb	4RVI_G52_A_500.pdb
3VKD_FPQ_A_900.pdb	1E7Y_BG6_A_501.pdb
3PKE_Y10_A_286.pdb	5JSP_DQY_A_302.pdb
4CID_ANP_A_1540.pdb	2DW6_TAR_A_1001.pdb
6WUI_UBG_A_401.pdb	4JHZ_1KV_A_701.pdb
3A9E_REA_B_1.pdb	4QX4_3E2_A_402.pdb
4R2M_ANP_A_202.pdb	5A7S_S2X_A_1364.pdb
5DYZ_140_C_502.pdb	6CWN_6LA_A_301.pdb
5YJL_NAP_A_601.pdb	5TE4_BU3_G_515.pdb
6K0I_UPG_A_402.pdb	5FXF_BEZ_A_601.pdb
1PW1_HEL_A_400.pdb	4YRG_4HU_A_502.pdb
3NDI_SAM_A_601.pdb	6CY7_2BA_A_401.pdb
5HCZ_60E_A_1102.pdb	6EPV_BQT_A_1202.pdb
5TLT_7ED_A_601.pdb	4PNT_IQD_A_1202.pdb
6UCS_Q41_A_401.pdb	3MDR_GJZ_A_506.pdb
3TWJ_07R_A_1.pdb	2RAV_WO6_A_801.pdb
4JHQ_B6F_A_201.pdb	5PO6_8SS_A_203.pdb
5JFS_6K0_A_4000.pdb	6G25_EHQ_A_401.pdb
3ENS_ENS_B_301.pdb	6M6D_NJX_A_502.pdb
6S41_KUB_A_701.pdb	1IOE_XMA_A_401.pdb
3HIW_C2X_A_260.pdb	2J8C_PC1_M_1312.pdb
6OFK_CRO_A_301.pdb	6MEL_CIT_B_501.pdb
2H57_GTP_A_201.pdb	2WHP_HI6_A_1543.pdb
2X2E_GDP_A_1744.pdb	5VNL_CLT_B_1102.pdb
3EGL_PLM_A_275.pdb	1LZX_HAR_A_770.pdb
3SP7_03B_A_210.pdb	3L66_BU3_A_2176.pdb
3KQC_LGK_A_301.pdb	6T87_URO_A_602.pdb
1ZTL_737_A_248.pdb	5DU8_5FK_A_301.pdb
5W10_CMP_A_201.pdb	4RXR_DCP_A_701.pdb
2Q15_3MR_A_386.pdb	2FG6_SN0_X_345.pdb
3UFL_508_A_449.pdb	6IKM_SPD_A_404.pdb
4TMB_FMN_A_501.pdb	2ALW_MNM_A_4001.pdb
1DAY_GNP_A_340.pdb	6FNC_DWK_A_301.pdb
2C7X_NRB_A_1408.pdb	3ITC_CIT_A_503.pdb
6QIP_HDW_A_602.pdb	6JKF_BV0_A_501.pdb
5L3Q_GNP_A_502.pdb	3WW1_ROR_B_402.pdb
1R08_W42_1_900.pdb	4RPX_DCP_A_401.pdb
1V2X_SAM_A_400.pdb	2XWO_SLM_A_1309.pdb
5ZLP_ATP_A_501.pdb	4FU7_1UP_A_305.pdb
6QRJ_ANP_A_601.pdb	7A13_QW5_A_508.pdb
3UEQ_OTU_A_701.pdb	2Q9U_FMN_A_601.pdb
5D6E_94A_A_501.pdb	1PXJ_CK2_A_500.pdb
6W8V_SAH_A_1701.pdb	4RRZ_LUR_A_705.pdb
3A0B_PQ9_D_1042.pdb	3H9R_TAK_A_1.pdb
3HFB_ML4_A_401.pdb	1TSN_UFP_A_265.pdb
4RSY_B3N_A_701.pdb	1WDA_BAG_A_801.pdb
5LBW_FAD_A_302.pdb	4H19_0YR_A_410.pdb
1CZH_FMN_A_170.pdb	6TNK_NO5_A_402.pdb
2BWO_SCA_A_500.pdb	5YAS_FAC_A_300.pdb
2JJ3_JJ3_A_1499.pdb	4ARB_C57_A_1543.pdb
3PFT_FMN_A_401.pdb	6P7I_O3P_A_402.pdb
4NCT_2K2_A_501.pdb	4TPW_33R_A_302.pdb
5D6E_94A_A_501.pdb	4O0M_ATP_A_802.pdb
2WEB_PP4_A_326.pdb	6XK9_V4M_C_501.pdb
3NHT_U46_A_1.pdb	1CJE_FES_A_150.pdb
5W6O_9X1_A_501.pdb	3HKA_FIX_A_428.pdb
6KU8_AG7_A_501.pdb	6E6T_HVV_A_302.pdb
1NT1_T76_A_247.pdb	3FUE_11S_A_710.pdb
2ANM_CDO_H_1001.pdb	3I0Q_AMP_A_400.pdb
6MOO_A5F_A_302.pdb	5HH6_60N_A_402.pdb
3X2W_ATP_A_403.pdb	4K7G_CIT_B_901.pdb
6M6D_NJX_A_502.pdb	6HL7_CP_A_401.pdb
4FTR_5HK_A_301.pdb	1LZX_HAR_A_770.pdb
4MEC_ZNH_A_300.pdb	3N3H_CIT_A_323.pdb
5TMT_7FJ_A_601.pdb	2PD9_FID_A_600.pdb
6BY8_FNV_A_601.pdb	1GVR_TNL_A_500.pdb
6H77_ATP_A_401.pdb	4L7I_SAM_B_501.pdb
6NT2_SAH_A_401.pdb	3W8D_DXX_A_302.pdb
7NB5_U68_A_301.pdb	6WA8_ATP_A_501.pdb
3CVV_FO1_A_522.pdb	3CIJ_WO4_A_400.pdb
4DK7_0KS_A_501.pdb	5A4M_SF3_S_404.pdb
6VLU_R2Y_A_702.pdb	6ALP_SIN_A_402.pdb
1INV_EQP_A_500.pdb	4LWC_1XU_A_201.pdb
1RRM_APR_A_389.pdb	2B8J_SPM_A_653.pdb
2NXE_SAM_A_302.pdb	3O87_BSG_A_1.pdb
4FTR_5HK_A_301.pdb	3CB3_LGT_A_601.pdb
4OA5_SAH_A_301.pdb	4AY8_COM_A_500.pdb
4RNW_FMN_A_401.pdb	2YHG_BTB_A_1945.pdb
1PK0_EMA_A_1999.pdb	2C73_RSA_A_601.pdb
2AIB_ERG_A_475.pdb	6LOJ_GDP_B_601.pdb
2XKA_GSP_A_900.pdb	6AXQ_C2Y_A_1203.pdb
3STR_3LI_P_209.pdb	1VR3_UNL_A_201.pdb
4CAV_2XQ_A_1494.pdb	6VW7_FES_A_301.pdb
5ZV2_LEV_A_801.pdb	5XG5_A2G_A_201.pdb
3FI3_JK2_A_600.pdb	2VDJ_HSE_A_1298.pdb
3ZVD_G83_A_1190.pdb	4XIS_XYS_A_394.pdb
4EIF_HEC_A_101.pdb	3CFB_SPB_L_301.pdb
4UFG_D6J_H_1249.pdb	6S5M_KWH_A_401.pdb
5G0W_9NU_B_1271.pdb	1O5X_3PY_A_3300.pdb
5XAA_TG1_A_1003.pdb	4IKZ_AFS_A_607.pdb
6GXB_FF5_A_302.pdb	2FHK_MFN_A_600.pdb
6N5H_AUB_A_401.pdb	4IGQ_OGA_A_502.pdb
6V6O_QQM_A_1202.pdb	2D4V_FLC_A_3001.pdb
4YQI_4GX_A_301.pdb	3OO4_NTE_A_142.pdb
6N3Z_KC4_A_401.pdb	5V8V_90D_A_502.pdb
3BR5_RHQ_A_201.pdb	3X00_ZOF_A_201.pdb
4CZL_ADP_A_1349.pdb	5T9G_GIF_A_901.pdb
5I02_PK2_A_402.pdb	2BK5_ISN_A_601.pdb
5V5N_EDH_A_501.pdb	3WI1_MGT_A_501.pdb
6P3O_SAH_A_401.pdb	3WKB_S0I_A_603.pdb
1ZUC_T98_A_201.pdb	4U6S_PPY_A_402.pdb
2Y4I_ATP_B_1932.pdb	4Y3F_78B_A_407.pdb
4ZSH_4XW_A_501.pdb	4Y2R_49O_A_602.pdb
5KCT_OB7_A_601.pdb	7AQF_RV2_A_401.pdb
5TSU_LPI_C_501.pdb	4WR8_3TX_C_201.pdb
6H77_ATP_A_401.pdb	4I7Z_8K6_A_305.pdb
6SLF_LJ8_A_403.pdb	1NSU_GLA_A_1400.pdb
1FI1_RIF_A_1022.pdb	5HHZ_ZME_A_601.pdb
1R30_SAM_A_501.pdb	7BQV_F4U_A_501.pdb
2JLD_AG1_A_1385.pdb	1FWE_HAE_C_989.pdb
2X97_RX4_A_1615.pdb	6KJT_SIN_A_401.pdb
4BBF_O19_A_2229.pdb	6Z3B_CIT_A_402.pdb
4I9I_1DY_A_1402.pdb	1RXE_MNB_A_151.pdb
4TMB_FMN_A_501.pdb	4V31_DUR_A_151.pdb
5MHT_SAH_A_328.pdb	4JMC_PYR_A_401.pdb
6I22_FMN_A_401.pdb	4CXR_2BG_A_502.pdb
4BRC_AU1_A_1397.pdb	5F4Z_5V4_A_408.pdb
4OMR_CAA_A_301.pdb	5G0G_TSN_A_1427.pdb
4ZOF_PRP_A_402.pdb	5Y6D_8PL_A_304.pdb
1Q5D_EPB_A_450.pdb	1NHV_154_A_5001.pdb
6HBW_HEM_A_153.pdb	4NUC_435_A_201.pdb
2V8A_CYC_A_1081.pdb	4XYC_2K9_A_900.pdb
2XY9_3ES_A_1636.pdb	3WH8_NHE_A_501.pdb
3AT6_HEM_B_147.pdb	1LZO_PGA_B_7251.pdb
3ZVG_G86_A_1190.pdb	3LBA_HPA_A_290.pdb
4KN7_1RM_C_1401.pdb	5F32_5V7_A_403.pdb
4TN6_PFO_A_401.pdb	1OIK_C26_A_1300.pdb
5KCT_OB7_A_601.pdb	3FVB_HEM_A_162.pdb
5NU8_PLM_A_201.pdb	3KZQ_PG6_A_209.pdb
1PGG_IMM_A_1.pdb	1O5X_3PY_A_3300.pdb
3QVF_ADP_A_1260.pdb	4CHP_IMV_A_1217.pdb
5VS5_9J7_A_300.pdb	1D6V_HOP_H_401.pdb
2VAU_V20_A_1333.pdb	2VIP_L1R_A_1247.pdb
1K21_IGN_H_999.pdb	5UGB_8BM_A_9001.pdb
6PEU_ATP_A_500.pdb	6H38_FKK_A_302.pdb
3O73_FAD_A_238.pdb	1U0J_ADP_A_491.pdb
4MWE_2EN_B_807.pdb	2BF6_SIA_A_1692.pdb
6TK1_RET_A_301.pdb	2X2M_X2M_A_2016.pdb
2V0W_FMN_A_1547.pdb	5REX_T4V_A_404.pdb
4UFF_6V2_H_1248.pdb	1IVD_ST1_A_471.pdb
5TRJ_23E_A_601.pdb	6WYO_TSN_A_504.pdb
6OP9_DB8_A_1101.pdb	2BY8_BAM_X_4222.pdb
1DQA_COA_A_101.pdb	5ALO_A0J_A_1551.pdb
3NWL_NDP_A_528.pdb	1M49_CMM_A_201.pdb
1QSH_HEG_B_147.pdb	5DGI_5A2_A_402.pdb
2BRP_SIE_A_1000.pdb	1SBZ_FMN_A_1401.pdb
3CL9_MTX_A_602.pdb	3UQY_F4S_S_403.pdb
5ONE_9YQ_A_501.pdb	4FRC_0VY_A_303.pdb
6VHW_R2V_A_501.pdb	6MCZ_ACD_A_501.pdb
4YQ4_4G3_A_301.pdb	3RH2_UNL_A_301.pdb
6SBQ_7ML_A_1102.pdb	3QQK_X02_A_497.pdb
4FLJ_Y08_A_503.pdb	3N6E_XFN_A_800.pdb
5HBJ_5Y8_A_401.pdb	2JBH_5GP_A_1230.pdb
5LQ9_72K_A_301.pdb	1TSN_UFP_A_265.pdb
2LH7_HEM_A_154.pdb	6NFH_KLM_A_701.pdb
4ZJW_4P1_A_501.pdb	5D3T_56Y_A_201.pdb
4AJA_TAP_A_501.pdb	1RWQ_5AP_A_900.pdb
4EFH_ADP_A_403.pdb	6BJQ_BDP_A_701.pdb
5OTQ_AUH_A_403.pdb	4NQ6_3R9_A_304.pdb
5WWR_SFG_A_501.pdb	5YH8_8UX_A_602.pdb
4BQH_9VU_A_1539.pdb	5DLW_5D5_A_905.pdb
6HNZ_GH5_A_301.pdb	2B7B_GDP_A_0.pdb
1Y8H_HEM_A_142.pdb	2VD4_P21_A_1454.pdb
2RH1_CAU_A_408.pdb	3RZB_02Z_A_458.pdb
3V13_3YH_A_481.pdb	1ABF_FCA_A_307.pdb
4O12_2QG_A_601.pdb	3UZA_T4G_A_330.pdb
3RWQ_3RW_A_1.pdb	4E1S_OLC_A_502.pdb
4WKN_TDI_A_301.pdb	2JAL_YLL_A_1446.pdb
5FTB_ANP_A_1434.pdb	2YBS_S2G_A_1359.pdb
6CZN_FNJ_A_601.pdb	6LG9_ECU_A_201.pdb
2BHH_RYU_A_1299.pdb	5KGS_6SR_A_502.pdb
2YAA_ATP_A_1302.pdb	4GP2_DMA_A_403.pdb
3I28_34N_A_999.pdb	4DZ1_DAL_A_301.pdb
3ZXT_ACP_A_1277.pdb	3GM0_B41_A_600.pdb
4Z2L_M6F_A_501.pdb	4M5H_YH2_A_302.pdb
5KZL_HEM_A_301.pdb	2CVW_TTP_A_1001.pdb
5WWR_SFG_A_501.pdb	1NHU_153_A_5001.pdb
1AE8_AZL_H_600.pdb	3HKV_3AB_A_1025.pdb
1JL7_HEM_A_148.pdb	4LV2_N95_A_401.pdb
1U2G_APR_A_500.pdb	7RNT_2AM_A_105.pdb
3G3M_5FU_A_1000.pdb	6IOH_HSE_A_401.pdb
3PSY_RB9_A_1001.pdb	6MMC_ADP_A_203.pdb
3V13_3YH_A_481.pdb	3AKH_AHR_A_541.pdb
4K18_1OB_A_402.pdb	1W1A_NDG_1_1261.pdb
4Q1C_2XM_A_301.pdb	5QIZ_J64_A_301.pdb
1A4L_DCF_A_353.pdb	3RQ6_APR_A_279.pdb
2Y6F_M9F_A_1332.pdb	1KDS_NPB_A_364.pdb
3PYH_3YH_A_481.pdb	4LH7_1X8_A_401.pdb
4FB4_DHC_A_401.pdb	5RNT_PGP_A_105.pdb
5M7G_FB7_B_501.pdb	4MYM_BTB_A_201.pdb
6SP0_COA_A_601.pdb	2X0W_X0W_B_1291.pdb
7BVB_UD1_A_500.pdb	4HQZ_HED_A_201.pdb
6WQ3_SAH_A_7101.pdb	2W0A_CII_A_1450.pdb
1QKC_ALB_A_1022.pdb	7KOJ_Y94_A_501.pdb
5KU8_6XK_A_425.pdb	4HK6_5NU_A_402.pdb
5TA6_79D_A_1000.pdb	6MLW_JVA_A_502.pdb
5XAB_TG1_A_1002.pdb	7JVU_SHH_A_404.pdb
6WKF_FDF_A_401.pdb	5NFN_AKG_A_502.pdb
1Y8H_HEM_A_142.pdb	3O6H_O25_A_268.pdb
4I10_1BS_A_504.pdb	6DE2_ATP_A_601.pdb
5VGR_GDP_A_501.pdb	2X5U_BCB_M_1324.pdb
6J81_B8X_A_600.pdb	7AGS_DXX_A_901.pdb
6VLH_R2A_B_308.pdb	4LV9_20J_A_602.pdb
7KJA_ACP_A_1002.pdb	6IP0_AKG_A_601.pdb
1C8V_PLP_B_900.pdb	4G4X_DAL_A_201.pdb
1I52_CTP_A_1001.pdb	4YW1_SIA_A_801.pdb
3P8N_L4T_A_188.pdb	5QIU_J5M_A_501.pdb
5CNT_UDP_A_801.pdb	4P5B_FAD_A_301.pdb
5VJS_9D7_A_202.pdb	4TR9_38D_A_401.pdb
6QMR_J6T_A_301.pdb	4Y56_47J_A_406.pdb
1H35_R01_A_800.pdb	4Z1V_OGA_A_601.pdb
4E1K_0N5_A_505.pdb	4N14_WR7_A_501.pdb
4MWE_2EN_B_807.pdb	4C7F_GC2_A_1511.pdb
4X7X_3ZP_A_303.pdb	5X20_AOT_A_402.pdb
5N0X_SAM_A_501.pdb	5NIJ_CIT_A_502.pdb
5UHG_RFP_C_1201.pdb	3C3A_3PG_A_417.pdb
5X0I_FBP_A_601.pdb	2QKN_245_A_1536.pdb
6HX8_GXN_B_502.pdb	4RJD_TFP_A_203.pdb
6QRG_JET_A_301.pdb	3M14_BEV_A_505.pdb
1KQW_RTL_A_135.pdb	5THY_GDS_B_502.pdb
1W5S_ADP_A_700.pdb	5UKW_BG6_A_601.pdb
2IJM_ATP_A_690.pdb	3UEC_1PE_A_146.pdb
3ADS_IMN_A_2.pdb	2J3S_DIO_A_3331.pdb
3F7U_AG4_A_265.pdb	5J8O_6GZ_A_201.pdb
3LA6_ADP_A_1000.pdb	5G3J_CPS_A_1777.pdb
3TU7_0BM_H_1.pdb	3S1E_ZIP_A_536.pdb
4C5D_X0R_A_2000.pdb	5QOM_LDV_A_307.pdb
4HZT_0ZA_A_504.pdb	5G3J_CPS_A_1777.pdb
5K85_COA_C_801.pdb	1GW2_FER_A_601.pdb
5U6B_7YS_A_9001.pdb	6TUU_NY5_A_402.pdb
6BO6_E0V_A_701.pdb	1X97_FIR_A_1320.pdb
7E6Q_HZF_A_504.pdb	1OYB_HBA_A_402.pdb
1AU2_POS_A_300.pdb	6D1J_7SX_A_303.pdb
3K3J_F4C_A_361.pdb	3CNM_HHA_A_500.pdb
3V8K_BTN_A_500.pdb	3P1D_MB3_A_1198.pdb
5RL3_VEP_A_405.pdb	1VYP_TNF_X_500.pdb
6VEB_NAD_A_502.pdb	3EML_ZMA_A_401.pdb
1MUE_CDD_B_248.pdb	2F7Q_AOL_A_5009.pdb
1T7F_DHT_A_200.pdb	5KTT_LMR_A_402.pdb
2CNV_SSS_A_1308.pdb	4IUD_S3F_S_1003.pdb
3G0U_MDY_A_2.pdb	3FCV_DUD_A_201.pdb
5AX9_4KT_A_401.pdb	1XIG_XYL_A_389.pdb
5U9J_GER_A_301.pdb	2WU4_HBP_A_1544.pdb
6EE4_J4S_A_1102.pdb	3A39_SF4_A_84.pdb
1K5M_SPH_A_1971.pdb	6ASH_1XF_A_303.pdb
3E7V_DZO_A_1.pdb	2IX4_6NA_A_1462.pdb
3L9L_L9L_A_351.pdb	3MDB_IP9_C_375.pdb
3RGY_LP5_A_688.pdb	4Q99_HT4_A_302.pdb
4GIH_0X5_A_1201.pdb	6S3X_AG2_A_502.pdb
6APV_3L4_A_301.pdb	1KCD_GTK_A_1001.pdb
7AK3_RH8_A_501.pdb	4APZ_DUR_1_1145.pdb
3QP8_HL0_A_1.pdb	5EPS_5QX_A_801.pdb
4J91_ADP_A_601.pdb	6A1B_9O3_A_402.pdb
5BYS_4WX_A_606.pdb	6QUD_2DG_A_2001.pdb
6BO6_E0V_A_701.pdb	3GOY_3AB_A_1.pdb
3R5R_F42_A_1.pdb	1C9D_HF1_A_270.pdb
4MAX_HEB_A_201.pdb	6CBX_EW1_A_1004.pdb
1V55_TGL_A_3522.pdb	3T4H_MD5_B_217.pdb
4RE0_MYR_A_407.pdb	2VVU_H22_A_1244.pdb
4UU0_TG1_A_1003.pdb	6XUM_30L_A_401.pdb
1M9A_GTX_A_220.pdb	1THL_0DB_A_320.pdb
5IGA_PHB_A_407.pdb	5LH4_6W4_A_305.pdb
4C61_LMM_A_2133.pdb	6NP3_LLL_A_301.pdb
2ZS0_HEM_C_200.pdb	5A0C_JJV_A_1001.pdb
2PD5_ZST_A_600.pdb	3A8I_C2F_A_401.pdb
5ETZ_RET_A_301.pdb	2JDR_L20_A_1480.pdb
3B6R_ADP_B_601.pdb	3F3Y_4OA_A_326.pdb
6OQI_N14_A_301.pdb	1OCE_MF2_A_700.pdb
2CJA_ATP_A_1505.pdb	2ZRW_IPR_A_701.pdb
2ILT_NN1_A_902.pdb	6EON_GLA_A_801.pdb
5LPY_ATP_A_1200.pdb	4PRR_2W9_A_402.pdb
6YQJ_6TX_A_401.pdb	1BIW_S80_B_401.pdb
1TFZ_869_A_551.pdb	6NOL_M1P_A_503.pdb
2JED_LG8_A_1701.pdb	4LAC_AGS_C_503.pdb
3UC5_ATP_A_1440.pdb	6KUY_E39_A_1202.pdb
5X28_7XU_A_1101.pdb	1B3D_S27_B_401.pdb
6MV2_FAD_A_601.pdb	4UT4_MAN_A_400.pdb
1GU2_HEC_A_125.pdb	6SA3_L2N_A_201.pdb
2OHU_IP7_A_390.pdb	5RSW_6FZ_A_201.pdb
3GHC_GHC_A_187.pdb	6LEL_E8X_A_701.pdb
7JG4_GAR_A_1101.pdb	5LSC_752_A_404.pdb
1N5V_NOM_A_1001.pdb	4WNU_QDN_A_602.pdb
1XUK_BAB_A_246.pdb	3O7U_O7U_A_430.pdb
3EQ9_X97_A_711.pdb	5DJV_5BL_F_401.pdb
6CKW_F6D_A_201.pdb	1JD3_PHB_A_165.pdb
6U9M_Q2M_A_4002.pdb	2SIM_DAN_A_800.pdb
2W1E_L0E_A_1390.pdb	4X0Q_DG3_A_2604.pdb
3HA6_2JZ_A_1.pdb	5FGH_ALD_N_203.pdb
3WZD_LEV_A_1201.pdb	4UGG_S5D_A_904.pdb
5P9C_77Q_A_302.pdb	2Q93_B21_A_400.pdb
6T7K_MU5_A_802.pdb	3PYY_3YY_A_538.pdb
1OIY_N41_A_1298.pdb	5VE2_1PE_C_302.pdb
1RGQ_AKP_B_194.pdb	4YR3_DCP_A_501.pdb
3V5P_C88_A_1.pdb	6RP3_KCZ_A_201.pdb
5V9P_90S_A_904.pdb	5OQ6_4K4_A_301.pdb
1DLS_MTX_A_188.pdb	1E2N_RCA_A_500.pdb
2GPP_1BA_A_459.pdb	5E8R_5L6_A_1002.pdb
3I8P_840_A_501.pdb	2ASD_DCP_A_414.pdb
3N2A_ADP_A_1001.pdb	5J1A_6F8_A_301.pdb
4L80_1VU_A_401.pdb	5XGX_DAS_A_403.pdb
2QBS_024_A_800.pdb	5J1V_6FD_A_501.pdb
3GHW_GHW_A_187.pdb	184L_I4B_A_401.pdb
4AS9_4QS_A_1215.pdb	2Q94_A04_A_400.pdb
6ZQS_3FF_A_400.pdb	3WKC_S0J_A_603.pdb
1C5Q_ESI_A_246.pdb	4W9O_3JQ_A_201.pdb
3UNZ_0BZ_A_2.pdb	6IE8_CHD_A_201.pdb
6JWP_GNP_B_401.pdb	4QFY_DCP_A_702.pdb
3PPZ_STU_A_1.pdb	5L9B_AKG_A_502.pdb
6TG2_N72_A_401.pdb	5CJF_520_A_302.pdb
5B7Q_5AD_A_301.pdb	6RRY_KGE_A_1102.pdb
5HDX_60U_A_501.pdb	4PD6_URI_A_501.pdb
5MA7_7K0_E_412.pdb	7D4O_ATP_A_401.pdb
5O96_SAM_A_501.pdb	1CSB_EP0_E_2.pdb
5X2F_7XU_A_3001.pdb	1BHX_R56_F_1.pdb
2XNJ_FAD_A_1257.pdb	1PBO_SES_A_160.pdb
3DQW_AGS_A_534.pdb	3UBP_2PA_C_902.pdb
3MI2_PFU_A_1.pdb	6SVG_BEN_A_302.pdb
4IVO_ACJ_B_501.pdb	5UEH_85P_A_301.pdb
4XV3_P02_A_801.pdb	5DKI_5BZ_N_201.pdb
5XGD_GTP_A_901.pdb	6QGE_J1E_A_301.pdb
6EX0_C1Z_A_301.pdb	6RZX_KPQ_A_302.pdb
1H36_R88_A_800.pdb	5MNL_ABN_A_302.pdb
2Z7R_STU_A_1.pdb	3DX1_YHO_A_1050.pdb
3NDC_SAH_A_300.pdb	6G6Y_ADP_A_401.pdb
3Q00_PMJ_A_302.pdb	3CCB_B2Y_A_800.pdb
4GH2_HK0_A_301.pdb	5CX0_56L_A_205.pdb
4LMB_PLP_A_403.pdb	3KOQ_FMN_A_300.pdb
5DPF_5H9_E_401.pdb	4P32_ADP_A_401.pdb
1YNN_RFP_C_1120.pdb	5ETN_5RX_A_206.pdb
2O5T_COH_X_154.pdb	5TTF_7KZ_A_1506.pdb
4CR8_NAD_A_1272.pdb	5TXY_7Q1_A_303.pdb
5VJE_GOS_A_403.pdb	6FSD_E5H_A_601.pdb
6HW8_GT8_H_301.pdb	6U10_X8Z_A_303.pdb
7LKW_Y8S_A_401.pdb	2WMU_ZYU_A_1271.pdb
1KP2_ATP_A_459.pdb	5BXV_MGP_A_301.pdb
2ZA5_2FF_A_4.pdb	4Q81_7MH_A_303.pdb
4CF6_FAD_A_1274.pdb	4GR1_RGS_A_481.pdb
4O7B_2RJ_A_201.pdb	4PJ0_LMG_B_620.pdb
5T53_ACO_A_901.pdb	4MKV_A8S_B_502.pdb
5XOH_SAH_A_401.pdb	5BZN_4XD_A_202.pdb
6D3M_FTJ_A_302.pdb	2AFH_1PE_B_5017.pdb
6IHK_ADP_B_601.pdb	4JSA_FB2_A_304.pdb
6VHG_QX1_A_1101.pdb	5N07_SF4_A_201.pdb
3UHL_2NC_C_101.pdb	6SR9_EZE_A_302.pdb
4C2Z_646_A_1498.pdb	2E2P_ADP_A_600.pdb
5ZMW_TG1_A_1003.pdb	2OBC_RP5_A_401.pdb
2ZOG_BES_A_1080.pdb	2XXZ_8XQ_A_3001.pdb
4BTT_VYR_B_1246.pdb	4PE6_LTH_A_401.pdb
4KBS_PX2_A_301.pdb	3QYY_C2E_A_487.pdb
4MBL_26L_A_401.pdb	3DGA_RJ1_A_609.pdb
4RA5_3L0_A_801.pdb	2EUR_PY7_A_400.pdb
5KB6_ADN_A_401.pdb	5HH6_60N_A_402.pdb
5U6C_7YS_A_9001.pdb	1ICQ_OPD_A_503.pdb
5Y5T_8OR_A_701.pdb	3ATK_SZ1_A_4.pdb
6JFC_BB2_A_201.pdb	6GCK_EUB_A_302.pdb
1G2L_T87_A_1.pdb	6FAR_MVL_A_502.pdb
1OI9_N20_A_1298.pdb	2DPZ_TYL_A_2001.pdb
3D4S_TIM_A_401.pdb	5TH5_SF4_A_301.pdb
3LL9_ADP_A_267.pdb	1DFG_NDT_A_0.pdb
3X3B_RET_A_501.pdb	1IE3_PYR_C_317.pdb
5W99_A1V_A_401.pdb	4VGC_SRD_C_358.pdb
6B21_C9V_A_501.pdb	3LXF_FES_A_500.pdb
1O3I_907_A_246.pdb	2ZRJ_PE4_A_600.pdb
2OW3_BIM_A_387.pdb	6AWJ_N7G_A_302.pdb
3P6P_A6B_A_440.pdb	3ONZ_MBN_A_144.pdb
5UJO_8CY_A_302.pdb	5IG6_6B3_A_505.pdb
6Z54_Q7H_A_515.pdb	3ZX5_VN4_A_261.pdb
3LOQ_AMP_A_271.pdb	3VIF_LGC_A_507.pdb
3S6A_ANP_A_300.pdb	2AG6_4BF_A_315.pdb
4CKE_SAH_A_1845.pdb	4YQU_4GB_A_301.pdb
5EXE_5SR_C_402.pdb	6IIN_A8O_A_501.pdb
5LHQ_0GJ_A_301.pdb	6JJ3_BS6_A_201.pdb
5T6I_5GB_A_1000.pdb	4WKU_3QJ_B_801.pdb
1LSP_BUL_A_295.pdb	6ETE_BWK_A_413.pdb
4DU7_DP6_A_401.pdb	1W2D_4IP_A_1463.pdb
4KP0_KPK_A_301.pdb	2NQ6_HM4_A_410.pdb
4MG6_27G_A_601.pdb	6R0V_JO2_A_202.pdb
6MA3_JAJ_A_1101.pdb	1DIE_NOJ_A_400.pdb
6TFS_N7T_A_601.pdb	5CNK_GGL_A_601.pdb
6Y4G_SFG_A_601.pdb	3SPF_B50_A_501.pdb
1T36_U_A_1091.pdb	5J5O_6G0_A_301.pdb
2XJ1_XJ1_A_1307.pdb	4QT0_38Q_A_501.pdb
3E78_TPP_A_551.pdb	6SMF_FLC_A_201.pdb
1RGQ_AKP_B_194.pdb	5ALV_6TZ_A_1551.pdb
2WJP_D17_A_1441.pdb	4TR0_GDS_A_101.pdb
3G2P_SAH_A_500.pdb	1B6L_PI4_A_201.pdb
3RSQ_NAX_A_493.pdb	4EXS_X8Z_A_301.pdb
3U6A_18P_A_386.pdb	6G25_EHQ_A_401.pdb
5AEE_NSQ_A_1681.pdb	1W1P_GIO_A_1518.pdb
5OKT_9XK_A_301.pdb	6IXN_FLC_A_504.pdb
5UUN_GSH_A_301.pdb	4RN2_L7G_A_404.pdb
5Z2C_AYU_A_501.pdb	1J07_DCU_A_951.pdb
6S1Y_KSN_A_710.pdb	4X5V_CIT_A_603.pdb
3ZPO_K0I_A_1900.pdb	1W2H_ATM_A_1209.pdb
4Y7U_2KH_A_306.pdb	3CZV_AZM_A_263.pdb
6DYU_OS2_A_302.pdb	2FDI_SIN_A_401.pdb
6F33_ZAN_A_1001.pdb	2AC7_ADN_A_1216.pdb
6JEV_K2U_A_202.pdb	6YPH_N5Q_A_401.pdb
1HAC_HEM_B_200.pdb	4RA9_FLC_A_201.pdb
5AGR_A52_A_1514.pdb	1H60_STR_A_500.pdb
5FM3_PP1_A_2012.pdb	5Z87_DTT_A_801.pdb
6IA7_GTP_A_301.pdb	5QPH_LUS_A_406.pdb
6QN5_J8N_A_302.pdb	1FRD_FES_A_99.pdb
1CG8_HEM_B_142.pdb	3KHV_4AL_A_4069.pdb
1ZJZ_NAD_A_1270.pdb	4NUD_NUD_A_201.pdb
6JT4_C86_A_506.pdb	4PTN_GXV_A_403.pdb
6U2X_NAD_A_601.pdb	5UKW_BG6_A_601.pdb
3WTG_HEM_A_201.pdb	4YYY_CIT_A_501.pdb
4F0C_GDS_A_301.pdb	6O5S_VX_A_603.pdb
4RTS_SAM_A_301.pdb	6PII_GUN_A_401.pdb
5EK0_5P2_A_1808.pdb	6H2C_ISS_A_401.pdb
5XR4_GDP_A_202.pdb	1U3V_HPL_A_1378.pdb
6JDA_BM3_A_301.pdb	6X82_UTM_A_901.pdb
5H6L_NAD_A_501.pdb	2DCA_75V_A_750.pdb
2WYG_461_A_1245.pdb	4N7P_HNI_A_201.pdb
3U57_DH8_A_1000.pdb	5K53_STE_A_502.pdb
2JJQ_SAH_A_1406.pdb	6H5X_FT8_A_709.pdb
6N5G_KDS_A_401.pdb	7LZZ_YMS_A_401.pdb
3CBS_R12_A_200.pdb	6ICV_SAH_A_601.pdb
5BUJ_4VB_A_401.pdb	6XUM_30L_A_401.pdb
1YQZ_COA_A_441.pdb	5NS8_NOJ_A_506.pdb
3KZI_CLA_B_517.pdb	3QTI_3QT_A_1.pdb
5PGZ_8KG_A_302.pdb	1DX6_GNT_A_602.pdb
2PKK_2FA_A_501.pdb	6HEZ_0SK_A_501.pdb
5LCQ_6TV_A_401.pdb	3JPT_GFC_A_338.pdb
5NH0_8X8_A_301.pdb	4ZSJ_4R0_A_405.pdb
2JFF_LK2_A_1440.pdb	3RZJ_AKG_A_262.pdb
2R2L_PB9_B_425.pdb	6K5K_DUR_A_402.pdb
2ZVU_VEA_A_300.pdb	3N60_XFN_A_800.pdb
4FKW_62K_A_301.pdb	2JAP_J01_A_1249.pdb
1GLJ_ATS_O_601.pdb	1L8N_GCW_A_701.pdb
4C4I_X20_A_1795.pdb	5RGW_UGM_A_1001.pdb
4OT2_NPS_A_601.pdb	3JPQ_GBR_A_338.pdb
1TZF_C5G_A_401.pdb	2VTN_LZ7_A_1299.pdb
3LDF_SAH_A_401.pdb	3TBG_RTZ_A_2.pdb
3UPQ_ZAN_A_0.pdb	6DQD_H67_A_601.pdb
5UT4_DQX_A_901.pdb	1XDP_ATP_A_701.pdb
2FZ8_ZST_A_600.pdb	6ENM_LPW_A_301.pdb
2V3R_XX7_A_501.pdb	6P9Z_MTX_X_201.pdb
4K69_1P9_A_304.pdb	1Q8J_C2F_A_801.pdb
1FP2_SAH_A_1699.pdb	6FVZ_E8Z_A_602.pdb
1PUA_COA_A_401.pdb	1AXW_UMP_A_603.pdb
2VNP_DED_A_1182.pdb	5TB9_1RY_A_401.pdb
4KR3_ANP_A_702.pdb	2GFJ_VI_A_1410.pdb
4MCC_21X_A_301.pdb	5FDI_5WM_A_302.pdb
5YO1_PUY_A_902.pdb	5Q0L_9KY_A_501.pdb
5KIY_ANP_A_800.pdb	3OGR_GAL_A_1024.pdb
3PBR_MER_A_999.pdb	4G1W_G1W_A_401.pdb
1I6V_RFP_C_1640.pdb	5CI5_T6T_A_501.pdb
1SVL_ADP_A_800.pdb	5VE5_GSH_A_402.pdb
1W2K_380_H_1258.pdb	4D3M_IVU_A_904.pdb
2OW1_7MR_A_501.pdb	6CG1_QC1_A_503.pdb
3N67_XFN_A_800.pdb	1YHL_DMA_A_1301.pdb
4L7N_1VB_A_601.pdb	3Q3M_Z82_A_510.pdb
1D4F_ADN_A_601.pdb	4OSP_2V4_A_302.pdb
1INF_ST4_A_471.pdb	1C9Y_NVA_A_355.pdb
2AQB_TL6_A_600.pdb	3WH7_FCB_A_501.pdb
2CIC_DUP_A_1968.pdb	6U6W_Q0Y_A_401.pdb
3EZL_P4C_A_249.pdb	6HTZ_GRK_A_504.pdb
4J3J_D3C_A_801.pdb	4GAV_UQ2_A_602.pdb
4QNE_NAJ_A_502.pdb	6BMU_DZV_A_602.pdb
5MLD_8DP_A_301.pdb	6O1C_JFZ_A_401.pdb
5VOF_RIV_H_301.pdb	6JJ3_BS6_A_201.pdb
6KNK_DN9_A_501.pdb	4DCU_GDP_A_502.pdb
1OUT_HEM_B_148.pdb	1G18_ADP_A_502.pdb
2XLE_HEC_A_1128.pdb	4PVB_2WW_A_1001.pdb
2ZDM_46U_A_501.pdb	6E6X_HWM_A_203.pdb
3FZR_3JZ_A_999.pdb	3SJ4_HEC_X_72.pdb
3OMQ_W23_A_1.pdb	2ICH_NHE_A_1.pdb
4EZ5_0RS_A_900.pdb	4X8U_3ZB_H_301.pdb
5EQT_ADP_A_401.pdb	6JEA_NAG_A_501.pdb
5FNS_XYY_A_1614.pdb	6AL9_PRE_A_101.pdb
6AQQ_BVY_A_401.pdb	5KFP_STP_A_508.pdb
1PPR_CLA_M_601.pdb	5FE0_ALY_A_901.pdb
1SRE_HAB_A_300.pdb	3QME_CYH_A_200.pdb
2IL4_COA_A_104.pdb	5A6A_NGT_A_1628.pdb
2WX9_NGE_A_1309.pdb	2WIG_TC3_A_601.pdb
3STU_DK3_B_266.pdb	5U5T_7W7_A_501.pdb
4EDR_UTP_A_504.pdb	5MMG_UT0_A_1201.pdb
4ZEW_G6P_A_302.pdb	5L9N_ATP_A_201.pdb
5JCB_ACP_F_402.pdb	6DD0_P9T_A_403.pdb
5TRF_7HC_A_201.pdb	1S4P_MMA_A_901.pdb
5UAH_RFP_C_3001.pdb	5DPL_SAH_A_601.pdb
6ZMG_SAH_A_203.pdb	6PCL_I7P_A_201.pdb
5PGX_8KD_A_302.pdb	4MK5_28A_A_306.pdb
6JLS_FMN_A_501.pdb	6GGC_EXN_A_402.pdb
7LZY_YMJ_A_401.pdb	4JBX_SK7_A_601.pdb
1H1Q_2A6_A_1298.pdb	3IVE_CTN_A_603.pdb
2CBJ_OAN_A_1625.pdb	4B4U_NAP_A_1001.pdb
2G2Z_COZ_A_1001.pdb	7A63_R3N_A_307.pdb
2JH0_701_D_1247.pdb	3KQP_ES5_A_290.pdb
2UZN_C96_A_1299.pdb	3BLT_PSY_A_501.pdb
2ZLW_HEM_A_142.pdb	2W0A_CII_A_1450.pdb
4OG6_2S9_A_602.pdb	1JWZ_105_A_300.pdb
5D6F_57R_A_501.pdb	3JW3_TOP_A_208.pdb
5EXD_O2T_F_402.pdb	3UJ9_PC_A_301.pdb
5MF4_7LZ_B_503.pdb	1NO9_4ND_H_250.pdb
5VAD_91Y_A_1601.pdb	5AM5_6NZ_A_1552.pdb
6EIP_B7B_A_501.pdb	5JIC_N7E_A_303.pdb
1YVF_PH7_A_800.pdb	1ZNY_GDP_A_300.pdb
2ZD1_T27_A_557.pdb	5FLO_J4K_A_1263.pdb
3OJI_PYV_A_210.pdb	6A03_2BA_B_401.pdb
4EQ4_AMP_A_602.pdb	1OVJ_FLM_A_408.pdb
4HA1_ISL_A_602.pdb	4IEN_COA_A_201.pdb
4ZDQ_CTP_A_301.pdb	6SAJ_L2Z_A_204.pdb
5HTL_C2E_A_201.pdb	1ZNG_HE4_A_202.pdb
6ANL_T75_A_401.pdb	6O5R_LND_A_601.pdb
6RGK_K3N_A_1008.pdb	4U2K_4WR_B_302.pdb
7KVY_WTA_A_802.pdb	5TGV_SIA_C_405.pdb
1M7W_DAO_A_700.pdb	6ETV_BXE_A_413.pdb
2A31_PG3_A_501.pdb	2XSJ_SF4_B_502.pdb
2VTT_LZD_A_1299.pdb	2A3R_LDP_A_297.pdb
3D7T_STU_A_6335.pdb	3LRE_ADP_A_500.pdb
3N8H_AMP_A_270.pdb	4OGI_R78_A_202.pdb
5HQ0_LZ9_A_301.pdb	1KCD_GTK_A_1001.pdb
5AGJ_ANZ_A_1817.pdb	1GTV_TYD_A_302.pdb
5QBV_N2D_A_901.pdb	3F8Y_DH1_A_187.pdb
6OO6_HEM_A_201.pdb	3LT2_FT3_A_502.pdb
6T48_STE_A_302.pdb	1NXG_NAI_A_3000.pdb
6XUM_30L_A_401.pdb	3N68_XFH_A_800.pdb
2R06_W35_1_900.pdb	1CJE_FES_A_150.pdb
3ANY_B12_B_601.pdb	5IW0_6EP_A_601.pdb
3FZY_IHP_A_8000.pdb	4YFY_0FX_A_301.pdb
7C1Y_FJF_A_402.pdb	5E8A_5KS_A_302.pdb
1B8O_IMH_A_600.pdb	5R9R_K3D_A_401.pdb
1PUB_3PH_A_2341.pdb	2CBV_CGB_A_1447.pdb
2EA2_F77_A_482.pdb	3GFA_FMN_A_200.pdb
4BUE_JQF_A_2166.pdb	4Y2Q_49N_A_602.pdb
5A8X_IUY_A_1001.pdb	2JHA_GP3_A_1645.pdb
5TE5_7AB_A_401.pdb	6UIT_DCP_A_601.pdb
1PUB_3PH_A_2341.pdb	4YB6_AMP_A_301.pdb
2XVM_SAH_A_1198.pdb	4X5S_AZM_A_302.pdb
3QOF_GDP_A_593.pdb	5N4Y_8N5_A_401.pdb
3VQ2_LP4_C_300.pdb	5EHV_5ON_A_301.pdb
4FBZ_RET_A_301.pdb	3K2V_CMK_A_1.pdb
1LMC_BUL_A_130.pdb	1O4P_791_A_300.pdb
1U4G_HPI_A_800.pdb	4NX2_2LT_A_401.pdb
2PE5_145_A_901.pdb	2OHL_2AQ_A_390.pdb
3LDP_3P1_A_408.pdb	4D7H_M46_A_904.pdb
3SAO_NKN_A_161.pdb	2Y5W_ADP_A_600.pdb
3TV4_TV4_A_1.pdb	4Y2R_49O_A_602.pdb
4OON_2U4_A_901.pdb	1TSM_MR2_A_318.pdb
5B55_PLP_A_401.pdb	3LWM_DDS_A_1.pdb
5KO1_6UY_A_501.pdb	3K8T_DGT_A_890.pdb
6TS4_J7B_A_310.pdb	2FGH_ATP_A_5380.pdb
6Y8N_OGH_A_401.pdb	3N7S_3N6_A_1.pdb
2DV0_ZST_A_600.pdb	1RQJ_IPE_A_900.pdb
2W31_HEM_A_200.pdb	5Y1V_8LO_A_1104.pdb
3F3T_1AU_A_1.pdb	3PP6_PAM_A_133.pdb
4KNB_1RU_A_1401.pdb	2YDX_STL_A_502.pdb
6DWD_HDV_A_704.pdb	5FAO_5VW_A_301.pdb
6I25_5DD_A_403.pdb	1F4F_TP3_A_701.pdb
7DK8_AMP_A_601.pdb	2GDV_BGC_A_700.pdb
2F9A_F24_A_500.pdb	7KVI_X7P_A_603.pdb
3MUF_ADP_A_202.pdb	1KWK_GAL_A_701.pdb
3UVV_9CR_B_501.pdb	5L1H_GYK_A_902.pdb
5KO1_6UY_A_501.pdb	2ACZ_HEB_C_130.pdb
5OUC_AO8_A_401.pdb	6ETW_BX5_A_410.pdb
6Q27_BM3_A_301.pdb	6HTK_ICB_A_511.pdb
6UFC_Q6A_A_302.pdb	6Y1X_SF4_A_302.pdb
3UPQ_ZAN_A_0.pdb	6TFB_N6W_A_203.pdb
3WCU_HEM_B_201.pdb	1NOW_IFG_A_557.pdb
4GI7_ADP_A_1401.pdb	3QEO_LLT_A_261.pdb
5LXA_OLA_A_402.pdb	4ACF_46B_A_1479.pdb
6JMB_AO3_A_501.pdb	2WMD_ZZ0_A_1299.pdb
1ZPB_995_A_301.pdb	4Q90_4H2_A_302.pdb
2F14_FL1_A_1270.pdb	6R12_EF2_A_202.pdb
2Q2N_H01_A_9001.pdb	6RK7_SAM_A_402.pdb
3CCN_LKG_A_1.pdb	5URV_NER_A_201.pdb
3R02_UNM_A_555.pdb	5L1E_6ZQ_A_902.pdb
4FFW_715_A_801.pdb	1YED_PNB_A_552.pdb
4KY8_1UF_A_604.pdb	6OTG_4UY_B_201.pdb
4QN7_G39_A_508.pdb	5G1F_2PE_A_302.pdb
5EI8_5OE_A_901.pdb	5AC5_NAG_A_1627.pdb
6A50_TPP_A_602.pdb	7KHH_WEP_C_301.pdb
6ITD_IKT_A_401.pdb	2I7F_FES_A_501.pdb
6LLW_UDP_A_900.pdb	1S4P_MMA_A_901.pdb
6WKJ_FDF_A_401.pdb	3KXG_K6X_A_1.pdb
7KHS_WG4_A_501.pdb	2FHE_GSH_A_233.pdb
1OYT_FSN_H_501.pdb	6Y05_ADE_A_401.pdb
2R2L_PB9_B_425.pdb	1QFV_HSM_A_176.pdb
2W4K_ADP_A_1303.pdb	1EL3_I84_A_320.pdb
3ABQ_B12_B_601.pdb	4XMT_DPP_A_902.pdb
3GU8_3GU_A_296.pdb	1FY6_A5P_A_1269.pdb
3LM0_EBD_A_1.pdb	5RGN_U1A_A_404.pdb
4M1J_B0S_C_801.pdb	1R74_CIT_A_1001.pdb
4XSV_C5P_A_401.pdb	4YE2_A2P_A_901.pdb
5CHG_DGT_B_603.pdb	6I3D_DNC_A_301.pdb
5QC4_BC7_A_901.pdb	5QB0_AVA_A_301.pdb
5WU3_UTP_A_1001.pdb	4BO3_U98_A_1248.pdb
6M07_BWO_A_501.pdb	2EV3_OLA_A_1002.pdb
6S9D_L3Z_A_1101.pdb	6ETH_WO4_A_503.pdb
5OEQ_P95_A_502.pdb	5RL0_VEG_A_1001.pdb
6JET_BB2_A_202.pdb	3UEC_1PE_A_146.pdb
6M07_BWO_A_501.pdb	5J4U_GSH_A_301.pdb
1IAH_ADP_A_2002.pdb	2I5C_IP5_A_550.pdb
1UAY_ADN_A_1001.pdb	5ER9_UDP_A_501.pdb
2OVX_4MR_A_501.pdb	6C1J_DNX_A_204.pdb
2WX9_NGE_A_1309.pdb	7BPO_HBX_A_201.pdb
3CMB_P33_A_269.pdb	3UQ2_PPV_A_576.pdb
3HD3_25B_A_216.pdb	3FGY_UNL_A_135.pdb
3LSJ_PLM_A_221.pdb	5VW4_NCA_A_403.pdb
3PNC_1GC_A_1.pdb	6IDR_OLC_A_501.pdb
4DS8_A8S_A_301.pdb	6EEV_MEV_A_501.pdb
4KY8_1UF_A_604.pdb	4RQO_SF4_A_500.pdb
4XVX_P33_A_401.pdb	4JPT_Q24_A_302.pdb
5D11_56G_A_602.pdb	2PD9_FID_A_600.pdb
5TVK_ANP_A_301.pdb	7BRA_CXS_A_501.pdb
6HVT_GT5_K_301.pdb	3O2G_OGA_A_390.pdb
6SG6_LC8_A_304.pdb	2GN2_C5P_A_400.pdb
7LT0_ONJ_A_301.pdb	6JAW_BBO_A_2101.pdb
4CGN_7AH_A_1000.pdb	5MAT_7KJ_A_402.pdb
5VKB_AAR_A_403.pdb	6JMH_MI9_A_501.pdb
5V4W_8WM_A_501.pdb	4ZVM_DM2_A_303.pdb
6FP1_E0Q_A_504.pdb	5OR9_JR5_A_2001.pdb
6JZM_CQ9_B_403.pdb	2XFP_ISN_A_601.pdb
19HC_HEM_A_301.pdb	7DB1_DC1_A_301.pdb
1ZML_412_A_1001.pdb	5MB0_47V_A_339.pdb
2PDP_393_A_600.pdb	5H15_LQD_A_501.pdb
3UDZ_IHP_A_500.pdb	2XZ9_PYR_A_6450.pdb
4L32_1VF_A_1204.pdb	6J61_FAD_A_301.pdb
4QN7_G39_A_508.pdb	5U16_7WO_A_301.pdb
5AGJ_ANZ_A_1817.pdb	4AAY_FES_B_2006.pdb
5MXV_K3T_A_301.pdb	5F37_N5J_A_403.pdb
5VMP_9FJ_A_503.pdb	6HKF_G8T_A_304.pdb
5ZHN_9D0_A_301.pdb	5EM3_5Q0_A_801.pdb
6NHX_ATP_A_1000.pdb	5WII_AO4_A_301.pdb
6WBZ_TV7_A_411.pdb	4RQF_ANP_A_602.pdb
6LEU_E9X_A_703.pdb	4QUR_3BY_A_505.pdb
7AKU_RN2_A_401.pdb	6WHD_KFS_A_201.pdb
2E8X_GPP_A_1001.pdb	5OSW_DIU_A_606.pdb
2QWF_G20_A_800.pdb	3M2Y_BE0_A_503.pdb
2ZHP_BY6_A_301.pdb	3SGZ_HO6_A_402.pdb
3FWY_ADP_A_501.pdb	5QSV_O3G_D_501.pdb
3LEA_Z93_A_1.pdb	4RQO_SF4_A_500.pdb
4LUJ_BMP_A_301.pdb	5WBN_9ZV_A_1304.pdb
4XK8_XAT_4_617.pdb	3TK3_CPZ_A_501.pdb
5JXN_6NN_E_411.pdb	3CA3_A2G_A_267.pdb
5NKN_LOC_A_201.pdb	5V7T_91V_A_1801.pdb
5W9R_9YG_A_601.pdb	3NO2_CIT_A_2.pdb
6AB9_RET_A_303.pdb	3FBW_BEZ_A_501.pdb
6LDR_PLP_A_401.pdb	2FCP_LIL_A_804.pdb
6X4C_UNS_A_601.pdb	3FKH_P33_B_138.pdb
4GK8_GK8_A_305.pdb	5MTP_NAD_A_301.pdb
5N0Y_8FQ_A_707.pdb	1NHZ_486_A_800.pdb
4AD0_B3P_A_500.pdb	5OTQ_AUH_A_403.pdb
5DYF_5HR_A_912.pdb	3N51_BK3_A_701.pdb
6CGQ_PLP_A_401.pdb	4ZT7_4RC_B_801.pdb
6EX1_N19_A_302.pdb	1H1S_4SP_A_1298.pdb
5IE1_6BS_A_407.pdb	4MTB_BZY_A_302.pdb
6NBP_0FX_A_301.pdb	6JY6_RET_A_301.pdb
2C4M_PLP_A_1634.pdb	2UZB_C75_A_1297.pdb
6ECQ_LUD_A_401.pdb	6R7J_JUN_A_601.pdb
1BF3_PHB_A_396.pdb	6KXX_T02_A_501.pdb
2FWP_ICR_A_1001.pdb	5YXB_93O_A_501.pdb
4UCZ_GTP_A_2409.pdb	5JSJ_6PD_A_301.pdb
3OI7_OI7_A_301.pdb	5Z6K_FOL_A_201.pdb
3WBZ_ATP_A_401.pdb	6EXL_C2Q_A_301.pdb
5VO6_9J4_A_4000.pdb	6XVP_D0Z_A_802.pdb
1MWH_GTG_A_1425.pdb	4Y0Q_PX9_A_201.pdb
5VTA_9K4_A_813.pdb	2W71_L23_A_1448.pdb
1QB6_623_A_300.pdb	7KHS_WG4_A_501.pdb
3OVZ_O96_A_1.pdb	3HB9_ADP_A_2100.pdb
4QPE_37E_A_901.pdb	3R6T_LU1_A_307.pdb
5X1Q_ATP_A_401.pdb	1AE8_AZL_H_600.pdb
2IWD_1S6_A_601.pdb	4Z2G_M6V_A_501.pdb
5ENP_5QF_C_901.pdb	5MA7_7K0_E_412.pdb
3W5B_TM1_A_1004.pdb	6I8X_VCA_A_201.pdb
5SUV_COA_B_202.pdb	5VOF_RIV_H_301.pdb
2J0D_ERY_A_1498.pdb	3SBH_E65_A_266.pdb
4YTI_VJK_A_4000.pdb	4MO8_2VQ_A_302.pdb
3G1H_H2U_A_229.pdb	3DT0_16U_H_901.pdb
3RM4_3RM_A_1.pdb	1Z9H_IMN_A_379.pdb
6EHU_B5E_A_402.pdb	5H74_7LG_B_505.pdb
6QE6_SAH_A_301.pdb	3LQ3_HC7_A_396.pdb
6ZE8_QGB_A_401.pdb	2VV9_IM9_A_1300.pdb
2AN9_GDP_A_601.pdb	5DV6_B4H_A_501.pdb
2NP5_LMT_A_204.pdb	3CND_SP5_B_803.pdb
2R3X_GTX_A_5100.pdb	3WDM_ADN_A_901.pdb
3GHV_GHC_A_187.pdb	2JIH_097_A_1001.pdb
4A36_ADP_A_1794.pdb	3DYE_LNR_A_600.pdb
4GGZ_BTN_A_900.pdb	6DS8_MNH_A_201.pdb
5DJI_AMP_A_303.pdb	1XRK_BLM_A_402.pdb
5LLX_GTP_A_703.pdb	3A26_MTA_A_279.pdb
5QH1_H5G_A_305.pdb	5K6O_GAL_A_1000.pdb
6WP9_XVR_A_301.pdb	5CZY_SAM_A_603.pdb
1C2K_ABI_A_246.pdb	3OZM_DXL_A_391.pdb
2E7F_C2F_A_3000.pdb	4UFH_GIF_A_1001.pdb
2J0V_GDP_A_1179.pdb	6YE7_N2P_A_501.pdb
2W1C_L0C_A_1391.pdb	6Q3Z_HG8_A_201.pdb
2XNG_A0H_A_1391.pdb	3WH6_BGC_A_501.pdb
3MC5_393_A_600.pdb	5R9U_JMM_A_401.pdb
4ESV_GDP_A_502.pdb	6UIM_Q7Y_A_701.pdb
4RMI_3TK_A_402.pdb	1GSP_SGP_A_105.pdb
5AKW_NKI_A_2163.pdb	4X5R_3XO_A_301.pdb
5O0S_9FQ_A_911.pdb	1MMB_BAT_A_1.pdb
6YYX_Q1Z_A_802.pdb	4JU1_1NZ_A_3002.pdb
3EZR_EZR_A_300.pdb	6XZO_O55_A_302.pdb
6EIR_B6H_A_501.pdb	1COW_ANP_A_600.pdb
1X8L_OXR_A_1102.pdb	4HNP_VNK_N_301.pdb
2PJT_347_A_401.pdb	3FAP_ARD_A_402.pdb
4CKA_LFS_A_1490.pdb	3MG4_LXT_K_213.pdb
4FQ4_IJ4_A_701.pdb	4AYX_ACP_A_900.pdb
4ZLS_G61_B_201.pdb	5JTC_PD2_A_802.pdb
6CRB_VA6_A_401.pdb	4NDP_8M0_A_302.pdb
6R3D_JQW_A_901.pdb	3LQG_388_A_600.pdb
1BOZ_PRD_A_400.pdb	6I9N_S2G_A_502.pdb
1NNB_DAN_A_500.pdb	4MA6_28E_A_202.pdb
1R5H_AO2_A_501.pdb	3E33_ED7_B_1003.pdb
1X0P_FAD_A_9150.pdb	1Z34_2FD_A_300.pdb
2GF9_GDP_A_501.pdb	5AVF_TAU_A_501.pdb
3BXF_FBP_A_401.pdb	2NN1_M28_A_311.pdb
3LJT_LA3_A_801.pdb	4Z2J_M6G_A_502.pdb
5EC4_5LQ_A_502.pdb	4LAX_FK5_A_301.pdb
5N9N_KC5_A_401.pdb	4UVN_CDJ_A_2166.pdb
6HWB_GWT_K_301.pdb	4D78_J9K_A_1600.pdb
1THL_0DB_A_320.pdb	6MO7_JWA_A_201.pdb
2RIP_34Q_A_800.pdb	5A0A_JJS_E_1244.pdb
4MX0_BCZ_A_513.pdb	5L65_3BV_N_201.pdb
1J3K_WRA_A_609.pdb	1H8E_ADP_A_600.pdb
2QO4_CHD_A_130.pdb	6N19_K8V_A_701.pdb
3RDD_EA4_A_166.pdb	5J1R_6FG_A_301.pdb
6HW9_GWK_K_301.pdb	1Q92_DRM_A_1001.pdb
6L11_E2C_A_401.pdb	5AQX_KC7_A_1390.pdb
6OAK_M0M_A_1001.pdb	5XXO_BGC_A_802.pdb
1BF3_PHB_A_396.pdb	5TVJ_7LF_A_502.pdb
2H16_GDP_A_301.pdb	4P8H_O95_A_502.pdb
2R3X_GTX_A_5100.pdb	5G6C_M48_A_904.pdb
3C77_FDE_X_185.pdb	4HXL_1A9_A_201.pdb
5EN4_5Q6_A_302.pdb	6YV2_PUE_A_502.pdb
6HJ2_P06_A_501.pdb	2IH2_NEA_A_2001.pdb
2W5Z_SAH_A_4971.pdb	1URW_I1P_A_1300.pdb
3G1L_RF2_A_237.pdb	4N7E_2JQ_A_807.pdb
3NRN_AMP_A_422.pdb	6JW7_CJX_A_402.pdb
4TO0_DCP_A_701.pdb	4OJ9_HFT_A_1001.pdb
4YXS_EMU_A_401.pdb	5DKI_5BZ_H_301.pdb
5GP9_PLM_A_203.pdb	6D41_GCB_A_707.pdb
5M06_ADP_B_301.pdb	4O0Z_2RM_A_601.pdb
5ZQR_9H9_A_1202.pdb	5M5F_7GR_E_408.pdb
1X8L_OXR_A_1102.pdb	4FOE_M6D_A_1002.pdb
4EYB_0WO_A_303.pdb	5DLW_5D5_A_905.pdb
4GI1_16Y_A_302.pdb	6AZJ_C5V_A_501.pdb
6E3A_COA_A_201.pdb	5T19_73U_A_402.pdb
6K24_WAA_A_501.pdb	4OJ8_2TQ_B_304.pdb
1R34_LKS_A_1102.pdb	3F3C_PFF_A_601.pdb
3OVZ_O96_A_1.pdb	3O0F_AMP_A_301.pdb
5H8B_5Y2_A_417.pdb	4PW4_2X0_A_901.pdb
6VVT_SRN_C_1201.pdb	2AQU_DR7_B_300.pdb
1YID_ATP_B_3000.pdb	3HYY_37D_A_237.pdb
2PE1_517_A_501.pdb	3LT8_ADP_A_81.pdb
2XLO_HEC_A_1127.pdb	4K5L_19N_A_1102.pdb
3E30_ED4_B_1003.pdb	6NNO_G1P_A_502.pdb
4ACH_KDI_A_1386.pdb	2BY5_BAM_X_4222.pdb
4FV0_EK3_A_401.pdb	4Q8X_7FH_A_304.pdb
4YQL_4H4_A_301.pdb	2QJY_UQ2_A_1101.pdb
6PKI_NDG_A_403.pdb	3EIY_POP_A_179.pdb
6U73_MYR_A_501.pdb	4XWK_4C8_A_1301.pdb
1FU8_CR6_A_998.pdb	2V7B_BEZ_A_1529.pdb
1PG2_ADN_A_552.pdb	6RN9_K9Z_B_401.pdb
2Z4S_ADP_A_501.pdb	3BH3_PNH_A_247.pdb
3EHG_ATP_A_1.pdb	4GC7_0OJ_A_401.pdb
3FVP_UB2_A_323.pdb	5HF5_DEP_A_604.pdb
3JDW_ORN_A_500.pdb	5KF9_NAG_A_401.pdb
3PDF_LXV_A_442.pdb	5S3T_W2G_A_401.pdb
4B7D_QLE_A_1408.pdb	7CZ3_COA_A_201.pdb
4QPE_37E_A_901.pdb	2V7B_BEZ_A_1529.pdb
5SZ7_72H_A_302.pdb	2Z8K_AVN_B_390.pdb
6FDW_D62_A_1001.pdb	5QT1_DSJ_A_504.pdb
6S14_KQW_A_507.pdb	2BK5_ISN_A_601.pdb
1ISH_ENP_A_1001.pdb	5DQL_VGX_A_503.pdb
2OBJ_VRV_A_400.pdb	6QVA_9PI_A_605.pdb
3DUF_R1T_A_1370.pdb	6MMC_ADP_A_203.pdb
3VJM_W61_A_1000.pdb	2OOW_OX4_A_200.pdb
4GXS_0YS_B_301.pdb	2YEC_XQ0_A_1226.pdb
4LMC_C5P_A_200.pdb	5U56_1PE_C_303.pdb
5A61_3PO_A_500.pdb	5QAJ_VBC_A_301.pdb
5KNX_6WC_A_201.pdb	2HHK_PGK_M_802.pdb
5TLM_7EM_A_601.pdb	3ZOS_0LI_A_1004.pdb
6HWB_GWT_K_301.pdb	5ZMY_TAR_A_401.pdb
1A8G_2Z4_A_100.pdb	3BRQ_FRU_A_701.pdb
1O69_X04_A_402.pdb	1YAA_MAE_A_901.pdb
2Z7H_GG3_A_1302.pdb	3KCZ_3AB_A_1.pdb
3GRV_ADN_A_300.pdb	6ON3_DAH_A_204.pdb
3RLR_3RR_A_901.pdb	5EP7_5QR_A_1201.pdb
4FPF_JKK_A_701.pdb	5MLI_82I_A_201.pdb
4LV8_ADP_A_601.pdb	5IIL_CIT_A_601.pdb
4ZGP_ADP_A_301.pdb	2GVQ_BE2_A_346.pdb
5H8B_5Y2_A_417.pdb	4FOW_A20_A_701.pdb
6IPH_DTP_A_503.pdb	3BUR_TES_A_339.pdb
1GWS_HEC_A_605.pdb	5MKR_TI8_A_401.pdb
1ZQ5_E04_A_400.pdb	3GPT_GPT_H_224.pdb
3I0R_RT3_A_601.pdb	2C47_5ID_A_1300.pdb
4KS5_1SO_A_502.pdb	3ABX_RCB_A_1001.pdb
5A5I_XI1_A_1493.pdb	5AND_5JE_A_1295.pdb
6K9T_CEF_A_401.pdb	5OVH_AWW_A_1101.pdb
1M0W_ANP_A_504.pdb	5U28_82V_A_201.pdb
2X6K_X6K_A_1951.pdb	7JIV_VBY_A_501.pdb
3IA3_HEM_B_201.pdb	5D9X_GSH_A_301.pdb
3OKP_GDD_A_601.pdb	3S1F_ZIP_A_536.pdb
3R83_Z14_A_589.pdb	4E6X_0NG_B_400.pdb
3WV3_WLL_A_308.pdb	4KJU_1RH_A_502.pdb
4GK3_L87_A_1001.pdb	1T05_TNV_A_823.pdb
4JVA_1OR_A_502.pdb	5JFR_6KP_A_505.pdb
4MO8_2VQ_A_302.pdb	6W74_TKY_A_402.pdb
5FMM_MGT_A_1676.pdb	2NUA_COA_B_1325.pdb
6F66_CUT_A_300.pdb	2Q6K_ADN_A_699.pdb
6HME_FXB_A_410.pdb	4FF4_AMP_A_1201.pdb
1BF3_PHB_A_396.pdb	6TX7_V1L_A_204.pdb
1LNM_DTX_A_700.pdb	6YKI_OUZ_B_701.pdb
1YRH_FMN_A_404.pdb	2BGC_DTU_A_1238.pdb
2GSU_AMP_A_1004.pdb	5DQL_VGX_A_503.pdb
2RDE_C2E_A_301.pdb	5TXY_7Q1_A_303.pdb
3EC1_GDP_A_900.pdb	6UML_Y70_C_502.pdb
3LHU_BMQ_A_229.pdb	6G4P_ELT_A_603.pdb
3SFF_0DI_A_378.pdb	3HEA_EEE_A_300.pdb
4JSP_AGS_A_3000.pdb	2B13_TLA_A_501.pdb
5BNJ_4TV_A_501.pdb	2I34_WO4_A_401.pdb
5OJU_9WN_A_501.pdb	4MYA_2EY_A_501.pdb
6CKX_8M1_A_1102.pdb	3UJB_OPE_A_501.pdb
6H2I_TBE_A_501.pdb	2ZUW_NDG_A_4001.pdb
6P9N_O51_A_511.pdb	2VTA_LZ1_A_1301.pdb
6SKP_IM2_A_301.pdb	6N4E_GSH_A_201.pdb
1R5G_AO1_A_501.pdb	6EPT_G1E_A_1202.pdb
2HV9_SFG_A_299.pdb	5S9B_OVM_A_1501.pdb
3N4C_EF3_A_218.pdb	2UW1_GVM_A_1362.pdb
3TDL_11D_A_1007.pdb	6PGL_U5P_A_302.pdb
4CKA_LFS_A_1490.pdb	3WO2_CPS_A_202.pdb
4QDV_30U_A_401.pdb	5AWD_IDQ_A_901.pdb
5FRD_COA_A_1257.pdb	6POI_OVS_A_201.pdb
5IK0_FPP_A_604.pdb	5TJH_POP_A_501.pdb
6YYX_Q1Z_A_802.pdb	5L5J_6N5_K_301.pdb
4DX7_DM2_A_1105.pdb	6WVO_GD8_A_603.pdb
4GGZ_BTN_A_900.pdb	1Z6S_AMP_A_1101.pdb
4ZHA_4O5_A_303.pdb	5DDA_59M_A_601.pdb
5TM1_7EQ_A_601.pdb	4XJT_41Z_A_401.pdb
5ZQP_9H3_A_1202.pdb	6AP8_BNY_A_401.pdb
6PMH_UDP_A_406.pdb	5F4Z_5V4_A_408.pdb
1BQ3_IHP_A_360.pdb	5DAF_58E_A_201.pdb
1LQE_IMA_A_250.pdb	6GWG_FEK_A_609.pdb
2WAJ_SNB_A_1401.pdb	3TA2_AKG_A_120.pdb
3EJQ_HN3_A_1049.pdb	4L65_C2F_A_802.pdb
3MEG_T27_A_561.pdb	1A26_CNA_A_200.pdb
3QGY_PQC_A_1.pdb	1R9Q_PBE_A_1001.pdb
4JL4_AXY_A_501.pdb	6NKJ_CIT_A_502.pdb
4KSH_HTT_A_301.pdb	3SCZ_HPA_A_269.pdb
4PVY_JD1_F_404.pdb	6U6Y_DTP_A_702.pdb
5BNJ_4TV_A_501.pdb	1XQL_PMP_A_501.pdb
5W7U_GY8_A_203.pdb	3S1G_ITE_A_501.pdb
5ZES_UDP_A_401.pdb	2Q5A_16P_A_300.pdb
6GPB_H2P_A_998.pdb	3LUJ_U5P_A_1.pdb
6HKY_GCE_A_403.pdb	4RLH_0WE_A_500.pdb
6T1Z_HT1_A_501.pdb	6S6K_KXK_A_401.pdb
1WVY_STU_A_1001.pdb	4JX1_CAH_A_503.pdb
2CFL_R6A_A_1631.pdb	6SP9_LOT_A_408.pdb
2IKJ_393_A_600.pdb	5DP3_5GH_A_201.pdb
2RDE_C2E_A_301.pdb	4YXR_0RW_A_401.pdb
3E7W_AMP_A_513.pdb	6QSE_TEW_A_301.pdb
3HXB_BD5_B_332.pdb	4R00_SLA_N_201.pdb
4IIY_1EI_A_401.pdb	1RAR_AEN_A_125.pdb
4MM7_29J_A_603.pdb	4JR9_GYP_A_501.pdb
5O49_9K5_A_801.pdb	5TH5_SF4_A_301.pdb
6G2S_EJN_A_301.pdb	4J28_EAT_A_501.pdb
6MDB_JE4_A_601.pdb	3K5I_NHE_A_385.pdb
1F6B_GDP_A_501.pdb	4CCW_VKC_A_1294.pdb
1PD8_CO4_A_301.pdb	4O83_AMP_A_310.pdb
1QHI_BPG_A_1.pdb	1LZX_HAR_A_770.pdb
2FDA_682_A_1.pdb	6CW0_R78_A_201.pdb
2XWL_CTP_A_301.pdb	4YFN_4C2_D_2004.pdb
3IB8_AMP_A_666.pdb	5EWD_5SH_A_801.pdb
3SWJ_HEM_A_300.pdb	5S8J_54Y_A_1501.pdb
4BNI_P1F_A_1257.pdb	4AAY_FES_B_2006.pdb
4HND_ADP_A_500.pdb	6CF5_NHE_A_401.pdb
5IBI_69U_A_404.pdb	1C3X_8IG_A_306.pdb
5L0N_6ZA_A_406.pdb	4G55_VH2_A_418.pdb
5R4U_RWM_A_301.pdb	3D17_MBN_A_144.pdb
6DWK_HFD_A_701.pdb	1XF0_ASD_A_600.pdb
1AFE_ALZ_H_600.pdb	5GNS_GTP_A_501.pdb
2AN9_GDP_A_601.pdb	5FXP_V55_A_601.pdb
2PAF_NPF_A_902.pdb	5JIC_N7E_A_303.pdb
2R9C_GRD_A_1.pdb	4ZI0_4P9_A_304.pdb
3PNB_COA_A_162.pdb	6D5W_FVV_S_1101.pdb
3U4U_LNH_A_334.pdb	1NJC_DCM_A_317.pdb
5JAB_6J4_A_201.pdb	4JJU_1MB_A_3002.pdb
6L1J_LAM_A_704.pdb	4Q9F_5GP_A_802.pdb
6OH4_C5P_A_401.pdb	3B25_B2K_A_1.pdb
1M74_ADP_A_901.pdb	4QQN_3BQ_A_601.pdb
2JFL_DKI_A_1309.pdb	5U2C_82Y_A_501.pdb
3D80_Q22_A_188.pdb	1AL7_HST_A_361.pdb
3F2C_DGT_A_1456.pdb	2Q1A_2KT_X_295.pdb
3T5G_GDP_A_201.pdb	5NCP_EG5_A_201.pdb
4GOM_0Y0_D_301.pdb	4EV1_NHE_A_302.pdb
4LV5_ADP_A_601.pdb	6LG6_EC9_A_201.pdb
5ZA8_27I_U_301.pdb	3FTZ_848_A_710.pdb
6DCF_KNG_C_1201.pdb	5YSH_5AD_A_605.pdb
6IE9_JN3_A_200.pdb	4Y41_46O_A_404.pdb
1PXJ_CK2_A_500.pdb	6EMN_78T_A_301.pdb
1YRY_MSG_E_290.pdb	2VZ2_MFG_A_1503.pdb
2I66_G1R_A_302.pdb	2YVE_MBT_A_1001.pdb
3B2S_B2S_A_455.pdb	5XSP_A_A_704.pdb
3EN4_KS1_A_1.pdb	3DD5_DEP_A_401.pdb
3OIK_WZB_A_300.pdb	6FWR_SF4_A_801.pdb
3T6S_COA_B_358.pdb	1W4A_APC_A_700.pdb
4DT6_6LI_A_1001.pdb	4JXH_HRC_A_301.pdb
4OAN_X2X_A_402.pdb	5AO8_NAG_A_502.pdb
5BOL_1GC_A_402.pdb	5TB6_77X_A_1201.pdb
6G0Z_GDP_A_301.pdb	5OH8_ROL_A_202.pdb
6P9N_O51_A_511.pdb	3V99_ACD_A_702.pdb
7CI6_FY6_A_1300.pdb	4PNL_DRL_A_1202.pdb
1SWK_BTQ_C_5300.pdb	1M3X_PC1_L_901.pdb
3GC5_2MQ_A_400.pdb	5ER9_UDP_A_501.pdb
5KSP_GDP_A_701.pdb	3ITO_PSV_A_601.pdb
5OPB_A1N_A_301.pdb	5NDX_8U8_A_713.pdb
5UX7_UDX_B_801.pdb	4Y49_CMC_B_301.pdb
5Y44_XD4_A_501.pdb	1THA_T33_A_130.pdb
6EIR_B6H_A_501.pdb	3XIS_XYS_A_393.pdb
6Q0H_2PE_L_301.pdb	5AHO_TLA_A_1322.pdb
5BOT_4UM_A_301.pdb	6C5M_J81_A_302.pdb
4UPN_7LN_A_800.pdb	6ITV_AWO_A_1001.pdb
6CK7_BB2_A_202.pdb	3HM4_UNL_A_156.pdb
6FYZ_EBE_A_2001.pdb	2VFL_C5P_A_1293.pdb
6MKL_7OA_A_400.pdb	6GTU_45N_A_302.pdb
6VVT_SRN_C_1201.pdb	6RUK_XCU_A_301.pdb
6YT1_PK5_A_301.pdb	3CTH_319_A_2001.pdb
5XQD_8CF_A_301.pdb	5JAN_6HP_A_504.pdb
6H7M_68H_A_504.pdb	4IGO_AKG_A_1001.pdb
6KW1_9RX_A_406.pdb	6H10_FJ8_A_416.pdb
6ONE_MVY_A_512.pdb	3PMV_557_A_270.pdb
7AYI_S9K_A_501.pdb	3RA8_A_A_1.pdb
4LBR_4O9_A_402.pdb	3H8C_NSZ_A_300.pdb
5L5S_39V_K_301.pdb	2IBU_COA_A_6001.pdb
1QON_I40_A_602.pdb	2WEX_GYM_A_1186.pdb
5V48_TIO_A_802.pdb	4Y49_CMC_B_301.pdb
6CKX_8M1_A_1102.pdb	1ED6_ILO_A_1765.pdb
6K30_CV3_B_402.pdb	5ZAC_MAN_C_303.pdb
6NKB_YYY_A_301.pdb	1IWD_THJ_A_601.pdb
6RUM_TOP_A_301.pdb	7A4B_QXW_A_402.pdb
6YW9_PAL_A_401.pdb	4PZZ_2XO_A_203.pdb
4W9K_3JO_C_301.pdb	4PG0_Y39_A_303.pdb
4QZC_DCT_A_604.pdb	4RWL_3ZC_B_801.pdb
6YWJ_U5P_A_402.pdb	4KPX_1SE_A_511.pdb
2F25_DAN_A_1001.pdb	5EAL_5ML_A_401.pdb
3OGK_OGK_B_1100.pdb	6S5E_ATP_A_601.pdb
4YKQ_4EO_A_301.pdb	6LZE_FHR_A_405.pdb
5P9D_77R_A_302.pdb	4MGI_CMP_E_1001.pdb
1TQT_SSD_A_1201.pdb	3TYV_HI3_A_578.pdb
2I8U_GDP_A_820.pdb	6O3F_FYB_A_701.pdb
3IIL_ADP_A_174.pdb	5ALY_B7H_A_1555.pdb
4UYA_AGS_A_1438.pdb	4QIP_SDS_A_202.pdb
7JSU_UED_A_401.pdb	3K2H_LYA_A_514.pdb
2FXS_RDA_A_1001.pdb	5X9I_OOA_A_401.pdb
2C4G_514_A_306.pdb	3GKA_FMN_A_362.pdb
2X1L_ADN_A_601.pdb	6J7X_GRG_B_401.pdb
3B1E_0JO_A_401.pdb	5FUM_SOF_A_1543.pdb
4KLY_RET_A_301.pdb	1GI8_BMZ_B_246.pdb
2RDN_AKG_A_279.pdb	3EWJ_INN_A_4.pdb
1Q41_IXM_A_451.pdb	2RTO_IMI_B_300.pdb
2F90_3PG_A_408.pdb	2ZD1_T27_A_557.pdb
6FT9_E6W_A_501.pdb	5BUH_4V7_A_201.pdb
1TVW_CB3_A_318.pdb	4LAG_1VN_X_202.pdb
2CGU_3A3_A_1272.pdb	2VSN_UDP_A_900.pdb
3HY3_10F_A_501.pdb	6HXR_UHB_A_301.pdb
5VWU_NAI_A_602.pdb	4NQA_9CR_A_501.pdb
1UYE_PU9_A_1224.pdb	3UPQ_ZAN_A_0.pdb
3JPP_G1M_A_338.pdb	4J8T_DOG_A_201.pdb
3U4H_C8R_A_401.pdb	3P5R_FGG_A_911.pdb
4DED_NHU_A_501.pdb	4FPD_RET_A_301.pdb
5MAR_7KE_A_403.pdb	4B70_WM9_A_1503.pdb
5IUN_ACP_A_401.pdb	1M8H_HEM_A_901.pdb
6DVN_HB7_A_804.pdb	2J38_GS5_A_1245.pdb
6JS8_C5R_A_503.pdb	2B92_GDP_A_593.pdb
4L50_D8X_A_501.pdb	3EPX_IMQ_A_1002.pdb
4Z28_BTN_A_201.pdb	5LKD_GSH_A_401.pdb
6VC7_P6G_A_1801.pdb	2XLE_HEC_A_1128.pdb
2PVM_P29_A_501.pdb	3OCH_2MX_A_160.pdb
2V3F_BTB_A_1501.pdb	6CAX_EUY_A_402.pdb
4D2V_45R_A_1334.pdb	2I6K_EA2_A_401.pdb
5GOF_GTP_A_901.pdb	4JFL_1KY_A_201.pdb
6HO7_GHQ_A_301.pdb	5MFS_7ML_A_1002.pdb
1MRK_FMC_A_300.pdb	3V77_TAR_A_303.pdb
2ZCQ_B65_A_451.pdb	2PFO_DUP_A_952.pdb
3M9O_ATP_B_2001.pdb	2AJL_JNH_I_1.pdb
4BQY_FNT_A_601.pdb	6FR0_E3H_A_1201.pdb
4MWW_G39_A_513.pdb	6YKY_OWQ_A_401.pdb
6DEK_TPP_A_704.pdb	1AQJ_SFG_A_500.pdb
1CLQ_GDP_A_999.pdb	5XNH_SPD_A_402.pdb
3MDC_GTF_A_576.pdb	4YKX_4ET_A_301.pdb
4RVM_3X7_A_301.pdb	2WBG_LGS_A_1446.pdb
5LVA_FMN_A_201.pdb	6DFM_3BH_A_501.pdb
6AM0_6VQ_A_302.pdb	6H6R_FUE_A_403.pdb
6OS4_5U0_A_205.pdb	4QLT_39V_K_303.pdb
6U0K_DTQ_A_302.pdb	2FPZ_270_A_1000.pdb
2AX1_5EE_A_1001.pdb	6GS6_EA4_A_201.pdb
3EW2_BTN_A_400.pdb	1MOS_AGP_A_609.pdb
3VQT_GDP_A_601.pdb	2V3E_NND_A_1502.pdb
6SBH_L4K_A_304.pdb	2OQI_GGO_B_901.pdb
1WN6_BST_A_1003.pdb	3EJT_HN6_A_1050.pdb
2BJU_IH4_A_1331.pdb	2BRB_PFQ_A_1277.pdb
3RUF_UDP_A_344.pdb	6NRH_KYP_A_1101.pdb
4QFY_DCP_A_702.pdb	3UWI_ANH_A_487.pdb
1HQH_NNH_A_901.pdb	4ARA_C56_A_600.pdb
1Q6K_TCO_A_0.pdb	4JVL_EST_A_702.pdb
1UPU_U5P_C_999.pdb	5VO3_SIN_A_501.pdb
2R8I_DTP_A_7000.pdb	5NUN_Z80_A_201.pdb
3CWK_REA_A_300.pdb	6SQE_LSZ_A_1201.pdb
4ID8_F3S_A_101.pdb	1DKQ_IHP_A_550.pdb
5KQ4_6VQ_B_301.pdb	4MME_29Q_A_603.pdb
5XIJ_873_A_1004.pdb	3L2P_AMP_A_901.pdb
6I8T_H7Z_A_1101.pdb	2RAY_258_X_2001.pdb
6KJQ_D9F_A_401.pdb	6GTM_G4P_A_600.pdb
6TQ9_NVN_A_402.pdb	5LOP_M7G_A_303.pdb
6XOJ_7UC_A_401.pdb	3OVX_O64_A_218.pdb
1FK3_PAM_A_201.pdb	3P8G_BEN_A_1002.pdb
1MWE_SIA_A_1.pdb	3RU7_UNL_A_350.pdb
4O7W_TYD_A_301.pdb	4PPP_FSV_A_601.pdb
5LGT_6W3_A_902.pdb	4EC3_REN_A_602.pdb
2BHW_LUX_A_502.pdb	5DAX_58L_A_403.pdb
2NO7_LDC_A_401.pdb	4G2F_C07_A_1001.pdb
2VML_CYC_B_1153.pdb	5AM0_LWS_A_1553.pdb
3F15_HS1_A_0.pdb	3HE3_UDP_A_400.pdb
3NFZ_3NF_A_322.pdb	4QU3_1RG_A_501.pdb
5M29_CBY_A_301.pdb	1DIL_EQP_A_383.pdb
1AQJ_SFG_A_500.pdb	5TNQ_FEH_A_401.pdb
1SEP_BIO_A_801.pdb	6PGN_GPP_A_402.pdb
3JUS_ECL_A_600.pdb	1R5A_GTS_A_1004.pdb
4FT9_H4K_A_300.pdb	7DKZ_CLA_4_308.pdb
4I5I_4I5_A_601.pdb	4RFC_3O1_A_302.pdb
6S27_KT8_A_401.pdb	2MJP_ANP_A_500.pdb
7C3Y_NUT_A_202.pdb	6P1U_CTP_A_509.pdb
2G3Y_GDP_A_1001.pdb	2R1M_DPF_A_1.pdb
3QP5_HLC_A_266.pdb	4UVS_R4E_A_2166.pdb
3ZK6_H1I_A_1198.pdb	6RP3_KCZ_A_201.pdb
5VPX_R07_A_205.pdb	6B5J_CV4_A_801.pdb
2JDI_ANP_A_1511.pdb	6F2U_CJ2_A_402.pdb
3E34_ED1_B_1003.pdb	5TH7_7BY_A_401.pdb
3HO6_IHP_A_270.pdb	5NVH_9B2_A_1204.pdb
3JY0_LYG_A_1000.pdb	5NVF_9AW_A_1204.pdb
4N16_CHD_A_301.pdb	3N6G_XFK_A_800.pdb
6QBU_HVZ_A_1001.pdb	5NSF_96Z_A_401.pdb
1FK3_PAM_A_201.pdb	4RPX_DCP_A_401.pdb
1MRS_5HU_A_217.pdb	6JV0_ORN_A_301.pdb
1R5N_GDP_A_663.pdb	3BHL_NDU_A_265.pdb
3IU9_T07_A_288.pdb	1ORE_AMP_A_1001.pdb
5C5N_SLH_A_401.pdb	3UXL_CFI_A_361.pdb
5YFZ_8UO_A_502.pdb	2HWB_W91_1_700.pdb
6B3A_SAM_A_701.pdb	4F5R_6CF_A_402.pdb
6IOX_ACO_A_401.pdb	3PF7_MLA_A_1004.pdb
6NKY_GFH_A_408.pdb	4BCI_T3E_A_1327.pdb
1BKX_A_A_351.pdb	3I4X_DST_A_460.pdb
1TVU_CB3_A_318.pdb	3KHC_AKG_A_400.pdb
2Z7G_EH9_A_356.pdb	2I4T_UA2_A_243.pdb
3FGD_BYA_A_322.pdb	6GS6_EA4_A_201.pdb
3UPF_0BU_A_600.pdb	1TLW_THM_A_800.pdb
4LB9_EVP_A_605.pdb	4YMZ_13P_A_301.pdb
4RJ4_3QW_A_1101.pdb	5MNO_MRZ_A_304.pdb
5G4J_EXT_A_1441.pdb	1S3Y_TQT_A_208.pdb
5NVZ_9BN_C_301.pdb	1BUX_PPS_A_160.pdb
6MM2_ATP_A_201.pdb	5FL6_Y0R_A_268.pdb
1ZYJ_BI5_A_362.pdb	2PNY_POP_A_230.pdb
2H18_GDP_A_201.pdb	1NHB_PYJ_A_401.pdb
3AWO_PLP_A_401.pdb	3HLE_MJA_A_500.pdb
3FVL_BHK_A_311.pdb	5OSZ_AHK_A_404.pdb
3H3A_CTP_A_501.pdb	7AB2_R6N_A_901.pdb
3IP8_B85_A_249.pdb	6M4V_RAP_B_201.pdb
4AWM_KDH_A_911.pdb	3QXC_ATP_A_221.pdb
5K0G_6PM_A_302.pdb	6T56_ABN_H_303.pdb
5RV3_MYI_A_201.pdb	6JZ7_CKU_A_701.pdb
6KP7_DQ9_A_703.pdb	1CNF_ADP_A_272.pdb
6WTF_SA8_A_803.pdb	4EGH_0OY_A_302.pdb
1KA1_A3P_A_601.pdb	7ADV_R7N_A_404.pdb
2YJX_YJX_A_1224.pdb	1ZPA_A83_A_200.pdb
3FTS_STL_A_710.pdb	1F5K_BAM_U_300.pdb
3OIL_VZ5_A_263.pdb	3VRH_BCN_A_403.pdb
3V97_SAH_A_802.pdb	1ZXV_MFM_A_9002.pdb
4FOV_CXS_A_701.pdb	3E5U_3C4_A_501.pdb
4LBR_4O9_A_402.pdb	5D0A_SF4_A_502.pdb
5C5N_SLH_A_401.pdb	2I6U_CP_A_500.pdb
5RG1_T9J_A_404.pdb	3WI1_MGT_A_501.pdb
6N8Y_KFY_A_301.pdb	3U9F_CLM_A_221.pdb
6YSK_PJK_A_508.pdb	1V0Y_HI5_A_1515.pdb
1R5O_GNP_A_1986.pdb	5ALB_TIQ_L_1210.pdb
2V1O_COA_A_1162.pdb	3UZX_AOM_A_501.pdb
3DY8_5GP_A_900.pdb	3HYZ_42C_A_237.pdb
3HPF_GAE_A_411.pdb	6HDY_3HL_A_501.pdb
3LSP_OLA_A_221.pdb	1T5C_ADP_A_600.pdb
4WZ4_3VU_A_402.pdb	5NZO_9EZ_A_301.pdb
3LXL_IZA_A_1.pdb	4P4M_D3T_A_401.pdb
3Q9B_B3N_A_401.pdb	4ZCL_GDP_A_1003.pdb
3SA6_F71_B_200.pdb	7ARU_NO5_A_402.pdb
3UO5_0BX_A_501.pdb	3FIT_A_A_400.pdb
4DTB_GMP_A_401.pdb	6K04_CQF_A_501.pdb
4JJ3_HEC_A_501.pdb	5N4X_8MT_A_401.pdb
4KZU_A73_A_1201.pdb	1J90_DCZ_A_400.pdb
4MU5_HEM_A_201.pdb	2YAZ_UMP_A_1265.pdb
1BAI_0Q4_A_125.pdb	1N0S_FLU_A_500.pdb
3GY8_BRN_A_1.pdb	5B09_4MX_A_201.pdb
3OYQ_OYQ_A_263.pdb	1HNV_TBO_A_559.pdb
4FEX_0TO_A_302.pdb	4ALK_E9P_A_1001.pdb
4IL0_CIT_A_501.pdb	4Q9F_5GP_A_802.pdb
4WHF_3MX_A_302.pdb	5CEW_6MW_A_802.pdb
5BYI_4WA_A_303.pdb	3CWE_825_A_784.pdb
5OO5_UUA_A_201.pdb	5M6X_MGF_B_203.pdb
5R84_GWS_A_1001.pdb	4GSA_PLP_A_434.pdb
6OS6_DST_A_401.pdb	3OAC_IPE_D_2001.pdb
6SDT_L8N_A_302.pdb	2G5W_8PG_A_402.pdb
6XZO_O55_A_302.pdb	5THA_GP3_A_822.pdb
2I29_NAD_A_273.pdb	4UYF_73B_A_1191.pdb
2WD2_MS5_A_1263.pdb	3MBV_BXC_A_249.pdb
3OF1_CMP_A_501.pdb	5F3E_5UO_A_403.pdb
4H3C_0YZ_A_301.pdb	6V14_QMG_A_301.pdb
4L34_1VG_A_1204.pdb	1S46_BGC_A_700.pdb
4ZZY_D7N_A_1584.pdb	5Q1T_AXG_A_1103.pdb
5FU0_FKH_A_1294.pdb	6COE_MNN_A_306.pdb
5Z6J_FOL_A_201.pdb	3ZMH_L62_A_401.pdb
6IAN_GTP_E_301.pdb	5DVA_5FL_A_301.pdb
6S27_KT8_A_401.pdb	4R9U_ANP_C_301.pdb
6YOI_P7H_A_302.pdb	5WA5_4K4_A_201.pdb
1C1X_HFA_A_361.pdb	3AHW_2AM_A_121.pdb
1LFW_AEP_A_683.pdb	6SSD_PLP_A_501.pdb
1TKJ_MED_A_913.pdb	3CA1_GLA_A_267.pdb
2BVR_4CP_H_1246.pdb	3E00_GW9_D_7123.pdb
2HWF_JEN_1_700.pdb	7LFE_XWS_A_406.pdb
2QZT_PLM_A_300.pdb	2HRD_TDR_A_901.pdb
3GYF_51P_A_187.pdb	5MB7_4AV_A_332.pdb
3JVX_EKB_A_208.pdb	4Y2P_3C5_A_602.pdb
3QQK_X02_A_497.pdb	5LOL_GSH_A_301.pdb
3ZI0_FM8_A_501.pdb	3KR1_VGD_A_290.pdb
4FUG_9UP_A_301.pdb	5D3S_579_A_201.pdb
4OOE_FOM_A_500.pdb	5C36_DA8_A_402.pdb
5L68_6N5_H_301.pdb	1YED_PNB_A_552.pdb
2QMM_SAM_A_301.pdb	6UNG_QEP_A_602.pdb
3RNI_21Z_A_424.pdb	4W9I_3JS_C_301.pdb
6T7Q_4G7_A_401.pdb	6HP8_GK2_A_901.pdb
3BHY_7CP_A_600.pdb	5N2V_8NK_B_304.pdb
3FC2_IBI_A_10.pdb	2O3Q_CXR_A_301.pdb
3MWF_SE8_A_1.pdb	1UVA_MYR_A_100.pdb
3QXS_ANP_A_222.pdb	6WVC_UCY_A_605.pdb
4W9H_3JF_C_301.pdb	5TY9_7QV_A_302.pdb
4Y0R_PX9_A_201.pdb	5RG0_T8Y_A_405.pdb
5CSS_G3P_A_301.pdb	6EUR_AKG_A_402.pdb
5KP4_6VW_B_201.pdb	4RKU_LUT_4_4502.pdb
5T7O_THG_A_702.pdb	5RZU_NZJ_A_401.pdb
5UVX_8NM_A_501.pdb	6G92_ERZ_A_404.pdb
6CQH_F8Y_A_401.pdb	5YR4_TN4_A_410.pdb
6J2V_PLZ_A_501.pdb	1V08_NTZ_A_1502.pdb
6WYP_UFS_A_504.pdb	6FA4_D1W_A_203.pdb
1AQV_0HG_A_2201.pdb	6EKJ_CXS_A_301.pdb
1S0O_TTP_A_803.pdb	5ZDN_CDP_A_301.pdb
2GJ5_VD3_A_163.pdb	3RUR_HEM_A_200.pdb
3NDG_7EP_A_1.pdb	1EKO_I84_A_320.pdb
3RIT_DLY_A_364.pdb	5RK2_UUY_A_1501.pdb
4G6I_RS3_A_301.pdb	5DQO_SF4_A_501.pdb
4J4V_SVR_A_301.pdb	3FYO_PEP_D_281.pdb
4MQR_2B9_A_501.pdb	4PE6_LTH_A_401.pdb
5NIY_GNP_A_601.pdb	5V6D_CIT_A_201.pdb
5S92_Y2G_A_1501.pdb	5Y65_HKB_C_302.pdb
6FK8_DNZ_A_407.pdb	3BHD_CIT_A_219.pdb
6G35_EKK_A_802.pdb	5YBR_AKG_A_302.pdb
6UN2_HC4_A_201.pdb	5E9X_5LA_A_804.pdb
1G1D_FSB_A_555.pdb	2X8D_X8D_A_1282.pdb
1RL3_PCG_A_401.pdb	4NTY_PE4_A_513.pdb
3F8W_ADN_A_300.pdb	5RU9_4SV_A_201.pdb
3ICM_P2H_A_363.pdb	5O4E_MRD_A_510.pdb
3M9O_ATP_B_2001.pdb	5ZTC_1PE_A_301.pdb
3SHR_CMP_A_401.pdb	4QGE_35O_A_601.pdb
4C4Y_7WI_A_1548.pdb	6LRE_EQL_A_602.pdb
4XAS_40H_A_601.pdb	2AGO_POP_A_401.pdb
5GN5_6XZ_A_601.pdb	3C3E_FO1_A_401.pdb
3BSO_CTP_A_514.pdb	6QOP_JBQ_A_301.pdb
3K5X_P8D_A_401.pdb	1GKY_5GP_A_187.pdb
3U16_H89_A_543.pdb	6UO7_QCP_A_504.pdb
4TLG_11A_A_518.pdb	4GBU_0WV_A_402.pdb
5AUV_AGI_A_400.pdb	4UFH_GIF_A_1001.pdb
5TRH_7HL_A_602.pdb	3A8A_4FZ_A_7.pdb
6Q9W_HRT_A_201.pdb	1ESE_DEP_A_400.pdb
2CFM_AMP_A_1563.pdb	5G67_M87_A_1367.pdb
3GU7_ADP_A_296.pdb	6JZ6_CKX_A_701.pdb
3I3A_S2N_A_260.pdb	3TKY_N7I_A_369.pdb
3ROE_THM_A_265.pdb	4TQS_DCP_A_401.pdb
4HRC_OV2_N_301.pdb	6EZS_NAG_A_701.pdb
4PGT_GBX_A_211.pdb	2WVU_JFZ_A_2001.pdb
5KQ4_6VQ_B_301.pdb	6I81_H7E_A_503.pdb
5ZAH_30I_U_301.pdb	5ILY_BTB_A_604.pdb
6XJ8_8YF_A_301.pdb	2J7B_NTZ_A_1446.pdb
1GXA_PLM_A_1163.pdb	1B4S_ADP_A_160.pdb
1WVJ_IBC_A_1001.pdb	3QVU_NPO_A_296.pdb
2CFM_AMP_A_1563.pdb	5VJ7_FES_B_302.pdb
2HU6_37A_A_400.pdb	6M0E_FRU_A_604.pdb
2R8I_DTP_A_7000.pdb	6CEY_LIV_D_600.pdb
3BPF_E64_A_242.pdb	3WIF_ON5_A_301.pdb
4L0I_1UW_A_1201.pdb	6B2C_C9Y_B_201.pdb
4NNN_ALD_N_201.pdb	5WDH_ADP_A_801.pdb
4TU5_06W_X_202.pdb	5U8F_82G_A_501.pdb
4ZOL_55Q_B_507.pdb	6P8K_ZNH_A_202.pdb
5OS7_A8Q_A_404.pdb	4RLQ_3SK_A_1000.pdb
6I8T_H7Z_A_1101.pdb	6N0O_K8G_A_703.pdb
1S0O_TTP_A_803.pdb	4QUR_3BY_A_505.pdb
2QUM_TAG_A_291.pdb	1S4P_MMA_A_901.pdb
2XX2_13C_A_1215.pdb	2PDW_FID_A_600.pdb
3JQE_DX8_A_270.pdb	3KXG_K6X_A_1.pdb
3TIZ_3TI_A_299.pdb	19GS_BSP_A_210.pdb
4E80_UTP_A_501.pdb	1RG9_SAM_A_385.pdb
5NKA_91H_A_1001.pdb	5J5O_6G0_A_301.pdb
5QHA_H3D_A_303.pdb	5JPU_3ZQ_A_201.pdb
6QKB_PLP_A_401.pdb	6UKL_HEM_E_203.pdb
6TTM_HYO_A_402.pdb	5YJA_MXE_B_405.pdb
7BUQ_1SY_A_602.pdb	1W1A_NDG_1_1261.pdb
2CCU_2D9_A_1224.pdb	2F4P_UNL_A_136.pdb
3FJZ_GPF_A_429.pdb	3ABM_TGL_D_523.pdb
4KCW_FDP_A_1004.pdb	2G50_ETE_B_6018.pdb
4NO8_2LV_K_301.pdb	6P9G_O4Y_A_302.pdb
4QMO_34L_A_402.pdb	1FIG_TSA_H_224.pdb
5A65_TPP_A_1000.pdb	5AWD_IDQ_A_901.pdb
5C1Y_GHY_A_201.pdb	6D1F_P9T_A_303.pdb
5KOY_ATP_A_2000.pdb	6JEM_STL_A_502.pdb
5YQ1_0A1_A_902.pdb	6E4W_HUG_A_602.pdb
6GV2_SSH_A_301.pdb	4PS1_DTT_A_501.pdb
6K38_CWF_A_401.pdb	5E9G_GLV_A_601.pdb
6NLZ_KSJ_A_301.pdb	7C49_HNL_A_1002.pdb
1LRH_NLA_A_5190.pdb	5Y1F_NAD_A_401.pdb
5RF7_T67_A_404.pdb	4PAE_HEB_A_801.pdb
2BM2_PM2_A_3211.pdb	6LOA_ENR_A_601.pdb
2SIM_DAN_A_800.pdb	6AXE_ACO_A_801.pdb
4BC1_TQV_A_600.pdb	5SYZ_71W_A_601.pdb
1MQQ_GCU_A_701.pdb	4CKU_P2F_A_400.pdb
5RH8_UHM_A_405.pdb	6ECX_SAM_A_1301.pdb
5RT3_2FX_A_201.pdb	3C6Y_ACN_A_1001.pdb
5YG0_8UR_A_502.pdb	6FMC_DUE_A_501.pdb
6DY2_HJA_B_408.pdb	6J5S_AP5_B_201.pdb
6HM6_GDK_A_701.pdb	6DZQ_HJP_A_203.pdb
6P11_SKE_B_802.pdb	5Z83_PLP_A_501.pdb
6R1B_CH5_A_501.pdb	5FGL_6HY_A_301.pdb
6VJC_IPR_A_404.pdb	4YHK_4CC_H_301.pdb
1B3N_CER_A_413.pdb	6POI_OVS_A_201.pdb
2CEO_T44_A_1395.pdb	5DY7_5GT_A_801.pdb
2ZZ3_6CN_A_301.pdb	5QT8_PJ1_A_401.pdb
3Q9Z_TXQ_A_340.pdb	5F36_5UE_A_1201.pdb
4KF6_1T9_A_301.pdb	4KI0_UMQ_E_401.pdb
4NY4_2QH_A_602.pdb	5D15_ATP_A_301.pdb
4U4F_NWD_A_903.pdb	3TW1_AHN_A_302.pdb
5LF3_BO2_N_304.pdb	5J1E_6FT_C_603.pdb
6H38_FKK_A_302.pdb	5TL9_7DN_A_201.pdb
6P9L_JFX_A_501.pdb	1LGN_DA_A_401.pdb
6UQD_QF4_A_501.pdb	6W2L_IPE_A_403.pdb
5B8I_FK5_C_201.pdb	4AJP_88N_A_1332.pdb
6G3Q_FO9_A_302.pdb	2PBL_UNL_A_263.pdb
6HVE_GUW_A_601.pdb	5R5J_MH5_A_401.pdb
6RGD_K2W_A_302.pdb	7RNT_2AM_A_105.pdb
6WOI_O81_A_401.pdb	1GXZ_BRT_A_1227.pdb
2PDN_47D_A_600.pdb	5J7P_6H1_A_201.pdb
3EPO_MP5_A_1001.pdb	4L5L_GSH_A_301.pdb
3WAW_DWW_A_937.pdb	1EYN_2AN_A_550.pdb
4P6G_2FZ_A_301.pdb	6TUM_TAR_A_301.pdb
4U9H_NWN_L_601.pdb	4UXU_MLK_A_1213.pdb
6DY2_HJA_B_408.pdb	2IS6_MGF_A_699.pdb
6MB9_COA_A_301.pdb	6GTU_45N_A_302.pdb
6PB9_PAM_A_301.pdb	3O9Z_AKG_A_312.pdb
7CCV_PIT_A_301.pdb	4KFS_AMP_A_301.pdb
3C3B_CDP_B_418.pdb	5VJ0_HEM_A_500.pdb
4MH1_PQQ_B_601.pdb	1N40_HEM_A_462.pdb
3N29_PLP_A_1001.pdb	3HZS_M0E_A_901.pdb
5XK9_GST_A_501.pdb	2DTI_POP_A_1401.pdb
6B76_CVJ_A_601.pdb	4WR8_3TX_C_201.pdb
6GJR_F0W_A_201.pdb	3QG0_BGC_A_1901.pdb
6JD0_POL_A_439.pdb	4NUD_NUD_A_201.pdb
6P5S_3NG_A_601.pdb	6EDG_P34_A_1001.pdb
6RLY_K8T_A_307.pdb	5Y4K_AKR_A_502.pdb
2ATE_NIA_A_400.pdb	3SDU_GST_A_823.pdb
2FPC_SCG_A_1001.pdb	2WTN_FER_A_1250.pdb
2Q61_SF1_A_7001.pdb	3KJF_B92_B_285.pdb
3EPO_MP5_A_1001.pdb	4XP3_DX4_A_401.pdb
4IQK_IQK_A_701.pdb	4JMV_1LY_A_302.pdb
4NNN_ALD_N_201.pdb	1HIY_3AN_A_1156.pdb
5V8C_PE4_A_403.pdb	1O4E_299_A_300.pdb
6FT9_E6W_A_501.pdb	2BMQ_FES_A_1440.pdb
6IJC_B3P_A_601.pdb	5R4G_RU4_A_3002.pdb
6NKZ_GGH_A_403.pdb	3DWB_5HD_A_816.pdb
6PJG_ORV_A_101.pdb	2VCZ_VC3_B_1200.pdb
4GZT_G39_A_501.pdb	5NI8_8Y2_A_601.pdb
5RH3_UHA_A_1001.pdb	6CZ4_FKY_A_9001.pdb
5F3G_5UL_A_403.pdb	1O2O_950_A_246.pdb
1E1X_NW1_A_401.pdb	1C1H_MMP_A_800.pdb
2GDR_GSH_A_224.pdb	5KVT_YMX_A_801.pdb
2X24_X24_A_1715.pdb	7CQN_ACP_A_501.pdb
6DAR_G2J_A_401.pdb	4COH_T9H_A_1460.pdb
1MSK_SAM_A_1301.pdb	4Z9D_NAD_A_202.pdb
3F28_S7B_A_5000.pdb	1JED_ADP_A_635.pdb
4JZR_4JR_A_402.pdb	6PDB_O9M_A_806.pdb
1JLV_GSH_A_701.pdb	1QKC_ALB_A_1022.pdb
2HT7_G39_A_800.pdb	2YYI_FAD_A_500.pdb
4R67_3BV_I_301.pdb	6DDW_G7D_A_202.pdb
5L3J_6G9_A_401.pdb	6EFN_SAM_A_501.pdb
1RTI_HEF_A_999.pdb	2ZK2_GSH_A_1.pdb
6VC6_G6P_A_502.pdb	2Y85_137_A_1247.pdb
2OYL_IDC_A_600.pdb	4M69_ANP_A_401.pdb
4AOA_IK2_A_1435.pdb	1QJS_HEM_A_500.pdb
4L8U_9AZ_A_606.pdb	2D29_FAD_A_1001.pdb
5M6V_H52_A_401.pdb	1ZTL_737_A_248.pdb
3EC2_ADP_A_222.pdb	5ILE_6CQ_A_201.pdb
6TF7_N6B_A_1005.pdb	4A2N_SAH_B_1193.pdb
3S2J_L3A_A_401.pdb	5XSN_2BA_A_703.pdb
4CRE_MVN_A_1476.pdb	6ZQS_3FF_A_400.pdb
4R02_3E5_K_301.pdb	5T53_ACO_A_901.pdb
4Z2K_M6E_A_501.pdb	1KLM_SPP_A_999.pdb
6P7I_O3P_A_402.pdb	4GLJ_RHB_A_302.pdb
2IEJ_S48_B_943.pdb	4CDM_FO1_A_1464.pdb
6SN6_3K0_A_402.pdb	1MEI_XMP_A_602.pdb
5NR7_YUI_A_301.pdb	6W0Y_S6S_A_301.pdb
6FT1_FMN_A_1001.pdb	5WR0_8Y0_A_501.pdb
1MY4_IWD_A_601.pdb	5ZTO_9JO_A_1101.pdb
4L51_HSX_A_501.pdb	1XVP_F15_A_1002.pdb
6CZ3_FLJ_A_9001.pdb	6COJ_F8G_B_301.pdb
1KI6_AHU_A_1.pdb	5GJD_6V3_A_601.pdb
3BNY_FPF_A_400.pdb	5W4Z_9WY_A_501.pdb
2XP6_4G2_A_1165.pdb	1O3J_334_A_246.pdb
5I9M_69K_A_302.pdb	6HP0_GJT_A_503.pdb
4L6H_MTX_A_803.pdb	6K76_ANP_A_601.pdb
6DQA_H6V_A_601.pdb	6COJ_F8G_B_301.pdb
1P16_G_A_1167.pdb	5MAJ_7KH_A_301.pdb
6P7I_O3P_A_402.pdb	4RAO_3L7_A_301.pdb
1G0H_IPD_A_292.pdb	5NZ1_9EN_A_301.pdb
2AXT_PQ9_A_564.pdb	6TG2_N72_A_401.pdb
2OHT_IP6_A_601.pdb	3BEA_IXH_A_923.pdb
5TWY_7LY_A_4000.pdb	1ZGI_382_A_1001.pdb
6EPR_BQE_A_1201.pdb	6HW0_GQQ_H_301.pdb
6T5C_MJT_A_306.pdb	5P9C_77Q_A_302.pdb
2RDR_OGA_A_268.pdb	6DFE_GA7_A_405.pdb
4IAW_LIZ_A_201.pdb	2A31_PG3_A_501.pdb
4KR4_AIC_C_401.pdb	3VMA_M0E_A_901.pdb
6C3C_EJ1_A_406.pdb	3CV3_UDP_A_1081.pdb
1FMB_HYB_A_201.pdb	3EJP_HN2_A_1049.pdb
2AUU_POP_A_180.pdb	3UQF_BK5_A_1.pdb
2HT7_G39_A_800.pdb	6FD2_D5E_A_501.pdb
3CNS_SP8_A_518.pdb	2FUD_CRL_A_999.pdb
3FQH_057_A_1.pdb	5I7U_6AJ_A_812.pdb
4O1E_C2F_A_3000.pdb	4ZG7_4O0_A_908.pdb
2I1R_VXR_A_600.pdb	5DG8_DZ4_A_501.pdb
3BLA_DD3_A_1.pdb	5QP4_LH7_A_306.pdb
3V0O_4GW_A_402.pdb	3BOS_CDP_A_300.pdb
4O7S_TYD_A_301.pdb	2QL6_ADP_A_301.pdb
4R69_W13_A_403.pdb	5XZR_8J6_A_601.pdb
5BYB_4WY_A_402.pdb	1TX8_AM4_A_302.pdb
5TFZ_7BC_A_202.pdb	5M5F_7GR_E_408.pdb
5ZB0_TYD_A_201.pdb	1BSO_BRC_A_388.pdb
6HYH_GYE_A_409.pdb	5L5P_79L_K_301.pdb
6PIQ_OAV_A_201.pdb	2BUC_008_A_1767.pdb
2BDZ_E64_A_501.pdb	1YHL_DMA_A_1301.pdb
2JGS_BTN_A_1001.pdb	5AQX_KC7_A_1390.pdb
3A83_H06_A_3.pdb	3TWB_GCO_A_423.pdb
4GZT_G39_A_501.pdb	2J0K_4ST_A_1687.pdb
5D1R_56S_A_305.pdb	1NC6_ABB_A_300.pdb
5FAS_5VR_A_301.pdb	1LO9_BCA_A_170.pdb
3BQR_4RB_A_401.pdb	1PPV_BHI_A_301.pdb
3GE5_FMN_A_300.pdb	5Y44_XD4_A_501.pdb
4L7G_1W0_A_501.pdb	5GI9_7AN_A_302.pdb
5DGA_1FZ_A_501.pdb	4A7A_RGZ_A_601.pdb
5T19_73U_A_402.pdb	5TG1_V56_A_203.pdb
5TBC_1RZ_A_401.pdb	4P42_EGC_A_701.pdb
5YPI_8YF_A_303.pdb	4UNQ_H6D_A_1210.pdb
1HOS_PHP_A_400.pdb	1YYT_SAZ_A_709.pdb
1NI4_TPP_A_2330.pdb	5K3N_6Q6_A_600.pdb
1ZDP_TIO_E_1006.pdb	5J1U_P93_A_301.pdb
2GBG_1AD_A_768.pdb	6I14_GZN_A_502.pdb
2USN_IN8_A_300.pdb	6YZ4_1E8_A_514.pdb
3Q81_IM2_A_254.pdb	5GVV_UDP_A_502.pdb
5NIO_8YH_A_301.pdb	1KYW_SAH_C_1698.pdb
6QDD_HXW_A_1004.pdb	4L3Q_926_A_501.pdb
1C6Y_MK1_B_524.pdb	5QJ3_HEM_B_601.pdb
1MIW_ATP_A_5501.pdb	1YRS_L47_A_604.pdb
2BPG_DCT_A_338.pdb	1C1B_GCA_A_999.pdb
3N5T_XFJ_A_800.pdb	6A84_9SU_A_1202.pdb
4DJL_CXA_A_401.pdb	3BGV_SAH_C_315.pdb
5FUH_HKX_A_400.pdb	2I78_KIQ_B_901.pdb
5QHC_H2M_A_305.pdb	4ZUD_OLM_A_1201.pdb
2ISL_FNR_A_502.pdb	5UN9_NHT_A_801.pdb
3EJU_HN7_A_1049.pdb	7APV_9F2_A_502.pdb
3MPM_5LK_A_1.pdb	4R4Q_3HZ_A_201.pdb
4H76_10B_A_306.pdb	2QBT_PSZ_A_600.pdb
4K77_1Q4_A_1201.pdb	3H33_HEM_A_75.pdb
4WTL_UDP_A_604.pdb	6OUI_N7D_A_302.pdb
5D29_5Q1_A_818.pdb	5D4W_ADP_A_1002.pdb
6H8B_J7T_B_301.pdb	5S8W_Y1D_A_1501.pdb
6WYQ_UFJ_A_504.pdb	3RZ1_RZ1_B_1.pdb
1G45_FSB_A_555.pdb	1KMV_LII_A_201.pdb
1KO5_ATP_A_302.pdb	6EPR_BQE_A_1201.pdb
1NXG_NAI_A_3000.pdb	5DX7_5H6_A_802.pdb
1V7Z_CRN_A_401.pdb	1IZO_PAM_A_601.pdb
2MJP_ANP_A_500.pdb	4UGL_S90_A_904.pdb
4WH5_3QB_A_204.pdb	1RA8_ATR_A_164.pdb
2P1O_IHP_B_701.pdb	3S8X_E59_A_266.pdb
3A87_H06_A_5.pdb	2P9N_ADP_A_501.pdb
3SUS_GNL_A_2000.pdb	1QCJ_APT_A_901.pdb
4E47_SAM_A_401.pdb	6R4L_ERG_A_1201.pdb
5KTX_6XH_A_1201.pdb	4JG7_1LC_A_801.pdb
5RU1_DFA_A_201.pdb	5S8S_Y0G_A_1501.pdb
5WZR_DJN_A_702.pdb	4AN1_2P8_A_791.pdb
6RRJ_KFE_A_1101.pdb	4YCU_KRS_A_601.pdb
1POY_SPD_1_400.pdb	4EB3_0O3_A_402.pdb
1R09_JEN_1_1000.pdb	2YHY_BM3_A_1000.pdb
2BPM_529_A_1299.pdb	3OC0_B2Q_A_900.pdb
2RJO_GAL_A_368.pdb	2I8U_GDP_A_820.pdb
3EOC_T2A_A_501.pdb	5ETT_5RY_A_202.pdb
3NBW_TR4_A_301.pdb	3M02_2CF_A_549.pdb
3QZP_COH_A_200.pdb	1UJ6_A5P_A_228.pdb
4A07_AZ7_A_600.pdb	6VWP_G4P_A_501.pdb
5RH2_UH7_A_1001.pdb	5T35_759_D_301.pdb
5VO3_SIN_A_501.pdb	3V1V_GST_A_511.pdb
6TMC_NL5_A_401.pdb	5J2U_6DO_B_504.pdb
1LKC_PLP_A_800.pdb	3SLH_S3P_A_443.pdb
2DOO_C4H_A_601.pdb	5HJM_MTA_A_401.pdb
2PL3_ADP_A_300.pdb	4DJL_CXA_A_401.pdb
2XWO_SLM_A_1309.pdb	5BQX_4UR_A_401.pdb
3BL7_DD1_A_901.pdb	4Q2G_BNG_A_304.pdb
4A4Z_ANP_A_2288.pdb	2P9H_IPT_A_998.pdb
4EYH_DCP_B_501.pdb	1RTI_HEF_A_999.pdb
4PBG_BGP_A_469.pdb	4B2P_GTP_A_1350.pdb
4UE7_MRZ_H_1258.pdb	6R2E_FFO_A_403.pdb
5PAE_7YA_B_501.pdb	1PEG_SAH_A_319.pdb
5WFM_KU5_A_205.pdb	2HK1_FUD_A_1300.pdb
6BEM_DJJ_A_408.pdb	6LBL_NO9_A_304.pdb
6HFV_G1T_A_503.pdb	4EPW_0QV_A_203.pdb
6NCZ_FYJ_A_701.pdb	2FAQ_ATP_A_1304.pdb
6UR9_NG3_A_901.pdb	1KE5_LS1_A_299.pdb
1K2V_DEF_N_1.pdb	3BSY_ACO_A_401.pdb
1M4D_TOY_A_500.pdb	2NGR_AF3_A_200.pdb
2VZU_PNJ_A_1901.pdb	10GS_VWW_A_210.pdb
3QZI_X72_A_512.pdb	3FPB_MF4_A_996.pdb
4A3W_FLC_A_1161.pdb	1K7S_ALB_N_500.pdb
4HI7_GSH_A_301.pdb	6IIL_A8F_A_501.pdb
4LPB_1YP_A_301.pdb	3FK1_GPF_A_429.pdb
4W9G_3JV_C_301.pdb	1E6E_FES_B_129.pdb
4YT5_H4M_A_402.pdb	4H6O_NEE_A_502.pdb
5MMR_H83_A_401.pdb	2F1A_GB2_A_1804.pdb
6R8Q_JV5_A_515.pdb	4EHV_0SJ_A_401.pdb
7CBB_AMP_A_601.pdb	6Q96_HRE_A_201.pdb
1D4L_PI9_A_201.pdb	3IVM_ZPR_A_999.pdb
1G9Q_APR_B_302.pdb	5R8Z_SN4_A_401.pdb
1OWH_239_A_1001.pdb	4BW4_9B6_A_1169.pdb
2FDG_SIN_A_400.pdb	5N6T_8P2_A_505.pdb
2J41_5GP_B_1208.pdb	3RXX_NPB_A_600.pdb
2ZOZ_ET_B_184.pdb	2IPX_MTA_A_4001.pdb
3GH5_NAG_A_1300.pdb	6BQ0_E3A_A_401.pdb
3O84_HTJ_A_995.pdb	4TPJ_LMT_A_601.pdb
3TWB_GCO_A_423.pdb	5E88_5KT_A_302.pdb
3WLH_BGC_A_715.pdb	4YGF_AZM_A_303.pdb
4DA7_AC2_A_301.pdb	4C6M_FOT_A_2827.pdb
4IXE_IXE_D_301.pdb	5FGH_ALD_K_302.pdb
4OQL_F2U_A_404.pdb	6VQN_R81_B_201.pdb
4YKY_4EU_A_301.pdb	3CMU_ADP_A_5502.pdb
5J1R_6FG_A_301.pdb	2J7H_AZF_A_1446.pdb
5TN7_7G2_A_602.pdb	5XJB_ADP_A_601.pdb
5WCS_9KU_A_303.pdb	1KKB_HDA_A_437.pdb
6OOB_MWS_A_602.pdb	4JVN_YUG_A_501.pdb
6UR9_NG3_A_901.pdb	6GNJ_F4W_C_501.pdb
6WYQ_UFJ_A_504.pdb	4NR8_2LL_A_202.pdb
1NXG_NAI_A_3000.pdb	4PFA_N77_A_502.pdb
2F12_HTM_A_1001.pdb	1NHU_153_A_5001.pdb
2ZRY_IPE_A_701.pdb	5QAX_Q92_A_301.pdb
3DKG_SX8_A_1.pdb	3OLE_ACI_A_504.pdb
3W1Q_YRO_A_403.pdb	5IXB_LGA_A_201.pdb
4DRQ_0OS_A_201.pdb	4ERM_DTP_A_803.pdb
4LWE_FJ2_A_301.pdb	4XCY_UNL_B_301.pdb
4RT2_N6T_A_406.pdb	5EO2_COA_A_201.pdb
4G6N_EK0_A_401.pdb	5O7E_9NB_A_803.pdb
4JFM_1KZ_A_201.pdb	3GY6_BRN_A_1.pdb
4MF0_29Z_A_701.pdb	1J32_PLP_A_413.pdb
4RE9_3M9_A_1102.pdb	6C94_V16_A_601.pdb
4XIQ_40Y_A_301.pdb	12GS_0HH_A_210.pdb
5FRZ_2MP_A_1209.pdb	6E4W_ADP_C_403.pdb
5WFQ_5UV_N_1101.pdb	1FGG_UDP_A_337.pdb
5XDE_83R_B_504.pdb	5J2T_VLB_C_503.pdb
6VAV_QTY_A_301.pdb	3M04_BE9_A_502.pdb
1LGR_AMP_A_471.pdb	6RQ3_OUC_A_401.pdb
1SUI_FRE_A_306.pdb	1DUR_SF4_A_56.pdb
2A3L_CF5_A_841.pdb	6GGC_EXN_A_402.pdb
2E21_ANP_A_500.pdb	3BLU_PVS_A_501.pdb
3CAS_ASD_A_332.pdb	3JQB_DX6_A_270.pdb
3F8Y_DH1_A_187.pdb	6JZ3_CN0_A_701.pdb
3OCV_AMP_A_263.pdb	4AZL_78N_A_1495.pdb
3S1C_ZIR_A_536.pdb	5CYR_ATP_B_701.pdb
4MSL_2ET_A_809.pdb	2P6G_3LP_C_703.pdb
4X8G_3Z0_A_705.pdb	2ZC4_TEB_B_801.pdb
5L57_6N3_A_502.pdb	1S2G_3D1_A_1168.pdb
5VZE_UTP_A_505.pdb	4RYX_A3V_A_603.pdb
6ODE_M9G_H_301.pdb	4MOP_2H5_A_802.pdb
7DDL_BUF_A_1121.pdb	4NV1_4TG_B_301.pdb
1GTV_TYD_A_302.pdb	6P9B_478_A_101.pdb
1QF6_AMP_A_1002.pdb	1OFO_PGA_A_442.pdb
2BB9_AKC_A_401.pdb	5NHC_XUL_A_503.pdb
2OAT_PFM_A_440.pdb	3BS6_2PE_B_1.pdb
3A83_H06_A_3.pdb	6HM0_GBW_A_201.pdb
3ZPT_M8Y_B_1202.pdb	6LDB_SJ5_A_701.pdb
4L91_X29_A_301.pdb	2PWD_NOJ_A_8000.pdb
4PUM_2WU_A_404.pdb	5S9I_Y3S_A_1501.pdb
4X8T_3Z8_H_301.pdb	1X07_IPE_A_901.pdb
5F1J_5TO_A_301.pdb	1OK4_13P_A_1254.pdb
5JTC_PD2_A_802.pdb	6P89_O4A_A_403.pdb
5MMR_H83_A_401.pdb	6LNP_CIT_B_401.pdb
5U9I_FAR_A_201.pdb	6T1O_M82_A_201.pdb
6CTU_VC6_A_404.pdb	1UZF_MCO_A_702.pdb
6N83_YL6_F_401.pdb	3CMU_ADP_A_5502.pdb
6VUU_RNJ_A_501.pdb	6RU6_ACP_A_301.pdb
6XRS_GDP_A_601.pdb	6D17_VKE_A_301.pdb
2FMS_DUP_A_338.pdb	3KFI_25R_A_301.pdb
2OFW_ADX_A_1101.pdb	5T9B_G3P_G_302.pdb
3F66_IHX_A_1.pdb	6HDQ_FZE_A_202.pdb
3LJG_EEF_A_302.pdb	4FSH_SKM_A_500.pdb
4AGP_P51_A_1292.pdb	5F3E_5UO_A_403.pdb
4HMH_F94_A_1204.pdb	6PYA_P57_A_301.pdb
4HW2_19H_A_401.pdb	7NC7_13P_A_301.pdb
4M0K_AMP_A_300.pdb	3DDI_TYD_A_201.pdb
5AKY_6NJ_A_1552.pdb	4L8W_MTX_G_301.pdb
4H2H_0XW_A_403.pdb	4QVP_BO2_H_301.pdb
4HRC_OV2_K_301.pdb	4WY6_3VP_A_401.pdb
4K8O_ATP_A_801.pdb	4C6E_NCD_A_1411.pdb
4RFC_3O1_A_302.pdb	4G1F_0WG_A_800.pdb
4UMA_GZ3_A_1351.pdb	6Z04_Q3W_A_302.pdb
5KZQ_6YS_A_601.pdb	2VZU_PNJ_A_1901.pdb
5WKJ_B1S_A_403.pdb	1Q4G_BFL_A_701.pdb
5XQE_8CO_A_301.pdb	4PBG_BGP_A_469.pdb
6GTA_F9W_A_606.pdb	5YG2_N05_A_502.pdb
1CEF_CEF_A_400.pdb	1RA7_GTP_A_1001.pdb
1VZC_UFP_A_317.pdb	6PZS_P7J_A_804.pdb
2A8G_GNG_B_201.pdb	3NCR_ADP_A_120.pdb
2E2Q_XYP_A_300.pdb	3GPW_SA1_2_0.pdb
2P35_SAH_A_301.pdb	6D28_NEC_A_401.pdb
2V5A_LZL_A_1447.pdb	6KJM_NMN_A_401.pdb
2ZC3_BMG_B_801.pdb	4ZUO_XS6_A_404.pdb
3HJN_ADP_A_301.pdb	7AVT_S3T_A_1103.pdb
3OD0_PCG_A_250.pdb	3N8N_N88_A_147.pdb
4AWG_CI3_A_801.pdb	1KZO_FPP_B_1002.pdb
4GU9_4GU_A_701.pdb	2X42_GLC_A_1722.pdb
5K0F_6P1_A_302.pdb	3N1Z_P6G_A_502.pdb
5OUM_AVK_A_404.pdb	3PYY_3YY_A_538.pdb
6LP0_AMP_A_301.pdb	5RTB_3XH_A_201.pdb
1BTU_2BL_A_7.pdb	3OWK_18E_A_332.pdb
1MAW_ATP_A_400.pdb	5C4D_DA8_A_402.pdb
1RF6_GPJ_A_1428.pdb	5C1L_DA8_A_402.pdb
2BF6_SIA_A_1692.pdb	1MA0_DAO_A_5378.pdb
2HWI_VRX_A_600.pdb	5KP3_EQU_A_201.pdb
2QOR_5GP_A_197.pdb	4U71_Q03_A_404.pdb
2WTU_ADP_A_1801.pdb	5CEW_6MW_A_802.pdb
3BFU_R2P_A_264.pdb	3TYK_HY0_A_342.pdb
3W1Q_YRO_A_403.pdb	5RUT_APG_A_201.pdb
4DSA_D1C_A_800.pdb	1PWD_0MU_A_400.pdb
4LMS_M1V_A_101.pdb	3HG4_7JZ_A_801.pdb
4QW3_BO2_H_301.pdb	2F7C_CCU_A_2.pdb
4WH5_3QB_A_204.pdb	2J8S_LMU_A_3049.pdb
5ENM_5QU_A_503.pdb	1CNF_ADP_A_272.pdb
5FAT_602_A_301.pdb	5FG5_5XF_A_801.pdb
5OWH_B0K_A_401.pdb	3Q75_FII_B_522.pdb
5UFU_ADP_C_403.pdb	2QYO_QSO_A_701.pdb
5ZA2_NXL_B_401.pdb	6BJQ_BDP_A_701.pdb
6NH2_KMA_A_503.pdb	5QBK_D97_A_403.pdb
6WE3_TZ7_A_1901.pdb	1KMP_CIT_A_2003.pdb
3ACD_IMP_A_552.pdb	6HOT_CIY_A_404.pdb
3FCQ_M3S_A_600.pdb	4CB5_93G_A_1484.pdb
3RLP_3RP_A_901.pdb	5HI4_63P_A_4000.pdb
4AWG_CI3_A_801.pdb	5QBQ_DC7_A_404.pdb
4HSN_PEP_A_403.pdb	1AEB_3MT_A_296.pdb
4IEE_AGS_A_502.pdb	4YRT_781_A_502.pdb
4RYA_MTL_A_501.pdb	4YH3_Y80_A_201.pdb
5C6O_4YH_A_501.pdb	7ADV_R7N_A_404.pdb
4DFU_KAN_A_401.pdb	3OKH_OKH_A_1.pdb
4IAW_LIZ_A_201.pdb	5YK4_ADP_A_901.pdb
4KIO_G5K_A_701.pdb	5AO0_DG3_A_2001.pdb
5B8I_FK5_C_201.pdb	1CY8_T3P_A_600.pdb
5G6G_H8B_A_1367.pdb	5CGB_51C_A_301.pdb
5L5P_79L_H_301.pdb	2R7N_ADP_A_400.pdb
1LYX_PGA_A_401.pdb	3IRO_2CY_A_601.pdb
2BPF_DCT_A_338.pdb	4S23_H6P_A_503.pdb
2VVT_I24_A_1269.pdb	4PDA_CTN_A_501.pdb
3DSW_GER_B_334.pdb	3RGT_EZ4_A_407.pdb
3PWK_25A_A_367.pdb	6PUC_Q87_A_301.pdb
3ZWM_NAD_A_301.pdb	3W1U_LRO_A_401.pdb
4H2O_0YW_A_301.pdb	4TL9_AGS_A_303.pdb
4L6Q_1WU_A_501.pdb	5UIM_T3Q_A_402.pdb
5DGA_1FZ_A_501.pdb	4HOZ_GLC_A_703.pdb
5IH9_6BF_A_401.pdb	3R8G_IZP_A_409.pdb
1DDI_NAP_A_601.pdb	3WVJ_B3P_A_302.pdb
1I4L_GDP_D_200.pdb	2XJ0_XJ0_A_1307.pdb
1NXG_NAI_A_3000.pdb	5YBO_AKG_A_302.pdb
1VA5_SOG_A_1001.pdb	5DTS_5F8_A_301.pdb
2DCU_GDP_A_2001.pdb	5GZX_RCI_A_401.pdb
2I1R_VXR_A_600.pdb	2QTN_NCN_B_191.pdb
4C8R_6YT_A_601.pdb	5CWY_4WL_A_205.pdb
4EYH_DCP_B_501.pdb	6JJR_BU0_A_501.pdb
4GW8_3RA_A_401.pdb	5DN8_GDP_A_502.pdb
4R2B_GLC_A_501.pdb	4NJG_HHS_A_303.pdb
4WNV_QI9_A_602.pdb	5UB7_ATP_A_401.pdb
5CFQ_1SY_B_401.pdb	3CEP_IDM_A_270.pdb
5G6A_M48_A_904.pdb	4E3S_QTP_A_1001.pdb
5RH3_UHA_A_1001.pdb	3PAN_HPA_A_328.pdb
6T5C_MJT_A_306.pdb	3IXL_PAC_A_5000.pdb
6YZW_Q3K_A_302.pdb	3R97_NHE_A_315.pdb
1MMP_RSS_A_269.pdb	6BTX_OLC_A_502.pdb
1UY9_PU6_A_1224.pdb	1F50_SQU_A_701.pdb
2HB1_512_A_800.pdb	4CHS_GS8_A_1217.pdb
2WJJ_GDP_A_200.pdb	7C38_FUC_A_401.pdb
3M04_BE9_A_502.pdb	7KYE_NHE_A_202.pdb
3SVL_FMN_A_200.pdb	1ICQ_OPD_A_503.pdb
4DRP_0MD_A_201.pdb	2BU6_TF2_A_1386.pdb
5FP7_YC8_A_1344.pdb	5V19_8V4_A_1000.pdb
5OAE_SVF_A_303.pdb	2E91_ZOL_A_901.pdb
5VO3_SIN_A_501.pdb	4UQR_NRG_A_904.pdb
6OYR_NJY_A_101.pdb	1NJA_DCM_A_317.pdb
6S75_F9N_A_401.pdb	4CB5_93G_A_1484.pdb
6YXI_PZ8_A_1501.pdb	2O5J_APC_D_3999.pdb
1BNW_TPD_A_555.pdb	6PNM_XX0_A_1001.pdb
1G45_FSB_A_555.pdb	2XUA_SHF_H_1265.pdb
1MXO_SM2_A_964.pdb	3WH8_NHE_A_501.pdb
1TSN_UFP_A_265.pdb	6FXI_3AB_A_1101.pdb
2ANQ_C1A_A_500.pdb	2WQF_FMN_A_1203.pdb
2VTI_LZ3_A_1299.pdb	4XRU_ATP_A_402.pdb
3BR2_DEQ_A_201.pdb	1TZ2_1AC_A_501.pdb
3LQG_388_A_600.pdb	6G4P_ELT_A_603.pdb
3SQM_NAG_A_540.pdb	3KV5_OGA_A_5798.pdb
4I2U_GSH_A_201.pdb	1HJG_KIV_A_1308.pdb
4LAZ_1WW_A_402.pdb	4IGF_CHV_A_501.pdb
4Y3D_45N_A_401.pdb	3ODK_PE4_A_164.pdb
5FGK_5XG_A_401.pdb	1DUC_DUD_A_201.pdb
5ORK_A4T_A_404.pdb	1JVN_POP_B_999.pdb
5V40_JS1_A_1801.pdb	1UXG_FUM_A_1311.pdb
6B5G_CQY_A_602.pdb	2V7M_DTE_A_1360.pdb
6QON_J9W_A_301.pdb	5MKP_Q46_A_403.pdb
1HVJ_A78_A_800.pdb	2P1E_SPD_A_304.pdb
1O5O_U5P_A_600.pdb	4WS7_5UC_A_301.pdb
2AIX_U1K_A_261.pdb	6KSI_6NA_A_403.pdb
2FZH_DH1_A_208.pdb	1KHR_VIR_A_402.pdb
3A8D_O09_A_7.pdb	4Z12_TEW_A_606.pdb
3EOC_T2A_A_501.pdb	5OH3_9V2_A_202.pdb
3MOZ_5IP_A_401.pdb	4MJF_CXS_A_300.pdb
3R5N_MLO_A_1.pdb	5LGR_PG6_B_502.pdb
4OT6_2V1_A_701.pdb	5D0E_GTP_A_303.pdb
5DPL_SAH_A_601.pdb	3KR2_ET2_A_1001.pdb
5LLG_VD9_A_302.pdb	3A70_DEP_A_629.pdb
5O3B_9HZ_A_501.pdb	5EOO_CIT_A_304.pdb
5W2K_UNL_A_301.pdb	1EFL_TTN_A_603.pdb
6BTP_E8J_A_304.pdb	1V3C_SLB_A_3215.pdb
6DY0_HJA_B_409.pdb	1DBM_SIH_H_229.pdb
6HMD_GDW_A_403.pdb	4JVS_AF3_B_401.pdb
6LRC_KHM_A_601.pdb	5FE4_5WY_A_903.pdb
7BF3_ADN_A_204.pdb	1W1P_GIO_A_1518.pdb
3R94_FLR_A_332.pdb	4Q73_FAD_A_2001.pdb
5ESE_TPF_A_602.pdb	5CHM_CB4_A_400.pdb
6IK5_GAL_A_804.pdb	4ALJ_CH8_A_1258.pdb
6T5W_J5K_A_304.pdb	2F7Q_AOL_A_5009.pdb
6Z55_PQ5_A_519.pdb	3FJ7_PEQ_A_301.pdb
1J4R_001_A_108.pdb	3ZYY_FES_X_800.pdb
1STA_THP_A_151.pdb	1ZNN_MRD_A_2888.pdb
2EGY_PLP_A_400.pdb	6CWA_3PG_A_1001.pdb
2P0C_ANP_A_1.pdb	1I2S_CIT_A_1300.pdb
3AM4_FT1_A_802.pdb	5Y8C_8P9_A_203.pdb
3CNL_GNP_A_501.pdb	3U3O_3QV_A_296.pdb
3LC3_IYX_A_1.pdb	4ZA1_DTT_A_201.pdb
3QLS_55V_A_194.pdb	5T7P_XMM_A_303.pdb
4E26_734_A_801.pdb	4K7G_CIT_B_901.pdb
4IVR_N50_A_501.pdb	5OFM_9TT_A_401.pdb
4M0R_644_A_600.pdb	6DM8_6AK_A_403.pdb
4PUM_2WU_A_404.pdb	6MKH_IM2_A_701.pdb
5IJS_5JK_A_903.pdb	6J2O_ISS_A_301.pdb
5RH2_UH7_A_1001.pdb	2YZ3_M5P_A_401.pdb
5VZE_UTP_A_505.pdb	6N1E_QIF_A_502.pdb
6T0Z_M75_A_601.pdb	3H30_RFZ_A_336.pdb
1AW1_PGA_A_290.pdb	3UZZ_TES_A_501.pdb
1E7F_DAO_A_1002.pdb	5K1W_TNF_A_402.pdb
1L6Y_4OX_A_350.pdb	3T1M_DQT_A_1.pdb
1TYS_TMP_A_565.pdb	6SQZ_0KX_A_203.pdb
2IPO_1IP_A_401.pdb	7BF4_5GP_A_201.pdb
2ZJH_F1H_A_449.pdb	3VYP_MXR_A_502.pdb
3CNL_GNP_A_501.pdb	1KLL_MC_A_9138.pdb
3U2K_087_A_1.pdb	3VQZ_MCR_A_305.pdb
4I11_1CH_A_504.pdb	6DJJ_GM7_A_701.pdb
4R4T_3J0_A_201.pdb	1FD7_AI1_D_104.pdb
5MQL_UDP_A_301.pdb	5WHL_HPP_A_701.pdb
5TTV_7KX_A_4000.pdb	3Q4D_DAL_A_2472.pdb
6B5G_CQY_A_602.pdb	4F0D_3AB_A_301.pdb
6C94_V16_A_601.pdb	4XNL_78N_A_509.pdb
6GIC_EZE_B_302.pdb	6SJ8_44V_A_901.pdb
6KBY_AMP_A_401.pdb	2WQ8_ACY_A_1643.pdb
6NSG_SIA_A_415.pdb	3L2V_RLT_A_397.pdb
6UN0_QBV_A_201.pdb	3UI6_D1D_A_2006.pdb
3UFY_NPX_A_701.pdb	6TL4_CYC_A_700.pdb
5OCP_AHR_A_407.pdb	6LDL_HEM_A_501.pdb
2F10_BCZ_A_382.pdb	4OCA_2QR_A_400.pdb
5IVF_6EB_A_601.pdb	3KVO_NAP_A_501.pdb
5WGB_PLP_A_501.pdb	2HAM_C33_A_1001.pdb
1L9W_DHS_A_301.pdb	1SZJ_NAD_G_335.pdb
2OF0_CMZ_A_390.pdb	2ZU5_ZU5_A_2001.pdb
5G6A_M48_A_904.pdb	4I47_MY6_A_303.pdb
5ONZ_9YW_A_509.pdb	4EEI_AMP_A_501.pdb
6SIS_LFE_D_301.pdb	5TGV_SIA_C_405.pdb
1IVB_ST1_A_471.pdb	6M2U_F0O_A_602.pdb
1PC4_SF4_A_107.pdb	3WFX_HEM_A_201.pdb
1UWB_TBO_A_559.pdb	3U2Z_07T_B_551.pdb
2BTR_U73_A_300.pdb	6QFQ_J3E_A_402.pdb
2OF4_979_A_101.pdb	5F32_5V7_A_403.pdb
2Y2Q_Z06_A_1000.pdb	5H47_FSW_A_1003.pdb
3C3B_CDP_B_418.pdb	6IGU_BTB_H_304.pdb
3JVV_ACP_A_400.pdb	6WLC_U5P_A_401.pdb
3QLR_QLR_A_194.pdb	6IOB_URA_A_301.pdb
4CRE_MVN_A_1476.pdb	4UCM_X6W_A_1423.pdb
4IAW_LIZ_A_201.pdb	3CA6_A2G_A_267.pdb
4LJ9_ACP_A_901.pdb	2DTX_BMA_A_301.pdb
4P8K_38C_A_502.pdb	5V8K_GB0_A_1005.pdb
4ZGY_PLP_A_501.pdb	6ICO_TEP_A_402.pdb
5GSP_3GP_A_105.pdb	1ELF_BAF_A_256.pdb
5V41_J24_A_1801.pdb	6TLD_NK5_A_504.pdb
6DNE_H1V_A_501.pdb	5QOS_LES_A_306.pdb
1DTT_FTC_A_999.pdb	5AK4_GVG_A_1551.pdb
1HXK_DMJ_A_1103.pdb	4Y62_BHE_A_401.pdb
2BFC_TZD_A_601.pdb	1BT3_C2O_A_500.pdb
2Z7S_P01_A_1.pdb	1Z8N_1IQ_A_694.pdb
3CAJ_EZL_A_265.pdb	2PIU_4HY_A_932.pdb
3T55_4RG_A_273.pdb	1I9L_INV_A_666.pdb
4PM5_CE3_A_301.pdb	5T8S_AMP_A_402.pdb
5KEJ_GTX_A_301.pdb	3SGZ_HO6_A_402.pdb
5LQM_FLC_A_302.pdb	2IYR_SKM_A_201.pdb
5T9U_7HG_A_300.pdb	1Y60_H4M_B_997.pdb
5XDE_83R_B_504.pdb	5KTR_MAE_A_402.pdb
6BX6_EDJ_A_301.pdb	1LZX_HAR_A_770.pdb
6DY0_HJA_B_409.pdb	5GXG_DTT_A_506.pdb
6ITQ_HCY_A_201.pdb	5W1C_CTN_A_2002.pdb
6MRH_PLP_A_500.pdb	3BGL_RID_A_2.pdb
6SIS_LFE_D_301.pdb	3HU9_NBE_A_166.pdb
5FUN_GZA_A_1756.pdb	2GSD_NAD_A_402.pdb
2Y2H_ZA2_A_1000.pdb	6URC_QFV_A_1001.pdb
2PMT_GSH_A_204.pdb	3B0T_MCZ_A_1.pdb
5I49_2KH_A_702.pdb	1QR7_PEP_A_1352.pdb
5MZL_8ET_A_401.pdb	5U6D_7XG_A_501.pdb
5U2M_7T7_A_901.pdb	6T0K_M65_A_502.pdb
6F70_GSH_A_300.pdb	2A3B_CFF_A_1435.pdb
6JOK_B49_A_1001.pdb	5UAP_82S_A_505.pdb
6NSF_SIA_A_416.pdb	4PKB_MAY_A_401.pdb
7D8L_GSP_A_201.pdb	5AOI_RZH_B_1292.pdb
1G3C_109_A_601.pdb	2O7R_4PA_A_369.pdb
1LKC_PLP_A_800.pdb	5EWL_5SL_A_508.pdb
3DKG_SX8_A_1.pdb	5G1U_64Z_A_1366.pdb
3S71_EVD_B_1.pdb	6PX9_63R_B_600.pdb
4L7G_1W0_A_501.pdb	1DXR_MQ9_L_501.pdb
4N8D_2KS_A_815.pdb	3UKR_CKH_B_401.pdb
5CZY_SAM_A_603.pdb	5BMV_VLB_C_507.pdb
5M0L_7CT_A_401.pdb	3E00_GW9_D_7123.pdb
5TFT_P6U_A_604.pdb	2PDW_FID_A_600.pdb
6B5D_ADP_A_501.pdb	3U52_MPO_B_516.pdb
6NCF_AF7_B_702.pdb	4J9U_TBR_E_503.pdb
6Z55_PQ5_A_519.pdb	5CT2_CXS_A_301.pdb
1H9G_COA_A_1228.pdb	6LI6_3EP_A_604.pdb
1LCB_TMP_A_317.pdb	6E4U_HU7_A_602.pdb
1U9V_IHE_A_300.pdb	4YFN_4C2_D_2004.pdb
2JJP_KLN_A_413.pdb	3RQ8_AP5_A_279.pdb
3EKZ_13P_A_351.pdb	5G68_ML6_A_905.pdb
3LP2_LP9_A_601.pdb	6SDO_ZCQ_A_404.pdb
3UWM_0K2_A_402.pdb	6M8M_BGC_A_301.pdb
4NR4_2LK_A_1201.pdb	6B7E_CWA_B_201.pdb
5AIA_KWB_A_1553.pdb	2I30_SAL_A_1100.pdb
5K0C_6OZ_A_304.pdb	2OPN_SUF_A_901.pdb
5KMW_PNM_A_303.pdb	4K9G_1Q2_A_201.pdb
5NR7_YUI_A_301.pdb	4UPD_7P9_A_1550.pdb
6BMW_5OD_A_601.pdb	1WU8_ADN_A_500.pdb
6CTW_VC8_A_401.pdb	3QV8_S62_A_499.pdb
6KCT_D5O_A_601.pdb	5POF_8RV_A_202.pdb
6PCK_O81_A_201.pdb	4BNU_9KQ_B_1248.pdb
6Y4K_FSC_A_301.pdb	5DYC_5GU_A_802.pdb
4AZ6_OAN_A_1614.pdb	6DZS_NAP_A_500.pdb
1NXP_PHS_A_121.pdb	5FSA_X2N_A_590.pdb
2VSO_AMP_A_1394.pdb	6S0G_FMN_B_402.pdb
4YFY_0FX_A_301.pdb	5XGE_C2E_A_901.pdb
6LD0_E8X_A_701.pdb	3GCV_SS6_A_361.pdb
2FAK_SA1_K_0.pdb	1MVC_BM6_A_200.pdb
3MCY_ZH1_A_182.pdb	5TNB_7EB_A_601.pdb
4BR3_U85_A_1458.pdb	4KIP_1R9_A_401.pdb
5W0F_9U7_A_1201.pdb	4A3U_FMN_A_1357.pdb
1X1J_46D_A_2001.pdb	6NVG_XL8_A_804.pdb
2O9T_BGC_A_500.pdb	4B4D_FAD_A_1260.pdb
3ZL2_BWG_A_1159.pdb	4BAK_M67_B_1287.pdb
5HEI_FMN_A_301.pdb	6XTA_O0Z_A_612.pdb
6EUW_BYB_A_501.pdb	4E2X_TYD_A_507.pdb
2CVD_HQL_A_2201.pdb	3EFW_AK8_A_404.pdb
2VG6_NNB_A_1551.pdb	3PYF_ANP_A_307.pdb
[truncated: 18,002 more rows]
