# Supplementary material for: SiteMotif: A graph-based algorithm for deriving structural motifs in Protein Ligand binding sites
Source: PLoS Comput Biol. 2022 Feb 24;18(2):e1009901. doi: 10.1371/journal.pcbi.1009901 (PMC8903255; doi:10.1371/journal.pcbi.1009901)
Supplement: S2 File — (CSV) [file pcbi.1009901.s010.csv]

PDB	LigId	LigandIdentifier	BindingSite Information	SiteMotif	GLoSa	APoc	PocketAlign
6KN8	ADP	401	ASP-A-11 GLY-A-13 SER-A-14 GLY-A-15 LEU-A-16 LYS-A-18 GLY-A-156 ASP-A-157 GLY-A-182 ARG-A-183 ARG-A-210 LYS-A-213 GLU-A-214 GLY-A-301 GLY-A-302 THR-A-303 MET-A-305 TYR-A-306 LYS-A-336	SG--RG-----------K-------	---G---------------------	-------------------------	------------------T------
3J2T	ATP	1301	PRO-A-123 VAL-A-125 PHE-A-126 VAL-A-127 ARG-A-129 MET-A-155 ALA-A-156 GLY-A-157 CYS-A-158 GLY-A-159 LYS-A-160 SER-A-161 VAL-A-162 LEU-A-286 ILE-A-294 PRO-A-321 LEU-A-322 SER-A-325 TYR-A-359 ASP-A-360	-GCGKSV-----L----------V-	AG----V--F--------S------	-------------------------	AGCGKSV-VF---YY-------L-I
3KEN	ADP	1452	ARG-A-24 ARG-A-26 PRO-A-27 THR-A-76 GLN-A-106 THR-A-107 GLY-A-108 THR-A-109 GLY-A-110 LYS-A-111 THR-A-112 PHE-A-113 GLU-A-118	TGTGKTF------------------	TGTGKTF------------------	TGTGKTF------------------	TGTGKTF------------------
3THY	ADP	935	VAL-A-642 ILE-A-648 ALA-A-649 PHE-A-650 ILE-A-651 ASN-A-653 PRO-A-670 ASN-A-671 MET-A-672 GLY-A-673 GLY-A-674 LYS-A-675 SER-A-676 THR-A-677 TYR-A-815	NMGGKST--V---------------	NMGGK-T------------------	NMGGKST--V---------------	-------------------FI----
1OH9	ADP	1259	LYS-A-8 GLY-A-10 GLY-A-11 ASP-A-162 LEU-A-179 SER-A-180 ASP-A-181 VAL-A-182 GLY-A-184 ILE-A-185 LEU-A-186 ILE-A-209 ILE-A-210 THR-A-211 ASP-A-212 GLY-A-213 MET-A-214 LYS-A-217	-GMK-D-----I-----G-------	--------------------K----	-G----------I-----D---I--	-G---SVK----L-IIKMT-I----
2ZS8	ADP	315	SER-A-98 VAL-A-99 ALA-A-100 VAL-A-101 GLY-A-102 LYS-A-103 SER-A-104 ARG-A-108 HIS-A-179 GLU-A-201 ARG-A-238 MET-A-242 ALA-A-246 PHE-A-247 PHE-A-254	VAVGKS-------------------	----------E--------------	VAVGKS-------------------	VAVGKS-------------------
6S7P	ATP	1301	ASP-A-166 TYR-A-403 SER-A-405 ARG-A-406 ILE-A-411 SER-A-430 SER-A-431 GLY-A-432 CYS-A-433 GLY-A-434 LYS-A-435 SER-A-436 THR-A-437 TYR-A-446 GLN-A-477 ASP-A-557 ARG-A-904 PHE-A-1156 THR-A-1173 GLN-A-1174 LEU-A-1175 SER-A-1176 GLY-A-1177 GLY-A-1178 GLN-A-1179	SGCGKST------------------	----KST------------------	SGCGKST------------------	-GCGKST----------Q-------
3ZQ1	ADP	1526	THR-A-30 LEU-A-31 GLY-A-32 PRO-A-33 LYS-A-51 ASP-A-87 GLY-A-88 THR-A-89 THR-A-90 THR-A-91 ILE-A-150 SER-A-151 SER-A-154 GLY-A-414 GLY-A-415 GLY-A-416 ILE-A-454 TYR-A-478 ASN-A-479 ALA-A-480 ALA-A-481 MET-A-488 ILE-A-493 ASP-A-495	--DGTTT--G----S----------	---GTTT------------------	-------------------------	--DGTTTTGG----SIK-I---D--
1SQ5	ADP	5001	ASN-A-1043 ASP-A-1045 LEU-A-1046 TYR-A-1055 SER-A-1096 VAL-A-1097 ALA-A-1098 VAL-A-1099 GLY-A-1100 LYS-A-1101 SER-A-1102 THR-A-1103 GLU-A-1199 TRP-A-1239 ARG-A-1243 LYS-A-1303 HIS-A-1307	VAVGKST--------R---------	VAV--ST--------R---------	VAVGKST------------------	V-VGKST------------------
3CF0	ADP	900	ASP-A-478 ILE-A-479 GLY-A-480 LEU-A-482 PRO-A-519 PRO-A-520 GLY-A-521 CYS-A-522 GLY-A-523 LYS-A-524 THR-A-525 LEU-A-526 ILE-A-656 ASN-A-660 GLY-A-684 ALA-A-685 THR-A-688	PGCGKTL------------------	PGCGKT-------------------	PGCGKTL------------------	PGCGKTL----------------N-
5A9F	ADP	1892	LYS-A-91 MET-A-92 PHE-A-93 GLN-A-96 PRO-A-116 THR-A-117 SER-A-118 ALA-A-119 GLY-A-120 LYS-A-121 THR-A-122 LEU-A-123 ASN-A-451	-SAGKTL------------------	------L---N-----------MK-	TSAGKT-------------------	S---KTL---------------MK-
2AX4	ADP	800	LEU-A-60 SER-A-61 GLY-A-62 ALA-A-63 GLY-A-64 LYS-A-65 THR-A-66 THR-A-67 ILE-A-68 ARG-A-168 VAL-A-170 THR-A-204 SER-A-207 THR-A-208 VAL-A-209 CYS-A-212	SGAGKTT------------------	-G---------------------S-	SGAGKTT------------------	SGAGKTT------------------
4OHW	ATP	501	GLU-A-16 ARG-A-18 PHE-A-39 ARG-A-56 VAL-A-57 ALA-A-58 THR-A-123 ASP-A-124 VAL-A-125 GLY-A-126 LYS-A-127 THR-A-128 THR-A-129 ASP-A-151 GLN-A-154 SER-A-282 GLY-A-284 VAL-A-285 GLU-A-286 ARG-A-288 ARG-A-293	TDVGKTT------------------	TDVG-TT------------------	TDVGKTT------------------	TDVGKTT-RV----R-Q--E--VR-
1TIL	ATP	200	GLU-A-46 ASN-A-50 ALA-A-51 HIS-A-54 GLY-A-55 ASP-A-81 VAL-A-84 GLY-A-85 ILE-A-86 ALA-A-92 PHE-A-97 THR-A-98 THR-A-99 ARG-A-105 SER-A-106 GLY-A-107 MET-A-108 GLY-A-109 PHE-A-110 THR-A-130	-AGH----S---G--E--G------	M-------D----R-----------	S---F-A-----------A-----G	-----TID----FGE-NH-R-MTT-
6XOE	ATP	301	LEU-A-19 GLY-A-20 LYS-A-21 GLY-A-22 ALA-A-23 SER-A-25 VAL-A-27 ALA-A-40 LYS-A-42 VAL-A-73 PHE-A-89 ASP-A-90 LEU-A-91 VAL-A-92 ASP-A-156	--KV--L-------FDL---V----	---G--L---------K--------	---GK------------------LD	-V-----D------K----------
5ZAX	ADP	201	LEU-A-11 ASP-A-12 GLY-A-13 SER-A-14 GLY-A-15 LYS-A-16 THR-A-17 THR-A-18 ALA-A-178 LEU-A-180 PRO-A-181 GLU-A-182 ILE-A-185	DGSGKTT------------------	DGSG-TT------------------	DGSGKTT------------------	DGSGKTT------------------
7JK4	ATP	1001	VAL-A-561 VAL-A-563 VAL-A-564 PRO-A-565 LEU-A-568 PRO-A-569 ARG-A-571 VAL-A-599 PRO-A-600 GLY-A-601 THR-A-602 GLY-A-603 LYS-A-604 THR-A-605 ALA-A-606 GLU-A-685 ASN-A-718 TYR-A-745 ILE-A-753 ARG-A-757 ALA-A-783 ARG-A-784 LEU-A-787	PGTGKTA-------R----------	PGT--TA---------------L--	PGTGKTA-------R-----L----	--TGKT-----Y----------L--
1XEF	ATP	800	TYR-A-477 ILE-A-484 ARG-A-503 SER-A-504 GLY-A-505 SER-A-506 GLY-A-507 LYS-A-508 SER-A-509 THR-A-510 TYR-A-519	SGSGKST------------------	SGSGKST------------------	SGSGKST------------------	SGSGKST------------------
6RDG	ATP	1001	ASP-T-226 ARG-T-227 GLN-T-228 THR-T-229 GLY-T-230 LYS-T-231 THR-T-232 ALA-T-233 PHE-T-413 ARG-T-418 PRO-T-419 GLN-T-486 LYS-T-487 GLN-T-488	RQTGKTA-----F------------	-QTGKTA------------------	RQTGKTA-----F------------	RQTGKTA------------------
5MZN	ADP	2001	LYS-A-1334 LEU-A-1335 ASN-A-1336 GLN-A-1339 PRO-A-1358 GLY-A-1360 THR-A-1361 GLY-A-1362 LYS-A-1363 THR-A-1364 LYS-A-1365 GLU-A-1418 ARG-A-1422 TYR-A-1655 ARG-A-1656	-GTGKTK------------------	G---KT-------------------	-GTGKTK------------------	--T-KT----------------LK-
3ZCW	ADP	1364	ARG-A-24 ARG-A-26 PRO-A-27 GLN-A-106 THR-A-107 GLY-A-108 THR-A-109 GLY-A-110 LYS-A-111 THR-A-112 PHE-A-113 GLU-A-118	TGTGKTF------------------	TGTGKTF------------------	TGTGKTF------------------	TGTGKTF--E--R------------
6RDP	ATP	1001	ARG-T-227 GLN-T-228 THR-T-229 GLY-T-230 LYS-T-231 THR-T-232 ALA-T-233 GLU-T-384 PHE-T-413 ARG-T-418 PRO-T-419 GLN-T-486 LYS-T-487 GLN-T-488	RQTGKTA-----F------------	--TGKT-------------------	RQTGKTA-----F------------	RQTGKTA-----F------------
4RRV	ATP	401	LEU-A-88 GLY-A-89 GLU-A-90 GLY-A-91 SER-A-92 PHE-A-93 SER-A-94 THR-A-95 VAL-A-96 ALA-A-109 LYS-A-111 VAL-A-143 LEU-A-159 SER-A-160 TYR-A-161 ALA-A-162 LYS-A-163 GLY-A-165 GLU-A-166 GLU-A-209 LEU-A-212 THR-A-222 ASP-A-223	-----DT-G------V--L---S--	-GE------Y----------E----	--E------L-------T--E--YS	---------------G---------
1R0Y	ADP	9	TRP-C-401 LEU-C-409 GLU-C-410 GLN-C-413 PHE-C-430 VAL-C-440 SER-C-459 THR-C-460 GLY-C-461 SER-C-462 GLY-C-463 LYS-C-464 THR-C-465 SER-C-466	TGSGKTS------------------	--S-KTS---------------V--	TGSGKTS------------------	TGSGKTS------------------
4AB2	ATP	1525	THR-A-30 LEU-A-31 GLY-A-32 PRO-A-33 GLY-A-53 VAL-A-54 ASP-A-87 GLY-A-88 THR-A-89 THR-A-90 THR-A-91 ILE-A-150 SER-A-151 ASN-A-153 SER-A-154 GLY-A-414 GLY-A-415 GLY-A-416 ILE-A-454 ASN-A-479 ALA-A-480 ALA-A-481 ILE-A-493 ASP-A-495	--DGTTT-------I-----I----	------------------GG---A-	-------------------------	--------T-------V------N-
6NOP	ATP	301	SER-A-10 GLY-A-11 GLY-A-12 GLN-A-13 GLY-A-14 LYS-A-15 THR-A-16 THR-A-17 GLN-A-40 SER-A-124 PRO-A-126 PHE-A-182 ARG-A-183 ILE-A-215 LEU-A-216 GLU-A-217 SER-A-218 TYR-A-221 LYS-A-222	GGQGKTT------------------	----KTT------------------	GGQGKTT------------------	---GKTT------------------
5KOY	ATP	2000	ASP-A-160 TYR-A-397 PRO-A-398 SER-A-399 ARG-A-400 ILE-A-405 SER-A-425 GLY-A-426 CYS-A-427 GLY-A-428 LYS-A-429 SER-A-430 THR-A-431 GLN-A-552 ILE-A-581 ARG-A-901	SGCGKST-----------R------	S--GKST------------------	SGCGKST-----------R------	SGCGKST------------------
2W6E	ADP	1476	GLY-D-157 ALA-D-158 GLY-D-159 VAL-D-160 GLY-D-161 LYS-D-162 THR-D-163 VAL-D-164 TYR-D-345 PRO-D-346 PHE-D-418 ALA-D-421 PHE-D-424 THR-D-425	AGVGKTV------------------	AGVGKT-------------------	AGVGKTV------------------	AGVGKTV--F------------YT-
1GLF	ADP	607	GLY-O-12 THR-O-13 ARG-O-17 TYR-O-265 GLY-O-266 THR-O-267 GLY-O-310 ALA-O-311 ILE-O-313 GLN-O-314 ALA-O-326 TYR-O-327 SER-O-329 GLY-O-410 GLY-O-411 ALA-O-412 ALA-O-414 ASN-O-415	-GTG-GG---A--------------	----------------G--------	-GTG-------T-----A-------	T---R---SY--G--AQI--G-AN-
2W58	ADP	1310	ASP-A-133 VAL-A-134 SER-A-169 PHE-A-170 GLY-A-171 VAL-A-172 GLY-A-173 LYS-A-174 THR-A-175 TYR-A-176 ARG-A-308	FGVGKTY------------------	-----T----------------VD-	FGVGKTY------------------	--VGKTY------------------
6RES	ATP	1001	ASP-T-226 ARG-T-227 GLN-T-228 THR-T-229 GLY-T-230 LYS-T-231 THR-T-232 ALA-T-233 PHE-T-413 ARG-T-418 GLN-T-486 LYS-T-487 GLN-T-488	RQTGKTA-----F------------	-QTGKTA------------------	-------------------------	RQTGKTA-----F------------
6VOK	ATP	600	ASP-A-171 ARG-A-172 GLN-A-173 THR-A-174 GLY-A-175 LYS-A-176 THR-A-177 ALA-A-178 PHE-A-350 ARG-A-355 PRO-A-356 GLN-A-423 PRO-A-424 GLN-A-425	RQTGKTA-----F------------	-QTGKT-------------------	RQTGKTA-----F------------	RQTGKTA--Q--F------------
6KS6	ADP	601	LEU-A-44 GLY-A-45 PRO-A-46 ASP-A-96 GLY-A-97 THR-A-98 THR-A-99 SER-A-100 THR-A-162 SER-A-163 SER-A-165 SER-A-166 LYS-A-167 GLY-A-421 GLY-A-422 GLY-A-423 LEU-A-502 VAL-A-517 GLU-A-519	--DGTTS-------S----------	---GTTS-----------GG-----	-------------------------	S---GTT-------K----------
1JI0	ATP	302	TYR-A-15 ILE-A-18 ALA-A-20 ALA-A-39 ASN-A-40 GLY-A-41 ALA-A-42 GLY-A-43 LYS-A-44 THR-A-45 THR-A-46 GLU-A-87 ASP-A-163 GLU-A-164	NGAGKTT------------------	NGAGKT-------------------	NGAGKTT------------------	-GAGKTT------------------
6A20	ADP	501	ARG-A-11 ARG-A-13 PRO-A-14 LYS-A-72 GLN-A-104 THR-A-105 GLY-A-106 SER-A-107 GLY-A-108 LYS-A-109 SER-A-110 TYR-A-111	TGSGKSY------------------	TGSGKSY------------------	TGSGKSY------------------	TGSGKSY------------------
2W5A	ADP	1280	ILE-A-14 GLY-A-15 THR-A-16 GLY-A-17 SER-A-18 TYR-A-19 CYS-A-22 VAL-A-35 LYS-A-37 VAL-A-68 GLU-A-87 TYR-A-88 CYS-A-89 ASP-A-93 PHE-A-148 ARG-A-164	SGT--K--C---------D------	------------------V-Y----	-------R----C----GTG-----	------V--F--KR----------D
2QK4	ATP	501	ALA-A-122 VAL-A-146 LYS-A-148 VAL-A-158 ILE-A-159 VAL-A-160 GLU-A-190 GLU-A-191 LEU-A-192 LEU-A-193 GLU-A-197 ARG-A-220 ASN-A-229 MET-A-278 LEU-A-287	---A-EE-VK----M----------	-V--V---------L----------	------------K-LL---------	--------------E---L---L-E
5YEC	ATP	702	GLY-A-331 ALA-A-332 GLY-A-333 THR-A-334 LEU-A-335 ASP-A-355 ASN-A-356 GLY-A-357 ASN-A-363 GLN-A-367 LYS-A-379 LEU-A-401 SER-A-402 ILE-A-403 MET-A-405 LEU-A-436 VAL-A-437 ASP-A-438 SER-A-442	TG-GLV---S---------------	--D----------L---------N-	TG----------K----------S-	--T----------------------
4O21	ADP	401	LEU-A-49 GLY-A-50 THR-A-51 GLY-A-52 SER-A-53 PHE-A-54 GLY-A-55 ARG-A-56 VAL-A-57 ALA-A-70 LYS-A-72 LEU-A-74 VAL-A-104 MET-A-120 GLU-A-121 TYR-A-122 VAL-A-123 GLU-A-127 GLU-A-170 ASN-A-171 LEU-A-173 THR-A-183 ASP-A-184 PHE-A-327	---G--V--M--F----------YE	V----T-----F------------F	SG-R----M----------------	V-NT--D-L-EEEF-VK-RTG--SF
6JD5	ATP	1401	ARG-A-1136 ARG-A-1185 GLN-A-1186 GLY-A-1187 CYS-A-1188 GLY-A-1189 LYS-A-1190 THR-A-1191 THR-A-1192 ASP-A-1286 PRO-A-1370 GLY-A-1371 VAL-A-1387 GLY-A-1388 TYR-A-1389	QGCGKTT------------------	-GCGKTT------------------	QGCGKTT------------------	------T------------------
6VOG	ATP	601	ASP-A-171 ARG-A-172 GLN-A-173 THR-A-174 GLY-A-175 LYS-A-176 THR-A-177 ALA-A-178 PHE-A-350 ARG-A-355 PRO-A-356 GLN-A-423 PRO-A-424 GLN-A-425	RQTGKTA-----F------------	-QTGKT-------------------	RQTGKTA-----F------------	RQTGKTA-----F------------
6RER	ATP	1001	ASP-T-226 ARG-T-227 GLN-T-228 THR-T-229 GLY-T-230 LYS-T-231 THR-T-232 ALA-T-233 GLU-T-384 PHE-T-413 ARG-T-418 PRO-T-419 GLN-T-486 LYS-T-487 GLN-T-488	RQTGKTA-----F------------	-QTGKTA------------------	RQTGKTA-----F------------	RQTGKTA-----F------------
6R4C	ADP	501	LEU-A-139 GLY-A-140 LYS-A-141 GLY-A-142 LYS-A-143 PHE-A-144 GLY-A-145 VAL-A-147 ALA-A-160 LYS-A-162 LEU-A-194 LEU-A-210 GLU-A-211 TYR-A-212 ALA-A-213 THR-A-217 GLU-A-260 ASN-A-261 LEU-A-263 ASP-A-274	---G--V--L----EN--------E	--------------------A----	---G--V--L----EN--------E	---------------N--------E
3T7A	ADP	401	ARG-A-134 PRO-A-149 VAL-A-185 LYS-A-187 ALA-A-191 HIS-A-194 VAL-A-196 LEU-A-211 GLU-A-237 GLU-A-238 PHE-A-239 MET-A-240 ASP-A-246 LYS-A-248 SER-A-264 PRO-A-265 ALA-A-266 ASP-A-309 LEU-A-311 CYS-A-320 ASP-A-321 ASN-A-323	-L-V----M-------A-------E	-------------L------P----	----H-------P----EEFM----	-----SP--------------RV--
5HE9	ADP	401	ARG-A-137 PRO-A-165 PHE-A-166 GLY-A-167 THR-A-168 GLY-A-169 LYS-A-170 SER-A-171 PHE-A-172	FGTGKSF------------------	---G--F------------------	-------------------------	FGTGKSF------------------
1P61	ADP	301	ASN-B-29 ILE-B-30 ALA-B-31 ALA-B-32 GLY-B-33 LYS-B-34 SER-B-35 THR-B-36 GLU-B-127 ARG-B-188 LEU-B-191 ARG-B-192 VAL-B-238 GLU-B-240 ASP-B-241 PHE-B-242	IAAGKST---------R--------	-AAG-ST--------L---------	IAAGKST------------------	IAAGKST--------L---------
3D2E	ATP	1001	GLY-A-10 ASN-A-11 ASN-A-12 ASN-A-13 LYS-A-69 ASP-A-203 ILE-A-204 GLY-A-205 HIS-A-206 SER-A-207 SER-A-208 GLY-A-234 ARG-A-235 GLU-A-272 LYS-A-275 LYS-A-276 SER-A-279 GLY-A-342 GLY-A-343 THR-A-344 ARG-A-346 ILE-A-347	-I-----------G-HS-NG-----	-------------DI---------K	S-HG----S--NN-G--R-------	-G----------R-----N------
4TT3	ATP	600	ASP-C-170 ARG-C-171 GLN-C-172 THR-C-173 GLY-C-174 LYS-C-175 THR-C-176 SER-C-177 ARG-F-356 PHE-C-357 MET-F-358 ASP-F-359 PRO-F-360 ARG-C-362 PRO-C-363 TYR-F-368 GLN-C-430 GLY-C-431 GLN-C-432	RQTGKTS-----F------M-----	RQTGKTS------------------	RQTGKTS-----F------------	R-TGKSS--Q--F-QMR-DY-R---
1HWK	ADP	103	ARG-A-627 PHE-A-628 SER-A-651 GLY-A-652 ASP-A-653 ALA-A-654 MET-A-655 GLY-A-656 MET-A-657 ASN-A-658 MET-A-659 VAL-A-805 GLY-A-806 GLY-A-807 ALA-A-826 CYS-A-827 PRO-A-831	--MGMNM-------V----------	--MGMNM------------------	--MGMNM-----------------R	-----NM--F-----V---------
5BQ5	ADP	301	LYS-A-68 THR-A-72 PHE-A-73 ASP-A-74 PHE-A-75 ALA-A-77 GLN-A-78 PRO-A-106 PRO-A-107 GLY-A-108 ILE-A-109 GLY-A-110 LYS-A-111 THR-A-112 HIS-A-113 TYR-A-170 SER-A-235 TYR-A-236 ARG-A-237	-GIGKTH-----Q-R----------	PG----------Q-R-------FT-	PGIGKTH-------R----------	---GKTH-----Q-R-------F--
6VOL	ATP	601	ASP-A-171 ARG-A-172 GLN-A-173 THR-A-174 GLY-A-175 LYS-A-176 THR-A-177 ALA-A-178 GLN-A-201 GLU-A-321 PHE-A-350 ARG-A-355 PRO-A-356 GLN-A-423 PRO-A-424 GLN-A-425	RQTGKTA-----F------------	RQT--T-------------------	-------------------------	RQTGKTA------------------
6UV4	ADP	501	PHE-A-94 PHE-A-112 GLU-A-114 PRO-A-115 THR-A-116 GLN-A-119 GLN-A-137 THR-A-138 GLY-A-139 SER-A-140 GLY-A-141 LYS-A-142 THR-A-143 LEU-A-144 GLY-A-402 ASP-A-404 ARG-A-432 SER-A-433	TGSGKT-------------------	---K----------S---F-----F	TGSGKT-------------------	TGSGKT--------R--------F-
2VVG	ADP	1351	ARG-A-11 ARG-A-13 PRO-A-14 GLN-A-98 THR-A-99 GLY-A-100 ALA-A-101 GLY-A-102 LYS-A-103 THR-A-104 TRP-A-105	TGAGKTW------------------	TGAGKTW------------------	TGAGKTW------------------	TGAGKTW------------------
7ADD	ADP	1000	THR-a-158 PRO-a-179 PRO-a-180 LYS-a-181 ALA-a-182 GLY-a-183 LYS-a-184 THR-a-185 MET-a-186 ARG-a-212 PHE-a-355	--AGKTM---------------F--	P-AGK--------------------	-------------------------	--AGKTM------------------
4NMN	ADP	1001	ARG-A-207 PRO-A-208 GLY-A-209 MET-A-210 GLY-A-211 LYS-A-212 THR-A-213 ALA-A-214 GLU-A-237 ARG-A-246 LEU-A-256 ARG-A-260 GLN-A-357 ARG-A-393 PHE-A-428 LYS-A-430 THR-A-433	PGMGKTA-----R------------	-GMGKTAE-----------------	PGMGKTA-----R------------	--MGKTA------------------
4XVU	ATP	401	LYS-A-26 GLY-A-27 GLY-A-28 VAL-A-29 GLY-A-30 LYS-A-31 THR-A-32 THR-A-33 ASN-A-57 ASN-A-61 PRO-A-169 ASN-A-272 GLN-A-273 MET-A-314 PRO-A-315 LEU-A-316 CYS-A-317 GLY-A-319 ILE-A-321 PHE-A-330	GGVGKTT--I---------------	---G-TT------------------	GGVGKTT--I---------------	GGVGKTT----------------C-
6ZPO	ATP	600	ASP-A-170 ARG-A-171 GLN-A-172 THR-A-173 GLY-A-174 LYS-A-175 THR-A-176 SER-A-177 GLU-A-328 PHE-A-357 ARG-A-362 PRO-A-363 GLN-A-430 GLY-A-431 GLN-A-432 TYR-A-433	RQTGKTS-----F------------	-QTGKT---Y---------------	-------------------------	R-TGKTS--Y--F-Q---------Q
5M3U	ADP	501	GLY-A-213 ALA-A-214 ASP-A-218 LYS-A-219 GLY-A-237 GLY-A-238 PHE-A-241 LEU-A-256 PHE-A-291 GLY-A-312 LEU-A-313 ASN-A-336 GLY-A-337 PRO-A-338 VAL-A-339 GLY-A-340 VAL-A-341 PHE-A-342 GLU-A-343 GLY-A-372 GLY-A-373 ASP-A-374 THR-A-375	---N-G-------------G--VGV	--------F----------------	---------L-----P-GGVF----	---------------V---------
6HTS	ADP	501	SER-A-17 HIS-A-18 HIS-A-20 GLY-A-38 LEU-A-39 VAL-A-40 GLY-A-41 PRO-A-71 PRO-A-72 GLY-A-73 THR-A-74 GLY-A-75 LYS-A-76 THR-A-77 ALA-A-78 TYR-A-366 ILE-A-374 ARG-A-378 ARG-A-404	PGTGKTA--H---------------	-GTGKT-------------------	PGTGKTA--H---------------	-GTGKTA-H----------------
4D26	ADP	1564	THR-A-153 ILE-A-154 PHE-A-160 PHE-A-182 TYR-A-200 LYS-A-202 PRO-A-203 THR-A-204 GLN-A-207 GLN-A-225 THR-A-226 GLY-A-227 SER-A-228 GLY-A-229 LYS-A-230 THR-A-231 ALA-A-232 GLN-A-272 GLU-A-276 LYS-A-279 GLY-A-494 ASP-A-496 ARG-A-524 VAL-A-525	TGSGKT-------------------	-----TA---------------P--	TGSGKT-----------T-------	TGSGKTA----------T-------
3VPC	ADP	500	LYS-A-87 PRO-A-102 ILE-A-125 LYS-A-127 GLY-A-131 SER-A-132 TRP-A-133 GLY-A-134 ARG-A-135 VAL-A-137 GLN-A-167 GLU-A-168 TYR-A-169 ILE-A-170 ASP-A-176 ARG-A-192 TRP-A-199 ARG-A-200 ALA-A-201 ASN-A-202 LEU-A-239 ASN-A-249 GLU-A-250	-----N---I---RG---W---I--	--V--------------------N-	-G-V--K--Q-------------YE	------------K-RA---------
5WDH	ADP	801	ARG-A-316 ARG-A-318 PRO-A-319 LEU-A-321 GLN-A-411 THR-A-412 GLY-A-413 SER-A-414 GLY-A-415 LYS-A-416 THR-A-417 PHE-A-418	TGSGKTF------------------	TGSGKTF------------------	TGSGKTF------------------	TGSGKTF------------------
2WHX	ADP	1619	HIS-A-194 PRO-A-195 GLY-A-196 ALA-A-197 GLY-A-198 LYS-A-199 THR-A-200 LYS-A-201 ARG-A-202 GLU-A-285 ASN-A-329 ASN-A-416 ARG-A-463	PGAGKTK-------R----------	--AG-TK------------------	PGAGKT--------R----------	PGAGKT--------R----------
5ND4	ADP	601	ARG-C-69 ILE-C-70 ARG-C-71 PRO-C-72 PRO-C-128 VAL-C-160 THR-C-161 ASN-C-162 SER-C-163 GLY-C-164 LYS-C-165 THR-C-166 TYR-C-167 ASN-C-373 GLN-C-375 SER-C-377 ASP-C-407 GLY-C-410	TNSGKTY------------------	-----TY------------------	TNSGKTY------------------	T-SGKTY------------------
6ASM	ATP	701	HIS-A-232 LEU-A-249 SER-A-250 GLY-A-251 THR-A-252 GLY-A-253 LYS-A-254 THR-A-255 THR-A-256 LEU-A-257 ASP-A-269 TYR-A-286 ALA-A-287 LYS-A-288 ILE-A-290 GLU-A-297 ARG-A-333 THR-A-441 ARG-A-449 ILE-A-450 SER-A-451 ILE-A-452 THR-A-455	SGTGKTT------------------	SGTGKT----------------I--	SGTGKT-------------------	SGTGKT-------------------
6GJQ	ATP	701	ASP-G-443 SER-G-459 THR-G-460 GLY-G-461 ALA-G-462 GLY-G-463 LYS-G-464 THR-G-465 SER-G-466 GLN-G-493 GLY-G-622	TGAGKTS------------------	--A-K-S------------------	TGAGKTS------------------	TGAGKTS------------------
5E7P	ADP	901	MET-A-132 PRO-A-193 VAL-A-226 PRO-A-271 ALA-A-272 GLY-A-273 VAL-A-274 GLY-A-275 LYS-A-276 ALA-A-277 THR-A-278 MET-A-403 LEU-A-404 VAL-A-427 ALA-A-428	AGVGKAT------------------	-GVGKA-------------------	AGVGKAT------------------	AGVGKAT---P-V------------
3K5E	ADP	603	ARG-A-24 ARG-A-26 PRO-A-27 GLN-A-106 THR-A-107 GLY-A-108 THR-A-109 GLY-A-110 LYS-A-111 THR-A-112 PHE-A-113 GLU-A-118	TGTGKTF------------------	TGTGKTF------------------	TGTGKTF------------------	TGTGKTF------------------
5IFS	ADP	501	ASP-B-205 ILE-B-206 GLY-B-207 CYS-B-209 PRO-B-246 PRO-B-247 GLY-B-248 THR-B-249 GLY-B-250 LYS-B-251 THR-B-252 LEU-B-253 ILE-B-380 ILE-B-383 HIS-B-384 GLY-B-408 ALA-B-409 ALA-B-412	PGTGKTL------------------	P----T--------A----------	PGTGKTL------------------	PGTGKTL------------------
1HTW	ADP	560	ILE-A-8 ASP-A-10 GLU-A-11 MET-A-14 ASP-A-41 LEU-A-42 GLY-A-43 ALA-A-44 GLY-A-45 LYS-A-46 THR-A-47 THR-A-48 GLU-A-113 ASP-A-136 ALA-A-137 ARG-A-138	LGAGKTT------------------	LGAG--T------------------	LGAGKTT------------------	LGAGKTT-----R--------DE--
7C2F	ATP	402	GLY-A-13 SER-A-14 GLY-A-15 LEU-A-16 LYS-A-18 ILE-A-71 GLY-A-74 SER-A-155 GLY-A-156 ASP-A-157 GLY-A-158 VAL-A-159 ALA-A-181 GLY-A-182 ARG-A-183 THR-A-186 ARG-A-210 LYS-A-213 GLU-A-214 GLY-A-301 GLY-A-302 THR-A-303 MET-A-305 TYR-A-306 LYS-A-336	---GGGT---K--IS----------	G-----G-----------T-K----	-G----AR---------G-G---G-	------GK----K----R-------
5IRN	ADP	1101	LEU-A-217 ILE-A-231 TYR-A-232 THR-A-233 ASN-A-235 GLU-A-280 ALA-A-281 GLY-A-282 SER-A-283 GLY-A-284 LYS-A-285 SER-A-286 THR-A-287 PHE-A-427 TYR-A-435 PRO-A-466 VAL-A-467 TRP-A-470 HIS-A-583	AGSGKST------------------	AGSGKST------------W----I	AGSGKST------------------	AGSGKST------------------
4ASU	ADP	600	ASP-A-170 ARG-A-171 GLN-A-172 THR-A-173 GLY-A-174 LYS-A-175 THR-A-176 SER-A-177 PHE-A-357 ARG-A-362 PRO-A-363 GLN-A-430 GLY-A-431 GLN-A-432	RQTGKTS-----F------------	-QTGKT------------------G	RQTGKTS-----F------------	RQTGKTS------------------
1W47	ADP	700	ASN-A-133 SER-A-134 GLY-A-135 LYS-A-136 THR-A-137 PRO-A-138 SER-A-232 ASN-A-234 TYR-A-288 SER-A-292	N-SGKTP------------------	N-SGKTP------------------	--SGKTP------------------	--SGKTP------------------
5LIL	ATP	701	PHE-A-13 GLY-A-14 ASN-A-18 VAL-A-20 VAL-A-22 GLN-A-41 SER-A-42 GLY-A-43 SER-A-44 GLY-A-45 LYS-A-46 SER-A-47 THR-A-48 GLN-A-92 GLN-A-169 VAL-A-199 HIS-A-201	SGSGKST------------------	SGSGKS-------------------	SGSGKST------------------	SGSGKST--FQ-----Q-----V-G
6GKD	ATP	701	ARG-H-57 ARG-H-58 ASP-H-59 TRP-I-401 VAL-I-440 SER-I-459 THR-I-460 GLY-I-461 ALA-I-462 GLY-I-463 LYS-I-464 THR-I-465 SER-I-466 MET-I-469 GLN-I-493 TYR-F-515	TGAGKTS------------------	TG-GK------------------W-	TGAGKTS------------------	TGAGKTS------------------
1XJK	ADP	1001	TYR-A-27 ASN-A-90 SER-A-91 ALA-A-133 CYS-A-134 GLY-A-160 GLY-A-161 GLY-A-162 LYS-A-202 ALA-A-210 ASN-A-320 PRO-A-321 CYS-A-322 GLU-A-324 LEU-A-335 ALA-A-489 PRO-A-490 THR-A-491 GLY-A-492 SER-A-493 ILE-A-494	--SG-P-E--L--------------	-----------------------P-	-G-------S-------SN-L--T-	-NPC---KSG--E-CA--NNL-ATI
6Q81	ADP	2001	ARG-A-258 ASP-A-801 ASP-A-802 TYR-A-1040 VAL-A-1048 SER-A-1067 SER-A-1068 GLY-A-1069 CYS-A-1070 GLY-A-1071 LYS-A-1072 SER-A-1073 THR-A-1074 GLN-A-1077	SGCGKST------------------	-G-GK--------------------	SGCGKST------------------	SGCGK--------------------
6HSN	ADP	801	SER-A-505 THR-A-506 GLU-A-509 LEU-A-510 ILE-A-522 ARG-A-523 ASP-A-524 SER-A-525 ASN-A-526 ARG-A-527 SER-A-571 GLY-A-572 GLY-A-573 VAL-A-574 SER-A-575 ASP-A-580 PRO-A-606 LEU-A-624 PRO-A-625 GLY-A-626 ASN-A-627 PRO-A-628	-NSD--L-------PN---------	---S---------------------	--PN-----SI--R-----------	----------------R-S--EGN-
3UQE	ATP	401	LYS-A-185 ASN-A-187 SER-A-224 LEU-A-225 GLY-A-226 PRO-A-227 GLY-A-229 ALA-A-230 PRO-A-243 SER-A-248 THR-A-251 GLY-A-253 ALA-A-254 GLY-A-255 MET-A-258 VAL-A-280 GLY-A-283 SER-A-284 THR-A-287	----NSL-------G-GS-------	--L---------------------S	-G-S-N-----P----------M--	-------------N-L---------
4GKR	ADP	702	ARG-A-356 ARG-A-358 PRO-A-359 LEU-A-361 GLN-A-436 THR-A-437 GLY-A-438 SER-A-439 GLY-A-440 LYS-A-441 THR-A-442 TYR-A-443	TGSGKTY------------------	TGSGKTY------------------	TGSGKTY------------------	TGSGKTY------------------
3ZCB	ATP	300	SER-A-88 PHE-A-90 ASN-A-133 HIS-A-136 GLU-A-140 GLY-A-141 ASN-A-142 GLY-A-143 ARG-A-144 ARG-A-147 MET-A-171 THR-A-172 SER-A-175 ILE-A-176 TYR-A-179	-T------------S-----N--GE	---N----S---R------------	---GNGR------------------	-----T-----F-------------
3DZD	ADP	370	GLU-A-131 PHE-A-132 VAL-A-133 GLU-A-161 SER-A-162 GLY-A-163 THR-A-164 GLY-A-165 LYS-A-166 GLU-A-167 ILE-A-168 ASP-A-230 ARG-A-305 LEU-A-312 TYR-A-315 PHE-A-316 VAL-A-348 ARG-A-349 LYS-A-352	SGTGKEI-------R----------	-GTGKEI-------R----------	SGTGKEI-------R----------	SGTGKEI-------R----------
6B89	ADP	401	TYR-A-13 ARG-A-16 VAL-A-18 PRO-A-37 ASN-A-38 GLY-A-39 ALA-A-40 GLY-A-41 LYS-A-42 THR-A-43 THR-A-44 GLN-A-85	NGAGKTT------------------	NGAGKT-------------------	NGAGKTT------------------	--AGKTT------------------
6VZS	ADP	601	LYS-A-125 PRO-A-147 ILE-A-172 LYS-A-174 GLY-A-178 ALA-A-179 ARG-A-180 GLY-A-181 ARG-A-182 ILE-A-184 GLN-A-202 LEU-A-203 TYR-A-204 ILE-A-205 LYS-A-215 ASP-A-217 HIS-A-261 LEU-A-262 THR-A-263 ASN-A-264 ASP-A-346 LEU-A-348 LEU-A-358 GLU-A-359 ASN-A-361	---D-LE-G------N-G-------	-----A-------------------	------L--I-N-R------I----	----LTN-------L------K---
4LV8	ADP	601	LEU-A-240 ARG-A-241 VAL-A-242 GLY-A-243 ASP-A-244 ARG-A-245 SER-A-246 VAL-A-248 ALA-A-261 LYS-A-263 LEU-A-304 MET-A-337 PRO-A-338 ALA-A-339 ALA-A-340 ASP-A-343 ASP-A-393 ASN-A-394 PHE-A-396	-V-A--M--L--------N---A--	--------------------A----	--KV-L--------MPAA-----N-	---------F-----V---------
7KSM	ATP	1000	HIS-A-491 TYR-A-492 MET-A-494 PRO-A-525 GLY-A-526 VAL-A-527 GLY-A-528 LYS-A-529 THR-A-530 SER-A-531 TYR-A-661 ILE-A-669 TYR-A-673 VAL-A-709 ARG-A-710	PGVGKTS-------R----------	----KT----------------H--	PGVGKT--------R----------	-G-GKTS----Y--R----------
6EF0	ADP	501	ASP-H-210 VAL-H-211 GLY-H-212 GLY-H-213 PRO-H-251 PRO-H-252 GLY-H-253 THR-H-254 GLY-H-255 LYS-H-256 THR-H-257 LEU-H-258 ILE-H-388 HIS-H-392 GLY-H-416 ALA-H-417 ARG-H-420	PGTGKTL------------------	---GKT-------------------	PGTGKTL-------------R----	---GKT----------------V--
1Q0B	ADP	601	ARG-A-24 ARG-A-26 PRO-A-27 GLN-A-106 THR-A-107 GLY-A-108 THR-A-109 GLY-A-110 LYS-A-111 THR-A-112 PHE-A-113 GLU-A-118	TGTGKTF------------------	TGTGKTF------------------	TGTGKTF------------------	TGTGKTF------------------
4EOM	ATP	301	ILE-A-10 GLY-A-11 GLU-A-12 GLY-A-13 THR-A-14 VAL-A-18 ALA-A-31 LYS-A-33 VAL-A-64 PHE-A-80 GLU-A-81 PHE-A-82 LEU-A-83 SER-A-84 ASP-A-86 GLU-A-131 ASN-A-132 LEU-A-134 ASP-A-145	---GE-V-------D---LS-----	-----V---F-------------S-	---GE-V-------D---LS-----	---------------V------LS-
3OZX	ADP	615	LEU-A-353 PHE-A-356 PRO-A-376 ASN-A-377 GLY-A-378 ILE-A-379 GLY-A-380 LYS-A-381 THR-A-382 THR-A-383 ARG-A-386 GLN-A-411 GLU-A-538	NGIGKTT------------------	-GIGKTT------------------	NGIGKTT------------------	NGIGKTT------------------
1QVI	ADP	1999	ILE-A-112 TYR-A-113 ASN-A-124 PRO-A-125 TYR-A-126 ARG-A-127 ARG-A-128 TYR-A-132 GLU-A-177 SER-A-178 GLY-A-179 ALA-A-180 GLY-A-181 LYS-A-182 THR-A-183 GLU-A-184 ASN-A-237 ASN-A-239 ASN-A-321 ASP-A-460	SGAGKTE----------------R-	---GKTE-----------------R	-------------------------	SGAGKTE------------------
3KQU	ADP	2	PRO-A-205 THR-A-206 GLY-A-207 SER-A-208 GLY-A-209 LYS-A-210 SER-A-211 THR-A-212 LYS-A-213 GLY-A-237 PHE-A-238 TYR-A-241 GLY-A-417 THR-A-419 ARG-A-467 GLY-A-468	TGSGKST-------R----------	-G-GKS--------R----------	TGSGKST-------R----------	TGSGKST-------R----------
6CVV	ATP	301	THR-A-11 GLY-A-12 VAL-A-13 GLY-A-14 LYS-A-15 THR-A-16 VAL-A-17 LYS-A-37 ARG-A-45 ASP-A-47 ASP-A-49 GLU-A-108 GLY-A-109 GLY-A-111	TGVGKTV------------------	-GVGKT-------------------	-GVGKTV------------------	TGVGKTV------------------
6PXL	ADP	501	HIS-K-16 ILE-K-17 ILE-K-18 GLN-K-20 PRO-K-58 THR-K-59 GLY-K-60 VAL-K-61 GLY-K-62 LYS-K-63 THR-K-64 GLU-K-65 LYS-K-80 ASP-K-256 LEU-K-335 ILE-K-343 PRO-K-347 ALA-K-392 ARG-K-393 HIS-K-396	TGVGKTE------------------	--VG-T-------------------	TGVGKTE-------R----------	TGVGKT----------------I--
3ECC	ADP	500	ARG-A-44 TYR-A-45 THR-A-52 TYR-A-53 HIS-A-54 PRO-A-55 GLN-A-60 SER-A-87 PRO-A-88 GLY-A-89 VAL-A-90 GLY-A-91 LYS-A-92 THR-A-93 HIS-A-94 ARG-A-226	PGVGKTH------------------	-----------------------H-	PGVGKTH------------------	PGVGKTH-----Q-R-------H-T
2ZFL	ADP	2000	ARG-A-11 ARG-A-13 PRO-A-14 SER-A-58 TYR-A-67 GLN-A-98 THR-A-99 GLY-A-100 ALA-A-101 GLY-A-102 LYS-A-103 SER-A-104 TYR-A-105 LYS-A-110	TGAGKSY------------------	-GA--SY------------------	TGAGKSY------------------	TGAGKSY------------------
6EF2	ATP	501	ASP-H-210 VAL-H-211 GLY-H-212 PRO-H-251 PRO-H-252 GLY-H-253 THR-H-254 GLY-H-255 LYS-H-256 THR-H-257 LEU-H-258 GLU-H-310 ASN-H-356 ILE-H-388 ILE-H-391 HIS-H-392 GLY-H-416 ALA-H-417 ARG-H-420	PGTGKT-------------R-----	PGTG---------------------	PGTGKT-------------------	--TG-TL---------------V--
4Z1M	ATP	601	ASP-A-170 ARG-A-171 GLN-A-172 THR-A-173 GLY-A-174 LYS-A-175 THR-A-176 SER-A-177 GLU-A-328 PHE-A-357 ARG-A-362 PRO-A-363 GLN-A-430 GLY-A-431 GLN-A-432	RQTGKTS-----F------------	-QTGKT------------------G	RQTGKTS-----F------------	RQTGKTS------------------
2VHJ	ADP	1301	ASN-A-133 SER-A-134 GLY-A-135 LYS-A-136 THR-A-137 PRO-A-138 ASN-A-234 TYR-A-288 SER-A-292	NS-GKTP------------------	N--GKTP------------------	-------------------------	---GKTP------------------
3EA0	ATP	243	SER-A-8 LYS-A-10 GLY-A-11 GLY-A-12 ASP-A-13 GLY-A-14 GLY-A-15 SER-A-16 CYS-A-17 SER-A-40 ASP-A-45 TYR-A-49 ASP-A-122 GLY-A-124 ALA-A-125 ASN-A-177 ARG-A-178 ILE-A-202 PRO-A-203 GLN-A-204 ASP-A-205 GLU-A-206 LEU-A-213 LEU-A-228	-GDGGSC-L----------------	---GGS-------------------	GGDGGSC------------------	-G-GGSC-L----------------
5XB2	ADP	201	ILE-B-8 ASP-B-9 GLY-B-10 SER-B-11 GLY-B-12 LYS-B-13 THR-B-14 THR-B-15 ARG-B-139 LEU-B-140 ARG-B-145 GLY-B-176 GLU-B-177 GLU-B-178	DGSGKTT-------L----------	DGSGKTT------------------	DGSGKTT-------L----------	DGSGKTT-------R----------
6YBU	ATP	301	ARG-A-10 GLY-A-11 GLY-A-12 VAL-A-13 GLY-A-14 THR-A-15 THR-A-16 THR-A-17 LEU-A-43 ASN-A-171 ASN-A-172 ILE-A-199 HIS-A-200 ARG-A-201 ASP-A-202 MET-A-205 ALA-A-206 LEU-A-209	GGVGTTT------------------	GGVGTT-------------------	GGVGTTT------------------	GGVGTTT------------------
6W24	ADP	801	ASP-A-186 PRO-A-187 LEU-A-188 ILE-A-189 ARG-A-191 SER-A-216 GLY-A-217 VAL-A-218 GLY-A-219 LYS-A-220 THR-A-221 ALA-A-222 ILE-A-357 LEU-A-361 PRO-A-395 ASP-A-396 ILE-A-399	SGVGKTA------------------	SGVGKTA--D---------------	SGVGKTA------------------	SGVGKTA------------------
1OHA	ADP	1259	LYS-A-8 GLY-A-10 GLY-A-11 ASP-A-162 LEU-A-179 SER-A-180 ASP-A-181 VAL-A-182 GLY-A-184 ILE-A-185 LEU-A-186 ILE-A-209 ILE-A-210 THR-A-211 ASP-A-212 GLY-A-213 MET-A-214 LYS-A-217	IG-----D------VDS--------	---------------K---------	DGMK-----K--I------------	-----DM-S-------------IG-
5O6B	ADP	1001	GLY-A-236 LEU-A-237 SER-A-238 GLN-A-241 SER-A-259 ALA-A-260 GLY-A-261 THR-A-262 GLY-A-263 LYS-A-264 SER-A-265 ILE-A-266 PHE-A-416 ARG-A-417 ARG-A-419 GLY-A-709 THR-A-711	AGTGKSI------------------	AG----I------------------	AGTGKSI------------------	AGTGKSI------------------
4PX9	ADP	601	PHE-A-182 TYR-A-200 ARG-A-202 PRO-A-203 THR-A-204 GLN-A-207 GLN-A-225 THR-A-226 GLY-A-227 SER-A-228 GLY-A-229 LYS-A-230 THR-A-231 LEU-A-278 GLN-A-281 GLU-A-285	TGSGKT-------------------	-----T-------------------	TGSGKT-------------------	TGSGKT-Q-Y------------T--
2PZG	ATP	1	TRP-A-401 VAL-A-440 SER-A-459 THR-A-460 GLY-A-461 ALA-A-462 GLY-A-463 LYS-A-464 THR-A-465 SER-A-466 MET-A-469 GLN-A-493	TGAGKTS------------------	--AGK-S------------------	TGAGKTS------------------	TGAGKTS------------------
6MFV	ADP	801	VAL-A-112 VAL-A-114 PHE-A-115 VAL-A-116 GLY-A-117 ARG-A-118 ILE-A-137 ALA-A-138 GLY-A-139 ILE-A-140 GLY-A-141 LYS-A-142 THR-A-143 SER-A-144 LYS-A-148 ASP-A-215 ASP-A-216 LEU-A-264 LEU-A-272 PRO-A-296 LEU-A-297 ASN-A-300 GLU-A-373 HIS-A-382 ASP-A-383	AGIGKTS------------------	AGIGKT-------------------	AGIGKTS------------------	A---K--EV-D--------------
3D2R	ADP	501	ASN-A-258 ALA-A-259 ARG-A-261 ALA-A-262 ASP-A-293 GLY-A-297 VAL-A-298 LEU-A-306 TYR-A-311 SER-A-312 THR-A-313 ALA-A-314 ALA-A-328 GLY-A-329 PHE-A-330 GLY-A-331 TYR-A-332 GLY-A-333 LEU-A-334 PRO-A-335 LEU-A-350 THR-A-358	-AT-----------A-F--G--L--	-------------------T--AGF	A---------------AGFGYP---	-------D--------N-A---Y--
4UBF	ADP	602	ARG-A-264 ARG-A-266 PRO-A-267 ASN-A-269 GLN-A-349 THR-A-350 GLY-A-351 SER-A-352 GLY-A-353 LYS-A-354 THR-A-355 HIS-A-356	TGSGKTH------------------	TGSGKTH------------------	TGSGKTH------------------	TGSGKTH------------------
6FA5	ADP	1001	LEU-A-297 GLU-A-321 THR-A-322 GLY-A-323 SER-A-324 GLY-A-325 LYS-A-326 THR-A-327 THR-A-328 SER-A-358 VAL-A-359 ARG-A-362 PHE-A-558 THR-A-577 THR-A-580 ARG-A-628	TGSGKT-------------------	-GSGKT-------------------	TGSGKTT---T--------------	TGSGKTT---T--RT-------L--
5KHW	ADP	1201	LEU-A-881 GLY-A-882 GLU-A-883 VAL-A-889 ALA-A-906 LYS-A-908 VAL-A-938 MET-A-956 GLU-A-957 PHE-A-958 LEU-A-959 PRO-A-960 GLY-A-962 SER-A-963 GLU-A-966 ARG-A-1007 ASN-A-1008 LEU-A-1010 ASP-A-1021	-LF---------M-LS----N---E	-----S---F---------------	--G----------S---MEFL----	---GE-------------L------
6YB5	ATP	302	GLY-A-11 GLY-A-12 VAL-A-13 GLY-A-14 THR-A-15 THR-A-16 THR-A-17 ASP-A-41 LEU-A-43 ASN-A-171 ASN-A-172 ILE-A-199 HIS-A-200 ARG-A-201 ASP-A-202 MET-A-205 ALA-A-206	GGVGTTT------------------	GGVGTT-------------------	GGVGTTT------------------	GGVGTTT------------------
4C0B	ATP	1446	ASP-A-33 GLN-A-35 PHE-A-56 LYS-A-72 PHE-A-73 PRO-A-74 ASN-A-100 GLY-A-131 SER-A-132 GLN-A-133 THR-A-134 GLY-A-135 LYS-A-136 THR-A-137 SER-A-138 ASP-A-161 SER-A-254 ASP-A-311 GLY-A-312 VAL-A-313 SER-A-314 VAL-A-316 TYR-A-320 LYS-A-321	SQTGKTS------------------	SQTGKTS------------------	SQTGKTS----------K-------	--TGKTS--F-----V------G--
6Z47	ADP	2002	ILE-A-113 ASN-A-125 PRO-A-126 TYR-A-127 LYS-A-128 GLN-A-129 TYR-A-133 GLU-A-178 SER-A-179 GLY-A-180 ALA-A-181 GLY-A-182 LYS-A-183 THR-A-184 GLU-A-185 ASN-A-242 ASN-A-244	SGAGKT----------------PK-	--A--TE-----------------Q	SGAGKTE----------------K-	S-AGKTE----------------K-
2NO1	ADP	301	ASN-A-29 ILE-A-30 ALA-A-31 ALA-A-32 GLY-A-33 LYS-A-34 SER-A-35 THR-A-36 ARG-A-188 LEU-A-191 ARG-A-192 VAL-A-238 GLU-A-240 ASP-A-241 PHE-A-242	IAAGKST------------------	IAAGKST------------------	IAAGKST------------------	----KST-------R----------
6OMB	ADP	901	ASP-A-488 VAL-A-489 GLY-A-490 LEU-A-492 PRO-A-530 GLY-A-531 THR-A-532 GLY-A-533 LYS-A-534 THR-A-535 LEU-A-536 ILE-A-666 GLN-A-670 GLY-A-694 ALA-A-695 LEU-A-698	PGTGKTL------------------	---G---------------------	PGTGKTL------------------	--TGKTL------------------
1E79	ATP	600	ASP-A-170 ARG-A-171 GLN-A-172 THR-A-173 GLY-A-174 LYS-A-175 THR-A-176 SER-A-177 GLU-A-328 SER-D-355 PHE-A-357 ARG-A-362 PRO-A-363 TYR-D-368 GLN-A-430 GLY-A-431 GLN-A-432	RQTGKTS-----F------------	-QTGKTS------------------	RQTGKTS-----F------------	--TGKTS-----F------------
6PXI	ADP	501	HIS-F-16 ILE-F-17 ILE-F-18 GLN-F-20 PRO-F-58 THR-F-59 GLY-F-60 VAL-F-61 GLY-F-62 LYS-F-63 THR-F-64 GLU-F-65 LYS-F-80 ASP-F-256 LEU-F-335 ILE-F-343 PRO-F-347 ALA-F-392 ARG-F-393 HIS-F-396	TGVGKTE----L--------H----	TGVGKT-------------------	TGVGKTE-------R----------	TGVGKTE-------------H----
2NPI	ATP	600	ASP-A-33 GLN-A-35 PHE-A-56 LYS-A-72 PHE-A-73 PRO-A-74 ASN-A-100 GLY-A-131 SER-A-132 GLN-A-133 THR-A-134 GLY-A-135 LYS-A-136 THR-A-137 SER-A-138 ASP-A-161 GLN-A-164 SER-A-254 ASP-A-311 GLY-A-312 VAL-A-313 SER-A-314 VAL-A-316 TYR-A-320	-QTGKTSQ-----------------	-Q-GKTSQ-----------------	SQTGKTSQ-----------------	-QTGKTSQ-------V---------
2VF7	ADP	901	TYR-A-370 LEU-A-371 ARG-A-375 THR-A-379 GLU-A-384 ASN-A-511 ASN-A-512 VAL-A-531 SER-A-532 GLY-A-533 SER-A-534 GLY-A-535 LYS-A-536 SER-A-537 THR-A-538 GLN-A-542 GLY-A-810	SGSGKST-------Y----------	SGS-----------Y----------	SGSGKST------------------	SGSGKST------------------
4TSF	ATP	600	ASP-B-170 ARG-B-171 GLN-B-172 THR-B-173 GLY-B-174 LYS-B-175 THR-B-176 SER-B-177 ARG-E-356 PHE-B-357 ASP-E-359 ARG-B-362 PRO-B-363 GLN-B-430 GLY-B-431 GLN-B-432	RQTGKTS-----F--R---------	RQTGKT-------------------	RQTGKTS-----F------------	RQTGKTS-----F--R---------
4B2Q	ADP	1476	GLY-d-158 ALA-d-159 GLY-d-160 VAL-d-161 GLY-d-162 LYS-d-163 THR-d-164 VAL-d-165 GLU-d-193 TYR-d-345 SER-c-374 ARG-c-375 GLN-d-416 PHE-d-418 ALA-d-421 PHE-d-424 THR-d-425 MET-d-459	AGVGKTV------------------	-GVG-TV------------------	-------------------------	AGVGKTV------------------
1XMJ	ATP	1	TRP-A-401 VAL-A-440 SER-A-459 THR-A-460 GLY-A-461 ALA-A-462 GLY-A-463 LYS-A-464 THR-A-465 SER-A-466 GLN-A-493	TGAGKTS------------------	TGAGK------------------W-	-------------------------	TGAGKTS------------------
4I4L	ADP	600	TYR-A-77 VAL-A-78 ILE-A-79 PRO-A-120 THR-A-121 GLY-A-122 SER-A-123 GLY-A-124 LYS-A-125 THR-A-126 LEU-A-127 TYR-A-182 LEU-A-317 ILE-A-325 ALA-A-369 ARG-A-370	TGSGKTL------------------	TGSGKT-------------------	TGSGKTL------------------	TGSGKTL------------------
5J1S	ATP	401	ASN-A-68 LEU-A-69 PHE-A-70 GLN-A-72 TRP-A-103 THR-A-104 GLY-A-105 THR-A-106 GLY-A-107 LYS-A-108 ASN-A-109 PHE-A-110 GLN-A-171 ASN-A-208 LEU-A-272 CYS-A-280 CYS-A-319 LYS-A-320 PHE-A-323	TGTGKNF----L--K----------	T---KN-------------------	TGTGKNF----L--K----------	TGTGKN-------------------
3U06	ADP	1	ARG-A-354 ARG-A-356 PRO-A-357 LEU-A-359 PRO-A-404 SER-A-406 GLN-A-435 THR-A-436 GLY-A-437 SER-A-438 GLY-A-439 LYS-A-440 THR-A-441 TYR-A-442 THR-A-443 VAL-A-447	TGSGKTY------------------	TGSGKTY------------L-----	TGSGKTY------------------	TGSGKTY------------------
3CR7	ADP	2001	LEU-A-33 SER-A-34 ALA-A-35 SER-A-36 GLY-A-37 LYS-A-38 SER-A-39 THR-A-40 ARG-A-148 PRO-A-150 ASN-A-184 GLU-A-186 LEU-A-187 VAL-A-189	SASGKST--------P---------	SASGKST------------------	SASGKST------------------	SASGKST-------R----------
4BEB	ATP	1886	PHE-A-225 MET-A-227 LEU-A-270 VAL-A-271 MET-A-272 ARG-A-273 GLN-A-276 THR-A-308 THR-A-309 GLY-A-310 SER-A-311 GLY-A-312 LYS-A-313 THR-A-314 LEU-A-315 THR-A-661 GLY-A-662 ASP-A-664 PRO-A-666 ARG-A-688 ARG-A-691	TGSGKTL------------------	-G---TL------------------	TGSGKTL---T---R----------	TGSGKTL-------R----------
6RDO	ATP	1001	ARG-T-227 GLN-T-228 THR-T-229 GLY-T-230 LYS-T-231 THR-T-232 ALA-T-233 GLU-T-384 PHE-T-413 ARG-T-418 PRO-T-419 GLN-T-486 LYS-T-487 GLN-T-488	RQTGKTA-----F------------	--TGKT-------------------	-------------------------	RQTGKTA-----F------------
1TQP	ATP	283	GLY-A-99 GLU-A-100 GLY-A-101 LYS-A-102 GLU-A-103 SER-A-104 VAL-A-106 VAL-A-118 LYS-A-120 PRO-A-167 GLU-A-180 LEU-A-181 ILE-A-182 GLU-A-186 TYR-A-222 ASN-A-223 LEU-A-225 ILE-A-234 ASP-A-235	G-S-----I-----G---------E	I---------------------GEG	------E----G------L-VK---	----E-V---------D-------E
3ZIA	ADP	600	ASP-C-172 ARG-C-173 GLN-C-174 THR-C-175 GLY-C-176 LYS-C-177 THR-C-178 ALA-C-179 GLU-C-330 ARG-F-356 LEU-F-358 ASP-F-359 PHE-C-359 ARG-C-364 PRO-C-365 TYR-F-368 GLN-C-432 ASN-C-433 GLN-C-434	RQTGKTA-----F--R---------	-QT-KT---------R----L----	-------------------------	RQTGKTA-Q---F--R--DYL-RQN
6TAX	ATP	5201	ALA-A-1956 GLY-A-1957 VAL-A-1958 GLY-A-1959 LYS-A-1960 SER-A-1961 LEU-A-1962 GLU-A-2060 ALA-A-2114 MET-A-2115 ASP-A-2116 GLU-A-2119 PHE-A-2125 TRP-A-2173 SER-A-2174 ARG-A-2177 LYS-A-2460 PRO-A-2534 SER-A-2535	AGVGKSL------------------	A-V-K--------------------	AGV-KSL------------------	---GK-L------------------
2Q0H	ADP	401	PHE-A-11 VAL-A-16 PRO-A-35 SER-A-36 GLY-A-37 SER-A-38 GLY-A-39 LYS-A-40 SER-A-41 THR-A-42 ARG-A-45	SGSGKST------------------	SGSGKS-------------------	SGSGKST------------------	SGSGKST--F------------V--
2V7Q	ATP	1511	ASP-C-170 ARG-C-171 GLN-C-172 THR-C-173 GLY-C-174 LYS-C-175 THR-C-176 SER-C-177 GLU-C-328 SER-F-355 PHE-C-357 ARG-C-362 PRO-C-363 TYR-F-368 GLN-C-430 GLY-C-431 GLN-C-432 TYR-C-433	RQTGKTS-----F------------	--TGKTS--Y-------------G-	RQTGKTS-----F------------	RQTGKTS-----F------------
2PG2	ADP	601	ARG-A-24 ARG-A-26 PRO-A-27 THR-A-76 GLN-A-106 THR-A-107 GLY-A-108 THR-A-109 GLY-A-110 LYS-A-111 THR-A-112 PHE-A-113 GLU-A-118	TGTGKTF------------------	TGTGKTF------------------	TGTGKTF------------------	TGTGKTF------------------
4R2L	ATP	202	PRO-A-8 ILE-A-9 ASP-A-10 LEU-A-16 LEU-A-38 THR-A-39 VAL-A-40 PRO-A-95 ILE-A-99 ILE-A-113 ALA-A-114 SER-A-115 HIS-A-116 ARG-A-117 ILE-A-120 GLY-A-126 SER-A-127 ASN-A-128 ALA-A-129	-P--TV------------GHS----	T--P-I------------SH-----	--------------P---S---AS-	----------------------I--
2ZRI	ADP	500	PRO-A-69 GLU-A-70 SER-A-71 SER-A-72 GLY-A-73 LYS-A-74 THR-A-75 THR-A-76 ASP-A-102 TYR-A-105 ARG-A-229 ASN-A-242 ILE-A-264 LEU-A-265 TYR-A-266 GLY-A-267	ESSGKTT---------------I--	ESSGKTT---------------I--	ESSGKTT---------------I--	--SGKTT------------------
6S3H	ADP	1001	GLY-A-67 LEU-A-68 SER-A-69 GLN-A-72 PRO-A-92 ALA-A-93 GLY-A-94 THR-A-95 GLY-A-96 LYS-A-97 THR-A-98 THR-A-99 GLN-A-255 ARG-A-256 ARG-A-258 GLY-A-436 THR-A-438	AGTGKTT------------------	-GTGKT-------------------	AGTGKTT------------------	AGTGKTT------------------
2ONM	ADP	501	ILE-A-165 ILE-A-166 PRO-A-167 TRP-A-168 LYS-A-192 VAL-A-193 ALA-A-194 GLU-A-195 GLN-A-196 PHE-A-224 GLY-A-225 PRO-A-226 GLY-A-229 ALA-A-230 PHE-A-243 THR-A-244 GLY-A-245 SER-A-246 ILE-A-249 VAL-A-252 ILE-A-253 GLN-A-349	---A-PG---------I-----IIP	--------------II---------	-------------------------	--------F------V---P-----
1YYF	ADP	905	HIS-A-16 ILE-A-17 ILE-A-18 GLN-A-20 PRO-A-58 THR-A-59 GLY-A-60 VAL-A-61 GLY-A-62 LYS-A-63 THR-A-64 GLU-A-65 LEU-A-335 ILE-A-343 ALA-A-392 ARG-A-393 HIS-A-396	TGVGKT-----L--R-----H----	TGVGKT-------------------	TGVGKTE-------R----------	TG-GKT----------------I--
1Z5A	ADP	2001	ASN-A-42 SER-A-43 ALA-A-46 ASP-A-76 GLY-A-80 ILE-A-81 ALA-A-89 PHE-A-90 TYR-A-95 SER-A-96 SER-A-97 LYS-A-98 GLY-A-106 MET-A-107 TYR-A-108 GLY-A-109 LEU-A-110 GLY-A-111 VAL-A-112 LYS-A-113 THR-A-170	-A--SS------V---------NS-	-----G-------------------	-G------G------F-------S-	-------D---------------S-
6R10	ADP	602	PRO-A-229 PHE-A-230 GLY-A-231 SER-A-232 GLY-A-233 LYS-A-234 THR-A-235 VAL-A-236 ARG-A-258 GLU-A-261 PHE-A-419 GLN-A-497 ASN-A-498 ALA-A-499 TYR-A-500	FGSGKTV------------------	-----T--YA------------F-N	-------------------------	FGSGKT-------------------
1CZ7	ADP	800	ARG-A-354 ARG-A-356 PRO-A-357 LEU-A-359 GLN-A-435 THR-A-436 GLY-A-437 SER-A-438 GLY-A-439 LYS-A-440 THR-A-441 TYR-A-442	TGSGKTY------------------	TGSGKTY------------------	TGSGKTY------------------	TGSGKTY------------------
1W7A	ATP	1801	VAL-A-588 LEU-A-592 PRO-A-595 PHE-A-596 ILE-A-597 ASN-A-599 PRO-A-615 ASN-A-616 MET-A-617 GLY-A-618 GLY-A-619 LYS-A-620 SER-A-621 THR-A-622 SER-B-668 GLU-A-694 HIS-A-760	NMGGKST--V---------------	-MGG--T----------------F-	NMGGKST------------------	PG-GKST--VN-H-M-S-----IF-
3ZVM	ADP	1523	PHE-A-372 PRO-A-373 GLY-A-374 ALA-A-375 GLY-A-376 LYS-A-377 SER-A-378 THR-A-379 ASP-A-396 ASN-A-459 PHE-A-462 ARG-A-463 THR-A-466 PHE-A-502 ARG-A-503 LEU-A-504 GLN-A-505 LEU-A-508 TYR-A-516	PGAGKST-----------------L	-GAGKS-------------------	PGAGKST-----------------L	-GAGKS--------------Y----
6T85	ADP	601	ILE-A-138 GLY-A-139 SER-A-140 GLY-A-141 GLY-A-142 ALA-A-143 GLY-A-144 ILE-A-161 GLU-A-162 LYS-A-163 MET-A-164 GLY-A-168 GLY-A-169 ASN-A-170 SER-A-171 THR-A-283 LYS-A-284 ALA-A-285 GLU-A-286 ALA-A-319 THR-A-320 GLY-A-321 GLY-A-322 HIS-A-346 GLY-A-348 GLY-A-349 THR-A-350 ASP-A-352 MET-A-356 ALA-A-548 GLY-A-549 GLU-A-550 VAL-A-551 ILE-A-569	--I-----I--T-----G----TGE	---------E-------AG---N--	--G--V---G--H------E-----	---------------G---------
6UQE	ADP	801	PRO-A-187 LEU-A-188 ILE-A-189 ARG-A-191 SER-A-216 GLY-A-217 VAL-A-218 GLY-A-219 LYS-A-220 THR-A-221 ALA-A-222 ILE-A-357 LEU-A-361 PRO-A-395 ASP-A-396 ILE-A-399	SGVGKTA------------------	SGVG-TA------------------	-------------------------	SGVGKTA------------------
2WSS	ADP	600	GLY-D-157 ALA-D-158 GLY-D-159 VAL-D-160 GLY-D-161 LYS-D-162 THR-D-163 VAL-D-164 GLU-D-188 GLU-D-192 TYR-D-345 PHE-D-418 ALA-D-421 PHE-D-424 THR-D-425	AGVGKTV------------------	-GVGKT-------------------	-------------------------	-GVGKTV----------------F-
4E03	ADP	501	LYS-A-10 GLY-A-11 GLY-A-12 SER-A-13 GLY-A-14 LYS-A-15 THR-A-16 THR-A-17 ARG-A-139 ILE-A-166 THR-A-167 GLN-A-168 ARG-A-169 TYR-A-172 VAL-A-173	GGSGKTT------------------	GGS--T----------------I--	GGSGKTT----------------R-	------T----------------T-
6X4W	ADP	2000	PHE-A-597 PHE-A-599 GLU-A-600 THR-A-601 THR-A-602 GLN-A-605 VAL-A-630 GLY-A-631 PHE-A-632 GLY-A-633 LYS-A-634 THR-A-635 GLU-A-636 PRO-A-780	VGFGKT-------------------	V----TE--F---------------	VGFGKT-------------------	-GFGKTE--F---------------
6N4M	ADP	301	LYS-A-10 GLY-A-11 GLY-A-12 ILE-A-13 GLY-A-14 LYS-A-15 SER-A-16 THR-A-17 LYS-A-41 ASN-A-185 VAL-A-211 PRO-A-212 ARG-A-213 ASP-A-214 VAL-A-217 GLN-A-218 GLU-A-221 GLN-A-236 TYR-A-240	GGIGKST------------------	GGIGKS-----------------D-	GGIGKST------------------	---GKSTK-----------------
4ZCA	ADP	601	ARG-A-24 ARG-A-26 PRO-A-27 GLN-A-106 THR-A-107 GLY-A-108 THR-A-109 GLY-A-110 LYS-A-111 THR-A-112 PHE-A-113 GLU-A-118	TGTGKTF------------------	TGTGKTF------------------	TGTGKTF------------------	TGTGKTF--E--R------------
5GZA	ADP	401	ILE-A-85 GLY-A-86 GLN-A-87 GLY-A-88 ALA-A-89 VAL-A-90 LYS-A-91 VAL-A-93 ALA-A-104 VAL-A-133 THR-A-147 GLU-A-148 TYR-A-149 HIS-A-150 GLY-A-153 SER-A-154 LYS-A-208 SER-A-211 GLN-A-212 LEU-A-214 ASN-A-224 ASP-A-225 ASP-A-227	---G--V-------SQ-N------E	Y--------------N-Q-----G-	-----K---T----SQ-N-L----E	---GQ-----K--------------
4AAR	ATP	1525	LEU-A-31 GLY-A-32 PRO-A-33 ASP-A-52 GLY-A-53 VAL-A-54 ASN-A-82 ASP-A-87 GLY-A-88 THR-A-89 THR-A-90 THR-A-91 ILE-A-150 GLY-A-414 GLY-A-415 GLY-A-416 ILE-A-454 TYR-A-478 ASN-A-479 ALA-A-480 ALA-A-481 THR-A-482 ILE-A-493 LEU-A-494 ASP-A-495	--DGTTT-------------I----	---GTTT-------I----------	-------------------------	----GTT---D-D-PGLI-AAIG--
4TTQ	ATP	301	ASN-A-16 ILE-A-17 ALA-A-18 SER-A-19 GLY-A-20 LYS-A-21 SER-A-22 THR-A-23 ARG-A-146 LYS-A-149 ARG-A-150 ASN-A-181 SER-A-183 GLY-A-184 LEU-A-185 LEU-A-188	IASGKST------------------	-ASG-------------------G-	IASGKST------------------	-AS-K---------R----------
4OHX	ADP	501	GLU-A-16 ARG-A-18 PHE-A-39 ARG-A-56 VAL-A-57 ALA-A-58 THR-A-123 ASP-A-124 VAL-A-125 GLY-A-126 LYS-A-127 THR-A-128 THR-A-129 GLN-A-154 SER-A-282 GLY-A-284 VAL-A-285 ARG-A-288	TDVGKTT------------------	T-VGKTT------------------	TDVGKTT------------------	TDVGKTT--F----R-Q---R-VRA
6PTN	ATP	901	SER-2-504 ILE-2-505 TYR-2-506 ASP-2-544 PRO-2-545 GLY-2-546 THR-2-547 ALA-2-548 LYS-2-549 SER-2-550 GLN-2-551 LEU-2-695 VAL-2-699	PGTAKSQ------------------	---------Q---------------	-------------------------	---A-SQ---------------IS-
1GOJ	ADP	400	ARG-A-13 ARG-A-15 PRO-A-16 GLN-A-89 THR-A-90 GLY-A-91 ALA-A-92 GLY-A-93 LYS-A-94 SER-A-95 TYR-A-96	TGAGKSY------------------	TGAGKSY------------------	TGAGKSY------------------	TGAGKSY-----R------------
2X2R	ADP	1366	ARG-A-24 ARG-A-26 PRO-A-27 GLN-A-106 THR-A-107 GLY-A-108 THR-A-109 GLY-A-110 LYS-A-111 THR-A-112 PHE-A-113 GLU-A-118	TGTGKTF------------------	TGTGKTF------------------	TGTGKTF------------------	TGTGKTF------------------
6OA9	ATP	901	ASP-A-215 ILE-A-216 GLY-A-217 GLY-A-258 THR-A-259 GLY-A-260 LYS-A-261 THR-A-262 LEU-A-263 ASP-A-314 GLU-A-315 VAL-A-390 HIS-A-394 GLY-A-418 ALA-A-419 ALA-A-422	-GTGKTL------------------	---G---------------------	-GTGKTL------------------	G-TGKTL------G------H-ID-
6TEP	ADP	504	SER-A-80 VAL-A-82 TRP-A-103 TYR-A-106 SER-A-131 PRO-A-134 LEU-A-135 GLY-A-136 SER-A-137 GLY-A-138 LEU-A-139 SER-A-140 SER-A-141 SER-A-142 MET-A-145 GLU-A-179	--LGSG------------E-Y----	S-L-----------S----------	SGLSSS-------------------	SGLSSS-------------------
2FME	ADP	371	ARG-A-24 ARG-A-26 PRO-A-27 GLN-A-106 THR-A-107 GLY-A-108 THR-A-109 GLY-A-110 LYS-A-111 THR-A-112 PHE-A-113 GLU-A-118	TGTGKTF------------------	TGTGKTF------------------	TGTGKTF------------------	TGTGKTF------------------
5JI2	ADP	501	HIS-F-16 ILE-F-17 ILE-F-18 GLY-F-19 GLN-F-20 PRO-F-58 THR-F-59 GLY-F-60 VAL-F-61 GLY-F-62 LYS-F-63 THR-F-64 GLU-F-65 LYS-F-80 PHE-F-254 ASP-F-256 SER-F-307 LEU-F-335 ILE-F-343 PRO-F-347 ALA-F-392 ARG-F-393 HIS-F-396	TGVGKTE----L--R----------	T------------------------	TGVGKTE----L--R----------	TGVGKTE----L-------------
4MA4	ADP	601	LEU-A-42 PRO-A-43 ALA-A-44 ARG-A-45 GLY-A-46 LYS-A-47 THR-A-48 TYR-A-49 ILE-A-50 ASP-A-124 SER-A-152 CYS-A-154 VAL-A-159 ASN-A-163 GLU-A-166 VAL-A-167 LYS-A-168 VAL-A-214 VAL-A-217 VAL-A-243 TYR-A-424	PARGK-Y---------V--------	PARGKTY----C----V--------	PARGKTY---------V--------	-ARGKTY----C-------------
6JBJ	ATP	701	TYR-A-130 VAL-A-134 ALA-A-396 PRO-A-397 SER-A-398 LEU-A-403 THR-A-423 GLY-A-424 THR-A-425 GLY-A-426 LYS-A-427 THR-A-428 SER-A-429 ARG-A-432 TRP-A-438 GLN-A-461 ASP-A-548 GLN-A-549	TGTGKTS------------------	TGTGKTS------------------	TGTGKTS------------------	TGTGKTS------------------
4RV7	ATP	1001	GLY-A-29 LEU-A-31 HIS-A-70 ASP-A-71 GLY-A-72 ALA-A-73 SER-A-86 TYR-A-87 LEU-A-88 LEU-A-90 LEU-A-100 GLY-A-101 THR-A-102 ARG-A-103 HIS-A-104 ALA-A-106 VAL-A-121 SER-A-122 GLU-A-123 GLU-A-124	-----GT--------V-G-----GD	S---H-------------G---V--	Y---D---------A-TG-----S-	----G----L------------L--
4IHQ	ADP	601	LEU-A-234 PHE-A-237 THR-A-239 GLU-A-263 THR-A-264 ALA-A-265 SER-A-266 GLY-A-267 LYS-A-268 THR-A-269 THR-A-270 GLU-A-293 GLN-A-392 ARG-A-404	TASGKTT------------------	--SGKT-------------------	TASGKTT------------------	TASGKT-------------------
2XCM	ADP	1211	ASN-A-39 SER-A-40 ASP-A-42 ALA-A-43 LYS-A-46 ASP-A-81 GLY-A-85 MET-A-86 ASN-A-94 LEU-A-95 GLY-A-120 GLY-A-123 VAL-A-124 GLY-A-125 PHE-A-126 THR-A-173 MET-A-175	---D-SN-----------N----GV	G--F--------------A------	-M---NL--F----G---S-D----	------L--F-----------K---
3VX4	ATP	801	TYR-A-537 THR-A-543 ALA-A-562 SER-A-563 GLY-A-564 SER-A-565 GLY-A-566 LYS-A-567 THR-A-568 THR-A-569 GLN-A-609 HIS-A-720	SGSGKTT------------------	--SGKTT------------------	SGSGKTT------------------	-GSGKTT------------------
1P60	ADP	401	ASN-A-29 ILE-A-30 ALA-A-31 ALA-A-32 GLY-A-33 LYS-A-34 SER-A-35 THR-A-36 ARG-A-188 LEU-A-191 ARG-A-192 VAL-A-238 GLU-A-240 ASP-A-241 PHE-A-242	IAAGKST--------R---------	IAAGKS-------------------	IAAGKST------------------	AAVGKST---I-E-RLR-----F--
6GU5	ATP	303	LYS-A-45 ILE-A-46 GLY-A-47 GLY-A-48 ARG-A-49 VAL-A-50 GLY-A-79 ALA-A-80 GLY-A-81 ARG-A-85 ALA-A-170 GLU-A-190 ASN-A-191 VAL-A-192 GLY-A-194 ILE-A-195 TYR-A-196 ALA-A-198 ASP-A-199 PRO-A-200 ASN-A-201 PRO-A-225 LEU-A-226 PRO-A-227	--IGG---L--------------GI	A-------GI---------------	-G----V-NP--------------D	----------A--------------
2QZ4	ADP	700	ASP-A-310 VAL-A-311 ALA-A-312 MET-A-314 PRO-A-350 PRO-A-351 GLY-A-352 CYS-A-353 GLY-A-354 LYS-A-355 THR-A-356 LEU-A-357 TYR-A-406 ILE-A-488 HIS-A-492 GLY-A-518 ALA-A-519 ALA-A-522	PGCGKTL------------------	-C-----------------------	PGCGKTL------------------	PGCGKTL------------------
1OSN	ADP	400	ALA-A-20 TYR-A-21 GLY-A-22 ILE-A-23 GLY-A-24 LYS-A-25 THR-A-26 THR-A-27	YGIGKTT------------------	YGIGKTT------------------	-------------------------	YGIGKTT------------------
1GM5	ADP	1756	PHE-A-367 LYS-A-368 LEU-A-369 THR-A-370 GLN-A-373 ASP-A-397 VAL-A-398 GLY-A-399 SER-A-400 GLY-A-401 LYS-A-402 THR-A-403 VAL-A-404 ARG-A-436 PRO-A-548 PRO-A-549	VGSGKTV----------------F-	--SG--V----------------K-	VGSGKTV----------------F-	VG-GKT-------------------
6I7E	ADP	801	ILE-A-126 TYR-A-127 ASN-A-138 PRO-A-139 TYR-A-140 LYS-A-141 ASP-A-142 GLU-A-192 SER-A-193 GLY-A-194 ALA-A-195 GLY-A-196 LYS-A-197 THR-A-198 GLU-A-199 GLN-A-203 ASN-A-242 ASN-A-244 ASP-A-469	SGAGKTE------------------	-GA--T-------------------	SGAGKTE------------------	SGAGKTE-----------------D
2O8B	ADP	936	VAL-A-642 GLN-A-645 ILE-A-648 ALA-A-649 PHE-A-650 ILE-A-651 ASN-A-653 PRO-A-670 ASN-A-671 MET-A-672 GLY-A-673 GLY-A-674 LYS-A-675 SER-A-676 THR-A-677 TYR-A-815	NMGGKST--V---------------	NMGG--T----------------F-	NMGGKST------------------	-MGGKST------------------
5LVO	ATP	401	LEU-A-88 GLY-A-89 GLU-A-90 GLY-A-91 SER-A-92 PHE-A-93 SER-A-94 VAL-A-96 ALA-A-109 LYS-A-111 VAL-A-143 LEU-A-159 SER-A-160 TYR-A-161 ALA-A-162 LYS-A-163 GLY-A-165 GLU-A-166 GLU-A-209 LEU-A-212 THR-A-222 ASP-A-223	---GE-VD-------G-A-------	---------A------GL-------	-YS------S--V---LG-------	--A-KVLE---YS-K-LEEL--VTD
6SZA	ADP	800	GLY-A-21 LEU-A-22 TYR-A-23 ARG-A-25 PRO-A-48 GLY-A-49 ILE-A-50 ALA-A-51 LYS-A-52 SER-A-53 LEU-A-54 ARG-A-57 VAL-A-180 MET-A-189 GLU-A-196	PGIAKSL--E---------------	---AK-L---------------LG-	PGIAKSL--E---------------	-I---SL--E-------------G-
6V11	ADP	800	ASP-A-323 HIS-A-324 TYR-A-325 GLY-A-326 LEU-A-327 PRO-A-358 GLY-A-359 VAL-A-360 GLY-A-361 LYS-A-362 THR-A-363 SER-A-364 TYR-A-493 ILE-A-501 HIS-A-505 LEU-A-506 LYS-A-509 VAL-A-541 ARG-A-542	PGVGKTS-------R----------	---G-T--------------L----	PGVGKTS-------R----------	------L---------------VR-
3IO3	ADP	590	LYS-A-26 GLY-A-27 GLY-A-28 VAL-A-29 GLY-A-30 LYS-A-31 THR-A-32 THR-A-33 ASP-A-162 ASN-A-268 GLN-A-269 PRO-A-310 LEU-A-311 LEU-A-312 CYS-A-314 GLU-A-315 ILE-A-316 PHE-A-325	GGVGKTT----------------L-	GGVGKTT----------------L-	GGVGKTT------------------	GGVGKTT----------------L-
3FI8	ADP	1	ILE-A-111 LEU-A-112 SER-A-113 GLY-A-114 THR-A-116 ASN-A-117 LEU-A-119 LEU-A-140 ARG-A-142 PRO-A-171 GLU-A-183 GLU-A-184 TRP-A-185 LEU-A-186 PRO-A-190 ASN-A-292 ASN-A-293 MET-A-295 ILE-A-304 ASP-A-305 GLU-A-307	---R-L-------GSLI--------	--------------------E-NT-	----------E-------EWL----	------L-----------------N
4ED4	ATP	401	LYS-A-21 VAL-A-72 PRO-A-73 ARG-A-77 ASN-A-78 LEU-A-79 ILE-A-101 LYS-A-103 PRO-A-106 VAL-A-107 ALA-A-108 GLY-A-109 GLY-A-110 MET-A-111 ALA-A-112 GLY-A-113 GLY-A-114 SER-A-115 ASP-A-117 ASP-A-148 LEU-A-187 THR-A-189 SER-A-265 GLY-A-266	GGMAGGS-------S----------	-G-VG--------------------	GGMAGGS-------S----------	--------T----------------
6OQW	ATP	600	TYR-A-150 ASP-A-170 ARG-A-171 GLN-A-172 THR-A-173 GLY-A-174 LYS-A-175 THR-A-176 ALA-A-177 GLU-A-331 PHE-A-360 ARG-A-365 PRO-A-366 GLN-A-433 LYS-A-434 GLN-A-435	RQTGKTA-----F------------	-QTGKT-------------------	RQTGKTA-----F------------	RQTGKTA-----F------------
1XF9	ATP	4	TRP-D-401 GLY-D-406 LEU-D-409 VAL-D-440 SER-D-459 THR-D-460 GLY-D-461 SER-D-462 GLY-D-463 LYS-D-464 THR-D-465 SER-D-466 GLN-D-493	TGSGKTS----------------W-	--SGK--------------------	TGSGKTS------------------	TGSGKTS------------------
6QEL	ADP	1001	PRO-A-233 SER-A-234 MET-A-235 GLY-A-236 LYS-A-237 THR-A-238 THR-A-239 GLU-A-262 ARG-A-271 GLN-A-281 ARG-A-420 PHE-A-453 GLY-A-455 GLN-A-456 SER-A-458	PSMGKTT-----R------------	--MGKTTE--------------G--	-SMGKTTE---------------Q-	--MGKTTE---------------Q-
3AUX	ADP	1006	LYS-A-14 SER-A-15 GLU-A-33 ASN-A-34 GLY-A-35 SER-A-36 GLY-A-37 LYS-A-38 SER-A-39 SER-A-40 ASP-A-59 THR-A-60 ILE-A-61 ILE-A-62 THR-A-63 LYS-A-64 LYS-A-994	NGSGKSS-TI-------------T-	NGSGKSS--I-------------TI	NGSGKSS-TI-------------T-	NGSGKSS-TI---------------
6PAQ	ATP	701	LEU-A-133 TYR-A-370 ASP-A-371 ARG-A-374 ILE-A-376 PRO-A-395 SER-A-396 GLY-A-397 ALA-A-398 GLY-A-399 LYS-A-400 SER-A-401 THR-A-402 ARG-A-405 TYR-A-411 GLN-A-442 HIS-A-554	SGAGKST------------------	--AGKST------------------	SGAGKST------------------	--AGKST------------------
6KEV	ADP	401	ASP-A-15 SER-A-16 GLY-A-17 CYS-A-18 GLY-A-19 LYS-A-20 SER-A-21 THR-A-22 TRP-A-140 LYS-A-141 PRO-A-298 GLY-A-299 THR-A-304	-GCGKST------K-----------	-GCGKST------------------	-GCGKST------K--------G--	----KST------------------
5FHE	ADP	501	MET-A-4 ILE-A-5 MET-A-10 LYS-A-29 ALA-A-30 GLY-A-31 SER-A-32 GLY-A-33 LYS-A-34 THR-A-35 THR-A-36 PHE-A-187 ARG-A-188 GLY-A-365 THR-A-367 ARG-A-392	AGSGKTT------------------	AGS---T------------------	AGSGKTT------------------	AGSGKTT------------------
5HU3	ADP	301	LEU-A-20 GLY-A-21 LYS-A-22 GLY-A-23 ALA-A-24 PHE-A-25 SER-A-26 VAL-A-28 ALA-A-41 LYS-A-43 VAL-A-74 PHE-A-90 ASP-A-91 LEU-A-92 VAL-A-93 GLU-A-97 GLU-A-140 ASN-A-141 LEU-A-143 ASP-A-157	---D--N--E----KV-GL------	----------------G------F-	--------------K--GKG-----	----D-------K---L----G---
1XMV	ADP	400	PRO-A-67 GLU-A-68 SER-A-69 SER-A-70 GLY-A-71 LYS-A-72 THR-A-73 THR-A-74 ASP-A-100 TYR-A-103 GLN-A-194 SER-A-240 ILE-A-262 LEU-A-263 TYR-A-264 GLY-A-265	ESSGKTT---------------I--	ESSGKTT---------------I--	-------------------------	ESSGKTT---------------IL-
1OFI	ADP	450	HIS-A-16 ILE-A-17 ILE-A-18 GLN-A-20 PRO-A-58 THR-A-59 GLY-A-60 VAL-A-61 GLY-A-62 LYS-A-63 THR-A-64 GLU-A-65 LEU-A-336 ILE-A-344 ALA-A-393 ARG-A-394 HIS-A-397	TGVGKTE----L--R----------	TGV-------------------IH-	TGVGKT-----L--R----------	TGVGKTE----L--------H----
6GJS	ATP	702	TRP-A-401 VAL-A-440 SER-A-459 THR-A-460 GLY-A-461 ALA-A-462 GLY-A-463 LYS-A-464 THR-A-465 SER-A-466 GLN-A-493	TGAGKTS------------------	TGAGK--------------------	-------------------------	TGAGKTS------------------
3HJN	ADP	301	ILE-A-8 ASP-A-9 GLY-A-10 SER-A-11 GLY-A-12 LYS-A-13 SER-A-14 THR-A-15 ARG-A-138 LYS-A-139 GLY-A-174 ARG-A-176 SER-A-177 ILE-A-178 ILE-A-181	DGSGKST------------------	DGSGKS-------------------	DGSGKST------------------	DGSGKST------------------
2PZE	ATP	1	TRP-A-401 VAL-A-440 SER-A-459 THR-A-460 GLY-A-461 ALA-A-462 GLY-A-463 LYS-A-464 THR-A-465 SER-A-466 GLN-A-493 PHE-B-533 ILE-B-546 THR-B-547 LEU-B-548 SER-B-549 GLY-B-550 GLY-B-551 GLN-B-552 TYR-B-577	TGAGKTS------------------	TGAGKTS----------T-------	TGAGKTS-------------F----	-GAGKTS---Y--------------
6TAY	ATP	5201	ALA-A-1956 GLY-A-1957 VAL-A-1958 GLY-A-1959 LYS-A-1960 SER-A-1961 LEU-A-1962 GLU-A-2060 ALA-A-2114 MET-A-2115 ASP-A-2116 GLU-A-2119 PHE-A-2125 TRP-A-2173 SER-A-2174 ARG-A-2177 LYS-A-2460 PRO-A-2534 SER-A-2535	-GVGKSL-------S----------	---GK-L------------------	AGVGKSL------------------	--V-KSL------------------
6JBK	ATP	401	GLY-A-13 SER-A-14 GLY-A-15 LEU-A-16 LYS-A-18 GLY-A-74 SER-A-155 GLY-A-156 ASP-A-157 GLY-A-158 VAL-A-159 GLY-A-182 ARG-A-183 ARG-A-210 LYS-A-213 GLU-A-214 GLY-A-301 GLY-A-302 THR-A-303 MET-A-305 TYR-A-306 LYS-A-336	R--------------TGGS---S--	S------------------------	S----SG---------R--RK----	S---GS----------R--R-----
3K0F	ATP	903	SER-C-48 GLY-C-49 THR-C-50 GLY-C-51 LYS-C-52 THR-C-53 LEU-C-54 GLU-C-78 SER-C-89 PHE-C-90 PHE-D-199 ARG-C-218 LEU-D-223 LYS-D-224 LEU-D-225 ARG-D-226 GLY-D-227 THR-D-228 SER-D-229 HIS-D-230 LYS-D-232 ILE-C-239 THR-C-240 ASP-C-241	SGTGKTLE--F-RLKLR--SHKITD	SGTGKTLE----RLKLR--SHKITD	SGTGKTLE-----LKLR--SHKITD	SGTGKTLE--F-RLKLR--SHKITD
3SFZ	ADP	1250	PRO-A-123 ILE-A-125 PHE-A-126 VAL-A-127 ARG-A-129 MET-A-155 ALA-A-156 GLY-A-157 CYS-A-158 GLY-A-159 LYS-A-160 SER-A-161 VAL-A-162 ILE-A-294 PRO-A-321 LEU-A-322 SER-A-325 SER-A-422 PHE-A-425 HIS-A-438	AGCGKSV-----------S------	AGCGKSV------------------	AGCGKSV-----------S------	AGCGKSV-----------S------
6REU	ATP	1001	ASP-T-226 ARG-T-227 GLN-T-228 THR-T-229 GLY-T-230 LYS-T-231 THR-T-232 ALA-T-233 PHE-T-413 ARG-T-418 GLN-T-486 LYS-T-487 GLN-T-488	RQTGKTA-----F------------	-QTGKTA------------------	RQTGKTA-----F------------	RQTGKTA-----F------------
6RDC	ATP	1001	ASP-T-226 ARG-T-227 GLN-T-228 THR-T-229 GLY-T-230 LYS-T-231 THR-T-232 ALA-T-233 PHE-T-413 ARG-T-418 PRO-T-419 GLN-T-486 LYS-T-487 GLN-T-488	RQTGKTA-----F------------	-QTGKT-------------------	-------------------------	RQTGKTA------------------
3THO	ADP	1452	LEU-A-12 GLY-A-13 PRO-A-31 ASN-A-32 GLY-A-33 ALA-A-34 GLY-A-35 LYS-A-36 SER-A-37 SER-A-38 ARG-A-53 TYR-A-54 ASP-A-59 TYR-A-60 VAL-A-61 ASN-A-62 ARG-A-63 ASN-A-64 GLU-A-798	NGAGKSS----------------NV	NGAGKSS------------------	NGAGKSS----------------NV	NGAGKSS--Y-------------N-
3A5C	ADP	600	PRO-A-229 PHE-A-230 GLY-A-231 SER-A-232 GLY-A-233 LYS-A-234 THR-A-235 VAL-A-236 PHE-A-419 PRO-A-420 ALA-A-499	FGSGKTV------------------	FGSGKTV------------------	-------------------------	FGSGKTV------------------
3THW	ADP	935	ILE-A-648 ALA-A-649 PHE-A-650 ILE-A-651 ASN-A-653 PRO-A-670 ASN-A-671 MET-A-672 GLY-A-673 GLY-A-674 LYS-A-675 SER-A-676 THR-A-677 TYR-A-815	NMGGKST------------------	NMGGK-T------------------	NMGGKST------------------	----KS------------I------
5K2M	ADP	301	LYS-A-83 VAL-A-120 LYS-A-122 GLY-A-126 SER-A-127 TRP-A-128 GLY-A-129 ARG-A-130 LEU-A-132 GLN-A-162 GLU-A-163 PHE-A-164 VAL-A-165 LYS-A-167 ASP-A-171 ARG-A-187 TRP-A-192 ILE-A-193 THR-A-194 ASN-A-195 ASP-A-229 PHE-A-231 ASN-A-240 GLU-A-241 ASN-A-243	-D-E----LK---------W---G-	-----------------Q-FV----	-SWGR-L-Q----N-----N-----	-----------F-WIT-----K---
5L9Q	ADP	201	GLY-A-15 ASP-A-16 ILE-A-17 ALA-A-28 GLY-A-37 GLY-A-38 VAL-A-39 ASP-A-40 ALA-A-42 PRO-A-127 SER-A-128 ILE-A-129 SER-A-130 THR-A-131 GLY-A-132 VAL-A-133 TYR-A-134 VAL-A-164 PHE-A-166 ASP-A-170	--V--------GDD---S----V--	G------------------------	----STG--------V---D-----	----ST---------V---------
6T1Y	ADP	376	ASP-A-11 GLY-A-13 SER-A-14 GLY-A-15 LEU-A-16 LYS-A-18 GLN-A-137 SER-A-155 GLY-A-156 ASP-A-157 GLY-A-158 GLY-A-182 ARG-A-210 LYS-A-213 GLU-A-214 GLY-A-301 GLY-A-302 THR-A-303 MET-A-305 TYR-A-306 LYS-A-336	-G-G--S---R---TG---------	---G---------------------	----GSG-------T-G--------	Q-DG--------K--SGGTG-KL-R
3IE7	ATP	900	LYS-A-185 ASN-A-187 GLU-A-190 SER-A-219 LEU-A-220 GLY-A-221 ALA-A-222 GLY-A-224 SER-A-225 PRO-A-238 PRO-A-239 VAL-A-241 GLU-A-243 ASP-A-246 THR-A-247 GLY-A-248 ALA-A-249 GLY-A-250 ASP-A-251 PHE-A-253 THR-A-275 SER-A-278 ALA-A-279 VAL-A-282	--TG--D------E-A-------S-	K-N--S-----E-------------	----TD--P-----N-G-----F--	---------------L--G--K-S-
1KEE	ADP	2001	ARG-A-129 ALA-A-144 ILE-A-167 ARG-A-169 THR-A-173 MET-A-174 GLY-A-175 GLY-A-176 SER-A-177 ASP-A-207 GLU-A-208 SER-A-209 LEU-A-210 ILE-A-211 GLU-A-215 MET-A-240 GLY-A-241 ILE-A-242 HIS-A-243 THR-A-244 GLN-A-285 ILE-A-298 GLU-A-299 ASN-A-301 THR-A-376	-G-T---Q------IL--E------	----------------------I--	-------------------------	----------------I-S--R-A-
6BHU	ATP	1602	LEU-A-753 VAL-A-766 ASN-A-767 SER-A-769 GLY-A-770 GLY-A-771 GLN-A-772 ALA-A-797 GLU-A-1064 TYR-A-1301 LEU-A-1305 VAL-A-1308 THR-A-1328 GLY-A-1329 ALA-A-1330 GLY-A-1331 LYS-A-1332 SER-A-1333 SER-A-1334 GLN-A-1374 GLN-A-1454 HIS-A-1485	TGAGKSS---A------N-------	TGAGKSS---A--------------	TGAGKSS------------------	TGAGKSS------------------
5DMH	ADP	501	ARG-A-64 ASP-A-99 HIS-A-155 PRO-A-156 LEU-A-157 GLY-A-271 SER-A-272 ALA-A-273 SER-A-274 PRO-A-296 ALA-A-324 THR-A-325 SER-A-326 VAL-A-331 VAL-A-334 GLN-A-335 ALA-A-343 GLY-A-344 HIS-A-345 VAL-A-347 GLU-A-348 GLY-A-370 GLY-A-371 GLU-A-372 THR-A-373 SER-A-413 GLY-A-414	--R-------------T--GH-LP-	------E---V--------------	-GSA-S-----------A----L--	------V-V------L----H----
4AKH	ATP	5093	PHE-A-2047 SER-A-2048 LYS-A-2075 ALA-A-2076 GLY-A-2077 CYS-A-2078 GLY-A-2079 LYS-A-2080 THR-A-2081 ALA-A-2082 ASP-A-2155 GLU-A-2195 VAL-A-2219 CYS-A-2220 SER-A-2224 LYS-A-2225 HIS-A-2228 LEU-A-2229 PHE-A-2281 ARG-A-2507 GLU-A-2511 ARG-A-2549 ARG-A-2552	AGCGKTA-----------L------	AGCG--A------------------	-------------------------	---GKT----R--F-----------
6HZM	ATP	1501	VAL-A-46 LEU-A-48 LYS-A-61 ILE-A-63 PRO-A-81 THR-A-82 GLY-A-83 GLY-A-84 GLY-A-85 LYS-A-86 SER-A-87 SER-A-88 GLN-A-126 GLN-A-211 HIS-A-243	TGGGKSS------------------	TGGGKSS------------------	TGGGKSS------------------	TGGGKSS----------------V-
4EIW	ADP	1001	ASP-A-157 VAL-A-158 ALA-A-159 PRO-A-197 PRO-A-198 GLY-A-199 VAL-A-200 GLY-A-201 LYS-A-202 THR-A-203 HIS-A-204 ILE-A-334 ILE-A-337 HIS-A-338 GLY-A-362 ALA-A-363 GLU-A-366	PGVGKTH------------------	----KT--------------H-VD-	PGVGKTH------------------	PGVGKTH------------------
6RE7	ATP	1001	ARG-T-227 GLN-T-228 THR-T-229 GLY-T-230 LYS-T-231 THR-T-232 ALA-T-233 ASP-T-326 GLU-T-384 PHE-T-413 ARG-T-418 PRO-T-419 GLN-T-486 LYS-T-487 GLN-T-488	RQTGKTA-----F------------	RQTGKTA------------------	RQTGKTA-----F------------	RQTGKTA------------------
5UJM	ATP	901	VAL-A-500 PRO-A-501 GLU-A-502 LEU-A-504 PRO-A-505 CYS-A-506 ARG-A-507 VAL-A-535 PRO-A-536 GLY-A-537 THR-A-538 GLY-A-539 LYS-A-540 THR-A-541 ALA-A-542 ASP-A-620 GLU-A-621 ILE-A-652 ASN-A-654 TYR-A-681 ILE-A-689 ALA-A-719 ARG-A-720 LEU-A-723	PGTGKTA-----------V------	PGTG---------------------	-GTGKTA----Y------V-L----	PGTGKTA-------R-----L----
6ZQM	ATP	600	ASP-A-170 ARG-A-171 GLN-A-172 THR-A-173 GLY-A-174 LYS-A-175 THR-A-176 SER-A-177 ILE-A-178 GLU-A-328 PHE-A-357 ARG-A-362 PRO-A-363 GLN-A-430 GLY-A-431 GLN-A-432	RQTGKTS-----F------------	RQTGKTS------------------	-------------------------	--TGKT-------------------
4K42	ADP	402	ASP-A-11 GLY-A-13 SER-A-14 GLY-A-15 LEU-A-16 LYS-A-18 SER-A-155 GLY-A-156 ASP-A-157 GLY-A-158 GLY-A-182 ARG-A-183 THR-A-186 ARG-A-210 LYS-A-213 GLU-A-214 GLY-A-301 GLY-A-302 THR-A-303 MET-A-305 TYR-A-306 LYS-A-336	R--------------TGGS---S--	G-----------------TRK----	-G---------K----R---T----	S----S----------R--R-----
2ZRD	ADP	500	PRO-A-69 GLU-A-70 SER-A-71 SER-A-72 GLY-A-73 LYS-A-74 THR-A-75 THR-A-76 ASP-A-102 TYR-A-105 ASN-A-196 ARG-A-229 ASN-A-242 ILE-A-264 LEU-A-265 TYR-A-266 GLY-A-267	ESSGKTT---------------I--	ESSGKTT------------------	ESSGKTT---------------I--	ESSGKTT-----R------Y-NIL-
6UGD	ATP	501	ASP-A-194 ILE-A-195 ILE-A-196 GLY-A-197 MET-A-198 PRO-A-234 PRO-A-235 GLY-A-236 THR-A-237 GLY-A-238 LYS-A-239 THR-A-240 LEU-A-241 GLN-A-293 ASN-A-340 GLY-A-398 ALA-A-399 VAL-A-402	P-TGKTL------------------	-----TL-------A----------	P-TGKTL------------------	-T--KTL----------------D-
2JAX	ATP	1295	GLY-A-165 VAL-A-166 ASP-A-167 ALA-A-171 SER-A-172 LEU-A-193 HIS-A-194 ALA-A-195 ASP-A-198 PRO-A-245 LEU-A-249 VAL-A-261 GLY-A-262 SER-A-263 ARG-A-264 GLY-A-265 ARG-A-266 GLY-A-267 GLY-A-268 GLY-A-275 SER-A-276 VAL-A-277 GLY-A-278	-GV--V--------A-GR-------	---V----------------S-G--	-GR-G-V--L--------H------	----GSV------------------
6OK2	ADP	401	LEU-A-110 PRO-A-132 THR-A-133 GLY-A-134 SER-A-135 GLY-A-136 LYS-A-137 SER-A-138 THR-A-139 THR-A-140 GLU-A-164 LEU-A-269 ARG-A-278 LEU-A-280	TGSGKST------------------	TGSGK--------------------	TGSGKST------------------	TGSGKS-------------------
7K21	ADP	802	ASP-A-11 GLY-A-13 SER-A-14 GLY-A-15 LEU-A-16 LYS-A-18 GLY-A-156 ASP-A-157 GLY-A-182 ARG-A-183 THR-A-186 ARG-A-210 LYS-A-213 GLU-A-214 GLY-A-301 GLY-A-302 THR-A-303 MET-A-305 TYR-A-306 LYS-A-336	-GDG-GG---K--------------	---------------G-G-------	-G--GS------K---R--------	--------------K----------
6FO1	ADP	501	SER-A-17 HIS-A-18 HIS-A-20 GLY-A-38 LEU-A-39 VAL-A-40 GLN-A-42 PRO-A-72 GLY-A-73 THR-A-74 GLY-A-75 LYS-A-76 THR-A-77 ALA-A-78 TYR-A-366 ILE-A-374 ARG-A-378 LEU-A-403 ARG-A-404	PGTGKTA--H---------------	P-TGKT-------------------	PGTGKTA------------------	PGTGKT--H----------------
6RDQ	ATP	1001	ASP-T-226 ARG-T-227 GLN-T-228 THR-T-229 GLY-T-230 LYS-T-231 THR-T-232 ALA-T-233 GLN-T-264 PHE-T-413 ARG-T-418 PRO-T-419 GLN-T-486 LYS-T-487 GLN-T-488	RQTGKTA-----F------------	---GKT-------------------	-------------------------	----K--Q---F----------Q--
1TF7	ATP	6903	THR-F-47 SER-F-48 GLY-F-49 THR-F-50 GLY-F-51 LYS-F-52 THR-F-53 LEU-F-54 GLU-F-78 SER-F-89 PHE-F-90 PHE-A-199 ARG-F-218 LEU-A-223 LYS-A-224 LEU-A-225 ARG-A-226 GLY-A-227 THR-A-228 SER-A-229 HIS-A-230 LYS-A-232 ILE-F-239 THR-F-240 ASP-F-241	SGTGKTLE--F-RLKLRGTSHKITD	SGTGKTLE----RLKLRGTSHKITD	SGTGKTLE-----LKLRGTSHKITD	SGTGKTLE----RLKLRG-SHKITD
1G3I	ATP	455	HIS-F-16 ILE-F-17 ILE-F-18 GLN-F-20 PRO-F-58 THR-F-59 GLY-F-60 VAL-F-61 GLY-F-62 LYS-F-63 THR-F-64 GLU-F-65 ASP-F-257 GLU-F-258 SER-F-308 GLU-A-322 LEU-F-336 ILE-F-344 ALA-F-393 ARG-F-394	TGVGKTE----L-------------	T--G--E-------A-------I--	-------------------------	T-VGKT----E-----------I--
5BN3	ADP	601	PRO-A-224 PHE-A-225 GLY-A-226 SER-A-227 GLY-A-228 LYS-A-229 THR-A-230 VAL-A-231 TYR-A-414 PRO-A-415 GLN-A-491 ASP-A-492 ALA-A-493 PHE-A-494	FGSGKTV------------------	FGSGKT-------------------	FGSGKTV------------------	FGSGKTV------------------
2R65	ADP	1	ASP-A-171 MET-A-172 ALA-A-173 ASN-A-175 PRO-A-212 GLY-A-213 THR-A-214 GLY-A-215 LYS-A-216 THR-A-217 LEU-A-218 ASP-A-269 ILE-A-350 VAL-A-353 HIS-A-354 GLY-A-378 ALA-A-379	PGTGKTL------------------	---G---------------------	PGTGKTL------------------	PGTGKTL------------------
5EQT	ADP	401	ASP-A-107 ILE-A-108 GLY-A-109 LEU-A-111 PRO-A-148 PRO-A-149 GLY-A-150 CYS-A-151 GLY-A-152 LYS-A-153 THR-A-154 LEU-A-155 ILE-A-285 VAL-A-288 HIS-A-289 GLY-A-312 ALA-A-313 LYS-A-316	PGCGKTL------------------	P----T--------A-------I--	PGCGKTL------------------	---GKT--------------H----
7BPB	ADP	901	ASP-A-205 ILE-A-206 GLY-A-207 GLY-A-248 THR-A-249 GLY-A-250 LYS-A-251 THR-A-252 LEU-A-253 ILE-A-380 HIS-A-384 GLY-A-408 ALA-A-409	-GTGKTL------------------	--TGK-L-------A-------ID-	-GTGKTL------------------	-GTGKTL-----G----------H-
4DZZ	ADP	501	LYS-A-10 GLY-A-11 GLY-A-12 SER-A-13 GLY-A-14 LYS-A-15 THR-A-16 THR-A-17 ARG-A-139 ILE-A-166 THR-A-167 GLN-A-168 ARG-A-169 TYR-A-172 VAL-A-173	GGSGKTT----------------R-	GGS--T-------------------	GGSGKTT----------------R-	--SGKTT------------------
3ZUH	ADP	1299	LEU-A-33 ILE-A-34 LEU-A-36 ASN-A-75 PRO-A-76 GLY-A-77 THR-A-78 GLY-A-79 LYS-A-80 THR-A-81 THR-A-82 ASP-A-137 ASP-A-219	PGTGKTT------------------	PGTGKTT------------------	PGTGKTT------------------	PGTGKTT-----L--D------L--
6HBU	ATP	1501	VAL-A-46 LEU-A-48 LYS-A-61 ILE-A-63 PRO-A-81 THR-A-82 GLY-A-83 GLY-A-84 GLY-A-85 LYS-A-86 SER-A-87 SER-A-88 GLN-A-126 GLN-A-211 HIS-A-243	TGGGKSS------------------	-GGG--SQ---------------V-	TGGGKSS------------------	TGGGKSS----------------V-
3NBX	ADP	800	GLY-X-21 LEU-X-22 TYR-X-23 ARG-X-25 PRO-X-47 PRO-X-48 GLY-X-49 ILE-X-50 ALA-X-51 LYS-X-52 SER-X-53 LEU-X-54 ARG-X-57 ASP-X-114 VAL-X-180 MET-X-189 GLU-X-196	PGIAKSL------------------	----KS-----------------G-	PGIAKSL------------------	------L--E---------M---G-
3EWS	ADP	602	LYS-A-64 ARG-A-67 SER-A-68 ASN-A-69 LEU-A-70 PHE-A-94 PHE-A-112 ASN-A-113 ARG-A-114 PRO-A-115 SER-A-116 GLN-A-119 GLN-A-139 SER-A-140 GLY-A-141 THR-A-142 GLY-A-143 LYS-A-144 THR-A-145 ALA-A-146	SGTGKTA--------S---------	SGTG--A------------------	SGTGKTA------------------	SGTGKT-------------------
3VLC	ADP	401	GLY-A-25 GLY-A-27 GLY-A-28 VAL-A-29 GLY-A-30 LYS-A-31 THR-A-32 THR-A-33 ASN-A-272 GLN-A-273 PRO-A-315 LEU-A-316 CYS-A-317 GLY-A-319 GLU-A-320 ILE-A-321 ARG-A-322 PHE-A-330	-GVGKTT------------------	--VGKTT------------------	-GVGKTT------------------	--VGKTT------------------
4QPM	ADP	1501	LEU-A-793 GLY-A-794 GLU-A-795 GLY-A-796 ALA-A-797 PHE-A-798 ALA-A-799 GLN-A-800 VAL-A-801 VAL-A-819 LYS-A-821 GLU-A-830 MET-A-850 GLU-A-867 LEU-A-868 TYR-A-869 SER-A-870 THR-A-873 ASP-A-921 ASN-A-922 ILE-A-924 ILE-A-945 ASP-A-946 GLY-A-948	--DN-ID----------V----AF-	-------E---------I-------	---M----------------L-I-D	----E-V----------------A-
6RDR	ATP	1001	ASP-T-226 ARG-T-227 GLN-T-228 THR-T-229 GLY-T-230 LYS-T-231 THR-T-232 ALA-T-233 GLN-T-264 PHE-T-413 ARG-T-418 PRO-T-419 GLN-T-486 LYS-T-487 GLN-T-488	RQTGKTA-----F------------	---GKT-------------------	-------------------------	----K--Q---F----------Q--
2XAM	ADP	600	ARG-A-16 GLY-A-17 GLU-A-18 GLY-A-19 GLY-A-20 ALA-A-21 ASN-A-22 VAL-A-24 VAL-A-38 ARG-A-40 LEU-A-146 ASN-A-147 ASP-A-148 HIS-A-149 SER-A-150 GLU-A-166 ARG-A-241 PHE-A-243 MET-A-372 ILE-A-406 ASP-A-407 SER-A-409	--E--SH--L-----G------I--	-----------S-R--------I--	----D-I-SH------------L--	------E--------------RI--
6VMD	ATP	600	ASP-A-171 ARG-A-172 GLN-A-173 THR-A-174 GLY-A-175 LYS-A-176 THR-A-177 ALA-A-178 GLN-A-201 PHE-A-350 ARG-A-355 PRO-A-356 GLN-A-423 GLN-A-425	RQTGKTA-----F------------	-Q----------F------------	RQ-GKTA-----F------------	RQT-K--Q-----------------
6RH0	ADP	501	ASN-A-376 ASN-A-380 GLY-A-381 LYS-A-383 TYR-A-384 ASP-A-411 ILE-A-414 GLY-A-415 ILE-A-416 ILE-A-424 TYR-A-429 ARG-A-430 VAL-A-431 THR-A-436 GLY-A-441 THR-A-442 GLY-A-443 LEU-A-444 GLY-A-445 LEU-A-446 SER-A-470 PHE-A-472	----GYR----------IGI--T--	-----VR------------------	L-------D----G--NG-----G-	------L------------Y-----
4PJJ	ADP	901	ILE-A-86 TYR-A-87 ASN-A-98 PRO-A-99 TYR-A-100 PHE-A-101 ASP-A-102 TYR-A-107 GLU-A-152 SER-A-153 GLY-A-154 ALA-A-155 GLY-A-156 LYS-A-157 THR-A-158 GLU-A-159 PHE-A-163 ASN-A-200 ASN-A-202 SER-A-204 ASP-A-456	SGAGKTE------------------	-------------------F-----	SGAGKTE------------------	SGAGKTE-----------------D
2Q31	ATP	400	GLY-A-13 SER-A-14 GLY-A-15 LEU-A-16 LYS-A-18 GLY-A-74 GLN-A-137 GLY-A-156 ASP-A-157 GLY-A-158 VAL-A-159 GLY-A-182 ARG-A-183 ARG-A-210 LYS-A-213 GLU-A-214 GLY-A-301 GLY-A-302 THR-A-303 MET-A-305 TYR-A-306 LYS-A-336	-G-T--G-K-------GL-------	--SG---------------------	---G--K--K-K---G--S------	-G---S------K---R--------
6NOO	ATP	501	SER-B-10 GLY-B-11 GLY-B-12 GLN-B-13 GLY-B-14 LYS-B-15 THR-B-16 THR-B-17 ASP-B-38 PRO-B-126 PHE-B-182 ARG-B-183 ILE-B-215 LEU-B-216 GLU-B-217 SER-B-218 GLU-B-219 TYR-B-221 LYS-B-222	GGQGKTT----------------S-	-----T-------------------	GGQGKTT----------------S-	GGQGKTT----------------S-
2V1X	ADP	1593	LEU-A-89 LYS-A-91 PHE-A-92 ARG-A-93 GLN-A-96 PRO-A-114 THR-A-115 GLY-A-116 GLY-A-117 GLY-A-118 LYS-A-119 SER-A-120 LEU-A-121 ASP-A-379	TGGGKS-------------------	-----SL------------------	TGGGKS-------------------	----KSL----------------L-
6UY0	ATP	1601	ASN-A-412 LYS-A-416 TRP-A-653 THR-A-660 GLN-A-679 VAL-A-680 GLY-A-681 CYS-A-682 GLY-A-683 LYS-A-684 SER-A-685 SER-A-686 GLN-A-713 HIS-A-827 PHE-A-1410 GLU-A-1427 ASN-A-1428 LEU-A-1429 SER-A-1430 VAL-A-1431 GLY-A-1432 GLN-A-1433	VGCGKSS----------N-------	-GCGKSS------------------	VGCGKSS------------------	VGCGKSS-NW---FQ-LN----T--
6NPY	ADP	1101	ARG-A-165 TYR-A-166 THR-A-167 GLY-A-227 ILE-A-228 GLY-A-229 LYS-A-230 THR-A-231 ILE-A-232 LEU-A-233 TYR-A-379 PRO-A-410 LEU-A-411 TRP-A-414 HIS-A-520	-GIGKTI------------------	--IGKTL------------------	-GIGKTI------------------	-GIGKTI------------------
4IOL	ADP	602	ASP-A-7 GLU-A-72 GLY-A-73 LYS-A-74 THR-A-75 THR-A-76 GLY-A-113 GLY-A-114 GLY-A-115 ASN-A-382 ALA-A-383 PHE-A-384 TRP-A-412	--EGKTT-DG---------------	---------------TT--------	--E-KTT-DG---------------	---GKTT------------------
3U67	ADP	214	ASN-A-36 ALA-A-37 ASP-A-39 ALA-A-40 ASP-A-78 MET-A-83 ASN-A-91 LEU-A-92 ARG-A-97 GLY-A-117 GLY-A-120 VAL-A-121 GLY-A-122 PHE-A-123 THR-A-169 ILE-A-171	--GGV---I-------------NA-	-----G-------------------	-GVG-----A---------------	-M-------F--------A-D----
3G59	ATP	305	SER-A-60 TYR-A-61 ASN-A-62 GLY-A-64 LYS-A-65 ASP-A-66 CYS-A-67 VAL-A-106 PHE-A-107 ILE-A-108 HIS-A-110 MET-A-143 VAL-A-161 ILE-A-162 GLY-A-163 ILE-A-164 ARG-A-165 ASP-A-168 TYR-A-216 THR-A-221 SER-A-222 LEU-A-223 GLY-A-224 GLU-A-296	S--GKDC-----------------V	S--GK-C--------------H---	S--GKDC-----------------V	S--GKDC-------------H----
6TT7	ADP	602	ARG-A-171 GLN-A-172 THR-A-173 GLY-A-174 LYS-A-175 THR-A-176 SER-A-177 GLU-A-328 PHE-A-357 ARG-A-362 PRO-A-363 GLN-A-430 GLN-A-432	RQTGKTS-----F------------	--TGKT-------------------	-------------------------	----KT-----F----------Q--
3QAL	ATP	351	LEU-E-49 GLY-E-50 THR-E-51 GLY-E-52 SER-E-53 PHE-E-54 GLY-E-55 VAL-E-57 ALA-E-70 LYS-E-72 VAL-E-104 MET-E-120 GLU-E-121 TYR-E-122 VAL-E-123 GLU-E-127 ASP-E-166 LYS-E-168 GLU-E-170 ASN-E-171 LEU-E-173 THR-E-183 ASP-E-184 PHE-E-327	---E--E-----DSGTG-V---T--	--------------------V----	---G--V--M--F-EN-T------E	----------E------------S-
6TMH	ADP	601	GLY-B-228 ALA-B-229 GLY-B-230 VAL-B-231 GLY-B-232 LYS-B-233 THR-B-234 VAL-B-235 GLU-B-263 TYR-B-424 ARG-C-425 PRO-B-425 PRO-B-496 PHE-B-497 ALA-B-500 PHE-B-503 THR-B-504	AGVGKTV---------R--------	AGVGKTV------------------	AGVGKTV------------------	AGVGKTV------------------
6OQV	ATP	600	TYR-A-150 ARG-A-171 GLN-A-172 THR-A-173 GLY-A-174 LYS-A-175 THR-A-176 ALA-A-177 PHE-A-360 ARG-A-365 PRO-A-366 GLN-A-433 LYS-A-434 GLN-A-435	RQTGKTA-----F------------	-QTGKT-------------------	RQTGKTA-----F------------	RQTGKTA--Q--F--------R-K-
7JGR	ATP	1001	VAL-A-561 VAL-A-563 VAL-A-564 PRO-A-565 LEU-A-568 PRO-A-569 ARG-A-571 VAL-A-599 PRO-A-600 GLY-A-601 THR-A-602 GLY-A-603 LYS-A-604 THR-A-605 ALA-A-606 GLU-A-685 ASN-A-718 TYR-A-745 ILE-A-753 ARG-A-757 ALA-A-783 ARG-A-784 LEU-A-787	PGTGKTA-------R----------	PGT--TA---------------L--	PGTGKTA-------R-----L----	--TGKT-----Y----------L--
6VOO	ATP	601	ASP-A-171 ARG-A-172 GLN-A-173 THR-A-174 GLY-A-175 LYS-A-176 THR-A-177 ALA-A-178 GLU-A-321 PHE-A-350 ARG-A-355 PRO-A-356 GLN-A-423 PRO-A-424 GLN-A-425	RQTGKTA-----F------------	-QT--T-------------------	RQTGKTA-----F------------	RQTGKTA-----F------------
1KYI	ATP	451	HIS-B-16 ILE-B-17 ILE-B-18 GLN-B-20 PRO-B-58 THR-B-59 GLY-B-60 VAL-B-61 GLY-B-62 LYS-B-63 THR-B-64 GLU-B-65 LYS-B-80 ASP-B-257 GLU-B-258 GLU-C-322 LEU-B-336 ILE-B-344 ALA-B-393 ARG-B-394 HIS-B-397	TGVGKTE-------R----------	T-VGKT-------------------	-------------------------	TGVGKT-------------------
3IBG	ADP	349	GLY-A-36 VAL-A-37 GLY-A-38 LYS-A-39 THR-A-40 THR-A-41 ASN-A-67 ASN-A-272 GLN-A-273 PRO-A-313 LEU-A-314 LEU-A-315 GLU-A-317 GLU-A-318 VAL-A-319 ARG-A-320 PHE-A-328	-GVGKTT------------------	-GVGKTT------------------	-GVGKTT------------------	---GKTT------------------
6POD	ADP	600	TYR-A-77 VAL-A-78 ILE-A-79 GLN-A-81 PRO-A-120 THR-A-121 GLY-A-122 SER-A-123 GLY-A-124 LYS-A-125 THR-A-126 LEU-A-127 ALA-A-250 LEU-A-317 ILE-A-325 PRO-A-329 ASN-A-331 ALA-A-369 ARG-A-370	-GSGKTL-------R----------	---G-TL----L-------------	-GSGKTL------------------	-GSGKTL-----------------P
3V2U	ATP	523	ARG-C-47 MET-C-71 ASN-C-89 PHE-C-94 SER-C-115 GLU-C-116 TRP-C-117 TYR-C-120 SER-C-154 PRO-C-157 THR-C-158 GLY-C-159 GLY-C-160 GLY-C-161 LEU-C-162 SER-C-163 SER-C-164 PHE-C-166 ASP-C-209 SER-C-256 LYS-C-258 GLY-C-459 ALA-C-460	-GGGLSS---S--------------	----S--------------------	-GGGLSS---S--------------	--G----------------------
6QV0	ATP	600	TYR-A-341 PHE-A-342 VAL-A-348 GLU-A-367 THR-A-368 GLY-A-369 SER-A-370 GLY-A-371 LYS-A-372 SER-A-373 THR-A-374 GLN-A-414 GLN-A-526	TGSGKST------------------	--SGKST------------------	TGSGKST------------------	--SGKST------------------
5LTK	ADP	801	LEU-A-96 GLU-A-120 THR-A-121 GLY-A-122 SER-A-123 GLY-A-124 LYS-A-125 THR-A-126 THR-A-127 ARG-A-162 THR-A-274 THR-A-389 ARG-A-435 THR-A-436	TGSGKTT-------R----------	TGSGKTT------------------	TGSGKT--------R----------	TGSGKT--------R----------
5OCH	ADP	1001	ASP-A-244 TYR-A-481 VAL-A-489 GLN-A-508 SER-A-509 GLY-A-510 GLY-A-511 GLY-A-512 LYS-A-513 THR-A-514 THR-A-515	SGGGKTT------------------	S--GKTT------------------	SGGGKTT------------------	SGGGKTT------------------
2V7Y	ADP	1505	GLY-A-10 THR-A-11 THR-A-12 ASN-A-13 GLY-A-169 GLY-A-170 GLY-A-171 GLY-A-198 ASP-A-199 GLU-A-236 LYS-A-239 LYS-A-240 SER-A-243 GLY-A-310 GLY-A-311 SER-A-312 ARG-A-314 ILE-A-315 PRO-A-336 ASP-A-337	GGG--N-------------KK----	---G---------------------	--------S--TT----R--P----	--T----E-----------------
3M1F	ATP	400	GLY-A-13 SER-A-14 GLY-A-15 LEU-A-16 LYS-A-18 GLY-A-74 SER-A-155 GLY-A-156 ASP-A-157 GLY-A-158 VAL-A-159 GLY-A-182 ARG-A-183 ARG-A-210 LYS-A-213 GLU-A-214 GLY-A-301 GLY-A-302 THR-A-303 MET-A-305 TYR-A-306 LYS-A-336	R--------------TGGS---S--	--S-------------------M--	S----S----------R--R-----	S----G-------------------
2PC9	ATP	1003	GLY-A-232 LEU-A-233 SER-A-234 GLY-A-235 THR-A-236 GLY-A-237 LYS-A-238 THR-A-239 THR-A-240 LEU-A-241 LYS-A-272 HIS-A-280 GLU-A-281 THR-A-426 ARG-A-438 PHE-A-439 PRO-A-440 LEU-A-441 THR-A-444	SGTGKTT------------------	------LE------------R----	-GTGKTT------------------	-GT-K-L------------------
6PP7	ADP	600	TYR-A-77 VAL-A-78 ILE-A-79 GLN-A-81 PRO-A-120 THR-A-121 GLY-A-122 SER-A-123 GLY-A-124 LYS-A-125 THR-A-126 LEU-A-127 ALA-A-250 LEU-A-317 ILE-A-325 PRO-A-329 ASN-A-331 ALA-A-369 ARG-A-370	-GSGKTL-------R----------	---G-TL----L-------------	-GSGKTL------------------	-GSGKTL-----------------P
5ORL	ADP	401	LEU-A-139 GLY-A-140 LYS-A-141 GLY-A-142 LYS-A-143 PHE-A-144 GLY-A-145 VAL-A-147 ALA-A-160 LYS-A-162 GLU-A-181 LEU-A-194 LEU-A-210 GLU-A-211 TYR-A-212 ALA-A-213 THR-A-217 GLU-A-260 ASN-A-261 LEU-A-263 ASP-A-274	---G--V--L----EN--------E	--------------------A----	---G--V--L----EN--------E	----------------L-----L--
6FKH	ATP	600	ASP-A-171 ARG-A-172 GLN-A-173 THR-A-174 GLY-A-175 LYS-A-176 THR-A-177 ALA-A-178 GLU-A-321 PHE-A-350 ARG-A-355 PRO-A-356 GLN-A-423 PRO-A-424 GLN-A-425	RQTGKTA-----F------------	-QTGKT-------------------	-------------------------	RQTGKTA-----F------------
6AT2	ATP	701	LYS-A-213 HIS-A-232 LEU-A-249 SER-A-250 GLY-A-251 THR-A-252 GLY-A-253 LYS-A-254 THR-A-255 THR-A-256 LEU-A-257 ASP-A-269 TYR-A-286 ALA-A-287 LYS-A-288 ILE-A-290 GLU-A-297 ARG-A-333 THR-A-441 ARG-A-449 ILE-A-450 SER-A-451 ILE-A-452 THR-A-455	SGTGKT-----------------S-	SGTGKT----------------I--	SGTGKTT------------------	SGTGKTLYETD---RIK----RIS-
4CIU	ADP	901	PRO-A-179 VAL-A-180 ILE-A-181 GLY-A-182 ARG-A-183 GLU-A-207 PRO-A-208 GLY-A-209 VAL-A-210 GLY-A-211 LYS-A-212 THR-A-213 ALA-A-214 ILE-A-349 LEU-A-353 PRO-A-387 ASP-A-388 ILE-A-391	PGVGKTA------------------	-GVGKTA------------------	PGVGKTA------------------	PGVGKTA-----------------L
6GCO	ADP	701	ASP-A-156 VAL-A-157 ALA-A-158 GLU-A-196 PRO-A-197 GLY-A-198 VAL-A-199 GLY-A-200 LYS-A-201 THR-A-202 LEU-A-203 ILE-A-334 VAL-A-337 HIS-A-338 GLY-A-362 ALA-A-363 GLU-A-366	PGVGKTL------------------	PGVGK--------------------	PGVGKTL------------------	PGVGKTL------------------
6FML	ADP	501	ALA-A-18 HIS-A-19 HIS-A-21 GLY-A-39 PHE-A-40 VAL-A-41 GLY-A-72 PRO-A-73 GLY-A-74 THR-A-75 GLY-A-76 LYS-A-77 THR-A-78 ALA-A-79 TYR-A-367 ILE-A-375 LEU-A-404 ARG-A-405 LEU-A-408	PGTGKT-----------A--L----	PGTGKTA------------------	PGTGKTA------------------	-GTGKTA-H----------------
1XMI	ATP	5	TRP-E-401 VAL-E-440 SER-E-459 THR-E-460 GLY-E-461 ALA-E-462 GLY-E-463 LYS-E-464 THR-E-465 SER-E-466 GLN-E-493	TGAGKTS------------------	TGAGK--------------------	TGAGKTS------------------	TGAGKTS------------------
3M3N	ATP	400	GLY-A-13 SER-A-14 GLY-A-15 LEU-A-16 LYS-A-18 GLY-A-74 SER-A-155 GLY-A-156 ASP-A-157 GLY-A-158 VAL-A-159 GLY-A-182 ARG-A-183 ARG-A-210 LYS-A-213 GLU-A-214 GLY-A-301 GLY-A-302 THR-A-303 MET-A-305 TYR-A-306 LYS-A-336	R--------------TGGS---S--	--S-------------------M--	S----S----------R--R-----	S----G-------------------
3UMO	ATP	313	LYS-A-185 ASN-A-187 SER-A-224 LEU-A-225 GLY-A-226 PRO-A-227 GLY-A-229 ALA-A-230 PRO-A-243 SER-A-248 THR-A-251 GLY-A-253 ALA-A-254 GLY-A-255 MET-A-258 VAL-A-280 GLY-A-283 SER-A-284 THR-A-287	----NSL-------G-GS-------	--L---------------------S	-----T--P-----N-G-----M--	---------------L--A---M--
6YHR	ADP	1201	HIS-A-546 SER-A-548 PHE-A-549 LYS-A-550 GLN-A-553 ALA-A-572 THR-A-573 GLY-A-574 TYR-A-575 GLY-A-576 LYS-A-577 SER-A-578 LEU-A-579 ARG-A-854 ARG-A-857	TGYGK---------R----------	-GYG---------------------	TGYGK---------R----------	-G--KSL------------------
5UBV	ADP	302	ASP-A-7 VAL-A-8 HIS-A-9 CYS-A-11 PRO-A-47 PRO-A-48 GLY-A-49 THR-A-50 GLY-A-51 LYS-A-52 THR-A-53 LEU-A-54 ILE-A-181 HIS-A-185 GLY-A-209 ALA-A-210 GLU-A-213	PGTGKTL------------------	-T--KT------C------------	PGTGKTL------------------	PGTGKTL------------------
5XB3	ADP	201	ILE-A-8 ASP-A-9 GLY-A-10 SER-A-11 GLY-A-12 LYS-A-13 THR-A-14 THR-A-15 ARG-A-139 LEU-A-140 LYS-A-143 ARG-A-145 GLY-A-176 GLU-A-177 GLU-A-178	DGSGKTT-------L----------	DGSG-TT------------------	DGSGKTT-------L----------	DGSGKTT-------L----------
2ZSF	ATP	651	GLY-A-39 LEU-A-40 GLU-A-42 VAL-A-99 ALA-A-100 VAL-A-101 GLY-A-102 LYS-A-103 SER-A-104 THR-A-105 ARG-A-108 ASP-A-129 HIS-A-179 ARG-A-238 MET-A-242 ALA-A-246 PHE-A-247	VAVGKST------------------	VAVGKST------------------	VAVGKST------------------	---GKST------------------
1M6V	ADP	4001	ARG-A-129 ALA-A-144 ILE-A-167 ARG-A-169 THR-A-173 MET-A-174 GLY-A-175 GLY-A-176 ASP-A-207 GLU-A-208 SER-A-209 LEU-A-210 ILE-A-211 GLU-A-215 ALA-A-239 MET-A-240 GLY-A-241 ILE-A-242 HIS-A-243 THR-A-244 GLN-A-285 ILE-A-298 GLU-A-299 ASN-A-301 THR-A-376	S-----R-GM-------HT------	---I----IL---------------	-------------------------	--------------E--------S-
6RN2	ADP	1002	ARG-A-569 VAL-A-570 ILE-A-571 PRO-A-606 THR-A-607 GLY-A-608 VAL-A-609 GLY-A-610 LYS-A-611 THR-A-612 GLU-A-613 ILE-A-774 ILE-A-777 GLN-A-778 ALA-A-814 ARG-A-815 LYS-A-818	TGVGKTE-------R----------	-GVGKT-------------------	-GVGKTE-------R----------	TGVGKTE------------------
4IOK	ADP	602	ASP-A-7 ALA-A-70 GLY-A-71 GLU-A-72 GLY-A-73 LYS-A-74 THR-A-75 THR-A-76 LYS-A-108 GLY-A-113 GLY-A-114 GLY-A-115 GLU-A-301 ASN-A-382 ALA-A-383 PHE-A-384 PRO-A-385 TRP-A-412 PHE-A-559	-GEGKTT-D----------------	-----T--------A----------	-GEGKTT--G---------------	----KTT-----------F------
1OXU	ADP	1486	PHE-A-13 LYS-A-14 VAL-A-18 ALA-A-20 PRO-A-39 SER-A-40 GLY-A-41 ALA-A-42 GLY-A-43 LYS-A-44 THR-A-45 THR-A-46	SGAGKTT------------------	SGAGKTT------------------	SGAGKTT------------------	SGAGKTT------------------
6WNQ	ATP	600	TYR-A-150 ARG-A-171 GLN-A-172 THR-A-173 GLY-A-174 LYS-A-175 THR-A-176 ALA-A-177 PHE-A-360 ARG-A-365 PRO-A-366 GLN-A-433 LYS-A-434 GLN-A-435	RQTGKTA-----F------------	-QTGKT-------------------	RQTGKTA-----F------------	---GKT-----F-------------
13PK	ADP	421	GLY-A-216 GLY-A-217 ALA-A-218 LYS-A-219 LYS-A-223 GLY-A-241 ALA-A-242 TYR-A-245 PHE-A-294 ALA-A-314 LEU-A-315 ASP-A-316 ASN-A-338 GLY-A-339 PRO-A-340 MET-A-341 GLY-A-342 VAL-A-343 GLU-A-345 GLY-A-374 GLY-A-375 GLY-A-376 ASP-A-377 SER-A-378 GLY-A-398	DGV----------A-G--N---DG-	-----------------------A-	----K------G---M---------	---AK----Y-----M---D-----
2VED	ADP	2227	ILE-A-218 GLN-A-219 LYS-A-220 PHE-A-221 SER-A-1010 PRO-A-1051 GLY-A-1052 ALA-A-1053 GLY-A-1054 MET-A-1055 SER-A-1056 THR-A-1057 THR-A-1084 ASN-A-1211 ARG-A-1212	PGAGMST----------------F-	PGAGMST------------------	PGAGMST------------------	-G-GMST------------------
6RE9	ATP	1001	ARG-T-227 GLN-T-228 THR-T-229 GLY-T-230 LYS-T-231 THR-T-232 ALA-T-233 ASP-T-326 PHE-T-413 ARG-T-418 PRO-T-419 GLN-T-486 LYS-T-487 GLN-T-488	RQTGKTA-----F------------	-QTGKTA------------------	-------------------------	RQTGKTA-----F------------
7JK5	ATP	1001	VAL-A-561 PRO-A-565 LEU-A-568 PRO-A-569 ARG-A-571 PRO-A-600 GLY-A-601 THR-A-602 GLY-A-603 LYS-A-604 THR-A-605 ALA-A-606 GLU-A-685 ASN-A-718 TYR-A-745 ILE-A-753 ARG-A-757 ALA-A-783 ARG-A-784 LEU-A-787	-GTGKTA----Y-------------	PGTGK----------R-V-------	PGTGKTA-------------L----	PGTGKTA----Y-------------
5TGC	ATP	501	HIS-A-11 GLY-A-13 SER-A-14 HIS-A-15 ARG-A-16 SER-A-33 GLU-A-141 ASP-A-158 ILE-A-159 GLY-A-160 ALA-A-161 SER-A-162 ASN-A-165 GLY-A-186 ASP-A-187 ASP-A-190 GLN-A-229 LYS-A-232 SER-A-233 GLY-A-396 SER-A-397 THR-A-398 LEU-A-400 ILE-A-401 LYS-A-433	-N------------D--TS---SH-	--------------T-----K----	----GSH-------DI---------	-----SH-------DI---------
5FTE	ADP	1432	ASP-A-3 MET-A-4 ILE-A-5 MET-A-10 LYS-A-29 ALA-A-30 GLY-A-31 SER-A-32 GLY-A-33 LYS-A-34 THR-A-35 THR-A-36 ASN-A-61 PHE-A-187 ARG-A-188 GLY-A-365 THR-A-367 ARG-A-392	AGSGKTT-----------------D	--SGK--------------------	AGSGKT------------------D	AGSGKTT-----------------D
5FTK	ADP	900	ASP-A-478 ILE-A-479 GLY-A-480 LEU-A-482 PRO-A-519 PRO-A-520 GLY-A-521 CYS-A-522 GLY-A-523 LYS-A-524 THR-A-525 LEU-A-526 ASP-A-577 ILE-A-656 ASN-A-660 GLY-A-684 ALA-A-685 THR-A-688	PGCGKTL------------------	P----T--------A-------I--	PGCGKTL------------------	PGCGKTL------------------
6ASI	ATP	601	LYS-A-213 HIS-A-232 LEU-A-249 SER-A-250 GLY-A-251 THR-A-252 GLY-A-253 LYS-A-254 THR-A-255 THR-A-256 LEU-A-257 ASP-A-269 TYR-A-286 ALA-A-287 LYS-A-288 ILE-A-290 GLU-A-297 ARG-A-333 THR-A-441 ARG-A-449 ILE-A-450 SER-A-451 ILE-A-452 THR-A-455	SGTGKT-----------------S-	SGTGKT----------------I--	SGTGKT-------------------	SGTGKT-------------------
4A36	ADP	1794	LYS-A-244 LYS-A-245 ALA-A-246 ARG-A-247 GLN-A-250 PRO-A-268 THR-A-269 GLY-A-270 SER-A-271 GLY-A-272 LYS-A-273 THR-A-274 PHE-A-275 GLY-A-704 ASP-A-706 VAL-A-708 ARG-A-733	TGSGKT-------------------	-G----F------------------	TGSGKT-------------------	TGSGKT-------------------
2XT3	ADP	1345	ARG-A-18 ARG-A-20 PRO-A-21 LEU-A-23 GLN-A-92 THR-A-93 GLY-A-94 SER-A-95 GLY-A-96 LYS-A-97 THR-A-98 TYR-A-99	TGSGKTY------------------	TGSGK-Y------------------	TGSGKTY------------------	TGSGKTY-----R--------L---
5JWO	ADP	300	THR-A-48 SER-A-49 GLY-A-50 THR-A-51 GLY-A-52 LYS-A-53 THR-A-54 LEU-A-55 GLU-A-79 ASN-A-87 SER-A-90 PHE-A-91 ASP-A-146 ARG-A-219 ILE-A-240	SGTGKTL-SF--R---------I--	SGTGKTLE----R---------I--	SGTGKTL-SF--R---------I--	SGTGKTL-SF--R---------I--
6BZR	ADP	1601	TYR-A-1274 ARG-A-1275 LEU-A-1278 ALA-A-1281 ARG-A-1300 THR-A-1301 GLY-A-1302 ALA-A-1303 GLY-A-1304 LYS-A-1305 SER-A-1306 SER-A-1307	TGAGKSS------------------	TGAGKSS------------------	TGAGKSS------------------	--AGKSS------------------
2VB6	ADP	998	ILE-A-86 TYR-A-87 ASN-A-98 PRO-A-99 TYR-A-100 PHE-A-101 ASP-A-102 TYR-A-107 GLU-A-152 SER-A-153 GLY-A-154 ALA-A-155 GLY-A-156 LYS-A-157 THR-A-158 GLU-A-159 PHE-A-163 ASN-A-200 ASN-A-202 SER-A-204 ASP-A-456	SGAGKTE------------------	SGAGK--------------------	SGAGKTE-----------------D	SGAGKTE-----------------D
2Z4R	ADP	501	TYR-A-102 ASN-A-106 PHE-A-107 VAL-A-108 ASN-A-113 GLY-A-138 VAL-A-139 GLY-A-140 LEU-A-141 GLY-A-142 LYS-A-143 THR-A-144 HIS-A-145 ILE-A-271 MET-A-275 LEU-A-299 ARG-A-300 ARG-A-303	VGLGKTH------------------	VGL----------------------	VGLGKTH------------------	VGLGKT-------------------
6X43	ATP	2000	PHE-A-597 PHE-A-599 GLU-A-600 THR-A-601 THR-A-602 GLN-A-605 ASP-A-629 VAL-A-630 GLY-A-631 PHE-A-632 GLY-A-633 LYS-A-634 THR-A-635 GLU-A-636 ASP-A-729 GLU-A-730 PRO-A-780 ALA-A-781 ARG-A-783 GLY-A-874 ASP-A-876 ARG-A-902 ARG-A-905	G--GV-F---E-----TE-------	VG----E--F-------------E-	VGFGKT--------R----------	VGFGKTE-------R----------
6OQU	ATP	600	TYR-A-150 ARG-A-171 GLN-A-172 THR-A-173 GLY-A-174 LYS-A-175 THR-A-176 ALA-A-177 PHE-A-360 ARG-A-365 PRO-A-366 GLN-A-433 LYS-A-434 GLN-A-435	RQTGKTA-----F------------	-QTGKT-------------------	RQTGKTA-----F------------	Q---KT-----F----------Q--
6RIQ	ATP	302	GLY-C-12 GLY-C-13 VAL-C-14 GLY-C-15 LYS-C-16 THR-C-17 THR-C-18 ASP-C-40 ASN-C-45 ALA-C-122 THR-C-180 ARG-C-181 ILE-C-210 PRO-C-211 GLU-C-212 SER-C-213 VAL-C-216 LEU-C-217	GGVGKTT------------------	-GVG-------------------S-	GGVGKTT------------------	GG-GKTT------------------
1NBM	ADP	600	GLY-D-157 ALA-D-158 GLY-D-159 VAL-D-160 GLY-D-161 LYS-D-162 THR-D-163 VAL-D-164 TYR-D-345 PRO-D-346 SER-C-372 ARG-C-373 PHE-D-418 ALA-D-421 PHE-D-424 THR-D-425	AGVGKTV---------R------T-	AGVGKTV---------R--------	AGVGKTV---------R------T-	-GVGKTV------------------
3I5F	ADP	1002	ILE-A-112 ASN-A-124 PRO-A-125 TYR-A-126 ARG-A-127 ARG-A-128 TYR-A-132 GLU-A-177 SER-A-178 GLY-A-179 ALA-A-180 GLY-A-181 LYS-A-182 THR-A-183 GLU-A-184 ASN-A-242 ASN-A-244 SER-A-246	SGAGKTE------------------	--AGKTE----------------R-	-------------------------	SGAGKTE------------------
6VOF	ATP	601	ASP-A-171 ARG-A-172 GLN-A-173 THR-A-174 GLY-A-175 LYS-A-176 THR-A-177 ALA-A-178 GLU-A-321 PHE-A-350 ARG-A-355 PRO-A-356 GLN-A-423 PRO-A-424 GLN-A-425	RQTGKTA-----F------------	-QTGKT-------------------	-------------------------	RQTGKTA-----F------------
5Y6M	ADP	702	HIS-A-195 PRO-A-196 GLY-A-197 ALA-A-198 GLY-A-199 LYS-A-200 THR-A-201 ARG-A-202 GLU-A-234 ASN-A-330 ARG-A-462	PGAGKTR-------R----------	PGAGK--------------------	-------------------------	PGAGKTR-------R----------
6ZYY	ADP	4701	LEU-C-1845 CYS-C-1846 THR-C-1848 THR-C-1851 PRO-C-1873 ALA-C-1874 GLY-C-1875 THR-C-1876 GLY-C-1877 LYS-C-1878 THR-C-1879 GLU-C-1880 ASP-C-1924 ILE-C-2007 LEU-C-2048 ARG-C-2049 LEU-C-2052 ARG-C-2056 ASP-C-2249	AGTGKTE------------L-----	-G------------L----------	AGTGKTE------------------	--TGKT--------R----------
6RDY	ATP	1001	ARG-T-227 GLN-T-228 THR-T-229 GLY-T-230 LYS-T-231 THR-T-232 ALA-T-233 GLU-T-384 PHE-T-413 ARG-T-418 PRO-T-419 GLN-T-486 LYS-T-487 GLN-T-488	RQTGKTA-----F------------	--TGKT-------------------	RQTGKTA-----F------------	RQT-KTA-----F------------
5H5K	ATP	202	ILE-B-8 ASP-B-9 GLY-B-10 SER-B-11 GLY-B-12 LYS-B-13 THR-B-14 THR-B-15 ARG-B-90 ARG-B-139 LEU-B-140 LYS-B-143 GLY-B-176 GLU-B-177 GLU-B-178	DGSGKTT-------L----------	DGSGKTT------------------	DGSGKTT-------L----------	--SGKTT--------L---------
6OQR	ATP	600	TYR-A-150 ARG-A-171 GLN-A-172 THR-A-173 GLY-A-174 LYS-A-175 THR-A-176 ALA-A-177 PHE-A-360 ARG-A-365 PRO-A-366 GLN-A-433 LYS-A-434 GLN-A-435	RQTGKTA-----F------------	-QTGKT-------------------	RQTGKTA-----F------------	RQTGKTA-----F------------
3GBJ	ADP	2001	ARG-A-11 ARG-A-13 PRO-A-14 SER-A-64 GLN-A-104 THR-A-105 GLY-A-106 SER-A-107 GLY-A-108 LYS-A-109 SER-A-110 TYR-A-111 THR-A-116	TGSGKSY------------------	-GS--SY------------------	TGSGKSY------------------	TGSGKSY------------------
6CRT	ATP	601	HIS-A-232 LEU-A-249 SER-A-250 GLY-A-251 THR-A-252 GLY-A-253 LYS-A-254 THR-A-255 THR-A-256 LEU-A-257 ASP-A-269 TYR-A-286 LYS-A-288 ILE-A-290 GLU-A-297 ARG-A-333 THR-A-441 ARG-A-449 ILE-A-450 SER-A-451 ILE-A-452 THR-A-455	SGTGKTT------------------	SGTGKT-------------------	SGTGKT-------------------	SGTGKT-------------------
1H3E	ATP	1433	LEU-A-42 GLY-A-43 ALA-A-44 ASP-A-45 HIS-A-52 GLY-A-54 HIS-A-55 VAL-A-57 VAL-A-58 ARG-A-93 TYR-A-108 GLY-A-193 GLY-A-194 ASP-A-196 GLN-A-197 PRO-A-222 LEU-A-223 LEU-A-224 LYS-A-232 MET-A-233 SER-A-234 LYS-A-235 SER-A-236	--------V----SK--HG-M----	----------------HV-------	P--G-D--------------H---D	-----Q---G------------V--
1WBD	ADP	1801	VAL-A-588 LEU-A-592 PRO-A-595 PHE-A-596 ILE-A-597 ASN-A-599 PRO-A-615 ASN-A-616 MET-A-617 GLY-A-618 GLY-A-619 LYS-A-620 SER-A-621 THR-A-622 HIS-A-760	NMGGKST------------------	-MGG--T------------------	NMGGKST------------------	-------------------------
6REB	ATP	1001	ASP-T-226 ARG-T-227 GLN-T-228 THR-T-229 GLY-T-230 LYS-T-231 THR-T-232 ALA-T-233 GLU-T-384 PHE-T-413 ARG-T-418 PRO-T-419 GLN-T-486 LYS-T-487 GLN-T-488	RQTGKTA-----F------------	-QTGKTA------------------	-------------------------	RQTGKTA------------------
1G6O	ADP	401	ILE-A-45 THR-A-46 ASN-A-61 ARG-A-133 SER-A-136 TYR-A-140 PHE-A-144 PHE-A-145 GLY-A-179 THR-A-180 GLY-A-181 SER-A-182 GLY-A-183 LYS-A-184 THR-A-185 THR-A-186 GLU-A-209 LYS-A-320	TGSGKTT--------T---------	TGSGKT---Y---------------	TGSGKTT------------------	TGSGKTT--------T---------
3THZ	ADP	935	ALA-A-649 PHE-A-650 ILE-A-651 ASN-A-653 PRO-A-670 ASN-A-671 MET-A-672 GLY-A-673 GLY-A-674 LYS-A-675 SER-A-676 THR-A-677 GLN-A-681 GLU-A-749 TYR-A-815	NMGGKST------------------	NMGG--T------------------	NMGGKST------------------	----KS-------------------
2DHR	ADP	1001	ALA-A-159 PRO-A-197 PRO-A-198 GLY-A-199 VAL-A-200 GLY-A-201 LYS-A-202 THR-A-203 HIS-A-204 ARG-A-207 ASP-A-255 ALA-A-300 ILE-A-334 HIS-A-338 GLY-A-362 ALA-A-363 GLU-A-366	PGVGKTH------------------	P-VGKT-------------------	PGVGKTH------------------	-GV-KTH------------------
1T5C	ADP	600	ARG-A-12 ARG-A-14 PRO-A-15 GLN-A-87 THR-A-88 ALA-A-89 SER-A-90 GLY-A-91 LYS-A-92 THR-A-93 TYR-A-94	TASGKTY------------------	TASGKTY------------------	TASGKTY------------------	TASGKTY------------------
4WVY	ATP	501	ALA-A-18 HIS-A-19 ILE-A-22 GLY-A-39 PHE-A-40 VAL-A-41 GLN-A-43 GLY-A-72 PRO-A-73 GLY-A-74 THR-A-75 GLY-A-76 LYS-A-77 THR-A-78 ALA-A-79 ASP-A-303 TYR-A-367 ILE-A-375 ARG-A-379 LEU-A-404 ARG-A-405 LEU-A-408	PGTGKTA--I----L----------	PGTGKT----------------FG-	PGTGKTA--I----L----------	PGTGKTA-------L----------
3BXZ	ADP	901	MET-A-81 ARG-A-82 HIS-A-83 PHE-A-84 GLN-A-87 ARG-A-103 THR-A-104 GLY-A-105 GLU-A-106 GLY-A-107 LYS-A-108 THR-A-109 LEU-A-110 GLY-A-510 ASP-A-512	TGEGKT-------------------	-----TL------------------	TGEGKT-------------------	TGEGKTL------------------
6S3N	ADP	1001	GLY-A-67 LEU-A-68 SER-A-69 GLN-A-72 PRO-A-92 ALA-A-93 GLY-A-94 THR-A-95 GLY-A-96 LYS-A-97 THR-A-98 THR-A-99 GLN-A-255 ARG-A-256 GLY-A-436 THR-A-438	AGTGKTT------------------	AG-----------------------	AGTGKTT------------------	-G---T-------------------
4AAU	ATP	1528	THR-A-30 LEU-A-31 GLY-A-32 PRO-A-33 ASP-A-52 GLY-A-53 VAL-A-54 ASP-A-87 GLY-A-88 THR-A-89 THR-A-90 THR-A-91 ILE-A-150 ASN-A-153 GLY-A-414 GLY-A-415 GLY-A-416 ILE-A-454 TYR-A-478 ASN-A-479 ALA-A-480 ALA-A-481 THR-A-482 ILE-A-493 LEU-A-494 ASP-A-495	--DGTTT-------I-----I----	------------------------Y	-------------------------	------T--------I-------T-
2YWW	ATP	403	LYS-A-11 ILE-A-12 VAL-A-17 ASP-A-19 HIS-A-20 LYS-A-51 LYS-A-59 THR-A-81 ASN-A-83 ILE-A-85 GLY-A-88 VAL-A-90 LYS-A-93	------V-KI--T---------VK-	T----------------------K-	--------T-------------V-K	---D--------K-V-K--------
4AKG	ATP	5093	GLY-A-2046 PHE-A-2047 SER-A-2048 PHE-A-2053 GLY-A-2074 LYS-A-2075 ALA-A-2076 GLY-A-2077 CYS-A-2078 GLY-A-2079 LYS-A-2080 THR-A-2081 ALA-A-2082 ASP-A-2155 GLU-A-2195 VAL-A-2219 CYS-A-2220 SER-A-2224 LYS-A-2225 HIS-A-2228 LEU-A-2229 ARG-A-2507 GLU-A-2511 ARG-A-2549 ARG-A-2552	AGCGKTA------------------	-GCGKTA------------------	-------------------------	-GCGKTA------------------
4C5C	ATP	310	LYS-B-97 ILE-B-142 LYS-B-144 GLU-B-148 GLY-B-149 SER-B-150 SER-B-151 VAL-B-152 MET-B-154 GLU-B-180 LYS-B-181 TRP-B-182 LEU-B-183 GLU-B-187 PHE-B-209 TYR-B-210 LYS-B-215 TYR-B-216 ARG-B-255 ASP-B-257 MET-B-259 LEU-B-269 GLU-B-270 ASN-B-272	-GSSV-M-E----N-----L-----	-------W-----------------	-GSS--M-E----------L-----	--SSV-M------------------
6F5D	ADP	600	ASP-A-183 ARG-A-184 GLN-A-185 THR-A-186 GLY-A-187 LYS-A-188 THR-A-189 SER-A-190 PHE-A-370 ARG-A-375 PRO-A-376 GLN-A-440 LYS-A-441	RQTGKTS-----F------------	-QTGKT-------------------	RQTGKTS-----F------------	RQTGKTS------------------
1R0X	ATP	3	TRP-C-401 LEU-C-409 GLU-C-410 PHE-C-430 VAL-C-440 SER-C-459 THR-C-460 GLY-C-461 SER-C-462 GLY-C-463 LYS-C-464 THR-C-465 SER-C-466 GLN-C-493	TGSGKTS----------------W-	--SGK------------------W-	TGSGKTS------------------	TGSGKTS------------------
6T8G	ADP	801	MET-A-420 THR-A-467 THR-A-468 GLY-A-469 SER-A-470 GLY-A-471 LYS-A-472 SER-A-473 VAL-A-474 LYS-A-500 GLU-A-503 GLN-A-631 HIS-A-675 GLY-A-676 GLY-A-693 ALA-A-694 PHE-A-695	TGSGKSV------------------	---G---K-----------------	TGSGKSV------------------	TGSGKSVE-FK----------H-M-
3NHB	ADP	1	TYR-A-599 THR-A-605 PRO-A-624 SER-A-625 GLY-A-626 ALA-A-627 GLY-A-628 LYS-A-629 SER-A-630 THR-A-631 ARG-A-634 TYR-A-640	SGAGKST------------------	SGAGKST------------------	SGAGKST------------------	--AGKS-------------------
1U8A	ADP	180	LEU-A-10 PRO-A-11 GLY-A-12 SER-A-13 GLY-A-14 LYS-A-15 SER-A-16 THR-A-17 ARG-A-110 ARG-A-117 THR-A-150 ARG-A-153 ASN-A-154 PRO-A-155 VAL-A-158	PGSGKS--------R----------	PGSGKS--------R--------N-	-------------------------	PGSGKS--------R--------N-
6S2P	ADP	1101	ASP-N-156 VAL-N-157 VAL-N-158 PHE-N-160 MET-N-186 PRO-N-187 GLY-N-188 LEU-N-189 GLY-N-190 LYS-N-191 THR-N-192 THR-N-193 LEU-N-314 LEU-N-322 ARG-N-326 PRO-N-352 LEU-N-353 VAL-N-356 MET-N-464 HIS-N-480	PGLGKTT------------------	--LGKTT------------------	PGLGKTT------------------	PGLGKTT------------------
2V1U	ADP	1400	PRO-A-26 TYR-A-28 PRO-A-30 LEU-A-33 PRO-A-34 ARG-A-36 LEU-A-64 THR-A-65 GLY-A-66 THR-A-67 GLY-A-68 LYS-A-69 THR-A-70 ALA-A-71 ASN-A-187 TYR-A-213 ILE-A-221 ARG-A-225 ALA-A-254 ARG-A-255 LEU-A-258	-GTGKTA----Y-----P-------	-----T----------------L--	TG-GKTA----Y-------------	TGTGKT-------------------
2ECK	ADP	216	ALA-A-8 PRO-A-9 GLY-A-10 ALA-A-11 GLY-A-12 LYS-A-13 GLY-A-14 THR-A-15 GLN-A-16 ARG-A-119 GLY-A-122 ARG-A-123 ARG-A-124 VAL-A-132 TYR-A-133 HIS-A-134 PHE-A-137 ASN-A-138 GLY-A-198 THR-A-199 LYS-A-200 PRO-A-201 VAL-A-202 VAL-A-205	PGAGKGT---------R--------	-G-GK--------------------	PGAGKGT---------R--------	---GKGT------------------
2OLR	ATP	541	HIS-A-232 LEU-A-249 SER-A-250 GLY-A-251 THR-A-252 GLY-A-253 LYS-A-254 THR-A-255 THR-A-256 LEU-A-257 ASP-A-269 TYR-A-286 LYS-A-288 ILE-A-290 GLU-A-297 ARG-A-333 THR-A-441 ARG-A-449 ILE-A-450 SER-A-451 ILE-A-452 THR-A-455	SGTGKTT------------------	SGTGKT-------------------	-------------------------	SGTGKTTY-E--R-RIK-----I--
2C98	ADP	400	LEU-A-8 LEU-A-9 PHE-A-15 GLU-A-37 ARG-A-38 GLY-A-39 THR-A-40 GLY-A-41 LYS-A-42 GLU-A-43 LEU-A-44 ASP-A-107 ARG-A-182 MET-A-189 ILE-A-226 ARG-A-227	RGTGKEL-------R----------	-GTGKE--------R----------	RGTGKEL-------R----------	RGTGKEL------------------
4FCW	ADP	901	ARG-A-559 VAL-A-560 VAL-A-561 GLN-A-563 PRO-A-596 THR-A-597 GLY-A-598 VAL-A-599 GLY-A-600 LYS-A-601 THR-A-602 GLU-A-603 LEU-A-757 ILE-A-765 GLN-A-769 ALA-A-805 ARG-A-806	TGVGKTE------------------	TG-GKT-------------------	TGVGKTE------------------	--V-KTE------------------
4PL3	ADP	1002	LEU-A-577 GLY-A-578 HIS-A-579 GLY-A-580 ALA-A-581 THR-A-584 VAL-A-586 ALA-A-597 LYS-A-599 ILE-A-626 ILE-A-642 GLU-A-643 LEU-A-644 CYS-A-645 THR-A-648 LYS-A-690 HIS-A-692 ASN-A-693 LEU-A-695 SER-A-710 ASP-A-711	-CL---------I-LT----N---H	A-----L-----H------------	-----T-----------G--T----	C-T-LSD---E---LVK-T-GHGA-
4BGD	ADP	3164	PHE-A-1345 THR-A-1347 PHE-A-1348 ASN-A-1349 GLN-A-1352 GLY-A-1371 LYS-A-1372 GLY-A-1373 THR-A-1374 GLY-A-1375 LYS-A-1376 THR-A-1377 ALA-A-1378 LYS-A-1676	KGTGKTA------------------	--TG------------------FT-	KGTGKT-------------------	KGT-KT-------------------
5HKK	ADP	601	ASP-A-170 ARG-A-171 GLN-A-172 THR-A-173 GLY-A-174 LYS-A-175 THR-A-176 THR-A-177 PHE-A-349 ARG-A-354 PRO-A-355 GLN-A-422 ASP-A-423 GLU-A-424	RQTGKTT-----F------------	-QTGKT------------------D	-------------------------	RQTGKTT------------------
5GSZ	ADP	401	ARG-A-17 VAL-A-18 ARG-A-19 PRO-A-20 PHE-A-73 PRO-A-105 THR-A-106 GLY-A-107 CYS-A-108 GLY-A-109 LYS-A-110 THR-A-111 TYR-A-112 THR-A-117	TGCGKTY------------------	TGCGKTY------------------	TGCGKTY------------------	TGCGKTY------------------
3THX	ADP	935	VAL-A-642 ILE-A-648 ALA-A-649 PHE-A-650 ILE-A-651 ASN-A-653 PRO-A-670 ASN-A-671 MET-A-672 GLY-A-673 GLY-A-674 LYS-A-675 SER-A-676 THR-A-677 ARG-A-680 TYR-A-815	NMGGKST------------------	NMGG--T------------------	NMGGKST------------------	-------------------FIN---
6B5D	ADP	501	ASP-A-194 ILE-A-195 ILE-A-196 PRO-A-234 PRO-A-235 GLY-A-236 THR-A-237 GLY-A-238 LYS-A-239 THR-A-240 LEU-A-241 LEU-A-370 LYS-A-373 GLY-A-398 ALA-A-399	PGTGKTL------------------	-GTGKT-------------------	PGTGKTL------------------	PGTGKTL---------------I--
6VOH	ATP	601	ASP-A-171 ARG-A-172 GLN-A-173 THR-A-174 GLY-A-175 LYS-A-176 THR-A-177 ALA-A-178 GLN-A-201 ASP-A-263 GLU-A-321 PHE-A-350 ARG-A-355 PRO-A-356 GLN-A-423 PRO-A-424 GLN-A-425	RQTGKTA-----F------------	RQT----------------------	-------------------------	-QTGKTA-----F------------
6JH8	ATP	401	GLY-A-13 SER-A-14 GLY-A-15 LEU-A-16 LYS-A-18 GLY-A-74 SER-A-155 GLY-A-156 ASP-A-157 GLY-A-158 VAL-A-159 GLY-A-182 ARG-A-183 ARG-A-210 LYS-A-213 GLU-A-214 GLY-A-301 GLY-A-302 THR-A-303 MET-A-305 TYR-A-306 LYS-A-336	R--------------TGGS---S--	S------------------------	S----SG---------R--RK----	S---GS----------R--R-----
1G8X	ADP	1100	ILE-A-115 ASN-A-127 PRO-A-128 PHE-A-129 LYS-A-130 ARG-A-131 TYR-A-135 GLU-A-180 SER-A-181 GLY-A-182 ALA-A-183 GLY-A-184 LYS-A-185 THR-A-186 GLU-A-187 ASN-A-233 ASN-A-235	SGAGKTE------------------	--AGKTE-------N--------K-	SGAGKTE------------------	SGAGKTE------------------
6BMF	ADP	501	ASP-A-134 VAL-A-135 ALA-A-136 PRO-A-175 GLY-A-176 THR-A-177 GLY-A-178 LYS-A-179 SER-A-180 TYR-A-181 MET-A-307 GLY-A-336 SER-A-337 ALA-A-340	PGTGKSY------------A-----	-GTGKS-------------------	PGTGKSY------------------	PGTGKSY------------------
4OI4	ATP	501	ASP-A-33 GLN-A-35 PHE-A-56 LYS-A-72 PHE-A-73 PRO-A-74 ASN-A-100 GLY-A-131 SER-A-132 GLN-A-133 THR-A-134 GLY-A-135 LYS-A-136 THR-A-137 SER-A-138 ASP-A-161 SER-A-254 ASP-A-311 GLY-A-312 VAL-A-313 SER-A-314 VAL-A-316 TYR-A-320 LYS-A-321	SQTGKTS------------------	SQTGKTS------------------	SQTGKTS------------------	-QTGKTS--------V---------
3KJG	ADP	500	LYS-A-8 GLY-A-9 GLY-A-10 VAL-A-11 GLY-A-12 LYS-A-13 THR-A-14 THR-A-15 SER-A-40 ASN-A-191 LYS-A-192 ILE-A-215 PRO-A-216 TYR-A-217 ASN-A-218 PHE-A-221 ILE-A-222 SER-A-225	GGVGKTT------------------	-GVGKTT----------------N-	-GVGKTT------------------	-GVGKTT------------------
7KSL	ADP	1000	HIS-A-491 TYR-A-492 MET-A-494 PRO-A-525 GLY-A-526 VAL-A-527 GLY-A-528 LYS-A-529 THR-A-530 SER-A-531 TYR-A-661 ILE-A-669 TYR-A-673 GLN-A-677 VAL-A-709 GLN-A-713	PGVGKTS------------------	---GKTS------------------	PGVGKTS------------------	--VGKT-----Y----------H--
3AMT	ATP	421	ASP-A-8 ASP-A-9 THR-A-10 ASP-A-11 CYS-A-17 ARG-A-44 LEU-A-45 ASN-A-46 ILE-A-49 TYR-A-51 LYS-A-52 THR-A-53 ARG-A-54 GLY-A-55 ASN-A-56 GLY-A-57 ASN-A-91 LYS-A-111 ALA-A-112 ASP-A-115 VAL-A-116 LEU-A-117 ARG-A-140 GLY-A-141 ILE-A-143 GLY-A-144	KA-N--I--------I--G------	-----R---------YKT-----T-	-G-G-------------G---V---	T-----I---------------LN-
4PXA	ADP	601	THR-A-156 GLY-A-157 ILE-A-158 PHE-A-182 ARG-A-199 TYR-A-200 THR-A-201 ARG-A-202 PRO-A-203 THR-A-204 GLN-A-207 GLN-A-225 THR-A-226 GLY-A-227 SER-A-228 GLY-A-229 LYS-A-230 THR-A-231 ALA-A-232 GLN-A-281 GLU-A-285	TGSGKTA-----------T------	-----TA------------------	TGSGKT------------T-----R	TGSGKT-Q-----------------
6ZQN	ATP	600	ASP-A-170 ARG-A-171 GLN-A-172 THR-A-173 GLY-A-174 LYS-A-175 THR-A-176 SER-A-177 PHE-A-357 ARG-A-362 PRO-A-363 GLN-A-430 GLY-A-431 GLN-A-432	RQTGKTS-----F------------	-QTGKT-------------------	-------------------------	RQTGKTS-----F------------
3MUF	ADP	202	PHE-A-9 GLY-A-11 SER-A-12 GLY-A-13 LYS-A-14 SER-A-15 SER-A-16 THR-A-78 MET-A-99 ARG-A-107 LEU-A-108 GLU-A-112 ARG-A-116 ALA-A-146 GLY-A-148 GLY-A-149 LEU-A-150 SER-A-153	-GSGKSS----M-------------	--S------------L---------	-GSGKSS-------L----------	FGSGKSS----MA--LR----R---
3V4R	ADP	701	TYR-A-11 GLN-A-12 PRO-A-13 GLN-A-14 GLN-A-17 THR-A-41 GLY-A-42 THR-A-43 GLY-A-44 LYS-A-45 THR-A-46 PHE-A-47 GLU-A-76 PHE-A-80 ARG-A-543	TGTGK--------R-----------	--T--T-------------------	TGTGK--------------------	T-TGKTF------------------
6ADY	ADP	701	HIS-A-195 PRO-A-196 GLY-A-197 ALA-A-198 GLY-A-199 LYS-A-200 THR-A-201 ARG-A-202 ASN-A-330 ARG-A-462	PGAGKTR------------------	PGAGKTR------------------	PGAGKT-------------------	PGAGKTR-------R----------
4YMV	ATP	301	PHE-A-11 LEU-A-14 VAL-A-16 PRO-A-35 SER-A-36 GLY-A-37 SER-A-38 GLY-A-39 LYS-A-40 SER-A-41 THR-A-42 ARG-A-45 GLU-A-51 GLU-A-162 HIS-A-194	SGSGKST------------L-----	SGSG-S-------------------	SGSGKS-------------------	---GKST------------------
4A5Y	ADP	601	ARG-A-24 ARG-A-26 PRO-A-27 GLN-A-106 THR-A-107 GLY-A-108 THR-A-109 GLY-A-110 LYS-A-111 THR-A-112 PHE-A-113 GLU-A-118	TGTGKTF------------------	TGTGKTF------------------	TGTGKTF------------------	TGTGKTF------------------
6FAC	ADP	1001	LEU-A-297 GLU-A-321 THR-A-322 GLY-A-323 SER-A-324 GLY-A-325 LYS-A-326 THR-A-327 THR-A-328 SER-A-358 VAL-A-359 ARG-A-362 PHE-A-558 THR-A-580 ASP-A-582	TGSGKTT------------------	TGSGKT-------------------	TGSGKT-------------------	TGSGKT-------------------
7K2T	ATP	501	TYR-A-11 TYR-A-13 VAL-A-36 PRO-A-55 ASN-A-56 GLY-A-57 ALA-A-58 GLY-A-59 LYS-A-60 SER-A-61 THR-A-62 GLN-A-167 HIS-A-199	NGAGKST------------------	NGAGKST------------------	NGAGKST------------------	--AGKST------------------
4XGU	ADP	501	ASN-B-138 LEU-B-139 ILE-B-140 TYR-B-141 PRO-B-180 PRO-B-181 GLY-B-182 THR-B-183 GLY-B-184 LYS-B-185 THR-B-186 SER-B-187 THR-B-298 ASN-B-300 MET-B-330 GLY-B-384 ARG-B-385 SER-B-388	P-TGKTS------------------	P-----S------------------	PGTGKTS------------------	P-T-KT----------------I--
4TLA	ADP	301	THR-B-47 THR-B-48 GLY-B-49 THR-B-50 GLY-B-51 LYS-B-52 THR-B-53 LEU-B-54 SER-B-89 PHE-B-90 ARG-B-218 ILE-B-239 THR-B-240 ASP-B-241	TGTGKTL-S---R---------ITD	TGTGKTL-S---R---------ITD	TGTGKTL-S---R---------ITD	TGTGKTL-S---R---------ITD
5SUP	ADP	1000	PHE-A-64 PHE-A-82 HIS-A-84 PRO-A-85 SER-A-86 GLN-A-89 LYS-A-107 SER-A-108 GLY-A-109 LEU-A-110 GLY-A-111 LYS-A-112 THR-A-113 ALA-A-114 GLY-A-369 ASP-A-371 GLU-A-373 ARG-A-399 PHE-A-400	SGLGKT--------R----------	-G-G--A------------------	SGLGKT--------R----------	SGLGKTA--F----R-D------H-
4CT1	ATP	500	LEU-A-88 GLY-A-89 GLU-A-90 GLY-A-91 SER-A-92 PHE-A-93 SER-A-94 VAL-A-96 ALA-A-109 LYS-A-111 VAL-A-143 LEU-A-159 SER-A-160 TYR-A-161 ALA-A-162 LYS-A-163 GLY-A-165 GLU-A-166 LEU-A-212 THR-A-222 ASP-A-223	---GE-VD-------G-AK------	------------------K------	-AK--E--------S-------L-E	E-S-D----T-VKG--EGAYL-LS-
4WW4	ADP	501	ALA-A-18 HIS-A-19 HIS-A-21 ILE-A-22 GLY-A-39 PHE-A-40 VAL-A-41 GLY-A-42 GLN-A-43 GLY-A-72 PRO-A-73 GLY-A-74 THR-A-75 GLY-A-76 LYS-A-77 THR-A-78 ALA-A-79 TYR-A-367 ILE-A-375 ARG-A-379 LEU-A-404 ARG-A-405 LEU-A-408	PGTGKTA--H----L----------	-GTGK---------L----------	PGTGKTA-H-----L----------	PGTGKTA-H-----L----------
2IUU	ADP	1723	ARG-A-418 MET-A-420 THR-A-467 THR-A-468 GLY-A-469 SER-A-470 GLY-A-471 LYS-A-472 SER-A-473 VAL-A-474 GLN-A-631 HIS-A-675 GLY-A-676 GLY-A-693 ALA-A-694 PHE-A-695	TGSGKSV------------------	-GSGKS-------------------	-GSGKSV------------------	TGSGKSV------------------
3M6A	ADP	783	GLU-A-321 HIS-A-322 HIS-A-323 PRO-A-355 PRO-A-356 GLY-A-357 VAL-A-358 GLY-A-359 LYS-A-360 THR-A-361 SER-A-362 TYR-A-492 ILE-A-500 HIS-A-504 LEU-A-505 LYS-A-508 VAL-A-540 GLU-A-544	PGVGKTS------------------	--VGKTS------------L-----	PGVGKTS------------------	--VGKTS----Y-------------
6AVB	ADP	801	ASP-A-11 GLY-A-13 SER-A-14 GLY-A-15 LEU-A-16 LYS-A-18 GLN-A-137 ASP-A-154 SER-A-155 GLY-A-156 ASP-A-157 GLY-A-158 ARG-A-210 LYS-A-213 GLU-A-214 GLY-A-301 GLY-A-302 THR-A-303 MET-A-305 TYR-A-306 LYS-A-336	--------D--Y---D-GSG-----	-T-------D---------------	-G-------K-Y-----GSG-----	D-SGL-K---E-GSGGK----QD--
1YP4	ADP	557	LEU-A-26 GLY-A-27 GLY-A-28 GLY-A-29 LYS-A-43 LEU-A-73 THR-A-74 GLN-A-75 GLN-A-118 GLY-A-119 THR-A-120 ALA-A-123 ALA-A-143 GLY-A-144 ASP-A-145 GLU-A-197 ASP-A-253 PHE-A-254 GLY-A-255 SER-A-256	QGT-------------------S-E	---L--------------------S	--GG-LT---------TG-------	----QG------------A------
1JDB	ADP	1094	PRO-B-689 VAL-B-712 ARG-B-714 MET-B-724 ASP-B-752 HIS-B-753 PHE-B-754 LEU-B-755 GLU-B-760 GLN-B-783 ALA-B-784 GLY-B-785 VAL-B-786 HIS-B-787 SER-B-788 GLN-B-828 ILE-B-839 GLU-B-840 PRO-B-908	---GVHP--------I------V--	-----------------------M-	-------------------------	-----EI------------------
6KC0	ATP	902	PHE-A-290 ALA-A-292 HIS-A-295 ASP-A-555 VAL-A-556 ASP-A-557 ASN-A-558 LEU-A-559 GLY-A-560 GLN-A-561 PHE-A-563 SER-A-585 LEU-A-588 SER-A-589 ARG-A-593 GLY-A-626 ASP-A-627 LYS-A-687 LYS-A-692	------------F------G-S-VD	NLG--------------L-------	-----S--------V--G-------	--S---------------N---D--
6G6Z	ADP	401	ARG-A-24 ARG-A-26 PRO-A-27 GLN-A-106 THR-A-107 GLY-A-108 THR-A-109 GLY-A-110 LYS-A-111 THR-A-112 PHE-A-113 GLU-A-118	TGTGKTF------------------	TGTGKTF------------------	TGTGKTF------------------	TGTGKTF------------------
6W6G	ADP	902	ARG-E-571 VAL-E-572 ILE-E-573 GLY-E-574 GLN-E-575 THR-E-609 GLY-E-610 VAL-E-611 GLY-E-612 LYS-E-613 THR-E-614 GLU-E-615 LEU-E-756 ILE-E-764 ALA-E-804 ARG-E-805	TGVGKTE------------------	-GV--T--------A----------	TGVGKTE------------------	TGVGKTE-----L------------
2IXF	ATP	1	TYR-A-489 HIS-A-492 VAL-A-497 PRO-A-516 ASN-A-517 GLY-A-518 SER-A-519 GLY-A-520 LYS-A-521 SER-A-522 THR-A-523 GLN-A-645 HIS-A-678	NGSGKST------------------	NGSGKST------------------	NGSGKST------------------	--SGKST--Y---------------
7BP9	ADP	902	ASP-A-478 ILE-A-479 GLY-A-480 PRO-A-520 GLY-A-521 CYS-A-522 GLY-A-523 LYS-A-524 THR-A-525 LEU-A-526 ILE-A-656 ASN-A-660 GLY-A-684 ALA-A-685 THR-A-688	PGCGKTL-------A----------	-G-GKTL---------------G--	PGCGKTL------------------	PGCGKTL----------------N-
3J4K	ADP	401	ASP-A-11 GLY-A-13 SER-A-14 GLY-A-15 LEU-A-16 LYS-A-18 GLY-A-156 ASP-A-157 GLY-A-158 GLY-A-182 ARG-A-183 THR-A-186 ARG-A-210 LYS-A-213 GLU-A-214 GLY-A-302 THR-A-303 MET-A-305 TYR-A-306 LYS-A-336	-G-G--S--DR---TG---------	-GR--------------K-------	---K-----E-------G----MY-	------------------S------
6X50	ATP	2000	PHE-A-597 PHE-A-599 GLU-A-600 THR-A-601 THR-A-602 GLN-A-605 ASP-A-629 VAL-A-630 GLY-A-631 PHE-A-632 GLY-A-633 LYS-A-634 THR-A-635 GLU-A-636 GLN-A-664 ASP-A-729 GLU-A-730 PRO-A-780 ALA-A-781 ARG-A-783 GLY-A-874 ASP-A-876 ARG-A-902 ARG-A-905	VGFGKT--------R----------	VGFGKTE-------R--------F-	-GFGKTE--FG---R----------	VGFGKTE-------R--------F-
2Q2Z	ADP	601	ARG-A-24 ARG-A-26 PRO-A-27 GLN-A-106 THR-A-107 GLY-A-108 THR-A-109 GLY-A-110 LYS-A-111 THR-A-112 PHE-A-113 GLU-A-118	TGTGKTF------------------	TGTGKTF------------------	TGTGKTF------------------	TGTGKTF------------------
6UV3	ADP	501	PHE-A-94 PHE-A-112 GLU-A-114 PRO-A-115 THR-A-116 GLN-A-119 GLN-A-137 THR-A-138 GLY-A-139 SER-A-140 GLY-A-141 LYS-A-142 THR-A-143 LEU-A-144 GLY-A-402 ASP-A-404 ARG-A-432 SER-A-433	TGSGKT-------------------	-----TL---------------PE-	TGSGKT-------------------	TGSGKT--------R--------F-
3ND6	ATP	961	PHE-A-7 PRO-A-8 GLY-A-9 SER-A-10 GLY-A-17 HIS-A-18 LEU-A-21 ARG-A-89 GLY-A-90 ILE-A-91 ARG-A-92 ASP-A-96 GLU-A-100 ALA-A-121 TYR-A-125 VAL-A-128 SER-A-129 SER-A-130 SER-A-131	---G-----F----RI--------P	---------------GH--A-----	-G---L-------E---G----S--	-------E---------GS------
3CF1	ADP	807	ASP-A-205 ILE-A-206 GLY-A-207 CYS-A-209 PRO-A-246 PRO-A-247 GLY-A-248 THR-A-249 GLY-A-250 LYS-A-251 THR-A-252 LEU-A-253 ASP-A-304 ILE-A-380 ILE-A-383 HIS-A-384 GLY-A-408 ALA-A-409 ALA-A-412	PGTGKTL------------------	--TGK--------------------	PGTGKTL------------------	--T--TL------------------
3BFV	ADP	301	ILE-A-218 GLN-A-219 LYS-A-220 PHE-A-221 SER-A-1010 SER-A-1048 PRO-A-1051 GLY-A-1052 ALA-A-1053 GLY-A-1054 LYS-A-1055 SER-A-1056 THR-A-1057 THR-A-1084 ASN-A-1211 ARG-A-1212	PGAGKST----------------F-	PGAGKST----------------F-	PGAGKST------------------	PG-GKST------------------
5OS5	ADP	401	LEU-A-139 GLY-A-140 LYS-A-141 GLY-A-142 LYS-A-143 PHE-A-144 GLY-A-145 VAL-A-147 ALA-A-160 LYS-A-162 LEU-A-194 LEU-A-210 GLU-A-211 TYR-A-212 ALA-A-213 THR-A-217 GLU-A-260 ASN-A-261 LEU-A-263 ASP-A-274	---G--V--L----EN--------E	--------------------A----	-GK--K--L----------------	----------K--------------
1BR4	ADP	998	ASN-A-125 PRO-A-126 TYR-A-127 LYS-A-128 TYR-A-133 GLU-A-178 SER-A-179 GLY-A-180 ALA-A-181 GLY-A-182 LYS-A-183 THR-A-184 GLU-A-185 ASN-A-242 ASN-A-244	SGAGKTE------------------	SGAGKTE------------------	SGAGKTE------------------	SGAGKTE------------------
5Z6R	ATP	701	ASP-A-343 ILE-A-344 ALA-A-345 GLY-A-346 PRO-A-383 PRO-A-384 GLY-A-385 ASN-A-386 GLY-A-387 LYS-A-388 THR-A-389 MET-A-390 ASP-A-441 ASN-A-487 LEU-A-517 GLY-A-546 SER-A-547 THR-A-550	PGNGKTM-------S----------	---GKT----------------I--	PGNGKTM------------------	PGNGKTM------------------
2ZTS	ADP	1903	GLY-A-38 THR-A-39 GLY-A-40 THR-A-41 GLY-A-42 LYS-A-43 THR-A-44 THR-A-45 SER-A-80 PHE-A-81 GLU-A-180 ARG-A-216 ILE-A-237 GLY-A-238	TGTGKTT-SF--R---------IG-	TGTGKTT-SF--R---------IG-	TGTGKTT-SF--R---------IG-	TGTGKTT-SF--R---------IG-
2VT3	ATP	302	ILE-A-91 GLY-A-92 VAL-A-93 GLY-A-94 ASN-A-95 PHE-A-117 ASP-A-118 ILE-A-119 ASN-A-120 LYS-A-123 LEU-A-136 THR-A-152 VAL-A-153 PRO-A-154 ALA-A-157 ILE-A-161	NGVGTV-------------------	IGV---N------------------	IGV--IN--------P---------	--------A-----------NKI--
5B0O	ADP	601	GLY-A-183 SER-A-184 GLY-A-185 VAL-A-186 GLY-A-187 LYS-A-188 SER-A-189 VAL-A-190 MET-A-194 TYR-A-363 PRO-A-364 GLN-A-434 GLY-A-435 ILE-A-436	SGVGKSV------------------	-G----V--I------------P--	SGVGKSV------------------	SGVGKSV------------------
1F2U	ATP	901	ARG-A-12 SER-A-13 GLN-A-31 ASN-A-32 GLY-A-33 SER-A-34 GLY-A-35 LYS-A-36 SER-A-37 SER-A-38 GLU-A-60 THR-A-62 LYS-A-63 VAL-A-64 GLN-A-140	NGSGKSS----------------KT	NGSGKSS----------------KT	NGSGKSS----------------KT	--S-KSS-----------------E
6FL3	ADP	502	ARG-A-16 GLY-A-17 GLU-A-18 GLY-A-19 GLY-A-20 ALA-A-21 ASN-A-22 VAL-A-24 VAL-A-38 ARG-A-40 LEU-A-146 ASN-A-147 ASP-A-148 HIS-A-149 SER-A-150 GLU-A-166 ARG-A-241 PHE-A-243 MET-A-372 ILE-A-406 ASP-A-407 SER-A-409	-M-E--RE------H----------	----------------------I--	----------S------LNDH----	--SNDVL-NR--M-R-V-E--EIDS
3Q53	ATP	1	ILE-A-276 GLY-A-277 GLY-A-279 SER-A-281 VAL-A-284 ALA-A-297 ARG-A-299 VAL-A-328 MET-A-344 GLU-A-345 TYR-A-346 LEU-A-347 LEU-A-396	---VGI---Y-------------ME	---MEYA------------------	--G--------------MEYL----	S---------------------M--
5M7P	ADP	502	LEU-A-142 VAL-A-143 MET-A-149 PRO-A-171 SER-A-172 GLY-A-173 ALA-A-174 GLY-A-175 LYS-A-176 GLU-A-177 LEU-A-178 TYR-A-235 ARG-A-312 LEU-A-319 PHE-A-322 PHE-A-323 LEU-A-355 ARG-A-356 ARG-A-359	SGAGKEL-------R----------	SGAGKE--------R----------	SGAGKEL------------------	SGAGKEL-----R-RR---F-LV--
4GP7	ATP	1001	SER-A-16 SER-A-17 GLY-A-18 SER-A-19 GLY-A-20 LYS-A-21 SER-A-22 THR-A-23 ASP-A-38 ASP-A-78 THR-A-80 ARG-A-116 ARG-A-120 ARG-A-123	SGSGKST--------R---------	SGSGKST--------R---------	SGSGKST------------------	SGSGKST------------------
2DPY	ADP	600	GLY-B-183 SER-B-184 GLY-B-185 VAL-B-186 GLY-B-187 LYS-B-188 SER-B-189 VAL-B-190 MET-B-194 ILE-B-223 TYR-B-363 PRO-B-364 GLN-B-434 ILE-B-436	SGVGKSV------------------	-GV-KS---I------------Y--	SGVGKSV------------------	SGVGKSV------------------
5LTA	ADP	801	LEU-A-96 GLU-A-120 THR-A-121 GLY-A-122 SER-A-123 GLY-A-124 LYS-A-125 THR-A-126 THR-A-127 ARG-A-162 THR-A-274 SER-A-387 THR-A-389 ASP-A-391 ARG-A-435 THR-A-436	TGSGKTT-------R----------	TG-GKTT-------R----------	TGSGKT--------R----------	TGSGK---------R----------
2NO9	ADP	301	ASN-A-29 ILE-A-30 ALA-A-31 ALA-A-32 GLY-A-33 LYS-A-34 SER-A-35 THR-A-36 ARG-A-188 LEU-A-191 ARG-A-192 VAL-A-238 GLU-A-240 ASP-A-241 PHE-A-242	IAAGKST------------------	IAAGKS-------------------	IAAGKST------------------	IAAGKST------------------
6VQA	ADP	701	GLN-B-231 ALA-B-251 PHE-B-252 GLY-B-253 CYS-B-254 GLY-B-255 LYS-B-256 THR-B-257 VAL-B-258 ARG-B-280 GLU-B-283 PHE-B-445 PRO-B-446 GLN-B-522 ASN-B-523 GLY-B-524 TYR-B-525	-GCGKT-E---------------N-	-G-GKTV------------------	FGCGKTV------------------	--CGKTV--Y---------------
6HE8	ATP	401	ILE-I-143 GLY-I-144 PRO-I-184 GLY-I-185 THR-I-186 GLY-I-187 LYS-I-188 THR-I-189 LEU-I-190 GLU-I-242 ASN-I-288 ILE-I-320 HIS-I-324 GLY-I-348 ALA-I-349 LYS-I-352	PGTGKTL------------------	-GT----------------------	-------------------------	---GKTL------------------
3DVL	ATP	903	THR-E-47 SER-E-48 GLY-E-49 THR-E-50 GLY-E-51 LYS-E-52 THR-E-53 LEU-E-54 GLU-E-78 SER-E-89 PHE-E-90 PHE-F-199 ARG-E-218 LEU-F-223 LYS-F-224 LEU-F-225 ARG-F-226 GLY-F-227 THR-F-228 SER-F-229 HIS-F-230 LYS-F-232 ILE-E-239 THR-E-240 ASP-E-241	SGTGKTLE--F-RLKLRGTSHKITD	SGTGKTLE--F-RLKLRGTSHKITD	SGTGKTLE----RLKLRGTSHKI-D	SGTGKTLE--F-RLKLRGTSHKI-D
4IJM	ATP	602	THR-E-290 GLY-E-291 THR-E-292 GLY-E-293 LYS-E-294 THR-E-295 LEU-E-296 GLU-E-318 SER-E-330 TRP-E-331 THR-E-415 TYR-E-442 ARG-E-451 PHE-F-456 LYS-F-457 MET-F-458 ARG-F-459 GLY-F-460 SER-F-461 TRP-F-462 HIS-F-463 LYS-F-465 ILE-E-472 SER-E-473 ASP-E-474	TGTGKTL-SW-YRFKMRGSWHKISD	TGTGKTL-SW-YRFKMRGSWHKISD	TGTGKTL-SW-YRFKMRGSWHKISD	TGTGKTL-SW-YRFKMRGSWHKISD
4PJ1	ADP	601	THR-A-30 MET-A-31 GLY-A-32 PRO-A-33 LYS-A-51 ASP-A-87 GLY-A-88 THR-A-89 THR-A-90 THR-A-91 ILE-A-150 SER-A-151 GLY-A-415 GLY-A-416 GLY-A-417 ILE-A-455 TYR-A-479 ASP-A-480 ALA-A-481 MET-A-482 ILE-A-494 ASP-A-496	--DGTTT-------S----------	T-----------------------D	-------------------------	T-T--T-------------------
5V2L	ATP	401	THR-A-42 THR-A-44 PHE-A-57 LEU-A-59 GLN-A-68 THR-A-69 LYS-A-71 VAL-A-72 VAL-A-91 SER-A-93 GLN-A-94 ASN-A-95 LEU-A-103 ALA-A-104 SER-A-105 SER-A-106 SER-A-108 GLY-A-109 LEU-A-110 LEU-A-113 SER-A-190 SER-A-191 ARG-A-192	-T----L-TN----K----S-----	---------------S---T---T-	------F-T---------G-----Q	S-----L------------------
4K8O	ATP	801	TYR-A-489 HIS-A-492 VAL-A-497 GLY-A-515 PRO-A-516 ASN-A-517 GLY-A-518 SER-A-519 GLY-A-520 LYS-A-521 SER-A-522 THR-A-523 TYR-A-532 ASN-A-645 GLN-A-678	NGSGKST------------------	NGSGKST------------------	NGSGKST------------------	--SGKST--Y---------------
1L4Y	ADP	180	LEU-A-10 PRO-A-11 GLY-A-12 SER-A-13 GLY-A-14 LYS-A-15 SER-A-16 THR-A-17 ARG-A-110 ARG-A-117 THR-A-150 ARG-A-153 ASN-A-154 PRO-A-155 VAL-A-158	PGSGKST------------------	PGSGKS-----------------N-	-------------------------	PGSGKST-------R----------
4XWO	ADP	403	LYS-A-26 GLY-A-27 GLY-A-28 VAL-A-29 GLY-A-30 LYS-A-31 THR-A-32 THR-A-33 ASN-A-272 GLN-A-273 MET-A-314 PRO-A-315 LEU-A-316 CYS-A-317 GLY-A-319 ILE-A-321 PHE-A-330	GGVGKTT--I---------------	GGVG--T------------------	-------------------------	----KT---F---------L--M--
1SVL	ADP	800	TRP-A-393 LEU-A-397 PRO-A-427 ILE-A-428 ASP-A-429 SER-A-430 GLY-A-431 LYS-A-432 THR-A-433 THR-A-434 ASN-A-529 ARG-A-548 PRO-A-549 LYS-A-550 LEU-A-553 LYS-A-554 LEU-A-557 LEU-A-564	IDSGKTT------------------	I--GKT-------------L-----	IDSGKT-------------------	--SGKTT------------------
4LJ5	ADP	901	ARG-A-559 VAL-A-560 VAL-A-561 GLN-A-563 THR-A-597 GLY-A-598 VAL-A-599 GLY-A-600 LYS-A-601 THR-A-602 GLU-A-603 LEU-A-757 ILE-A-765 GLN-A-769 ALA-A-805 ARG-A-806	TGVGKTE------------------	T--GKT--------A----------	TGVGKTE------------------	TGV-KTE-----L------------
6VON	ATP	601	ASP-A-171 ARG-A-172 GLN-A-173 THR-A-174 GLY-A-175 LYS-A-176 THR-A-177 ALA-A-178 ASP-A-263 GLU-A-321 PHE-A-350 ARG-A-355 PRO-A-356 GLN-A-423 PRO-A-424 GLN-A-425	RQTGKTA-----F------------	--T--T-------------------	-------------------------	RQT-KTA-----F------------
1HT2	ADP	1450	HIS-F-16 ILE-F-17 ILE-F-18 GLN-F-20 PRO-F-58 THR-F-59 GLY-F-60 VAL-F-61 GLY-F-62 LYS-F-63 THR-F-64 GLU-F-65 LEU-F-335 ILE-F-343 ALA-F-392 ARG-F-393 HIS-F-396	TGVGKT-----L--------H----	--VGKT-------------------	TGVGKTE----L--R----------	TGVGKT-------------------
3FMP	ADP	480	LEU-B-70 PHE-B-94 PHE-B-112 ASN-B-113 ARG-B-114 PRO-B-115 SER-B-116 GLN-B-119 GLN-B-139 SER-B-140 GLY-B-141 THR-B-142 GLY-B-143 LYS-B-144 THR-B-145 ALA-B-146	SGTGKTA----------------F-	SGTGKTA----------------N-	SGTGKTA------------------	SGTGKTA------------------
6LY8	ADP	600	MET-A-209 PRO-A-229 PHE-A-230 GLY-A-231 SER-A-232 GLY-A-233 LYS-A-234 THR-A-235 VAL-A-236 ARG-A-258 GLU-A-261 PHE-A-419 GLN-A-497 ASN-A-498 ALA-A-499	FGSGKTV------------------	---GKT---A------------F-N	FGSGKTVR-----------------	-GS-KT-E-A------------F--
4Q4C	ADP	401	ARG-A-134 PRO-A-149 VAL-A-185 LYS-A-187 ALA-A-191 HIS-A-194 VAL-A-196 LEU-A-211 GLU-A-237 GLU-A-238 PHE-A-239 MET-A-240 ASP-A-246 ARG-A-262 SER-A-264 PRO-A-265 ASP-A-309 LEU-A-311 CYS-A-320 ASP-A-321 ASN-A-323	---P-EE-VK----L----------	-----F-------------------	----H-------P----EEFM----	---------------------RV--
2JI9	ADP	1556	ASN-A-97 CYS-A-98 ARG-A-160 PRO-A-161 GLY-A-221 LYS-A-222 GLY-A-223 TYR-A-226 ALA-A-227 MET-A-247 GLY-A-280 ALA-A-281 ARG-A-282 ASN-A-284 LEU-A-286 MET-A-287 ASP-A-306 ILE-A-307 GLN-A-308 GLU-A-311 GLY-A-324 ASP-A-325 ILE-A-326 THR-A-424	-D-GA-----------RP----A--	D--A---------------------	N------------K-AR-----I--	------I--------------N-A-
1KO5	ATP	302	VAL-A-16 SER-A-17 GLY-A-18 SER-A-19 GLY-A-20 LYS-A-21 SER-A-22 ALA-A-23 ARG-A-120 ARG-A-124 ILE-A-156 GLN-A-158 PRO-A-159 LEU-A-160 VAL-A-163	SGSGKSA------------------	SGSGKSA------------------	SGSGKSA------------------	-GSGKS-------------------
6U1J	ADP	407	LYS-A-116 VAL-A-131 PHE-A-151 LYS-A-153 THR-A-157 GLY-A-158 SER-A-159 SER-A-160 VAL-A-161 ILE-A-163 GLU-A-189 LYS-A-190 ALA-A-191 LEU-A-192 VAL-A-195 GLU-A-197 TYR-A-218 PHE-A-222 TYR-A-223 LYS-A-228 PHE-A-272 ASN-A-281 GLU-A-282	-GSSV-I-E----------N-----	---S-I-------------------	-GSS--I-E----------N-----	---I---K----------N------
6V2L	ATP	601	LYS-A-213 HIS-A-232 LEU-A-249 ALA-A-250 GLY-A-251 THR-A-252 GLY-A-253 LYS-A-254 THR-A-255 THR-A-256 LEU-A-257 ASP-A-269 TYR-A-286 LYS-A-288 ILE-A-290 GLU-A-297 ARG-A-333 THR-A-441 ARG-A-449 ILE-A-450 SER-A-451 ILE-A-452 THR-A-455	AGTGKT-----------------S-	-GTGKT-------------------	AGTGKT-------------------	AGTGKT-------------------
2BBO	ATP	1	TRP-A-401 GLU-A-403 GLY-A-404 VAL-A-440 SER-A-459 THR-A-460 GLY-A-461 ALA-A-462 GLY-A-463 LYS-A-464 THR-A-465 SER-A-466 GLN-A-493 TYR-A-577	TGAGKTS------------------	--AGKTS------------------	-------------------------	TGAGKTS------------------
4U00	ADP	301	PHE-A-14 LEU-A-17 VAL-A-19 PRO-A-38 SER-A-39 GLY-A-40 SER-A-41 GLY-A-42 LYS-A-43 SER-A-44 THR-A-45	SGSGKST------------------	SGSGKST------------------	SGSGKST------------------	SGSGKST------------------
1PKG	ADP	1480	LEU-A-595 GLY-A-596 ALA-A-597 GLY-A-598 ALA-A-599 PHE-A-600 GLY-A-601 VAL-A-603 ALA-A-621 LYS-A-623 VAL-A-654 THR-A-670 GLU-A-671 TYR-A-672 CYS-A-673 GLY-A-676 ASP-A-677 ARG-A-796 ASN-A-797 LEU-A-799 CYS-A-809 ASP-A-810	---G--V--T-------C------E	---GAF-------------------	--A------------N-C-L----E	------L-T-----RN-------C-
5ZB0	ADP	202	LEU-A-11 ASP-A-12 GLY-A-13 SER-A-14 GLY-A-15 LYS-A-16 THR-A-17 THR-A-18 ALA-A-178 LEU-A-180 PRO-A-181 GLU-A-182 ILE-A-185	DGSGKTT------------------	DG---TT------------------	DGSGKTT------------------	DGSGKTT------------------
4D81	ADP	1364	GLU-A-101 ILE-A-102 VAL-A-103 GLY-A-104 LEU-A-105 PRO-A-139 PRO-A-140 GLY-A-141 CYS-A-142 GLY-A-143 LYS-A-144 THR-A-145 MET-A-146 HIS-A-274 LEU-A-278 TYR-A-282 ALA-A-306 SER-A-307 ARG-A-310	PGCGKTM------------------	-GCGKT-------------------	PGCGKTM------------------	PGCGKTM------------------
4WW0	ADP	702	ASP-A-156 VAL-A-157 ALA-A-158 GLU-A-196 PRO-A-197 GLY-A-198 VAL-A-199 GLY-A-200 LYS-A-201 THR-A-202 LEU-A-203 ASN-A-302 ILE-A-334 VAL-A-337 HIS-A-338 GLY-A-362 ALA-A-363 GLU-A-366	PGVGKTL------------------	--VGK--------------------	PGVGKTL------------------	PGVGKTL------------------
3JBJ	ADP	402	ASP-A-11 GLY-A-13 SER-A-14 GLY-A-15 LEU-A-16 LYS-A-18 GLN-A-137 ASP-A-154 SER-A-155 GLY-A-156 ASP-A-157 ARG-A-210 LYS-A-213 GLU-A-214 GLY-A-301 GLY-A-302 THR-A-303 MET-A-305 TYR-A-306 LYS-A-336 VAL-A-339	-T-GDGS---------K--------	---GD-S------------------	S---SGL-----V------------	S------------------------
2C39	ADP	404	TYR-B-81 MET-B-83 THR-B-88 GLU-B-90 ARG-B-99 LEU-B-103 ALA-B-134 ASP-B-135 ALA-B-136 GLY-B-137 SER-B-138 ARG-B-139 ASP-B-182 ASP-B-188	A-AG-R----M-----------D--	-----------------AG------	-------------------------	M----E-T----R---ADAGSR--D
5K8U	ADP	701	HIS-A-195 PRO-A-196 GLY-A-197 ALA-A-198 GLY-A-199 LYS-A-200 THR-A-201 ARG-A-202 ARG-A-203 GLU-A-286 ASN-A-330 ASN-A-417 ARG-A-462	PGAGKTR-------R----------	--AG-TR------------------	PGAGKTR-------R----------	PGAGKT--------R----------
5XJB	ADP	601	ARG-A-260 ARG-A-262 PRO-A-263 GLN-A-345 THR-A-346 GLY-A-347 SER-A-348 GLY-A-349 LYS-A-350 THR-A-351 HIS-A-352 SER-A-464 ASP-A-488	TGSGKTH------------------	TGSGKTH------------------	TGSGKTH------------------	TGSGKTH------------------
2ZSA	ADP	800	SER-A-98 VAL-A-99 ALA-A-100 VAL-A-101 GLY-A-102 LYS-A-103 SER-A-104 HIS-A-179 GLU-A-201 ARG-A-238 MET-A-242 ALA-A-246 PHE-A-247 PHE-A-254	VAVGKS-------------------	S------------------------	VAVGKS-------------------	VAVGKS-------------------
1W7I	ADP	1796	ILE-A-99 ASN-A-111 PRO-A-112 TYR-A-113 GLU-A-114 GLN-A-115 TYR-A-119 GLU-A-164 SER-A-165 GLY-A-166 ALA-A-167 GLY-A-168 LYS-A-169 THR-A-170 VAL-A-171	SGAGKTV----------------E-	--AGKTV------------------	SGAGKTV------------------	SGAGKTV-----N---------Y-Q
3A4M	ADP	301	LEU-A-12 PRO-A-13 GLY-A-14 VAL-A-15 GLY-A-16 LYS-A-17 SER-A-18 THR-A-19 ARG-A-116 ARG-A-120 THR-A-154	PGVGKST--------R---------	PGVGKST------------------	PGVGKST------------------	-----ST-------R----------
4ETP	ADP	801	ARG-A-392 ARG-A-394 PRO-A-395 LEU-A-397 ASN-A-448 GLN-A-475 THR-A-476 GLY-A-477 SER-A-478 GLY-A-479 LYS-A-480 THR-A-481 PHE-A-482	TGSGKTF------------------	TGSGKTF------------------	TGSGKTF------------------	TGSGKTF------------------
5ND2	ADP	601	ARG-C-69 ARG-C-71 PRO-C-72 LEU-C-74 VAL-C-130 GLY-C-131 GLN-C-132 VAL-C-160 THR-C-161 ASN-C-162 SER-C-163 GLY-C-164 LYS-C-165 THR-C-166 TYR-C-167 THR-C-172 ASN-C-482	-NSGKTY------------------	--------------------P----	-------------------------	-------------------------
4YMU	ATP	301	PHE-A-11 LEU-A-14 VAL-A-16 PRO-A-35 SER-A-36 GLY-A-37 SER-A-38 GLY-A-39 LYS-A-40 SER-A-41 THR-A-42 GLU-A-51 GLU-A-162 HIS-A-194	SGSGKST------------------	SGSG---------------------	SGSGKST------------------	-GSGKST------------------
6QIE	ADP	810	LEU-A-96 GLU-A-120 THR-A-121 GLY-A-122 SER-A-123 GLY-A-124 LYS-A-125 THR-A-126 THR-A-127 ARG-A-162 GLU-A-219 GLY-A-387 THR-A-389 ASP-A-391 ARG-A-435 THR-A-436	TGSGKTT-------R----------	-GSG-TT---------T--------	-------------------------	TGSGKT--------R----------
6NJP	ADP	600	GLY-B-178 SER-B-179 GLY-B-180 VAL-B-181 GLY-B-182 LYS-B-183 SER-B-184 THR-B-185 MET-B-189 PHE-B-355 PRO-B-356 THR-B-428	SGVGKST------------------	-GVGKS----------------F--	SGVGKST------------------	SGVGKST------------------
2EWW	ATP	500	LEU-A-122 PRO-A-144 THR-A-145 GLY-A-146 SER-A-147 GLY-A-148 LYS-A-149 SER-A-150 THR-A-151 GLU-A-176 TYR-A-177 LEU-A-281 ARG-A-289 LEU-A-291	TGSGKST------------------	-GSGKS-------------------	TGSGKST------------------	TGSGKST------------------
3IHL	ADP	300	GLY-A-13 ILE-A-14 GLY-A-15 LYS-A-16 GLY-A-17 ILE-A-18 GLU-A-146 ARG-A-217 ILE-A-244 HIS-A-245 ASP-A-246 VAL-A-247 THR-A-250 VAL-A-253	-GIGKGI------------------	-GIGKGI----------------V-	-GIGKGI------------------	-GIGKGI------------------
3QXC	ATP	221	ASN-A-8 THR-A-9 ASN-A-10 ALA-A-11 GLY-A-12 LYS-A-13 THR-A-14 THR-A-15 LYS-A-35 ASP-A-50 GLU-A-116 ASN-A-175 LEU-A-176 LYS-A-177 GLN-A-206	TNAGKTT------------------	---G-TT------------------	TNAGKTT------------------	TNAGKTT------------------
2F02	ATP	411	LYS-A-38 LYS-A-183 ASN-A-185 SER-A-223 LEU-A-224 GLY-A-225 LYS-A-226 GLY-A-228 ILE-A-242 ILE-A-245 ALA-A-247 PRO-A-250 VAL-A-251 GLY-A-252 SER-A-253 GLY-A-254 ASP-A-255 THR-A-257 GLY-A-282 ALA-A-286	--VG--D-K------G-S-------	----------------------L--	---S-PA--I----SLG--------	--A---------------------D
6YAY	ATP	302	GLY-A-11 GLY-A-12 VAL-A-13 GLY-A-14 THR-A-15 THR-A-16 THR-A-17 ASP-A-41 LEU-A-43 ASN-A-171 ASN-A-172 ILE-A-199 HIS-A-200 ARG-A-201 ASP-A-202 ALA-A-206	GGVGTTT------------------	--VGT------------------D-	GGVGTTT------------------	GGVGTTT------------------
6GEN	ADP	1601	ASN-M-695 LEU-M-696 ARG-M-697 GLN-M-700 MET-M-723 GLY-M-724 LEU-M-725 GLY-M-726 LYS-M-727 THR-M-728 ILE-M-729 GLU-M-763 ARG-M-766 ASN-M-1329 ARG-M-1354 ARG-M-1357 ILE-M-1358	MGLGK---------R----------	---GK---------I----------	MGLGKT--------R----------	MG--KTI------------------
2C9O	ADP	1450	SER-A-17 HIS-A-18 HIS-A-20 VAL-A-21 GLY-A-38 LEU-A-39 VAL-A-40 GLY-A-41 GLN-A-42 PRO-A-71 PRO-A-72 GLY-A-73 THR-A-74 GLY-A-75 LYS-A-76 THR-A-77 ALA-A-78 TYR-A-366 ILE-A-374 ARG-A-378 LEU-A-403 ARG-A-404	PGTGKTA-H-----L----------	PGTGKT---V--------R------	PGTGKTA-H-----L----------	----KT------------R---LG-
5MVR	ADP	201	THR-A-8 VAL-A-9 ASN-A-10 PRO-A-11 THR-A-14 ASP-A-36 LEU-A-37 GLY-A-38 ALA-A-39 GLY-A-40 LYS-A-41 THR-A-42 THR-A-43 GLU-A-106 ASP-A-130 ARG-A-132	LGAGKTT------------------	LGAGKTT------------------	LGAGKTT------------------	-GAGKTT-----R------------
4QC2	ATP	301	TYR-A-13 ARG-A-16 VAL-A-18 GLY-A-36 PRO-A-37 ASN-A-38 GLY-A-39 ALA-A-40 GLY-A-41 LYS-A-42 THR-A-43 THR-A-44 GLN-A-85 GLU-A-163 HIS-A-195	NGAGKTT------------------	-GAGKTT------------------	NGAGKTT------------------	--AGKTT------------------
5LTJ	ADP	801	LEU-A-96 GLU-A-120 THR-A-121 GLY-A-122 SER-A-123 GLY-A-124 LYS-A-125 THR-A-126 THR-A-127 GLN-A-128 ARG-A-162 THR-A-274 SER-A-387 THR-A-389 ASP-A-391 ARG-A-435 THR-A-436	TGSGKT--------R----------	TGSGKTT------------------	TGSGKT--------R----------	--SGKTT--R---------------
4DUG	ATP	603	THR-C-47 SER-C-48 GLY-C-49 THR-C-50 GLY-C-51 LYS-C-52 THR-C-53 LEU-C-54 GLU-C-78 SER-C-89 PHE-C-90 GLU-D-198 PHE-D-199 ARG-C-218 LEU-D-223 LYS-D-224 LEU-D-225 ARG-D-226 GLY-D-227 THR-D-228 SER-D-229 HIS-D-230 LYS-D-232 ILE-C-239 THR-C-240 ASP-C-241	SGTGKTLE--F-RLKLRGTSHKITD	SGTGKTLE--F-RLKLR--SHKITD	SGTGKTLE--F-RLKLR--SHKITD	SGTGKTLESFF-RLKLRGTSHKITD
4OI1	ADP	501	GLU-A-16 ARG-A-18 PHE-A-39 ARG-A-56 VAL-A-57 ALA-A-58 PRO-A-122 THR-A-123 ASP-A-124 VAL-A-125 GLY-A-126 LYS-A-127 THR-A-128 THR-A-129 SER-A-282 GLY-A-284 VAL-A-285 GLU-A-286 ARG-A-288	TDVGKTT-----------------A	TDVGKTT------------------	TDVGKTT------------------	TDVGKT-------------------
6UGF	ATP	501	ILE-B-195 ILE-B-196 MET-B-198 PRO-B-234 PRO-B-235 GLY-B-236 THR-B-237 GLY-B-238 LYS-B-239 THR-B-240 LEU-B-241 ASN-B-340 LEU-B-370 GLY-B-398 ALA-B-399	PGTGKTL------------------	-----TL------------------	PGTGKTL------------------	--TGKTL------------------
3QHW	ADP	297	ILE-A-10 GLY-A-11 GLU-A-12 GLY-A-13 THR-A-14 TYR-A-15 GLY-A-16 VAL-A-18 ALA-A-31 LYS-A-33 VAL-A-64 PHE-A-80 GLU-A-81 PHE-A-82 LEU-A-83 ASP-A-86 LYS-A-89 GLN-A-131 ASN-A-132 LEU-A-134 ASP-A-145	---G--V-------QN-------FE	------------------QN-----	--E-------------D------FE	----------------------V-A
2OEP	ADP	350	PRO-A-69 GLU-A-70 SER-A-71 SER-A-72 GLY-A-73 LYS-A-74 THR-A-75 THR-A-76 ASP-A-102 TYR-A-105 GLN-A-196 ARG-A-229 ASN-A-242 ILE-A-264 LEU-A-265 TYR-A-266 GLY-A-267	ESSGKTT------------------	ESS--TT------------------	ESSGKTT---------------I--	-SSGKTT---------------I--
2IYU	ADP	201	LEU-A-10 PRO-A-11 GLY-A-12 SER-A-13 GLY-A-14 LYS-A-15 SER-A-16 THR-A-17 ARG-A-109 ARG-A-110 THR-A-150 ARG-A-153 ASN-A-154 PRO-A-155 VAL-A-158	PGSGKST-------R----------	PGSGKS--------R--------N-	PGSGKST-------R----------	PGSGKST-------R----------
1FNN	ADP	398	PRO-A-11 TYR-A-13 PRO-A-15 ARG-A-17 LEU-A-18 PRO-A-19 ARG-A-21 ARG-A-51 PRO-A-52 GLY-A-53 THR-A-54 GLY-A-55 LYS-A-56 THR-A-57 VAL-A-58 TYR-A-192 ILE-A-200 ARG-A-204 ALA-A-239 ARG-A-240 ILE-A-243	PGTGKTV--P---------------	---GKT-----Y----------L--	PGTGKTV------------------	-GTGKT-------------------
6YBB	ATP	302	GLY-A-11 GLY-A-12 VAL-A-13 GLY-A-14 THR-A-15 THR-A-16 THR-A-17 ASP-A-41 LEU-A-43 ASN-A-171 ASN-A-172 ILE-A-199 HIS-A-200 ARG-A-201 ASP-A-202 MET-A-205 ALA-A-206 LEU-A-209	GGVGTTT------------------	GGVGTT-------------------	GGVGTTT------------------	GGVGTTT------------------
6COM	ATP	601	LEU-A-249 SER-A-250 GLY-A-251 THR-A-252 GLY-A-253 LYS-A-254 THR-A-255 THR-A-256 LEU-A-257 ASN-A-269 TYR-A-286 ALA-A-287 LYS-A-288 ILE-A-290 GLU-A-297 ARG-A-333 THR-A-441 ARG-A-449 ILE-A-450 SER-A-451 ILE-A-452 THR-A-455	SGTGKTT------------------	SGTGKT----------------I--	SGTGKTT------------------	SGTGKT-------------------
6HQU	ADP	401	GLU-A-139 PHE-A-140 GLY-A-141 SER-A-142 GLY-A-143 LYS-A-144 THR-A-145 GLN-A-146 ARG-A-181 GLU-A-184 GLN-A-284 ARG-A-323 ILE-A-342 THR-A-343 GLU-A-344	-GSGKTQ-----R---------ITE	FGSGKT------R---------ITE	FGSGKTQ-----R---------ITE	FGSGKTQ-----R---------ITE
6UV2	ADP	501	PHE-A-94 PHE-A-112 GLU-A-114 PRO-A-115 THR-A-116 GLN-A-119 GLN-A-137 THR-A-138 GLY-A-139 SER-A-140 GLY-A-141 LYS-A-142 THR-A-143 LEU-A-144 GLY-A-402 ASP-A-404 ARG-A-432 SER-A-433	TGSGKT-------------------	-----TL---------------PE-	TGSGKT-------------------	TGSGKT--------R--------F-
4A28	ADP	1365	ARG-A-24 ARG-A-26 PRO-A-27 GLN-A-106 THR-A-107 GLY-A-108 THR-A-109 GLY-A-110 LYS-A-111 THR-A-112 PHE-A-113 GLU-A-118	TGTGKTF------------------	TGTGKTF------------------	TGTGKTF------------------	TGTGKTF------------------
6IUC	ATP	500	LYS-A-12 GLY-A-13 GLY-A-14 VAL-A-15 GLY-A-16 LYS-A-17 THR-A-18 THR-A-19 ASP-A-41 SER-A-131 PRO-A-133 MET-A-190 ILE-A-225 PRO-A-226 LYS-A-227 SER-A-228 VAL-A-229 LEU-A-231 ALA-A-232	GGVGKTT----------------S-	-GVG---------------------	GGVGKTT----------------S-	GGVGKTT----------------S-
6G6Y	ADP	401	ARG-A-24 ARG-A-26 PRO-A-27 GLN-A-106 THR-A-107 GLY-A-108 THR-A-109 GLY-A-110 LYS-A-111 THR-A-112 PHE-A-113 GLU-A-118	TGTGKTF------------------	TGTGKTF------------------	TGTGKTF------------------	TGTGKTF------------------
1LTQ	ADP	900	CYS-A-10 PRO-A-11 GLY-A-12 SER-A-13 GLY-A-14 LYS-A-15 SER-A-16 THR-A-17 ARG-A-122 ARG-A-126	PGSGKST------------------	PGSGKST------------------	PGSGKST------------------	PGSGKST-------R----------
2XAE	ADP	1367	ARG-A-24 ARG-A-26 PRO-A-27 THR-A-76 GLN-A-106 THR-A-107 GLY-A-108 THR-A-109 GLY-A-110 LYS-A-111 THR-A-112 PHE-A-113 GLU-A-118	TGTGKTF------------------	TGTGKTF------------------	TGTGKTF------------------	TGTGKTF------------------
6RMB	ADP	1001	LEU-A-297 GLU-A-321 THR-A-322 GLY-A-323 SER-A-324 GLY-A-325 LYS-A-326 THR-A-327 THR-A-328 SER-A-358 VAL-A-359 ARG-A-362 PHE-A-558 THR-A-580 ASP-A-582	TGSGKTT------------------	TGSGK-T------------------	TGSGKT-------------------	----KTT------------------
2JLX	ADP	1619	HIS-A-194 PRO-A-195 GLY-A-196 ALA-A-197 GLY-A-198 LYS-A-199 THR-A-200 LYS-A-201 ARG-A-202 GLU-A-230 GLU-A-233 ASN-A-329 LYS-A-398 GLY-A-414 ASN-A-416 ARG-A-418 ARG-A-463	PGAGKTK-------R----------	-G-G-----E---------------	PGAGKTK-------R----------	PGAGKT--------R----------
3U5Z	ADP	700	GLU-E-12 TYR-E-15 ARG-E-16 PRO-E-17 GLU-E-22 CYS-E-23 ILE-E-24 LEU-E-25 PRO-E-52 GLY-E-53 THR-E-54 GLY-E-55 LYS-E-56 THR-E-57 THR-E-58 GLU-E-108 ARG-E-175 PHE-E-204 ARG-E-205 ILE-E-208	PGTGKTT----------E-------	--TGKTT---------------C--	PGTGKTT----------E-------	-GTGKT----------------I--
2FKY	ADP	601	ARG-A-24 ARG-A-26 PRO-A-27 GLN-A-106 THR-A-107 GLY-A-108 THR-A-109 GLY-A-110 LYS-A-111 THR-A-112 PHE-A-113 GLU-A-118	TGTGKTF------------------	TGTGKTF------------------	TGTGKTF------------------	TGTGKTF------------------
6RDW	ATP	1001	ARG-T-227 GLN-T-228 THR-T-229 GLY-T-230 LYS-T-231 THR-T-232 ALA-T-233 GLU-T-384 PHE-T-413 ARG-T-418 PRO-T-419 GLN-T-486 LYS-T-487 GLN-T-488	RQTGKTA-----F------------	--TGKT-------------------	-------------------------	RQT-KTA-----F------------
3J15	ADP	602	TYR-B-87 PHE-B-92 PRO-B-111 ASN-B-112 GLY-B-113 THR-B-114 GLY-B-115 LYS-B-116 THR-B-117 THR-B-118 GLN-B-169 PRO-B-291 GLY-B-292	NGTGKTT------------------	NGTGKTT----------------Y-	NGTGKTT------------------	--TGKTT------------------
6YCX	ADP	901	ILE-A-126 ASN-A-138 PRO-A-139 TYR-A-140 LYS-A-141 ASP-A-142 GLU-A-192 SER-A-193 GLY-A-194 ALA-A-195 GLY-A-196 LYS-A-197 THR-A-198 GLU-A-199 GLN-A-203 ASN-A-242 ASN-A-244 SER-A-245 SER-A-246 ASP-A-469	SGAGKTE------------------	-GAGKTE------------------	SGAGKTE------------------	SGAGKTE-----------------D
3HWS	ADP	600	TYR-A-77 VAL-A-78 ILE-A-79 PRO-A-120 THR-A-121 GLY-A-122 SER-A-123 GLY-A-124 LYS-A-125 THR-A-126 LEU-A-127 TYR-A-182 LEU-A-317 ILE-A-325 ALA-A-369 ARG-A-370	TGSGKTL------------------	TGSGKT--------A----------	TGSGKTL------------------	TGSGKTL------------------
5DK4	ATP	401	GLY-A-7 ILE-A-8 GLN-A-9 SER-A-11 GLY-A-17 ASN-A-18 ILE-A-20 GLY-A-21 ALA-A-22 LYS-A-111 PRO-A-142 VAL-A-143 GLY-A-144 GLU-A-145 ASP-A-146 GLN-A-147 GLY-A-180 ALA-A-181 ARG-A-182 ILE-A-183 LYS-A-192 SER-A-194 LYS-A-195 SER-A-196	-E-Q----------R----N---IQ	------------------ARI----	-I----V-GA-----------S---	----------------------V--
6Z1U	ADP	600	GLY-D-161 ALA-D-162 GLY-D-163 VAL-D-164 GLY-D-165 LYS-D-166 THR-D-167 VAL-D-168 GLU-D-192 ARG-D-193 TYR-D-349 PRO-D-350 VAL-C-371 SER-C-372 ARG-C-373 GLN-D-420 PRO-D-421 PHE-D-422 ALA-D-425 PHE-D-428 THR-D-429 MET-D-463	AGVGKTV---------R--------	AGVGKTV---------R--------	AGVGKTV---------R--------	-GVGKTVR-----------------
5JIO	ADP	501	GLY-A-38 GLY-A-39 LEU-A-40 THR-A-42 TRP-A-99 VAL-A-284 ASP-A-285 ARG-A-286 LYS-A-291 LEU-A-319 ALA-A-320 THR-A-321 ARG-A-361 PRO-A-362 VAL-A-363 ARG-A-365 LEU-A-368 ASN-A-388 LEU-A-389 VAL-A-390 GLU-A-393	--P-----LV------GGT-----E	--L---------E---R-A------	-----K-----E---LA-RPVR---	------L-----K---------V--
6PE0	ATP	501	ASP-A-112 ILE-A-113 GLY-A-114 GLY-A-115 LEU-A-116 PRO-A-155 PRO-A-156 GLY-A-157 CYS-A-158 GLY-A-159 LYS-A-160 THR-A-161 MET-A-162 GLN-A-214 ALA-A-261 ASN-A-263 GLN-A-289 ILE-A-293 LEU-A-296 GLY-A-321 SER-A-322 LYS-A-325	PGCGKTM------------------	----KT----------------ID-	PGCGKTM------------------	PGCGKTM------------------
2FSI	ADP	900	MET-A-81 ARG-A-82 HIS-A-83 PHE-A-84 GLN-A-87 ARG-A-103 THR-A-104 GLY-A-105 GLU-A-106 GLY-A-107 LYS-A-108 THR-A-109 LEU-A-110 ARG-A-509	TGEGK-----R--------------	TG-----------------------	TGEGK-----R--------------	TGEGKTL------------------
2NO6	ADP	301	ASN-A-29 ILE-A-30 ALA-A-31 ALA-A-32 GLY-A-33 LYS-A-34 SER-A-35 THR-A-36 ARG-A-188 LEU-A-191 ARG-A-192 VAL-A-238 GLU-A-240 ASP-A-241 PHE-A-242	IAAGKST------------------	IAAGKS-------------------	IAAGKST------------------	IAAGKTT-----R--LR-----D--
5W81	ATP	1501	ASP-A-174 TRP-A-402 VAL-A-439 SER-A-458 MET-A-459 GLY-A-460 SER-A-461 GLY-A-462 LYS-A-463 SER-A-464 SER-A-465 GLN-A-492 TYR-A-1345 SER-A-1348 ASN-A-1349	MGSGKSS---N--------------	---GKSS------------------	MGSGKSS------------------	--SGKSS------------------
4A07	ATP	500	LEU-A-88 GLY-A-89 GLU-A-90 GLY-A-91 SER-A-92 PHE-A-93 SER-A-94 VAL-A-96 ALA-A-109 LYS-A-111 VAL-A-143 LEU-A-159 SER-A-160 TYR-A-161 ALA-A-162 LYS-A-163 GLY-A-165 GLU-A-166 LEU-A-212 THR-A-222 ASP-A-223	---GE-VD-------G-AK------	------------------K------	-V-T----S-----S--K------E	-----------------LSY-----
4ZHI	ADP	601	ARG-A-24 ARG-A-26 PRO-A-27 GLN-A-106 THR-A-107 GLY-A-108 THR-A-109 GLY-A-110 LYS-A-111 THR-A-112 PHE-A-113 GLU-A-118	TGTGKTF------------------	-GTGKTF------------------	TGTGKTF------------------	TGTGKTF------------------
6P8J	ATP	401	THR-A-48 GLY-A-49 SER-A-50 TYR-A-51 ARG-A-53 LYS-A-56 THR-A-57 ASN-A-62 ASN-A-64 PHE-A-66 ARG-A-106 ASP-A-130 VAL-A-132 ILE-A-152 LYS-A-153 THR-A-154 ASP-A-155 PRO-A-156 HIS-A-159 LYS-A-182 PRO-A-198 SER-A-199 PHE-A-200 ASP-A-239 LEU-A-243 GLY-A-244 PRO-A-245 ALA-A-246 ILE-A-247	--------------DN-GT-----D	K-----------------N------	------------R-F-------PD-	--------A----------------
3UK6	ADP	1450	ALA-A-24 HIS-A-25 HIS-A-27 GLY-A-45 MET-A-46 VAL-A-47 GLN-A-49 GLN-A-78 PRO-A-79 GLY-A-80 THR-A-81 GLY-A-82 LYS-A-83 THR-A-84 ALA-A-85 ASP-A-299 TYR-A-362 ILE-A-370 LEU-A-399 ILE-A-403	PGTGKTA--H----L----------	PGTGKT--------L----------	PGTGKTA-------L----------	PGTGKTA--H----L----------
6AZY	ADP	902	HIS-A-570 VAL-A-571 VAL-A-572 THR-A-608 GLY-A-609 CYS-A-610 GLY-A-611 LYS-A-612 THR-A-613 LEU-A-614 LYS-A-617 LEU-A-767 ILE-A-775 ARG-A-779 ALA-A-815 ARG-A-816 ASN-A-819	TGCGKTL------------------	TGCG-T------------N------	TGCGKTL------------------	TGCGKTL------------------
2ZRO	ADP	500	PRO-A-69 GLU-A-70 SER-A-71 SER-A-72 GLY-A-73 LYS-A-74 THR-A-75 THR-A-76 ASP-A-102 TYR-A-105 GLN-A-196 ARG-A-229 ASN-A-242 ILE-A-264 LEU-A-265 TYR-A-266 GLY-A-267	ESSGKTT---------------I--	ES-G-TT------------------	ESSGKTT---------------I--	-SSGKTT------------------
2D0O	ADP	1001	GLY-A-10 ASN-A-11 SER-A-12 SER-A-13 LEU-A-414 GLY-A-415 ALA-A-416 GLY-A-439 ASP-A-440 GLU-A-459 LYS-A-462 LYS-A-463 GLY-A-556 GLY-A-557 SER-A-558 LEU-A-560 ASP-A-561 ARG-A-591	--------KK--R--A------LD-	--S------------GAG------K	G-------KK--R---------L--	------S--------L---------
5OSD	ADP	401	LEU-A-139 GLY-A-140 LYS-A-141 GLY-A-142 LYS-A-143 PHE-A-144 GLY-A-145 VAL-A-147 ALA-A-160 LYS-A-162 LEU-A-194 LEU-A-210 GLU-A-211 TYR-A-212 ALA-A-213 THR-A-217 GLU-A-260 ASN-A-261 LEU-A-263 ASP-A-274	---G--V--L----EN--------E	--------------------A----	-GK--K--L----------------	----------K--------------
3OUZ	ADP	460	LYS-A-117 ILE-A-132 ILE-A-157 LYS-A-159 GLY-A-163 GLY-A-164 GLY-A-165 GLY-A-166 ARG-A-167 GLU-A-201 LYS-A-202 TYR-A-203 ILE-A-204 PRO-A-207 HIS-A-209 GLN-A-233 HIS-A-236 GLN-A-237 GLU-A-276 LEU-A-278 ILE-A-288 GLU-A-289 THR-A-437	-Q-GG--E------Q----------	--G---K-------------H---Y	----G-------H----EKYI----	----K------Y----------I--
1XFA	ATP	1	TRP-A-401 LEU-A-409 PHE-A-430 LEU-A-433 ASN-A-438 PRO-A-439 VAL-A-440 SER-A-459 GLY-A-461 SER-A-462 GLY-A-463 LYS-A-464 THR-A-465 SER-A-466 GLN-A-493 MET-B-498 ARG-B-508	-GSGKTS-----------F------	---GKTS------------------	-GSGKTS------------------	-GSGKTS------------------
6L1Q	ADP	301	PHE-A-19 TYR-A-20 GLN-A-21 PRO-A-45 THR-A-46 GLY-A-47 CYS-A-48 GLY-A-49 LYS-A-50 SER-A-51 ARG-A-52 ILE-A-189 GLU-A-193 THR-A-225 ARG-A-226 VAL-A-229	TGCGKSR------------------	TGCGKS-------------------	TGCGKSR------------------	TGCGKSR------------------
1J7L	ADP	303	ASP-A-22 GLU-A-24 MET-A-26 SER-A-27 VAL-A-31 TYR-A-42 LYS-A-44 GLU-A-60 PRO-A-74 MET-A-90 SER-A-91 GLU-A-92 ALA-A-93 LEU-A-97 SER-A-194 ASN-A-195 PHE-A-197 ILE-A-207 ASP-A-208	L-SN-ID----------------S-	S-------P----------------	------I---------------MS-	------I--A---------------
6VQ6	ADP	701	GLN-C-231 ALA-C-251 PHE-C-252 GLY-C-253 CYS-C-254 GLY-C-255 LYS-C-256 THR-C-257 VAL-C-258 PHE-C-445 PRO-C-446 GLN-C-522 ASN-C-523 GLY-C-524 TYR-C-525	FGCGKTV------------------	FG-GKTV------------------	-------------------------	-----TV------------------
6KY4	ADP	201	LEU-A-44 SER-A-47 ILE-A-48 ILE-A-51 GLY-A-52 LEU-A-53 GLN-A-54 VAL-A-55 SER-A-70 GLY-A-71 CYS-A-72 HIS-A-73 ARG-A-74	---GCHR-SI-------------Q-	---GCHR------------------	--SGCHR--L---------------	--------S----LQV--R--S-HC
4PKG	ATP	401	GLY-A-13 SER-A-14 GLY-A-15 LEU-A-16 LYS-A-18 GLY-A-74 SER-A-155 GLY-A-156 ASP-A-157 GLY-A-158 VAL-A-159 ALA-A-181 GLY-A-182 ARG-A-183 THR-A-186 ARG-A-210 LYS-A-213 GLU-A-214 GLY-A-301 GLY-A-302 THR-A-303 MET-A-305 TYR-A-306 PRO-A-307 LYS-A-336	R--------------TGGS---S--	---S---------------------	----GSG-----K---A-------R	----------E-K------------
4D82	ADP	1367	GLU-A-101 ILE-A-102 VAL-A-103 GLY-A-104 LEU-A-105 PRO-A-139 PRO-A-140 GLY-A-141 CYS-A-142 GLY-A-143 LYS-A-144 THR-A-145 MET-A-146 LEU-A-278 TYR-A-282 ALA-A-306 SER-A-307 ARG-A-310	PGCGKTM-------S-------V--	P--GKT--------S----------	PGCGKTM------------------	-C--KTM-------A----------
2BFR	ADP	1193	GLY-A-19 ASP-A-20 ILE-A-21 ALA-A-32 GLY-A-42 VAL-A-43 ALA-A-44 ALA-A-46 PRO-A-138 ALA-A-139 VAL-A-140 SER-A-141 ALA-A-142 GLY-A-143 ILE-A-144 TYR-A-145 VAL-A-174 TYR-A-176 ASP-A-177	------P--Y----YI--------D	-----------------------D-	-------------VPAVSA------	------I---------A--------
5LQY	ADP	600	ASP-C-172 ARG-C-173 GLN-C-174 THR-C-175 GLY-C-176 LYS-C-177 THR-C-178 ALA-C-179 SER-F-356 ARG-F-357 LEU-F-359 ASP-F-360 ARG-C-364 GLN-C-432 LYS-C-433 GLN-C-434	RQTGKTA--------R---DL----	-Q---TA------------------	RQTGKTA------------D-----	RQTGKTA--------R---D-----
6IUB	ATP	500	LYS-A-12 GLY-A-13 GLY-A-14 VAL-A-15 GLY-A-16 LYS-A-17 THR-A-18 THR-A-19 ASP-A-41 ASN-A-45 PRO-A-133 MET-A-190 ILE-A-225 PRO-A-226 LYS-A-227 SER-A-228 LEU-A-231 ALA-A-232 PRO-A-235	GGVGKTT----------------S-	GGVGKTT----------------S-	GGVGKTT----------------S-	GGVGKTT----------------S-
4RZ3	ADP	301	GLY-A-32 GLY-A-33 VAL-A-34 GLY-A-35 LYS-A-36 SER-A-37 ASN-A-38 ASN-A-193 ARG-A-194 ILE-A-226 PRO-A-227 GLU-A-228 ASP-A-229 ARG-A-230 VAL-A-232 ALA-A-233 VAL-A-236 ALA-A-251	GGVGKSN------------------	GGVGK--------------------	GGVGKSN------------------	--VGKSN------------------
5VQA	ATP	501	LEU-A-135 SER-A-138 LEU-A-139 VAL-A-140 TYR-A-141 PRO-A-180 PRO-A-181 GLY-A-182 THR-A-183 GLY-A-184 LYS-A-185 THR-A-186 SER-A-187 ASP-A-252 GLN-A-253 THR-A-298 ASN-A-300 ILE-A-330 GLY-A-385 ARG-A-386 ARG-A-389	PGTGKTS------------------	P----T-------------------	PGTGKTS------------------	-GTGKT-------------------
5MP9	ATP	501	ASP-H-210 VAL-H-211 GLY-H-212 LYS-H-215 PRO-H-252 GLY-H-253 THR-H-254 GLY-H-255 LYS-H-256 THR-H-257 LEU-H-258 ARG-H-261 ASN-H-356 ILE-H-388 HIS-H-392 GLY-H-416 ALA-H-417 ARG-H-420	PGTGKTL------------------	-GTGKT-------------------	-------------------------	PGTGKTL------------------
5C3C	ADP	301	TYR-A-15 TYR-A-16 ARG-A-17 PRO-A-41 THR-A-42 GLY-A-43 CYS-A-44 GLY-A-45 LYS-A-46 SER-A-47 ARG-A-48 TYR-A-104 PRO-A-177 ILE-A-185 GLU-A-189 THR-A-221 ARG-A-222	TGCGKSR------------------	TG---SR-----------E------	TGCGKSR------------------	TGCGKSR------------------
6I4L	ATP	401	GLY-A-14 SER-A-15 GLY-A-16 ASN-A-17 LYS-A-19 ILE-A-72 GLY-A-75 ASP-A-155 SER-A-156 GLY-A-157 ASP-A-158 GLY-A-159 VAL-A-160 GLY-A-183 ARG-A-184 THR-A-187 ARG-A-211 LYS-A-214 GLU-A-215 GLY-A-302 GLY-A-303 THR-A-304 MET-A-306 TYR-A-307 LYS-A-337	-G-G--S---R---TG---------	----------------R--------	-G-G--S---R---TG---------	--------SG-----------K--N
2JIZ	ADP	1476	GLY-K-157 ALA-K-158 GLY-K-159 VAL-K-160 GLY-K-161 LYS-K-162 THR-K-163 VAL-K-164 TYR-K-345 PRO-K-346 VAL-J-371 SER-J-372 ARG-J-373 PHE-K-418 ALA-K-421 PHE-K-424 THR-K-425	AGVGKTV---------R--------	AGVGKTV--------SR--------	-------------------------	AGVGKTV------------------
3K0S	ADP	1801	VAL-A-588 LEU-A-592 PRO-A-595 PHE-A-596 ILE-A-597 ASN-A-599 PRO-A-615 ASN-A-616 MET-A-617 GLY-A-618 GLY-A-619 LYS-A-620 SER-A-621 THR-A-622 HIS-A-760	NMGGKST--V---------------	NMGG--T--V---------------	NMGGKST--V---------------	PG-GKST--VN-H-M-------IF-
4CEG	ADP	1392	LEU-A-139 GLY-A-140 LYS-A-141 GLY-A-142 LYS-A-143 PHE-A-144 GLY-A-145 VAL-A-147 ALA-A-160 LYS-A-162 LEU-A-194 LEU-A-210 GLU-A-211 TYR-A-212 ALA-A-213 THR-A-217 GLU-A-260 ASN-A-261 LEU-A-263 ASP-A-274	---G--V--L----EN--------E	--------------------A----	-----EY-T------D-------G-	-----TL--------V---------
4CW7	ATP	1001	THR-A-8 PRO-A-9 GLY-A-10 VAL-A-11 GLY-A-12 LYS-A-13 THR-A-14 THR-A-15 ARG-A-96 GLU-A-99 ARG-A-100 LYS-A-138 THR-A-139 PRO-A-140 ILE-A-143	PGVGKTT------------------	PGV--T-------------------	PGVGKTT------------------	PGVGKTT-------R----------
6HE4	ATP	401	ASP-H-142 ILE-H-143 GLY-H-144 PRO-H-184 GLY-H-185 THR-H-186 GLY-H-187 LYS-H-188 THR-H-189 LEU-H-190 GLU-H-242 ASN-H-288 ILE-H-320 HIS-H-324 GLY-H-348 ALA-H-349 LYS-H-352	PGTGKTL------------------	----KT--------A----------	PGTGKTL------------------	PGT-KT-------------------
4EOO	ATP	302	ILE-A-10 GLY-A-11 GLU-A-12 GLY-A-13 THR-A-14 VAL-A-18 ALA-A-31 LYS-A-33 VAL-A-64 PHE-A-80 GLU-A-81 PHE-A-82 LEU-A-83 ASP-A-86 LYS-A-89 GLU-A-131 ASN-A-132 LEU-A-134 ASP-A-145	---G--V-------EN--------E	---G--V-------EN--------F	---G--V--F----EN--------E	------------K---V--------
1K3D	ADP	541	LEU-A-249 SER-A-250 GLY-A-251 THR-A-252 GLY-A-253 LYS-A-254 THR-A-255 THR-A-256 LEU-A-257 LYS-A-288 ILE-A-290 GLU-A-297 THR-A-441 ARG-A-449 ILE-A-450 SER-A-451 ILE-A-452 THR-A-455	SGTGKT-----------------S-	SGTGKT----------------I--	-------------------------	SGTGKTT--E---------------
1NG9	ADP	2001	VAL-A-588 LEU-A-592 PRO-A-595 PHE-A-596 ILE-A-597 ASN-A-599 PRO-A-615 ASN-A-616 MET-A-617 GLY-A-618 GLY-A-619 LYS-A-620 SER-A-621 THR-A-622 HIS-A-760	NMGGKST------------------	-MGG--T----------------F-	-------------------------	---GK-----------------I--
1E3M	ADP	1801	VAL-A-588 LEU-A-592 PRO-A-595 PHE-A-596 ILE-A-597 ASN-A-599 PRO-A-615 ASN-A-616 GLY-A-618 GLY-A-619 LYS-A-620 SER-A-621 THR-A-622 HIS-A-760	N-GGKST------------------	N--GKST------------------	N-GGKST--V---------------	---GK-----------------I--
3IPX	ADP	261	ASN-A-29 ILE-A-30 ALA-A-31 ALA-A-32 GLY-A-33 LYS-A-34 SER-A-35 THR-A-36 GLU-A-127 ARG-A-188 LEU-A-191 ARG-A-192 VAL-A-238 GLU-A-240 ASP-A-241 PHE-A-242	IAAGKST------------------	-AAG-ST------------------	IAAGKST------------------	-----S-------------------
1DJN	ADP	803	VAL-A-395 GLY-A-396 ALA-A-397 GLY-A-398 PRO-A-399 SER-A-400 GLY-A-401 THR-A-418 ASP-A-419 THR-A-420 ALA-A-421 GLY-A-425 GLY-A-426 HIS-A-427 PRO-A-469 MET-A-470 ALA-A-486 THR-A-487 GLY-A-488 ALA-A-489 LEU-A-650 GLY-A-673 ASP-A-674 ALA-A-675 ALA-A-684	-GADGA----A--------------	--GGPS-------------------	-GA--T--------A---A--AH--	---D--A-----------A------
2Y65	ADP	603	ARG-A-18 ARG-A-20 PRO-A-21 PRO-A-61 GLN-A-93 THR-A-94 SER-A-95 SER-A-96 GLY-A-97 LYS-A-98 THR-A-99 HIS-A-100	TSSGKTH------------------	-SSGKTH------------------	TSSGKTH------------------	TSSGKTH------------------
5UIE	ADP	501	ASP-A-134 VAL-A-135 ALA-A-136 PRO-A-175 GLY-A-176 THR-A-177 GLY-A-178 LYS-A-179 SER-A-180 TYR-A-181 LEU-A-182 MET-A-307 ASN-A-311 GLY-A-336 SER-A-337	PGTGKSY------------------	-GTGK-L-------S----------	PGTGKSY------------------	--TGKS----------------A--
4O0M	ATP	802	ALA-A-289 THR-A-290 GLY-A-291 THR-A-292 GLY-A-293 LYS-A-294 THR-A-295 LEU-A-296 GLU-A-318 SER-A-330 TRP-A-331 SER-A-379 ARG-A-451 ILE-A-472 THR-A-473	TGTGKTL-SW--R---------IT-	TGTGKTL-SW--R---------IT-	TGTGKTL-SW--R---------IT-	TGTGKTL-SW--R---------IT-
6RAX	ATP	901	SER-2-469 ILE-2-470 ASP-2-509 PRO-2-510 GLY-2-511 THR-2-512 ALA-2-513 LYS-2-514 SER-2-515 GLN-2-516 GLU-2-573 ASN-2-616 PHE-2-663	PGTAKS-------------------	--TAKS-------------------	-------------------------	PGTAKSQ---N--------------
5FTJ	ADP	900	ASP-A-478 ILE-A-479 GLY-A-480 LEU-A-482 PRO-A-519 PRO-A-520 GLY-A-521 CYS-A-522 GLY-A-523 LYS-A-524 THR-A-525 LEU-A-526 ILE-A-656 ASN-A-660 GLY-A-684 ALA-A-685 THR-A-688	PGCGKTL------------------	PGCGKT-------------------	PGCGKTL------------------	PGCGKTL-----G------T---N-
5GJC	ATP	702	HIS-A-195 PRO-A-196 GLY-A-197 ALA-A-198 GLY-A-199 LYS-A-200 THR-A-201 ARG-A-202 GLU-A-286 ALA-A-317 ASN-A-330 GLY-A-415 ASN-A-417 GLN-A-455 ARG-A-459 ARG-A-462	PGAGKTR-------R----------	--A-K-R------------------	-------------------------	PGAGKTR-------R----------
3LKK	ATP	246	LYS-A-5 GLY-A-7 GLY-A-8 SER-A-9 VAL-A-10 LYS-A-14 GLY-A-44 GLY-A-45 GLY-A-46 HIS-A-50 ASP-A-144 LEU-A-162 THR-A-163 ASP-A-164 VAL-A-165 GLY-A-167 ILE-A-168 TYR-A-169 SER-A-170 LYS-A-171 ASP-A-172 PRO-A-173 LYS-A-174 ILE-A-202 LYS-A-205	I--V-TD------KD----------	------------K------------	-----------PD-D--GG--G---	------VK---PK-I----------
5DYG	ADP	800	ASP-A-205 ILE-A-206 GLY-A-207 CYS-A-209 PRO-A-246 PRO-A-247 GLY-A-248 THR-A-249 GLY-A-250 LYS-A-251 THR-A-252 LEU-A-253 ILE-A-380 ILE-A-383 HIS-A-384 GLY-A-408 ALA-A-409 ALA-A-412	PGTGKTL------------------	PGTGKTL------------------	PGTGKTL------------------	--TGKTL------------------
6ON2	ATP	801	ASP-A-323 HIS-A-324 TYR-A-325 GLY-A-326 PRO-A-357 PRO-A-358 GLY-A-359 VAL-A-360 GLY-A-361 LYS-A-362 THR-A-363 SER-A-364 GLN-A-424 ASN-A-473 TYR-A-493 ILE-A-501 HIS-A-505 LYS-A-509 VAL-A-541 ARG-A-542 GLU-A-545	PGVGKTS-------R----------	PGVGK--------------------	PGVGKT--------R----------	-GVGKTS----Y--R----------
5ZUI	ADP	902	ILE-A-437 VAL-A-438 VAL-A-439 GLN-A-441 PRO-A-473 SER-A-474 GLY-A-475 THR-A-476 GLY-A-477 LYS-A-478 THR-A-479 LEU-A-480 LEU-A-636 ILE-A-644 ALA-A-686 ARG-A-687	SGTGKTL------------------	SG-GKT----------------V--	SGTGKTL------------------	SGTGKTL------------------
6GKH	ADP	1101	GLN-A-308 LEU-A-309 ARG-A-310 GLN-A-313 THR-A-332 GLY-A-333 SER-A-334 GLY-A-335 LYS-A-336 THR-A-337 ARG-A-338 GLU-A-377 ASP-A-797 LYS-A-799 ARG-A-822 ARG-A-824	TGSGKTR------------------	-GS---T------------------	TGSGKTR------------------	TGSGKTR------------------
5OS0	ADP	401	LEU-A-139 GLY-A-140 LYS-A-141 GLY-A-142 LYS-A-143 PHE-A-144 GLY-A-145 VAL-A-147 ALA-A-160 LYS-A-162 LEU-A-194 LEU-A-210 GLU-A-211 TYR-A-212 ALA-A-213 THR-A-217 GLU-A-260 ASN-A-261 LEU-A-263 ASP-A-274	---G--V--L----EN--------E	--------------------A----	---G--V--L----EN--------E	----E-----K--------------
6KLL	ADP	802	GLY-A-13 SER-A-14 GLY-A-15 LEU-A-16 LYS-A-18 SER-A-155 GLY-A-156 ASP-A-157 GLY-A-182 ARG-A-210 LYS-A-213 GLU-A-214 GLY-A-301 GLY-A-302 THR-A-303 MET-A-305 TYR-A-306 LYS-A-336	-D-G---E-------GGK-------	---D--S------------------	D-TGG-K---S--------------	----R-------------S------
2X7D	ADP	601	ARG-A-24 ARG-A-26 PRO-A-27 GLN-A-106 THR-A-107 GLY-A-108 THR-A-109 GLY-A-110 LYS-A-111 THR-A-112 PHE-A-113 GLU-A-118	TGTGKTF------------------	TGTGKTF------------------	TGTGKTF------------------	TGTGKTF------------------
6FAA	ADP	1001	LEU-A-297 GLU-A-321 THR-A-322 GLY-A-323 SER-A-324 GLY-A-325 LYS-A-326 THR-A-327 THR-A-328 GLN-A-329 ARG-A-362 THR-A-580 ASP-A-582 GLY-A-583 ARG-A-628	TGSGKT-------------------	-G-GKTT------------------	TGSGKT-------------------	TGSGKT-------------------
5K25	ADP	501	THR-C-319 ASP-C-323 CYS-C-324 PHE-C-325 GLY-C-345 HIS-C-346 THR-C-347 ARG-C-348 ILE-C-349 PRO-C-350 HIS-C-412 LEU-C-413 LEU-C-434 THR-C-436 GLU-C-438 ASP-C-439	-IP---L-D-----F-----D----	----E-------------------D	-----ED------------CFP---	------D------------------
3J8Y	ATP	501	ARG-K-14 ARG-K-16 PRO-K-17 GLN-K-86 THR-K-87 SER-K-88 SER-K-89 GLY-K-90 LYS-K-91 THR-K-92 HIS-K-93 ASN-K-198 HIS-K-200 SER-K-201 SER-K-202 ASP-K-231 ALA-K-233 GLY-K-234	TSSGKTH------------------	TSSGKTH------------------	TSSGKTH------------------	TSS----------------------
1S3S	ADP	804	ASP-E-205 VAL-E-206 GLY-E-207 CYS-E-209 PRO-E-246 PRO-E-247 GLY-E-248 THR-E-249 GLY-E-250 LYS-E-251 THR-E-252 LEU-E-253 ASP-E-304 ARG-C-359 ILE-E-380 ILE-E-383 HIS-E-384 GLY-E-408 ALA-E-409 ALA-E-412	PGTGKTL------------------	PGT--TL------------------	PGTGKTL------------------	--T--TL---R--------------
6RDV	ATP	1001	ARG-T-227 GLN-T-228 THR-T-229 GLY-T-230 LYS-T-231 THR-T-232 ALA-T-233 ASP-T-326 PHE-T-413 ARG-T-418 PRO-T-419 GLN-T-486 LYS-T-487 GLN-T-488	RQTGKTA-----F------------	---GKTA----------------K-	RQTGKTA-----F------------	RQT-KTA-----F------------
2IYZ	ADP	202	LEU-A-10 PRO-A-11 GLY-A-12 SER-A-13 GLY-A-14 LYS-A-15 SER-A-16 THR-A-17 ILE-A-18 ARG-A-110 THR-A-150 ARG-A-153 ASN-A-154 PRO-A-155 VAL-A-158	PGSGKST-------R----------	PGSGKSI-------R--------N-	-------------------------	PGSGKS--------R----------
6R0Y	ADP	602	MET-B-209 PRO-B-229 PHE-B-230 GLY-B-231 SER-B-232 GLY-B-233 LYS-B-234 THR-B-235 VAL-B-236 ARG-B-258 GLU-B-261 PHE-B-419 PRO-B-420 GLN-B-497 ASN-B-498 ALA-B-499 TYR-B-500	FGSGKTV------------------	---GKT------------------Y	-------------------------	FGSGKT-------------------
2DR3	ADP	3801	GLY-A-31 PRO-A-32 GLY-A-33 THR-A-34 GLY-A-35 LYS-A-36 THR-A-37 ILE-A-38 PHE-A-73 ARG-A-205 ILE-A-226 THR-A-227 ASP-A-228	PGTGKTI-----R---------ITD	PGTGKTI-----R---------ITD	PGTGKTI-----R-----------D	PGTGKTI-----R---------ITD
3LV8	ADP	213	LEU-A-11 GLU-A-12 GLY-A-13 ALA-A-14 GLY-A-15 LYS-A-16 SER-A-17 THR-A-18 ARG-A-147 ALA-A-187 GLN-A-189 SER-A-190 ILE-A-191 VAL-A-194	EGAGKST-------R----------	EGAGKST-------R----------	EGAGKST-------R----------	EGAGKST-------R-------I--
6GCN	ADP	701	ASP-A-156 VAL-A-157 ALA-A-158 GLY-A-159 ILE-A-160 GLU-A-196 PRO-A-197 GLY-A-198 VAL-A-199 GLY-A-200 LYS-A-201 THR-A-202 LEU-A-203 LEU-A-204 ILE-A-334 VAL-A-337 HIS-A-338 GLY-A-362 ALA-A-363 GLU-A-366	PGVGKTL------------------	---GKT--------A----------	PGVGKTL------------------	PGVGKTL------------------
1SVM	ATP	800	TRP-A-393 LEU-A-397 PRO-A-427 ILE-A-428 ASP-A-429 SER-A-430 GLY-A-431 LYS-A-432 THR-A-433 THR-A-434 ASP-A-474 ASN-A-529 ARG-A-548 PRO-A-549 LYS-A-550 LEU-A-553 LYS-A-554 LEU-A-557 LEU-A-564	IDSGKTT------------------	IDSGKT-------------L-----	IDSGKTT------------------	--SGKTT------------------
2JGV	ADP	1311	SER-B-222 GLY-B-224 ALA-B-225 GLY-B-227 ALA-B-228 ILE-B-241 ILE-B-244 VAL-B-246 PRO-B-249 VAL-B-250 GLY-B-251 SER-B-252 GLY-B-253 THR-B-256 ASN-B-278 GLY-B-281 ALA-B-285	---G--A--------TGSG------	----------------GA-------	-P----A--I------G-----I--	--------A-------P--------
1PK8	ATP	800	LYS-A-225 ILE-A-247 VAL-A-267 LYS-A-269 ALA-A-273 HIS-A-274 SER-A-275 GLY-A-276 MET-A-277 LYS-A-279 GLU-A-305 PRO-A-306 PHE-A-307 ILE-A-308 ASP-A-313 ARG-A-328 TRP-A-335 LYS-A-336 THR-A-337 ASN-A-338 GLU-A-373 LEU-A-375 ILE-A-385 GLU-A-386 VAL-A-388	-G-K--K--E---N---------FP	W----V----------------IE-	--SGM-K-E-----------E----	-----------F-WK----------
2ZKJ	ADP	501	ASN-A-258 ALA-A-259 ARG-A-261 ALA-A-262 ASP-A-293 GLY-A-297 VAL-A-298 LEU-A-306 TYR-A-311 SER-A-312 THR-A-313 ALA-A-314 ALA-A-328 GLY-A-329 PHE-A-330 GLY-A-331 TYR-A-332 GLY-A-333 LEU-A-334 PRO-A-335 LEU-A-350 THR-A-358	-AT-----------A-F--G--L--	-------------------T--AGF	-A-A----F---G-----GL-L---	-G--AT-----------------A-
5ZXD	ATP	601	HIS-A-16 LYS-A-18 LEU-A-20 PRO-A-39 ASN-A-40 GLY-A-41 LYS-A-42 GLY-A-43 LYS-A-44 THR-A-45 THR-A-46 ASP-A-178 GLU-A-179 VAL-A-206	NGKGKTT------------------	NGKGKTT------------------	NGKGKTT------------------	-G----------K------------
3K30	ADP	803	VAL-A-397 GLY-A-398 ALA-A-399 GLY-A-400 PRO-A-401 SER-A-402 GLY-A-403 ALA-A-420 GLU-A-421 ALA-A-422 GLY-A-423 GLY-A-427 GLY-A-428 ARG-A-429 SER-A-465 PRO-A-466 MET-A-467 ALA-A-483 THR-A-484 GLY-A-485 ALA-A-486 ARG-A-625 LEU-A-628 ILE-A-647 GLY-A-648 ASP-A-649 ALA-A-650 ALA-A-659	-----RG-------R--A--L-A-A	--------G--------GG---V--	---E-----------ATG--S-G--	------------R-----SP-----
3AUY	ADP	1006	LYS-A-14 SER-A-15 GLU-A-33 ASN-A-34 GLY-A-35 SER-A-36 GLY-A-37 LYS-A-38 SER-A-39 SER-A-40 ASP-A-59 THR-A-60 ILE-A-62 THR-A-63 LYS-A-64 GLU-A-947 LYS-A-994 ASN-A-997	NGSGKSS----------------TI	NGSGKSS-----------------I	NGSGKSS-T--------------TI	NGSGKSS-T----------------
2JJ2	ADP	1476	GLY-K-157 ALA-K-158 GLY-K-159 VAL-K-160 GLY-K-161 LYS-K-162 THR-K-163 VAL-K-164 TYR-K-345 PRO-K-346 VAL-J-371 SER-J-372 ARG-J-373 PHE-K-418 ALA-K-421 PHE-K-424 THR-K-425	AGVGKTV---------R--------	AGVGKTV--------SR--------	-------------------------	AGVGKTV---------R--------
6X2F	ADP	2000	PHE-A-597 PHE-A-599 GLU-A-600 THR-A-601 GLN-A-605 ASP-A-629 VAL-A-630 GLY-A-631 PHE-A-632 GLY-A-633 LYS-A-634 THR-A-635 PRO-A-780	VGFGKT-------------------	-G-------F-------------E-	VGFGKT-------------------	-----------F-------------
4EHY	ADP	401	GLY-A-48 SER-A-49 GLY-A-50 LYS-A-51 THR-A-52 SER-A-53 MET-A-56 GLU-A-100 LEU-A-103 TYR-A-187 ARG-A-206 PHE-A-208 LEU-A-235 GLY-A-236 GLN-A-240 PHE-A-241 VAL-A-244 ASP-A-260 THR-A-278 PRO-A-279 LYS-A-280 LEU-A-294 PHE-A-296	-GSGKTS------------------	---GKTS---------------R--	-GSGKTS-----------------F	-GSGKTS------------------
4WB7	ATP	501	LEU-A-104 GLY-A-105 THR-A-106 GLY-A-107 SER-A-108 PHE-A-109 GLY-A-110 VAL-A-112 ALA-A-125 LYS-A-127 VAL-A-159 MET-A-175 GLU-A-176 TYR-A-177 VAL-A-178 GLU-A-182 ASP-A-221 LYS-A-223 GLU-A-225 ASN-A-226 LEU-A-228 THR-A-238 ASP-A-239 PHE-A-382	---G--V--M--F----------YE	--------------------V----	---G--V--M--F-EN-T------E	-----SF--------N---------
6RLA	ADP	4401	LEU-A-1662 VAL-A-1663 GLY-A-1692 THR-A-1693 GLY-A-1694 LYS-A-1695 THR-A-1696 GLU-A-1697 ILE-A-1825 LEU-A-1866 ARG-A-1867 LYS-A-1870 ASP-A-2071 ASP-A-2072 ARG-A-2109	-GTGKTE------------------	G--G---------------------	-------------------------	-GTGKTE------------------
6PZI	ATP	1601	THR-G-404 SER-G-405 TRP-G-688 VAL-G-715 GLY-G-716 CYS-G-717 GLY-G-718 LYS-G-719 SER-G-720 SER-G-721 GLN-G-775	VGCGKSS------------------	VGCG--S-S----------------	-GCGKSS--W---------------	VGCGKSS--W---------------
4P32	ADP	401	TYR-A-13 ARG-A-16 VAL-A-18 PRO-A-37 ASN-A-38 GLY-A-39 ALA-A-40 GLY-A-41 LYS-A-42 THR-A-43 THR-A-44 GLN-A-85	NGAGKTT------------------	-GAGKT-------------------	NGAGKTT------------------	--AGKTT------------------
4WZA	ADP	1292	LYS-E-10 GLY-E-11 GLY-E-12 ILE-E-13 GLY-E-14 LYS-E-15 SER-E-16 THR-E-17 ASP-E-43 ASN-E-185 VAL-E-211 PRO-E-212 ARG-E-213 ASP-E-214 VAL-E-217 GLU-E-221 GLN-E-236 TYR-E-240	GGIGKST------------------	GG-G-ST------------------	GGIGKST------------------	-----T-------------------
2XAU	ADP	1750	LEU-A-93 GLU-A-117 THR-A-118 GLY-A-119 SER-A-120 GLY-A-121 LYS-A-122 THR-A-123 THR-A-124 GLN-A-125 SER-A-155 ARG-A-159 PHE-A-357 THR-A-381 THR-A-384 ASP-A-386 ARG-A-430	TGSGKT-------------------	TGSGKTT------------------	TGSGKTT---T--------------	TGSGK--------R-----------
4P33	ATP	402	TYR-A-13 ARG-A-16 VAL-A-18 PRO-A-37 ASN-A-38 GLY-A-39 ALA-A-40 GLY-A-41 LYS-A-42 THR-A-43 THR-A-44 GLN-A-85 GLN-A-163 HIS-A-195	NGAGKTT------------------	NGAGKTT------------------	NGAGKTT------------------	--AGKTT------------------
6RDU	ATP	1001	ARG-T-227 GLN-T-228 THR-T-229 GLY-T-230 LYS-T-231 THR-T-232 ALA-T-233 ASP-T-326 PHE-T-413 ARG-T-418 PRO-T-419 GLN-T-486 LYS-T-487 GLN-T-488	RQTGKTA-----F------------	---GKTA----------------K-	-------------------------	RQT-KTA-----F------------
6C0V	ATP	1301	ASP-A-164 TYR-A-401 ARG-A-404 ILE-A-409 ASN-A-428 SER-A-429 GLY-A-430 CYS-A-431 GLY-A-432 LYS-A-433 SER-A-434 THR-A-435 TYR-A-444 GLN-A-475 GLN-A-556 HIS-A-587 ARG-A-905 PHE-A-1157 THR-A-1174 GLN-A-1175 LEU-A-1176 SER-A-1177 GLY-A-1178 GLY-A-1179 GLN-A-1180	SGCGKST---G--------------	---GKST------------------	SGCGKST------------------	SGCGKST------------------
4NDQ	ATP	301	LYS-A-45 ILE-A-46 GLY-A-47 GLY-A-48 ARG-A-49 VAL-A-50 GLY-A-79 ALA-A-80 GLY-A-81 ARG-A-85 ALA-A-170 GLU-A-190 ASN-A-191 VAL-A-192 GLY-A-194 ILE-A-195 TYR-A-196 ALA-A-198 ASP-A-199 PRO-A-200 ASN-A-201 PRO-A-225 LEU-A-226 PRO-A-227	--IGG---L--------------GI	----------------E--------	-G------N---------------D	----------------------L--
5EXT	ADP	401	ARG-A-144 SER-A-145 LEU-A-146 VAL-A-147 ILE-A-153 GLU-A-175 SER-A-176 GLY-A-177 THR-A-178 GLY-A-179 LYS-A-180 GLU-A-181 VAL-A-182 ARG-A-320 LEU-A-327 GLU-A-330 ARG-A-334 VAL-A-362 ARG-A-363	SGTGKEV------------------	--TGKE-------------------	SGTGKEV------------------	SGTGKEV------------------
2W8R	ADP	702	ILE-A-201 THR-A-202 PRO-A-203 TRP-A-204 ASN-A-205 LYS-A-228 PRO-A-229 ALA-A-230 GLU-A-231 ALA-A-264 LYS-A-265 GLY-A-268 PHE-A-282 GLY-A-284 SER-A-285 THR-A-288 ILE-A-291 LEU-A-292	----KAGE------SG---------	T-------------GS---------	---------F----E-P------G-	------I-S-------------L--
3KJI	ADP	256	LYS-A-8 GLY-A-9 GLY-A-10 VAL-A-11 GLY-A-12 LYS-A-13 THR-A-14 THR-A-15 ASP-A-37 SER-A-40 ASN-A-191 LYS-A-192 ILE-A-215 PRO-A-216 TYR-A-217 ASN-A-218 PHE-A-221 ILE-A-222 SER-A-225	GGVGKTT------------------	-GVGKTT------------------	-GVGKTT------------------	---GKTT------------------
5K9T	ADP	901	MET-A-81 ARG-A-82 HIS-A-83 PHE-A-84 GLN-A-87 ARG-A-103 THR-A-104 GLY-A-105 GLU-A-106 GLY-A-107 LYS-A-108 THR-A-109 LEU-A-110 GLY-A-510 ASP-A-512 ARG-A-577	TGEGKT-------------------	-----TL------------------	TGEGKTL------------------	TGEGKTL------------------
3EQB	ATP	9001	LEU-A-74 GLY-A-75 ALA-A-76 GLY-A-77 ASN-A-78 GLY-A-80 VAL-A-81 VAL-A-82 ALA-A-95 LYS-A-97 VAL-A-127 MET-A-143 GLU-A-144 HIS-A-145 MET-A-146 SER-A-150 ASP-A-152 GLN-A-153 ASP-A-190 LYS-A-192 SER-A-194 ASN-A-195 LEU-A-197 ASP-A-208	-MH---L---------SSN------	----------------------D--	----V-K--M---DS--------HE	------------Q------------
3LRE	ADP	500	ARG-A-17 ARG-A-19 PRO-A-20 ALA-A-114 THR-A-115 GLY-A-116 ALA-A-117 GLY-A-118 LYS-A-119 THR-A-120 HIS-A-121	TGAGKTH------------------	TGAGKTH------------------	TGAGKTH------------------	TGAGKTH------------------
3LA6	ADP	1000	ILE-A-470 PRO-A-471 LEU-A-472 SER-A-473 GLN-A-476 LYS-A-477 ASP-A-480 LYS-A-492 GLN-A-493 SER-A-535 PRO-A-536 SER-A-537 ILE-A-538 GLY-A-539 MET-A-540 THR-A-541 PHE-A-542 TYR-A-569 ASN-A-696 SER-A-697	-SIGMTF----------------K-	PSIGMTFY----------D------	PSIGMTF------------------	-----TF---------K-D------
1X88	ADP	601	ARG-A-24 ARG-A-26 PRO-A-27 THR-A-76 GLN-A-106 THR-A-107 GLY-A-108 THR-A-109 GLY-A-110 LYS-A-111 THR-A-112 PHE-A-113 GLU-A-118	TGTGKTF------------------	TGTGKTF------------------	TGTGKTF------------------	TGTGKTF------------------
3RGL	ATP	401	ARG-A-58 ASP-A-61 ASN-A-69 ARG-A-70 LEU-A-71 TYR-A-74 GLN-A-76 GLU-A-135 VAL-A-136 THR-A-137 GLN-A-138 THR-A-158 TYR-A-159 GLY-A-160 ARG-A-163	-LR-----T--------Q-----VT	----------------------V--	----R------------V-YT----	L---------------------V--
3D8B	ADP	900	ASP-A-402 ILE-A-403 ALA-A-404 PRO-A-442 PRO-A-443 GLY-A-444 THR-A-445 GLY-A-446 LYS-A-447 THR-A-448 LEU-A-449 ILE-A-576 GLY-A-605 ALA-A-606 THR-A-609	PGTGKTL------------------	PGTGKTL------------------	PGTGKTL------------------	PGTGKTL------------------
3PUV	ADP	2502	TRP-B-13 VAL-B-18 PRO-B-37 SER-B-38 GLY-B-39 CYS-B-40 GLY-B-41 LYS-B-42 SER-B-43 THR-B-44 GLN-B-82 LEU-A-126 ARG-A-129 LYS-A-132 ALA-A-133 LEU-A-134 SER-A-135 GLN-A-138	SGCGKST------------------	S-CGKSTQ-----------------	SGCGKST------------------	-GCGKST------------------
5TKY	ATP	700	ASP-A-13 GLY-A-15 THR-A-16 THR-A-17 TYR-A-18 LYS-A-74 GLU-A-178 GLY-A-205 GLY-A-206 GLY-A-207 ALA-A-208 GLY-A-234 ASP-A-238 GLU-A-272 LYS-A-275 ARG-A-276 SER-A-279 GLY-A-342 GLY-A-343 SER-A-344 ARG-A-346 ILE-A-347 ASP-A-370	AG-G-S-------KT----------	-----G----D--------------	GG-----E------TY---------	-------E-----R--G----R---
6RDE	ATP	1001	ASP-T-226 ARG-T-227 GLN-T-228 THR-T-229 GLY-T-230 LYS-T-231 THR-T-232 ALA-T-233 GLU-T-384 PHE-T-413 ARG-T-418 PRO-T-419 GLN-T-486 LYS-T-487 GLN-T-488	RQTGKTA-----F------------	-QTGKT-------------------	RQTGKTA-----F------------	RQTGKTA------------------
3TIF	ADP	236	TYR-A-11 MET-A-13 ILE-A-18 ALA-A-20 PRO-A-39 SER-A-40 GLY-A-41 SER-A-42 GLY-A-43 LYS-A-44 SER-A-45 THR-A-46	SGSGKST------------------	SGSGKST------------------	SGSGKST------------------	SGSGKST------------------
2YNM	ADP	1300	LYS-A-37 GLY-A-38 GLY-A-39 ILE-A-40 GLY-A-41 LYS-A-42 SER-A-43 THR-A-44 ASN-A-209 ARG-A-210 PHE-A-232 ARG-A-233 ASN-A-234 VAL-A-235 ILE-A-238 ARG-A-239 ARG-A-242	GGIGKST------------------	GGIGKST------------------	GGIGKST------------------	GGIGKST------------------
3SI7	ATP	1	TRP-A-401 LEU-A-409 GLU-A-410 GLN-A-413 PHE-A-430 VAL-A-440 SER-A-459 THR-A-460 GLY-A-461 SER-A-462 GLY-A-463 LYS-A-464 THR-A-465 SER-A-466 GLN-A-493	TGSGKTS-----------F------	-GSGKTS------------------	TGSGKTS-----------F------	TGSGKTS-----------F------
3GLF	ADP	400	ALA-B-7 TRP-B-10 ARG-B-11 PRO-B-12 ASP-B-17 VAL-B-18 VAL-B-19 GLN-B-21 THR-B-46 ARG-B-47 GLY-B-48 VAL-B-49 GLY-B-50 LYS-B-51 THR-B-52 SER-B-53 LEU-B-178 GLN-B-186 LEU-B-214 ARG-B-215 LEU-B-218	RGVGKTS------------------	--VGKT-----L----------V--	RGVGKTS-------R----------	RG--KT--------R-------V--
3ZQ6	ADP	401	LYS-A-22 GLY-A-23 GLY-A-24 VAL-A-25 GLY-A-26 LYS-A-27 THR-A-28 THR-A-29 ASN-A-259 GLN-A-260 VAL-A-297 PRO-A-298 LEU-A-299 LEU-A-300 LYS-A-302 GLU-A-303 ALA-A-304 ILE-A-313	GGVGKTT------------------	---GKTT------------------	GGVGKTT------------------	GGVGKTT----------------L-
5EAW	ADP	1102	GLY-A-626 LEU-A-627 ASN-A-628 GLN-A-631 THR-A-653 GLY-A-654 LYS-A-655 THR-A-656 THR-A-657 LYS-A-689 TYR-A-828 ARG-A-829 GLY-A-973	--TGKT----------------LG-	---KT--------------------	--TGKTT------------------	--TGKTT-------R----------
4FEY	ADP	401	GLY-A-190 GLY-A-191 SER-A-192 THR-A-196 LYS-A-197 GLY-A-215 GLY-A-216 ASN-A-219 LEU-A-233 ILE-A-288 LEU-A-289 ASP-A-290 ASN-A-312 GLY-A-313 PRO-A-314 VAL-A-315 GLY-A-316 VAL-A-317 PHE-A-318 GLU-A-319 GLY-A-345 GLY-A-346 ASP-A-347	K--G----IL-------N----V-D	------------------GVF----	------N------N-PVG-------	LV---N--TKI-GV--S--D-P-N-
2P9S	ATP	501	GLY-A-13 THR-A-14 GLY-A-15 TYR-A-16 LYS-A-18 GLY-A-81 ASP-A-169 SER-A-170 GLY-A-171 ASP-A-172 GLY-A-173 VAL-A-174 GLY-A-197 ARG-A-198 LYS-A-225 LYS-A-228 GLU-A-229 GLY-A-323 GLY-A-324 SER-A-325 MET-A-327 PHE-A-328 ARG-A-374	-G-G-------K-----V-SD----	----Y-----G---S--------E-	S----TG---------R---K----	-----T--------DS---------
4QQX	ATP	1003	LEU-A-277 LYS-A-279 PRO-A-280 ASN-A-281 GLN-A-284 PRO-A-306 MET-A-307 GLY-A-308 GLU-A-309 GLY-A-310 LYS-A-311 THR-A-312 GLU-A-313 ARG-A-347 ASP-A-451 GLU-A-452	MGEGKT-------------------	-GEG-TE------------------	MGEGKT-------------------	---GKTE------------------
6RAI	ATP	701	ASP-A-126 TYR-A-362 VAL-A-375 ALA-A-394 THR-A-395 GLY-A-396 ALA-A-397 GLY-A-398 LYS-A-399 THR-A-400 SER-A-401 TYR-A-410 GLN-A-441 GLN-A-523 HIS-A-554	TGAGKTS------------------	--A-KTS------------------	TGAGKTS------------------	TGAGKTSQ-Y------------V--
5EAX	ADP	1102	GLY-A-626 LEU-A-627 ASN-A-628 GLN-A-631 THR-A-653 GLY-A-654 LYS-A-655 THR-A-656 THR-A-657 LYS-A-689 TYR-A-828 ARG-A-829 GLY-A-973	--TGKTT-------R----------	--T-KT-------------------	--TGKTT------------------	--TGKTT-------R----------
3UG7	ADP	401	LYS-A-34 GLY-A-35 GLY-A-36 VAL-A-37 GLY-A-38 LYS-A-39 THR-A-40 THR-A-41 MET-A-42 ASN-A-274 GLN-A-275 VAL-A-312 PRO-A-313 LEU-A-314 LEU-A-315 THR-A-317 GLU-A-318 ALA-A-319 ILE-A-328	GGVGKTT------------------	GGVG--T----------------L-	GGVGKTT------------------	----KTM------------L--V--
6R0W	ADP	602	MET-C-209 PRO-C-229 PHE-C-230 GLY-C-231 SER-C-232 GLY-C-233 LYS-C-234 THR-C-235 VAL-C-236 ARG-C-258 GLU-C-261 PHE-C-419 PRO-C-420 GLN-C-497 ASN-C-498 ALA-C-499 TYR-C-500	FGSGKTV------------------	F--GKT-------------------	-------------------------	-GSGKT---A------------F--
2IO9	ADP	3001	ASP-A-318 TYR-A-329 GLU-A-330 ASN-A-332 LYS-A-498 LEU-A-515 ALA-A-531 LYS-A-533 GLY-A-537 ARG-A-538 CYS-A-539 GLY-A-540 SER-A-541 ILE-A-543 LEU-A-545 GLN-A-568 GLN-A-569 LEU-A-570 TRP-A-571 CYS-A-572 LEU-A-573 GLN-A-582 LEU-A-603 VAL-A-604 ILE-A-605	-----A--G------I-GC---E--	--------L----------------	---E-----I-----GR-S-----V	------V--------------KI--
5FHD	ADP	501	ASP-A-3 MET-A-4 ILE-A-5 MET-A-10 LYS-A-29 ALA-A-30 GLY-A-31 SER-A-32 GLY-A-33 LYS-A-34 THR-A-35 THR-A-36 PHE-A-187 ARG-A-188 GLY-A-365 THR-A-367 ARG-A-392	AGSGKTT------------------	---GKTT------------------	AGSGKTT------------------	AGSGKTT------------------
4XD7	ADP	600	GLY-F-159 ALA-F-160 GLY-F-161 VAL-F-162 GLY-F-163 LYS-F-164 THR-F-165 VAL-F-166 ARG-F-191 TYR-F-341 VAL-B-363 GLN-F-412 PHE-F-414 PHE-F-420	AGVGKTV------------------	-G-GKTVR-----------------	-------------------------	A---KT-------------------
5ZO7	ADP	600	ARG-A-24 ARG-A-26 PRO-A-27 GLN-A-106 THR-A-107 GLY-A-108 THR-A-109 GLY-A-110 LYS-A-111 THR-A-112 PHE-A-113 GLU-A-118	TGTGKTF------------------	TGTGKTF------------------	TGTGKTF------------------	TGTGKTF------------------
1O95	ADP	1731	VAL-A-395 GLY-A-396 ALA-A-397 GLY-A-398 PRO-A-399 SER-A-400 THR-A-418 ASP-A-419 THR-A-420 ALA-A-421 GLY-A-425 GLY-A-426 HIS-A-427 PRO-A-469 MET-A-470 ALA-A-486 THR-A-487 GLY-A-488 ALA-A-489 LEU-A-650 GLY-A-673 ASP-A-674 ALA-A-684	-G------------SP-G-----DT	--GGPS-------------------	---------G------AGG-----D	---D--A-----------A------
3J0J	ADP	600	PRO-A-229 PHE-A-230 GLY-A-231 SER-A-232 GLY-A-233 LYS-A-234 THR-A-235 VAL-A-236 PHE-A-419 ALA-A-499	FGSGKTV------------------	FGSGKTV------------------	FGSGKTV------------------	FGSGKTV------------------
3L1C	ADP	998	ARG-A-354 ARG-A-356 PRO-A-357 GLN-A-435 SER-A-436 GLY-A-437 SER-A-438 GLY-A-439 LYS-A-440 THR-A-441 TYR-A-442	SGSGKTY------------------	SGSGKTY------------------	SGSGKTY------------------	SGSGKTY------------------
2IYV	ADP	201	LEU-A-10 PRO-A-11 GLY-A-12 SER-A-13 GLY-A-14 LYS-A-15 SER-A-16 THR-A-17 ARG-A-109 ARG-A-110 THR-A-150 ARG-A-153 ASN-A-154 PRO-A-155 VAL-A-158	PGSGKST-------R----------	PGSGKS--------R----------	PGSGKST-------R----------	PGSGKST-------R----------
1I7L	ATP	800	ILE-A-248 VAL-A-268 LYS-A-270 SER-A-276 GLY-A-277 LYS-A-280 GLU-A-306 PRO-A-307 PHE-A-308 ILE-A-309 ASP-A-314 ARG-A-329 TRP-A-336 LYS-A-337 THR-A-338 ASN-A-339 LYS-A-374 VAL-A-376 PHE-A-386 GLU-A-387	--SG--K-E---N-----F------	--------P----------F-----	-----------N-----EPFI----	--------------K----------
2CJA	ATP	1505	HIS-A-250 TYR-A-303 ALA-A-304 ARG-A-336 GLU-A-338 GLU-A-346 ARG-A-347 VAL-A-348 PHE-A-351 ARG-A-353 GLU-A-432 PHE-A-433 GLN-A-434 ASN-A-435 GLY-A-463 VAL-A-464 GLY-A-465 GLU-A-467 ARG-A-468	-Q-------------VGR-----AY	-----------Y------ER-----	--Y---------R-----VG-----	---------Y----RV---F-----
3K3B	ADP	370	ARG-A-24 CYS-A-25 ARG-A-26 PRO-A-27 ALA-A-74 GLN-A-106 THR-A-107 GLY-A-108 THR-A-109 GLY-A-110 LYS-A-111 THR-A-112 PHE-A-113 GLU-A-118	TGTGKTF------------------	-GTGKTF------------------	TGTGKTF------------------	TGTGKTF------------------
3UB5	ATP	376	GLY-A-13 SER-A-14 GLY-A-15 MET-A-16 LYS-A-18 GLY-A-74 GLY-A-156 ASP-A-157 GLY-A-158 GLY-A-182 ARG-A-183 ARG-A-210 LYS-A-213 GLU-A-214 GLY-A-301 GLY-A-302 THR-A-303 MET-A-305 TYR-A-306 LYS-A-336	--TGG---------R-------E--	----K---G---------G----G-	--M------R-K---GDGTG-----	--------S--Y-------------
6Q45	ATP	600	ASP-C-170 ARG-C-171 GLN-C-172 THR-C-173 GLY-C-174 LYS-C-175 THR-C-176 ALA-C-177 GLU-C-320 LYS-F-343 PHE-C-349 ARG-C-354 PRO-C-355 TYR-F-355 ARG-F-359 GLN-C-422 PRO-C-423 GLN-C-424	RQTGKTA-----F------------	--TGKT------F------------	-------------------------	---GK----------------R---
5E4F	ADP	702	PRO-A-205 THR-A-206 GLY-A-207 SER-A-208 GLY-A-209 LYS-A-210 SER-A-211 THR-A-212 LYS-A-213 GLY-A-237 PHE-A-238 TYR-A-241 THR-A-419 ARG-A-467 GLY-A-468	TGSGKST-------R----------	-GSGK--------------------	TGSGKST-------R----------	TGSGK---------R----------
5YWD	ADP	2501	SER-B-408 TRP-B-688 THR-B-695 GLN-B-714 VAL-B-715 GLY-B-716 CYS-B-717 GLY-B-718 LYS-B-719 SER-B-720 SER-B-721 GLN-B-775 GLU-B-1480 ASN-B-1481 SER-B-1483 GLN-B-1486	VGCGKSS------------------	VGC-KSS------------------	VGCGKSS------------------	----KSS------------------
6VOJ	ATP	600	ASP-A-171 ARG-A-172 GLN-A-173 THR-A-174 GLY-A-175 LYS-A-176 THR-A-177 ALA-A-178 PHE-A-350 ARG-A-355 PRO-A-356 GLN-A-423 PRO-A-424 GLN-A-425	RQTGKTA-----F------------	-QTGKT-------------------	-------------------------	RQTGKTA-----F------------
3L9H	ADP	501	ARG-A-24 ARG-A-26 PRO-A-27 GLN-A-106 THR-A-107 GLY-A-108 THR-A-109 GLY-A-110 LYS-A-111 THR-A-112 PHE-A-113 GLU-A-118	TGTGKTF------------------	TGTGKTF------------------	TGTGKTF------------------	TGTGKTF------------------
2X7E	ADP	600	ARG-A-24 ARG-A-26 PRO-A-27 GLN-A-106 THR-A-107 GLY-A-108 THR-A-109 GLY-A-110 LYS-A-111 THR-A-112 PHE-A-113 GLU-A-118	TGTGKTF------------------	TGTGKTF------------------	TGTGKTF------------------	TGTGKTF-----R------------
5M7N	ATP	502	GLU-A-141 LEU-A-142 VAL-A-143 MET-A-149 PRO-A-171 SER-A-172 GLY-A-173 ALA-A-174 GLY-A-175 LYS-A-176 GLU-A-177 LEU-A-178 TYR-A-235 ARG-A-312 LEU-A-319 PHE-A-322 PHE-A-323 LEU-A-355 ARG-A-356 ARG-A-359	SGAGKEL------------------	--AGKE-------------------	SGAGKEL------------------	SGAGKEL------------------
6PEK	ADP	701	ALA-A-345 PRO-A-384 GLY-A-385 ASN-A-386 GLY-A-387 LYS-A-388 THR-A-389 MET-A-390 ASP-A-441 LEU-A-517 GLY-A-546 SER-A-547 THR-A-550	PGNGKTM------------------	P--GK-M------------------	PGNGKTM------------------	-----TM------------------
6O8E	ADP	601	TYR-A-11 GLU-A-12 PRO-A-13 GLN-A-14 GLN-A-17 ALA-A-40 THR-A-41 GLY-A-42 THR-A-43 GLY-A-44 LYS-A-45 THR-A-46 PHE-A-47 PRO-A-414 ASP-A-510 ARG-A-543	TGTGKT-------R-----------	-G----F------------------	TGTGKT-------R-----------	TGTGK--------------------
1H8E	ADP	600	GLY-E-157 ALA-E-158 GLY-E-159 VAL-E-160 GLY-E-161 LYS-E-162 THR-E-163 VAL-E-164 TYR-E-345 ARG-A-373 VAL-A-374 PHE-E-418 ALA-E-421 PHE-E-424 THR-E-425	AGVGKTV--------V---------	-GVGKT-------------------	AGVGKTV------------------	AGVGKTV--------V---------
5LD1	ATP	1002	ALA-A-64 MET-A-65 ASP-A-66 ALA-A-67 GLY-A-68 GLY-A-69 LYS-A-70 ASP-A-71 ASN-A-121 ARG-A-122 ARG-A-182 TRP-A-190 LYS-A-191	DAGGKD-------------------	---AGG-------------------	DAGGKD-------------------	A---R-K--W-D-KD-----NR---
7JK3	ATP	1001	VAL-A-561 VAL-A-563 VAL-A-564 PRO-A-565 LEU-A-568 PRO-A-569 ARG-A-571 PRO-A-600 GLY-A-601 THR-A-602 GLY-A-603 LYS-A-604 THR-A-605 ALA-A-606 GLU-A-685 ASN-A-718 TYR-A-745 ILE-A-753 ARG-A-757 ALA-A-783 ARG-A-784 LEU-A-787	PGTGKTA-------R----------	P-TGKTA---------------L--	-GTGKTA----Y--R----------	--TGKT-----Y----------L--
6Q93	ADP	301	LYS-H-11 GLY-H-12 GLY-H-13 ILE-H-14 GLY-H-15 LYS-H-16 SER-H-17 THR-H-18 LYS-H-42 MET-G-157 ASN-H-186 VAL-H-212 PRO-H-213 ARG-H-214 ASP-H-215 VAL-H-218 GLN-H-219 GLU-H-222 GLN-H-237 TYR-H-241	GGIGKST------------------	GGIGKS-----------------D-	GGIGKST------------------	---GKS-------------------
3A8W	ATP	601	ILE-A-251 GLY-A-252 ARG-A-253 GLY-A-254 SER-A-255 TYR-A-256 ALA-A-257 VAL-A-259 ALA-A-272 LYS-A-274 TRP-A-289 VAL-A-307 ILE-A-323 GLU-A-324 TYR-A-325 VAL-A-326 LEU-A-376 THR-A-386 ASP-A-387 PHE-A-543	---GR------------T-----YE	---GSY--------------V----	--------V--------T---F--E	----------------K------S-
2GM1	ADP	372	ARG-A-24 ARG-A-26 PRO-A-27 GLN-A-106 THR-A-107 GLY-A-108 THR-A-109 GLY-A-110 LYS-A-111 THR-A-112 PHE-A-113 GLU-A-118	TGTGKTF------------------	TGTGKTF------------------	TGTGKTF------------------	TGTGKTF------------------
2AD5	ADP	601	SER-A-15 LEU-A-16 GLY-A-17 LYS-A-18 GLY-A-19 ILE-A-20 ASP-A-72 GLU-A-140 ARG-A-211 LEU-A-238 LYS-A-239 ASP-A-240 VAL-A-241 ILE-A-244 ILE-A-247 LYS-A-306	-SLGKGI------------------	-SL-KG-------------------	-SLGKGI------------------	S-L----------------------
5MPA	ATP	502	ASP-H-210 VAL-H-211 GLY-H-212 PRO-H-252 GLY-H-253 THR-H-254 GLY-H-255 LYS-H-256 THR-H-257 LEU-H-258 ARG-H-261 GLU-H-310 ASN-H-356 ILE-H-388 HIS-H-392 GLY-H-416 ALA-H-417 ARG-H-420	PGTGKTL------------------	-GTGKT----------------G--	-------------------------	PGTGKTL------------------
6H6W	ATP	301	LYS-A-45 ILE-A-46 GLY-A-47 GLY-A-48 ARG-A-49 VAL-A-50 GLY-A-79 ALA-A-80 GLY-A-81 ARG-A-85 ALA-A-170 ASP-A-171 GLU-A-190 ASN-A-191 VAL-A-192 GLY-A-194 ILE-A-195 TYR-A-196 ALA-A-198 ASP-A-199 PRO-A-200 ASN-A-201 PRO-A-225 LEU-A-226 PRO-A-227	--IGG---L--------------GI	G------------A---L-------	-G------D----A---------I-	-------D------EN---------
4B0S	ATP	1501	VAL-A-4 MET-A-5 GLY-A-6 ILE-A-7 GLU-A-8 ARG-A-90 TYR-A-92 ASP-A-94 GLU-A-99 SER-A-101 THR-A-102 PRO-A-103 GLU-A-104 HIS-A-155 ASN-A-157 TYR-A-158 LEU-A-159 ARG-A-227 GLU-A-229 PRO-A-230 HIS-A-231 ALA-A-232 ARG-A-239 HIS-A-241 ARG-A-433 TRP-A-453 PRO-A-474	--------Y------T-GIE----H	-------------M-----------	-------------YN--ST---W--	-------------YN--ST------
1WBB	ADP	1801	VAL-A-588 LEU-A-592 GLU-A-594 PRO-A-595 PHE-A-596 ILE-A-597 ASN-A-599 PRO-A-615 ASN-A-616 MET-A-617 GLY-A-618 GLY-A-619 LYS-A-620 SER-A-621 THR-A-622 HIS-A-760	NMGGKST--V---------------	-MGG--T----------------F-	NMGGKST------------------	PG-GKST--V--H-M----E--IF-
5JZV	ADP	201	THR-A-11 PRO-A-12 GLY-A-13 VAL-A-14 GLY-A-15 LYS-A-16 THR-A-17 THR-A-18 ARG-A-105 ARG-A-109 SER-A-146 ASN-A-147 LYS-A-148 PRO-A-149 LEU-A-152	PGVGKTT------------------	PGVGKTT------------------	PGVGKTT------------------	PGVGKTT------------------
5UYZ	ADP	601	SER-A-51 LEU-A-52 GLY-A-53 PRO-A-54 ASP-A-73 GLY-A-74 ASP-A-104 GLY-A-105 THR-A-106 THR-A-107 GLY-A-108 THR-A-168 GLY-A-421 GLY-A-422 GLY-A-423 LEU-A-462 ILE-A-491 ASP-A-492 CYS-A-493 LEU-A-494 MET-A-501 VAL-A-506 GLU-A-508 LYS-A-513 GLN-A-516	--L-DI----V-----GLS------	T------------------------	-G-G----V--------G-------	--------------E----------
5T4P	ATP	601	ASP-A-170 ARG-A-171 GLN-A-172 THR-A-173 GLY-A-174 LYS-A-175 THR-A-176 ALA-A-177 GLU-A-331 PHE-A-360 GLY-A-363 ILE-A-364 ARG-A-365 PRO-A-366 ALA-A-367 GLN-A-433 LYS-A-434 GLN-A-435	---AT----------AFGIR-----	-------------D---I-------	--TGKT-------------------	---------------IR-A-----K
4JZK	ADP	301	ALA-A-8 PRO-A-9 GLY-A-10 ALA-A-11 GLY-A-12 LYS-A-13 GLY-A-14 THR-A-15 ARG-A-119 GLY-A-122 ARG-A-123 VAL-A-132 TYR-A-133 HIS-A-134 PHE-A-137 ASN-A-138 GLY-A-198 LYS-A-200 PRO-A-201 VAL-A-202 VAL-A-205	PGAGKGT---------R--------	PGAGKGT------------------	PGAGKGT------------------	PGAGKGT-----K-R-RH-F--VN-
4F7W	ADP	1401	ASN-A-1043 ASP-A-1045 LEU-A-1046 TYR-A-1055 SER-A-1096 VAL-A-1097 ALA-A-1098 VAL-A-1099 GLY-A-1100 LYS-A-1101 SER-A-1102 THR-A-1103 GLU-A-1199 TRP-A-1239 ARG-A-1243 LYS-A-1303 HIS-A-1307	VAVGKST--------R---------	VAVGKST------------------	VAVGKST------------------	--VGKST------------------
3RRM	ADP	1	PHE-A-112 LYS-A-114 PRO-A-115 SER-A-116 GLN-A-119 GLN-A-139 SER-A-140 GLY-A-141 THR-A-142 GLY-A-143 LYS-A-144 THR-A-145 ALA-A-146 ARG-A-377 ASP-A-395 ARG-A-429 PHE-A-430	SGTGKTA------------------	SG----A------------------	SGTGKTA------------------	SG--K--------------------
3M0E	ATP	400	GLU-A-138 TYR-A-139 VAL-A-140 PHE-A-141 GLU-A-168 SER-A-169 GLY-A-170 VAL-A-171 GLY-A-172 LYS-A-173 GLU-A-174 VAL-A-175 ASN-A-280 LEU-A-320 HIS-A-323 PHE-A-324 VAL-A-356 ARG-A-357 LYS-A-360	SGVGKEV-------R---------E	SGVGKEV-------R---------E	SGVGKEV-------R---------E	SGVGKEV-----------------E
6UXW	ADP	1802	THR-A-766 LEU-A-767 LYS-A-768 TYR-A-770 ASP-A-792 MET-A-794 GLY-A-795 LEU-A-796 GLY-A-797 LYS-A-798 THR-A-799 ILE-A-800 TRP-A-838 ASN-A-1171 GLN-A-1173 ARG-A-1199 ILE-A-1200	MGLGKT--------R--------T-	MG-GK------------------T-	-------------------------	-G--K---T------I---------
6C90	ADP	1101	PHE-A-138 ILE-A-139 LEU-A-140 ASP-A-141 GLN-A-144 HIS-A-162 THR-A-163 SER-A-164 ALA-A-165 GLY-A-166 LYS-A-167 THR-A-168 VAL-A-169 ASN-A-490 ARG-A-527	-SAGKTV----------------F-	------V----------------I-	TSAGKTV------------------	--A-KTV------------------
5UJ7	ATP	900	VAL-A-500 PRO-A-501 GLU-A-502 LEU-A-504 PRO-A-505 CYS-A-506 ARG-A-507 VAL-A-535 PRO-A-536 GLY-A-537 THR-A-538 GLY-A-539 LYS-A-540 THR-A-541 ALA-A-542 ASP-A-620 GLU-A-621 ILE-A-652 ASN-A-654 TYR-A-681 ILE-A-689 ALA-A-719 ARG-A-720 LEU-A-723	PGTGKTA-----------V------	PGTG---------------------	-GTGKTA----Y------V-L----	PGTGKTA-------R-----L----
4UQO	ADP	1350	GLU-A-139 PHE-A-140 GLY-A-141 SER-A-142 GLY-A-143 LYS-A-144 THR-A-145 GLN-A-146 ARG-A-181 GLU-A-184 GLN-A-284 LYS-A-317 ARG-A-323 ILE-A-342 THR-A-343	FGSGKTQ------------------	FG-GKT----------------IT-	FGSGKTQ------------------	FGSGKT------R---------IT-
6XBX	ATP	301	LEU-A-19 GLY-A-20 LYS-A-21 VAL-A-27 ALA-A-40 VAL-A-73 PHE-A-89 ASP-A-90 LEU-A-91 VAL-A-92 GLU-A-96 ASN-A-135 LYS-A-137 GLU-A-139 ASN-A-140 LEU-A-142 ALA-A-155 ASP-A-156	-------------KGL-------FD	----------------------D--	----K----F----EN-A------D	--------DFK-----------V--
7JL1	ADP	2001	PHE-A-241 LYS-A-242 PRO-A-243 ARG-A-244 GLN-A-247 THR-A-266 GLY-A-267 CYS-A-268 GLY-A-269 LYS-A-270 THR-A-271 PHE-A-272 ASP-A-705 ARG-A-732	TGCGKT-------------------	-G---TF-F--------------R-	--CGKTF------------------	TGCGKTF------------------
4N1A	ATP	1402	ASN-A-1073 VAL-A-1074 ASP-A-1117 THR-A-1118 GLU-A-1119 CYS-A-1120 GLY-A-1121 LYS-A-1122 SER-A-1123 ASN-A-1124 GLN-A-1293 GLY-A-1294 GLN-A-1309 THR-A-1310 ALA-A-1311 TYR-A-1312	TECGKSN------------------	------------------N----Q-	TECGKSN------------------	TECGKSN------------------
5FHF	ADP	501	ASP-A-3 MET-A-4 ILE-A-5 MET-A-10 LYS-A-29 ALA-A-30 GLY-A-31 SER-A-32 GLY-A-33 LYS-A-34 THR-A-35 THR-A-36 PHE-A-187 ARG-A-188 GLY-A-365	AGSGKTT-----------------D	AGSGKTT-----------------D	AGSGKTT-----------------D	AGSGKTT-----------------D
4NE2	ADP	401	ASN-A-43 ASP-A-45 LEU-A-46 TYR-A-55 SER-A-96 VAL-A-97 ALA-A-98 VAL-A-99 GLY-A-100 LYS-A-101 SER-A-102 THR-A-103 GLU-A-199 ASN-A-242 ARG-A-243 LYS-A-303 HIS-A-307	VAVGKST--------R---------	VAVGKST--N-----R---------	VAVGKST------------------	-AVGKST------------------
1HT1	ADP	2450	HIS-G-16 ILE-G-17 ILE-G-18 GLN-G-20 PRO-G-58 THR-G-59 GLY-G-60 VAL-G-61 GLY-G-62 LYS-G-63 THR-G-64 GLU-G-65 GLU-I-321 LEU-G-335 ILE-G-343 ALA-G-392 ARG-G-393 HIS-G-396	TGV-KTE----L--------H----	T--G-TE-------A----------	TGVGKTE----L--------H----	TGVGKTE-------R----------
2ZS9	ADP	315	SER-A-98 VAL-A-99 ALA-A-100 VAL-A-101 GLY-A-102 LYS-A-103 SER-A-104 HIS-A-179 GLU-A-201 ARG-A-238 MET-A-242 ALA-A-246 PHE-A-247 PHE-A-254	VAVGKS-------------------	---AVG----------------R--	VAVGKS-------------------	VAVGKS-------------------
3DGE	ADP	500	ASN-A-376 ASN-A-380 GLY-A-381 LYS-A-383 TYR-A-384 ASP-A-411 GLY-A-415 ILE-A-416 ILE-A-424 TYR-A-429 ARG-A-430 VAL-A-431 GLY-A-441 THR-A-442 GLY-A-443 LEU-A-444 GLY-A-445 LEU-A-446 SER-A-470 PHE-A-472	-----V-------F-SG---D-K--	-----L-------------------	-----------F-----G-----Y-	TGLG--NKSF---YRV--II--L--
6DUE	ADP	801	ILE-A-128 TYR-A-129 ASN-A-140 PRO-A-141 PHE-A-142 ARG-A-143 ASP-A-144 GLU-A-194 SER-A-195 GLY-A-196 ALA-A-197 GLY-A-198 LYS-A-199 THR-A-200 GLU-A-201 GLN-A-205 ASN-A-244 ASN-A-246	SGAGKTE------------------	SGA----------------------	SGAGKTE------------------	SGAGKTE------------------
1IN5	ADP	600	GLN-A-17 LEU-A-19 ARG-A-20 PRO-A-21 PHE-A-27 ILE-A-28 PRO-A-59 PRO-A-60 GLY-A-61 LEU-A-62 GLY-A-63 LYS-A-64 THR-A-65 THR-A-66 TYR-A-180 ILE-A-188 PRO-A-216 ARG-A-217 ILE-A-220	PGLGKTT------------------	PG-GKTT------------------	PGLGKTT------------------	---GKTT----Y-------------
1E9F	ADP	302	VAL-A-14 ASP-A-15 GLY-A-16 ALA-A-17 GLY-A-18 LYS-A-19 SER-A-20 THR-A-21 ARG-A-143 ALA-A-180 LYS-A-182 SER-A-183 ILE-A-184	DGAGKS--------R----------	DGAGKST-------R----------	-------------------------	---GKST-------R----------
5VC7	ATP	801	ASP-A-191 ILE-A-192 GLY-A-193 LEU-A-195 PRO-A-233 GLY-A-234 THR-A-235 GLY-A-236 LYS-A-237 THR-A-238 LEU-A-239 ILE-A-240 ILE-A-366 HIS-A-370 GLY-A-399 ALA-A-400 ALA-A-403	PGTGKTL------------------	--TG-T-------------------	PGTGKTL------------------	PGTGKTL-----G--A--A---I-H
2PAA	ATP	500	GLY-A-212 GLY-A-213 ALA-A-214 LYS-A-215 ASP-A-218 LYS-A-219 GLY-A-237 GLY-A-238 TYR-A-241 LEU-A-256 PHE-A-291 GLY-A-312 LEU-A-313 ASP-A-314 ASN-A-336 GLY-A-337 PRO-A-338 ILE-A-339 GLY-A-340 VAL-A-341 PHE-A-342 GLU-A-343 GLY-A-373 ASP-A-374 THR-A-375	--K----------G---GL-G---F	-----------F-DGI-------K-	----GDT------KA--G-------	--A---L--F-KG-GILDVFPD---
1R0Z	ATP	675	TRP-A-401 LEU-A-409 GLU-A-410 GLU-A-425 VAL-A-428 PHE-A-430 THR-A-460 GLY-A-461 SER-A-462 GLY-A-463 LYS-A-464 THR-A-465 SER-A-466 GLN-A-493	TGSGKTS------------------	TG-GK-S------------------	TGSGKTS-------------V----	TGSGKTS-------------V----
1II6	ADP	2601	ARG-A-24 ARG-A-26 PRO-A-27 GLN-A-106 THR-A-107 GLY-A-108 THR-A-109 GLY-A-110 LYS-A-111 THR-A-112 PHE-A-113 GLU-A-118	TGTGKTF------------------	TGTGKTF------------------	TGTGKTF------------------	TGTGKTF------------------
5IK2	ADP	600	ASP-K-170 ARG-K-171 GLN-K-172 THR-K-173 GLY-K-174 LYS-K-175 THR-K-176 THR-K-177 SER-N-344 ARG-N-345 PHE-K-349 ARG-K-354 PRO-K-355 TYR-N-357 GLN-K-422 ASP-K-423 GLU-K-424	RQTGKTT--------R---------	--T--T-------------------	-------------------------	RQTGKTT------------------
5WDE	ADP	901	ARG-A-451 ARG-A-453 PRO-A-454 THR-A-456 GLN-A-529 THR-A-530 GLY-A-531 ALA-A-532 GLY-A-533 LYS-A-534 THR-A-535 TYR-A-536	TGAGKTY------------------	TGAGKTY------------------	TGAGKTY------------------	TGAGKTY------------------
2C96	ATP	962	LEU-A-8 LEU-A-9 PHE-A-15 GLU-A-37 ARG-A-38 GLY-A-39 THR-A-40 GLY-A-41 LYS-A-42 GLU-A-43 LEU-A-44 ASP-A-107 ARG-A-182 MET-A-189 PHE-A-193 ILE-A-226 ARG-A-227	RGTGKEL-------R----------	-GTGKEL-------R----------	RGTGKEL-------R----------	RGTGKEL-----RIR-----FML--
2CEA	ADP	1604	ASP-A-162 VAL-A-163 GLY-A-164 PRO-A-202 PRO-A-203 GLY-A-204 THR-A-205 GLY-A-206 LYS-A-207 THR-A-208 LEU-A-209 ILE-A-339 ILE-A-342 HIS-A-343 GLY-A-367 ALA-A-368 GLU-A-371	PGTGKTL------------------	PGTGKT-------------------	PGTGKTL------------------	PGTGKTL------------------
4NDR	ATP	301	LYS-A-45 ILE-A-46 GLY-A-47 GLY-A-48 ARG-A-49 VAL-A-50 GLY-A-79 ALA-A-80 GLY-A-81 ARG-A-85 ALA-A-170 ASP-A-171 GLU-A-190 ASN-A-191 VAL-A-192 GLY-A-194 ILE-A-195 TYR-A-196 ALA-A-198 ASP-A-199 PRO-A-200 ASN-A-201 PRO-A-225 LEU-A-226 PRO-A-227	--IGG---L--------------GI	G------------A---L-------	---GGRV------------------	------V------------------
5JCH	ADP	1002	THR-A-300 LEU-A-301 ARG-A-302 GLN-A-305 PRO-A-323 THR-A-324 GLY-A-325 SER-A-326 GLY-A-327 LYS-A-328 THR-A-329 ARG-A-330 GLU-A-369 ASP-A-771	TGSGKTR------------------	----------------------L--	TGSGKTR------------------	TGSGKTR------------------
6BBM	ADP	500	ARG-A-232 SER-A-234 MET-A-235 GLY-A-236 LYS-A-237 THR-A-238 THR-A-239 ARG-A-271 GLN-A-281 GLY-A-455	-SMGKTT------------------	-S-G--T------------------	-SMGKTT------------------	---GKT-------------------
5MWL	ATP	501	HIS-A-14 GLY-A-15 GLU-A-16 GLY-A-17 ASN-A-18 LYS-A-19 SER-A-20 VAL-A-22 VAL-A-31 ARG-A-33 LEU-A-115 PRO-A-116 ASN-A-117 LEU-A-118 THR-A-119 GLU-A-136 LYS-A-138 ARG-A-209 ASP-A-400 MET-A-404 LEU-A-436 ASP-A-437 ASP-A-439	---G--V--L----------M--NP	------S--------L--------V	NGE---R--L------D----R--P	------L-TL--------------N
4OZQ	ADP	801	ARG-A-399 ARG-A-401 PRO-A-402 SER-A-444 GLN-A-483 THR-A-484 GLY-A-485 SER-A-486 GLY-A-487 LYS-A-488 SER-A-489 TYR-A-490 LEU-A-495	TGSGKSY------------------	TGSGKSY------------------	TGSGKSY------------------	TGSGKSY-----R------------
2WTU	ADP	1801	VAL-A-588 LEU-A-592 PRO-A-595 PHE-A-596 ILE-A-597 ASN-A-599 PRO-A-615 ASN-A-616 MET-A-617 GLY-A-618 GLY-A-619 LYS-A-620 SER-A-621 THR-A-622 SER-B-668 HIS-A-760	NMGGKST--V---------------	--GGK-T----------------F-	NMGGKST--V---------------	NMGGKST------------------
1MJH	ATP	2001	PRO-A-11 THR-A-12 ASP-A-13 SER-A-15 THR-A-17 ALA-A-18 LEU-A-39 HIS-A-40 VAL-A-41 PRO-A-108 ILE-A-112 MET-A-126 GLY-A-127 SER-A-128 HIS-A-129 GLY-A-130 LYS-A-131 THR-A-132 ASN-A-133 GLY-A-140 SER-A-141 VAL-A-142 THR-A-143	-VSG---------P---A----T--	-------------------G-----	NGH---V--I----S----------	------------------S----S-
6DJU	ADP	902	ARG-E-571 VAL-E-572 ILE-E-573 PRO-E-608 THR-E-609 GLY-E-610 VAL-E-611 GLY-E-612 LYS-E-613 THR-E-614 GLU-E-615 ILE-E-764 GLN-E-768 ALA-E-804 ARG-E-805 ARG-E-808	TGVGKTE------------------	TGVG-TE------------------	TGVGKTE------------------	-GVGKTE-------R----------
2IXE	ATP	1	TYR-A-489 HIS-A-492 VAL-A-497 PRO-A-516 ASN-A-517 GLY-A-518 SER-A-519 GLY-A-520 LYS-A-521 SER-A-522 THR-A-523 TYR-A-532 ASN-A-645 GLN-A-678	NGSGKST------------------	NGSGKS-------------------	NGSGKST------------------	--SGKST------------------
3OAA	ADP	600	GLY-D-150 ALA-D-151 GLY-D-152 VAL-D-153 GLY-D-154 LYS-D-155 THR-D-156 VAL-D-157 ARG-D-182 GLU-D-185 TYR-D-331 ALA-D-407 PHE-D-410 THR-D-411	AGVGKT-E-----------------	AGVGKTV------------------	-------------------------	AGVGKTV------------------
5XMI	ATP	501	ASP-B-134 VAL-B-135 ALA-B-136 PRO-B-174 PRO-B-175 GLY-B-176 THR-B-177 GLY-B-178 LYS-B-179 SER-B-180 TYR-B-181 ASP-B-232 GLN-B-233 ASN-B-277 MET-B-307 ILE-B-310 GLY-B-336 SER-B-337	PGTGKSY------------------	--TGK--------------------	PGTGKSY------------------	-G---S-------------------
6K0R	ADP	501	SER-A-17 HIS-A-18 HIS-A-20 VAL-A-21 GLY-A-38 LEU-A-39 VAL-A-40 GLN-A-42 PRO-A-71 PRO-A-72 GLY-A-73 THR-A-74 GLY-A-75 LYS-A-76 THR-A-77 ALA-A-78 TYR-A-366 ILE-A-374 LEU-A-403 ARG-A-404	PGTGKTA-------R--S-------	PGTGKT---V----L----------	PGTGKTA-H-----L----------	--TGKT----------------LG-
6HD3	ADP	504	ASP-A-208 VAL-A-209 GLY-A-210 PRO-A-249 PRO-A-250 GLY-A-251 SER-A-252 GLY-A-253 LYS-A-254 THR-A-255 LEU-A-256 VAL-A-383 ILE-A-386 HIS-A-387 GLY-A-411 ALA-A-412 ALA-A-415	PGSGKTL------------------	-----T-------------------	PGSGKTL------------------	PGSGKTL------------------
3SJD	ADP	401	GLY-A-27 GLY-A-28 VAL-A-29 GLY-A-30 LYS-A-31 THR-A-32 THR-A-33 ASN-A-272 GLN-A-273 PRO-A-315 LEU-A-316 CYS-A-317 GLY-A-319 GLU-A-320 ILE-A-321 PHE-A-330	GGVGKT-----------------G-	----K--------------------	GGVGKT-----------------G-	-GVGKT---I---------------
5K8I	ATP	701	HIS-A-195 PRO-A-196 GLY-A-197 ALA-A-198 GLY-A-199 LYS-A-200 THR-A-201 ARG-A-202 GLU-A-286 ALA-A-317 ASN-A-330 GLY-A-415 ASN-A-417 GLN-A-455 ARG-A-459 ARG-A-462 ASN-A-463 PRO-A-464	PGAGKTR-------R----------	--A-K-R-------R----------	PGAGKTR-------R----------	PGAGKTR-------R----------
4OHZ	ADP	501	GLU-A-16 ARG-A-18 PHE-A-39 ARG-A-56 VAL-A-57 ALA-A-58 PRO-A-122 THR-A-123 ASP-A-124 VAL-A-125 GLY-A-126 LYS-A-127 THR-A-128 THR-A-129 SER-A-282 GLY-A-284 VAL-A-285 GLU-A-286 ARG-A-288	TDVGKTT------------------	TDVG---------------------	TDVGKTT------------------	--VGKTT---------------G--
2OXC	ADP	300	PHE-A-64 GLY-A-81 PHE-A-82 GLU-A-83 ARG-A-84 PRO-A-85 SER-A-86 GLN-A-89 LYS-A-107 SER-A-108 GLY-A-109 THR-A-110 GLY-A-111 LYS-A-112 THR-A-113 CYS-A-114	SGTGKTC------------------	SGTG--C------------------	SGTGKTC------------------	SGTGKT--G---------------E
3S1A	ATP	901	THR-C-290 GLY-C-291 THR-C-292 GLY-C-293 LYS-C-294 THR-C-295 LEU-C-296 GLU-C-318 SER-C-330 TRP-C-331 GLU-D-432 ARG-C-451 LYS-D-457 MET-D-458 ARG-D-459 GLY-D-460 SER-D-461 TRP-D-462 HIS-D-463 LYS-D-465 ILE-C-472 SER-C-473 ASP-C-474	TGTGKTL-SWE-R-KMRGSWHKISD	TGTGKTL-SWE-R-KMRGSWHKISD	TGTGKTL-SWE-R-KMRGSWHKISD	TGTGKTL-SWE-R-KMRGSWHKISD
3PUW	ADP	2501	TRP-A-13 VAL-A-18 PRO-A-37 SER-A-38 GLY-A-39 CYS-A-40 GLY-A-41 LYS-A-42 SER-A-43 THR-A-44 GLN-A-82 LEU-B-126 ARG-B-129 LYS-B-132 ALA-B-133 LEU-B-134 SER-B-135 GLN-B-138	SGCGKST------------------	--CGKST--------L-------W-	SGCGKST------------------	SGCGKST----------------W-
1BR1	ADP	998	ILE-A-113 ASN-A-125 PRO-A-126 TYR-A-127 LYS-A-128 TYR-A-133 GLU-A-178 SER-A-179 GLY-A-180 ALA-A-181 GLY-A-182 LYS-A-183 THR-A-184 GLU-A-185 ASN-A-242 ASN-A-244 SER-A-245	SGAGKTE------------------	--AG-TE------------------	SGAGKTE------------------	SGAGKTE------------------
6C6B	ADP	300	LEU-A-33 SER-A-34 ALA-A-35 SER-A-36 GLY-A-37 LYS-A-38 SER-A-39 THR-A-40 ILE-A-41 ARG-A-143 PRO-A-145 THR-A-179 VAL-A-182 ASP-A-183 VAL-A-184	SASGKST--------P---------	SASGKST------------------	SASGKST------------------	SASGKS--------R----------
3UG6	ADP	401	GLY-A-35 GLY-A-36 VAL-A-37 GLY-A-38 LYS-A-39 THR-A-40 THR-A-41 ASP-A-63 SER-A-67 ASN-A-274 GLN-A-275 VAL-A-312 PRO-A-313 LEU-A-314 LEU-A-315 THR-A-317 GLU-A-318 ALA-A-319	GGVGKTT------------------	---G-TT------------------	GGVGKTT------------------	-GVGKTT----------------E-
6RDH	ATP	1001	ARG-T-227 GLN-T-228 THR-T-229 GLY-T-230 LYS-T-231 THR-T-232 ALA-T-233 GLU-T-384 PHE-T-413 ARG-T-418 PRO-T-419 GLN-T-486 LYS-T-487 GLN-T-488	RQTGKTA-----F------------	---GKTA----------------K-	-------------------------	RQT-KTA-----F------------
4LJY	ADP	701	TRP-A-257 PHE-A-276 SER-A-278 LEU-A-279 THR-A-280 GLN-A-283 LYS-A-301 THR-A-302 GLY-A-303 SER-A-304 GLY-A-305 LYS-A-306 THR-A-307 ILE-A-308 GLU-A-349	TGSGKT-----------------F-	----------------------L--	TGSGKT-------------------	TGSGKTI----------------F-
6BS3	ADP	401	LYS-A-29 GLY-A-30 GLY-A-31 THR-A-32 GLY-A-33 LYS-A-34 SER-A-35 THR-A-36 ASN-A-240 ARG-A-241 PRO-A-316 THR-A-317 VAL-A-318 VAL-A-322 LEU-A-330	GGTGKST------------------	GGTGKST----------------V-	GGTGKST------------------	GG-GKST------------------
4OI0	ADP	501	GLU-A-16 ARG-A-18 PHE-A-39 ARG-A-56 VAL-A-57 ALA-A-58 PRO-A-122 THR-A-123 ASP-A-124 VAL-A-125 GLY-A-126 LYS-A-127 THR-A-128 THR-A-129 SER-A-282 GLY-A-284 VAL-A-285 GLU-A-286 ARG-A-288	TDVGKTT-----------------A	TDVGKTT------------------	TDVGKTT------------------	TDVGKTT------------------
6VZQ	ADP	601	LYS-A-125 PRO-A-147 ILE-A-172 LYS-A-174 GLY-A-178 ALA-A-179 ARG-A-180 GLY-A-181 ILE-A-184 GLN-A-202 LEU-A-203 TYR-A-204 ILE-A-205 LYS-A-215 ASP-A-217 HIS-A-261 LEU-A-262 THR-A-263 ASN-A-264 ASP-A-346 LEU-A-348 LEU-A-358 GLU-A-359 ASN-A-361	---D-LE-G-----T--G-------	-----A-------------------	-----A-----I-HLT------L--	----LTN------------------
7D09	ATP	301	ARG-B-23 ARG-B-26 ILE-B-28 SER-B-48 GLY-B-49 THR-B-50 GLY-B-51 LYS-B-52 THR-B-53 THR-B-54 GLN-B-97 ASP-B-174 GLU-B-175	SGTGKTT------------------	SGTGKTT----------------R-	SGTGKTT------------------	SGTGKTT------------------
5OSE	ADP	401	LEU-A-139 GLY-A-140 LYS-A-141 GLY-A-142 LYS-A-143 PHE-A-144 GLY-A-145 VAL-A-147 ALA-A-160 LYS-A-162 LEU-A-194 LEU-A-210 GLU-A-211 TYR-A-212 ALA-A-213 THR-A-217 GLU-A-260 ASN-A-261 LEU-A-263 ASP-A-274	---G--V--L----EN--------E	--------------------A----	-AY---L-----L------N----G	---------Y------------L--
4YPL	ADP	801	ASP-B-318 HIS-B-319 TYR-B-320 LEU-B-322 PRO-B-356 PRO-B-357 GLY-B-358 VAL-B-359 GLY-B-360 LYS-B-361 THR-B-362 SER-B-363 TYR-B-493 ILE-B-501 TYR-B-505 LEU-B-506 LYS-B-509 VAL-B-540 ARG-B-541 GLU-B-544	PGVGKTS-------R----------	-GVGKS--------R----------	-G-GKTS----Y--R----------	PGVGK--------------------
3K1J	ADP	642	GLN-A-42 VAL-A-43 ILE-A-44 GLN-A-46 GLU-A-68 PRO-A-69 GLY-A-70 THR-A-71 GLY-A-72 LYS-A-73 SER-A-74 MET-A-75 PHE-A-243 PHE-A-338 GLN-A-341 GLU-A-342 ARG-A-345 LEU-A-376 LEU-A-378 ARG-A-379	PGTGKSM------------------	-GTG---------------------	PGTGKSM------------------	PGTGKS----------------I--
5WS9	ATP	505	THR-A-10 GLY-A-12 PRO-A-13 ARG-A-33 ASN-A-35 SER-A-37 HIS-A-38 ASP-A-125 LYS-A-155 SER-A-310 GLY-A-311 SER-A-314 VAL-A-315	-V------------GST-----HS-	--S---------------------D	-----SV--------------K---	-------DS------S--N---P--
1JST	ATP	300	ILE-A-10 GLY-A-11 GLU-A-12 GLY-A-13 THR-A-14 TYR-A-15 GLY-A-16 VAL-A-18 ALA-A-31 LYS-A-33 GLU-A-51 VAL-A-64 PHE-A-80 GLU-A-81 PHE-A-82 LEU-A-83 ASP-A-86 GLN-A-131 ASN-A-132 LEU-A-134 ASP-A-145	-LF--------F--LD------I--	--E-------------D--------	---G-----F----QN-------FE	-V----------------------E
3H1Q	ATP	301	ASP-A-31 LEU-A-32 GLY-A-33 THR-A-34 ALA-A-35 ASP-A-36 TRP-A-55 GLU-A-125 ASP-A-142 ILE-A-143 GLY-A-144 GLY-A-145 GLY-A-168 THR-A-169 GLU-A-187 LYS-A-190 LYS-A-191 PHE-A-193 HIS-A-196 GLY-A-231 GLY-A-232 THR-A-233 TYR-A-235 LEU-A-236 LEU-A-258	---GLD---D-------GTG-----	--------------------Y----	--T-I------LY---A-W------	-----T--------DI---------
4A51	ADP	601	ARG-A-24 ARG-A-26 PRO-A-27 GLN-A-106 THR-A-107 GLY-A-108 THR-A-109 GLY-A-110 LYS-A-111 THR-A-112 PHE-A-113 GLU-A-118	TGTGKTF------------------	TGTGKTF------------------	TGTGKTF------------------	TGTGKTF------------------
5NUG	ADP	4804	THR-A-2571 THR-A-2574 PRO-A-2597 GLY-A-2598 SER-A-2599 GLY-A-2600 LYS-A-2601 THR-A-2602 MET-A-2603 PRO-A-2739 ILE-A-2747 TYR-A-2748 PRO-A-2796 ARG-A-2797 THR-A-2800 ASN-A-3087	PGSGKTM-----P------------	--SGKT------P------------	-------------------------	-GSGKT-------------------
1GY3	ATP	1297	ILE-A-10 GLY-A-11 GLY-A-13 THR-A-14 VAL-A-18 ALA-A-31 LYS-A-33 PHE-A-80 GLU-A-81 PHE-A-82 LEU-A-83 ASP-A-86 LYS-A-89 GLN-A-131 ASN-A-132 LEU-A-134 ASP-A-145	-LF--------F--L-----Q-I--	----------------K--------	---G-----F----QN-------FE	---IG-VT-F--K-QN-D-L-DLFE
3UFG	ATP	288	ALA-A-31 THR-A-33 ARG-A-58 ASP-A-61 ASN-A-69 ARG-A-70 LEU-A-71 TYR-A-74 GLN-A-76 GLN-A-78 TRP-A-115 GLU-A-135 VAL-A-136 THR-A-137 GLN-A-138 GLU-A-156 THR-A-158 TYR-A-159 GLY-A-160 ARG-A-163	-G--T-Q----Y--R----------	-G------------Q----------	---A--------R--GYT---R---	--------T--N------T-TE---
6N8T	ATP	1002	VAL-A-580 VAL-A-581 GLN-A-583 SER-A-616 GLY-A-617 SER-A-618 GLY-A-619 LYS-A-620 THR-A-621 GLU-A-622 ARG-A-640 ILE-A-780 ILE-A-783 ARG-A-787 TYR-A-819 MET-A-823 GLY-A-824 ALA-A-825 ARG-A-826	SGSGKTE--------R---------	---G---------------------	SGSGKTE------------------	SGSGK--------------------
7CRC	ADP	1301	GLY-A-258 LEU-A-259 VAL-A-260 MET-A-262 PRO-A-289 GLY-A-290 ILE-A-291 GLY-A-292 LYS-A-293 THR-A-294 THR-A-295 GLU-A-372 ILE-A-427 PRO-A-457 LEU-A-458 LYS-A-461	PGIGKTT------------------	PGIGKTT------------------	-------------------------	PGIGKTT-----------------G
4FCV	ADP	901	ARG-A-559 VAL-A-560 VAL-A-561 GLN-A-563 PRO-A-596 THR-A-597 GLY-A-598 VAL-A-599 GLY-A-600 LYS-A-601 THR-A-602 GLU-A-603 LEU-A-757 ILE-A-765 ILE-A-768 GLN-A-769 ALA-A-805 ARG-A-806	TGVGKTE------------------	-G---T--------A----------	TGVGKTE------------------	TGVGKTE------------------
3I62	ADP	1000	PHE-A-126 PRO-A-127 GLY-A-128 LEU-A-129 THR-A-130 GLN-A-133 LYS-A-153 THR-A-154 GLY-A-155 THR-A-156 GLY-A-157 LYS-A-158 THR-A-159 PHE-A-160 GLN-A-195 GLU-A-199 GLY-A-439 ASP-A-441 ARG-A-469 SER-A-470	-GTGKT-Q---------------F-	-----TF------------------	TGTGKT-------------------	TG-GKT--------R--------F-
4WZ6	ATP	701	TRP-A-401 VAL-A-440 SER-A-459 THR-A-460 GLY-A-461 ALA-A-462 GLY-A-463 LYS-A-464 THR-A-465 SER-A-466 MET-A-469 GLN-A-493	TGAGKTS------------------	TGAGK------------------W-	TGAGKTS------------------	TGAGKTS--W------------V--
6VQT	ADP	701	LEU-A-133 TYR-A-370 ARG-A-374 ILE-A-376 SER-A-396 GLY-A-397 ALA-A-398 GLY-A-399 LYS-A-400 SER-A-401 THR-A-402 ARG-A-405 GLN-A-442	SG-GKST------------------	SG-GKST------------------	SG-GKST------------------	SG-GKST------------------
6I59	ADP	2001	LYS-A-1334 LEU-A-1335 ASN-A-1336 GLN-A-1339 PRO-A-1358 GLY-A-1360 THR-A-1361 GLY-A-1362 LYS-A-1363 THR-A-1364 LYS-A-1365 GLU-A-1418 ARG-A-1422 TYR-A-1655	-GTGKTK------------------	G---KT-------------------	-GTGKTK------------------	--T-KT----------------LK-
3PFI	ADP	336	LEU-A-20 ARG-A-21 PRO-A-22 TYR-A-28 ILE-A-29 PRO-A-60 ALA-A-61 GLY-A-62 LEU-A-63 GLY-A-64 LYS-A-65 THR-A-66 THR-A-67 TYR-A-181 ILE-A-189 PRO-A-217 ARG-A-218 LEU-A-221	AGLGKTT-------R----------	AGLGKTT------------------	AGLGKTT------------------	----KTT------------------
5FM6	ADP	501	ALA-A-18 HIS-A-19 HIS-A-21 ILE-A-22 GLY-A-39 PHE-A-40 VAL-A-41 GLY-A-42 GLN-A-43 GLY-A-72 PRO-A-73 GLY-A-74 THR-A-75 GLY-A-76 LYS-A-77 THR-A-78 ALA-A-79 ASP-A-303 TYR-A-367 ILE-A-375 ILE-A-378 ARG-A-379 LEU-A-404 ARG-A-405 LEU-A-408	P-TGKTA--H----L----------	--TGKT----------------FG-	P-TGKTA-HI----L----------	PGTGKTA--H--Y-RLA-R---VI-
2FGK	ATP	800	TYR-A-477 ILE-A-484 ARG-A-503 SER-A-504 GLY-A-505 SER-A-506 GLY-A-507 LYS-A-508 SER-A-509 THR-A-510 LYS-A-513 TYR-A-519 GLN-A-550 GLN-A-631 HIS-A-662	SGSGKSTQ-----------------	SGSGKS-Q-----------------	SGSGKST------------------	SGSGKST------------------
6FM3	ADP	401	ASP-A-9 GLY-A-13 SER-A-14 THR-A-15 GLY-A-16 LYS-A-17 GLY-A-18 LEU-A-19 GLY-A-42 HIS-A-43 THR-A-44 ILE-A-46 ASN-A-294 PHE-A-295 ASN-A-297 TYR-A-298 GLY-A-328 PHE-A-329 GLY-A-330 PRO-A-331	GSTGKG-------------------	--T----------------------	-GKG------------P--------	--T-KGL------------------
3COB	ADP	600	ARG-A-895 LEU-A-896 ARG-A-897 PRO-A-898 GLY-A-940 GLN-A-971 THR-A-972 GLY-A-973 SER-A-974 GLY-A-975 LYS-A-976 THR-A-977 PHE-A-978 THR-A-1077	TGSGKTF------------------	TG-G--F------------------	TGSGKTF------------------	TGSGKTF------------------
2EWV	ADP	500	LEU-A-122 PRO-A-144 THR-A-145 GLY-A-146 SER-A-147 GLY-A-148 LYS-A-149 SER-A-150 THR-A-151 GLU-A-176 TYR-A-177 LEU-A-281 ARG-A-289 LEU-A-291	TGSGKST------------------	----KS-------------------	TGSGKST------------------	TGSGKST------------------
3CJO	ADP	601	ARG-A-24 CYS-A-25 ARG-A-26 PRO-A-27 GLN-A-106 THR-A-107 GLY-A-108 THR-A-109 GLY-A-110 LYS-A-111 THR-A-112 PHE-A-113 GLU-A-118	TGTGKTF------------------	-G-GKTF------------------	TGTGKTF------------------	TGTGKTF------------------
4FG8	ATP	401	LEU-A-26 GLY-A-27 THR-A-28 GLY-A-29 ALA-A-30 PHE-A-31 SER-A-32 VAL-A-34 ALA-A-47 LYS-A-49 VAL-A-79 MET-A-95 GLN-A-96 LEU-A-97 VAL-A-98 GLU-A-102 ASP-A-141 GLU-A-145 ASN-A-146 LEU-A-148 SER-A-161 ASP-A-162	---GT-VD------E--V-------	------------------------Q	---G--V--M-------S-----LQ	--V-QLM-SV--D-L---ENN---F
5FTC	ADP	1432	MET-A-1 ASP-A-3 MET-A-4 ILE-A-5 LEU-A-6 MET-A-10 LYS-A-29 ALA-A-30 GLY-A-31 SER-A-32 GLY-A-33 LYS-A-34 THR-A-35 THR-A-36 PHE-A-187 ARG-A-188 GLY-A-365	AGSGKTT-----------------D	AGSGKTT--M---------------	AGSGKTT-----------------D	-GSGKTT-----------------D
6RDN	ATP	1001	ARG-T-227 GLN-T-228 THR-T-229 GLY-T-230 LYS-T-231 THR-T-232 ALA-T-233 GLU-T-384 PHE-T-413 ARG-T-418 PRO-T-419 GLN-T-486 LYS-T-487 GLN-T-488	RQTGKTA-----F------------	--TGKT-------------------	-------------------------	RQTGKTA-----F------------
7JLV	ATP	1401	LEU-A-190 VAL-A-191 ILE-A-193 GLY-A-220 GLY-A-221 VAL-A-222 GLY-A-223 LYS-A-224 THR-A-225 THR-A-226 ASP-A-301 ARG-A-329 LEU-A-356 PRO-A-386 LEU-A-387 LYS-A-390 THR-A-422	GGVGKTT------------------	--VGKTT------------------	GGVGKTT------------------	GGVGKTT------------------
2R6G	ATP	1001	TRP-B-13 VAL-B-16 VAL-B-18 PRO-B-37 SER-B-38 GLY-B-39 CYS-B-40 GLY-B-41 LYS-B-42 SER-B-43 THR-B-44 GLN-B-82 LEU-A-126 ARG-A-129 ALA-A-133 SER-A-135 GLY-A-136 GLY-A-137 GLN-A-138 GLN-B-159 ASN-A-163 HIS-B-192	SGCGKST------------------	----KST-------------L---W	SGCGKST------------------	--CGKST---N------------W-
6RE0	ATP	1001	ARG-T-227 GLN-T-228 THR-T-229 GLY-T-230 LYS-T-231 THR-T-232 ALA-T-233 ASP-T-326 GLU-T-384 PHE-T-413 ARG-T-418 PRO-T-419 GLN-T-486 LYS-T-487 GLN-T-488	RQTGKTA-----F------------	--T--T-------------------	-------------------------	RQTGKTA-----F------------
5Z3O	ADP	1501	THR-O-766 LEU-O-767 LYS-O-768 GLN-O-771 GLU-O-793 MET-O-794 GLY-O-795 LEU-O-796 GLY-O-797 LYS-O-798 THR-O-799 ILE-O-800 ASN-O-830 GLU-O-834 TRP-O-838	G---KTI---------------LT-	------------------------T	MGLGK--------------------	--L-KTI------------------
5HLE	ADP	401	ARG-A-30 ARG-A-32 PRO-A-33 GLN-A-102 THR-A-103 SER-A-104 SER-A-105 GLY-A-106 LYS-A-107 THR-A-108 HIS-A-109 LYS-A-114	TSSGKTH------------------	TSSGKTH------------------	TSSGKTH------------------	TSSGKTH------------------
5LJ7	ATP	701	PHE-A-13 GLY-A-14 ASN-A-18 VAL-A-20 VAL-A-22 GLN-A-41 SER-A-42 GLY-A-43 SER-A-44 GLY-A-45 LYS-A-46 SER-A-47 THR-A-48 GLN-A-92 ARG-A-93 GLN-A-169 HIS-A-201	SGSGKST------------------	SGSGKST------------------	SGSGKST------------------	SGSGKSTQ-F------------V--
5FHH	ADP	701	PRO-A-205 GLN-A-206 LEU-A-207 SER-A-208 GLN-A-211 SER-A-229 ALA-A-230 GLY-A-231 THR-A-232 GLY-A-233 LYS-A-234 SER-A-235 TYR-A-236 GLN-A-346 TRP-A-380 ARG-A-381 THR-A-561	AGTGKSY------------------	ST----Y---------------L--	AGTGKSY------------------	AGTGKSY---Q-W-R-T------P-
6REF	ATP	1001	ASP-T-226 ARG-T-227 GLN-T-228 THR-T-229 GLY-T-230 LYS-T-231 THR-T-232 ALA-T-233 GLU-T-384 PHE-T-413 ARG-T-418 PRO-T-419 GLN-T-486 LYS-T-487 GLN-T-488	RQTGKTA-----F------------	-QTGKTA------------------	-------------------------	RQTGKTA-----F------------
1R7R	ADP	817	ASP-A-205 VAL-A-206 GLY-A-207 PRO-A-247 GLY-A-248 THR-A-249 GLY-A-250 LYS-A-251 THR-A-252 LEU-A-253 ASP-A-304 ILE-A-380 HIS-A-384 GLY-A-408 ALA-A-409 ALA-A-412	PGTGKTL------------------	---GKT-------------------	PGTGKTL------------------	PGTGKTL------------------
3JA8	ADP	2001	SER-2-504 ILE-2-505 ASP-2-544 PRO-2-545 GLY-2-546 THR-2-547 ALA-2-548 LYS-2-549 SER-2-550 GLN-2-551 GLU-2-608 LEU-2-695 PHE-2-698 VAL-2-699	PGTAKSQ------------------	---AKS-------------------	PGTAKSQ------------------	P-T--S----------------IS-
5FSX	ADP	1262	PRO-A-108 VAL-A-109 THR-A-110 ALA-A-120 GLY-A-130 VAL-A-131 ASP-A-132 ALA-A-134 ARG-A-137 CYS-A-207 CYS-A-208 VAL-A-209 SER-A-210 THR-A-211 GLY-A-212 VAL-A-213 TYR-A-214 GLY-A-215 PHE-A-248 GLN-A-249 GLU-A-252	---C-------Q--TS------VD-	-G---V---------G------F--	----D-V-QF------G--------	G-------A-----------QE---
3T54	ATP	401	ARG-A-134 PRO-A-149 VAL-A-185 LYS-A-187 ALA-A-191 ASP-A-193 HIS-A-194 VAL-A-196 LEU-A-211 ARG-A-213 GLU-A-237 GLU-A-238 PHE-A-239 MET-A-240 ASP-A-246 LYS-A-248 SER-A-264 PRO-A-265 ALA-A-266 ASP-A-309 LEU-A-311 CYS-A-320 ASP-A-321 ASN-A-323	---D----M---RH---------EE	--D------M--------A------	----H-------P----EEFM----	----E----A-----------A---
5XDR	ADP	801	LEU-A-137 GLU-A-161 THR-A-162 GLY-A-163 SER-A-164 GLY-A-165 LYS-A-166 THR-A-167 THR-A-168 SER-A-200 ARG-A-204 GLN-A-398 PHE-A-401 THR-A-426 THR-A-429 ASP-A-431 ARG-A-475	TGSGKT-------------------	TGSGKTT------------------	TGSGKTT---T--------------	TGSGKT-------R-----------
3Q9L	ATP	800	GLY-A-12 GLY-A-13 VAL-A-14 GLY-A-15 LYS-A-16 THR-A-17 THR-A-18 ASN-A-45 SER-A-121 ALA-A-123 ARG-A-182 ILE-A-211 PRO-A-212 GLU-A-213 ASP-A-214 VAL-A-217 LEU-A-218	GGVGKTT------------------	G------N-----------------	GGVGKTT------------------	GGVGKTTN--A-R---------VL-
1Z6T	ADP	900	PRO-A-123 VAL-A-125 PHE-A-126 VAL-A-127 ARG-A-129 MET-A-155 ALA-A-156 GLY-A-157 CYS-A-158 GLY-A-159 LYS-A-160 SER-A-161 VAL-A-162 ASP-A-243 ILE-A-294 PRO-A-321 LEU-A-322 SER-A-325 PHE-A-425 HIS-A-438	AGCGKSV-----------------V	--C--S-------------------	AGCGKSV-----------------V	AGCGKSV-----------------V
4IFC	ADP	1101	THR-A-693 VAL-A-697 PHE-A-698 SER-A-699 VAL-A-701 ARG-A-703 ALA-A-715 LYS-A-717 LEU-A-751 PHE-A-767 GLU-A-768 PRO-A-769 LEU-A-770 ASN-A-773 GLU-A-776 ASP-A-819 ASN-A-820 LEU-A-822 CYS-A-833 ASP-A-834	-L---------FA-LN------T--	-------------------L---N-	V----------------C--N---E	----E--------------------
1XRJ	ADP	410	GLY-A-28 THR-A-29 ALA-A-30 SER-A-31 GLY-A-32 LYS-A-33 SER-A-34 SER-A-35 GLU-A-135 ARG-A-165 ARG-A-169 ASP-A-213	TASGKS--------R----------	TASGKS--------R----------	TASGKSS------------------	TASGKSS------------------
6VQ8	ADP	701	GLN-A-231 ALA-A-251 PHE-A-252 GLY-A-253 CYS-A-254 GLY-A-255 LYS-A-256 THR-A-257 VAL-A-258 PHE-A-445 PRO-A-446 GLN-A-522 ASN-A-523 GLY-A-524 TYR-A-525	FGCGKTV------------------	FG-GKTV------------------	-------------------------	FGCGKTV--Y---------------
5OS2	ADP	401	LEU-A-139 GLY-A-140 LYS-A-141 GLY-A-142 LYS-A-143 PHE-A-144 GLY-A-145 VAL-A-147 ALA-A-160 LYS-A-162 LEU-A-194 LEU-A-210 GLU-A-211 TYR-A-212 ALA-A-213 THR-A-217 GLU-A-260 ASN-A-261 LEU-A-263 ASP-A-274	---G--V--L----EN--------E	-----G---------T---------	-----G---L----EN-------YE	---GKF------------A------
6QP0	ADP	501	PRO-A-10 SER-A-11 SER-A-12 GLY-A-13 LYS-A-14 THR-A-15 THR-A-16 ARG-A-17 GLN-A-20 ARG-A-84 VAL-A-167 ARG-A-171 ASP-A-198 TYR-A-202 TRP-A-232 ASP-A-233	PSSGKTT-------V----------	PSSGKTT------------------	PSSGKTT------------------	P-SGKTT-------V----------
2WOG	ADP	600	ARG-A-24 ARG-A-26 PRO-A-27 GLN-A-106 THR-A-107 GLY-A-108 THR-A-109 GLY-A-110 LYS-A-111 THR-A-112 PHE-A-113 GLU-A-118	TGTGKTF------------------	TGTGKTF------------------	TGTGKTF------------------	TGTGKTF------------------
4LZZ	ADP	400	TYR-F-139 VAL-F-140 GLU-F-168 SER-F-169 GLY-F-170 VAL-F-171 GLY-F-172 LYS-F-173 GLU-F-174 VAL-F-175 PHE-F-236 ASP-F-238 GLU-F-239 ASN-F-280 LEU-F-320 HIS-F-323 PHE-F-324 VAL-F-356 ARG-F-357 LEU-F-359 LYS-F-360	SGVGKEV-------R----------	--VGKEV------------------	-------------------------	SGVGKEV------------------
2VF8	ADP	1844	TYR-A-370 LEU-A-371 ARG-A-375 THR-A-379 GLU-A-384 ASN-A-511 ASN-A-512 VAL-A-531 SER-A-532 GLY-A-533 SER-A-534 GLY-A-535 LYS-A-536 SER-A-537 THR-A-538 GLN-A-542 GLY-A-810	SGSGKST------------------	------T--------L---------	SGSGKST------------------	SGSGKST------------------
6PQV	ATP	600	TYR-A-150 ARG-A-171 GLN-A-172 THR-A-173 GLY-A-174 LYS-A-175 THR-A-176 ALA-A-177 ARG-D-342 PHE-A-360 ARG-A-365 PRO-A-366 GLN-A-433 LYS-A-434 GLN-A-435	RQTGKTA-----F------------	-QTGKT-------------------	RQTGKTA-----F------------	RQTGKTA-----F------------
5DGI	ADP	401	ARG-A-134 PRO-A-149 VAL-A-185 LYS-A-187 ALA-A-191 HIS-A-194 VAL-A-196 ILE-A-198 LEU-A-211 GLU-A-237 GLU-A-238 PHE-A-239 MET-A-240 ASP-A-246 LYS-A-248 SER-A-264 PRO-A-265 ASP-A-309 LEU-A-311 CYS-A-320 ASP-A-321 ASN-A-323	-L-V--K-------P---------E	---------------C---L-K---	----H-------P----EEFM----	-----S---------------RV--
5IHP	ADP	1001	LYS-A-19 GLY-A-20 GLY-A-21 VAL-A-22 ALA-A-23 LYS-A-24 THR-A-25 THR-A-26 LEU-A-192 ILE-A-220 PRO-A-221 ARG-A-222 THR-A-223	GGVAKTT----------------T-	GGVAKTT----------------T-	GGVAKTT------------------	-GVAKTT------------------
6GR2	ADP	402	THR-A-61 THR-A-77 SER-A-79 GLY-A-81 ALA-A-82 TRP-A-106 TYR-A-109 VAL-A-129 VAL-A-130 SER-A-131 PRO-A-134 LEU-A-135 GLY-A-136 GLY-A-137 GLY-A-138 LEU-A-139 SER-A-140 SER-A-141 SER-A-142 LEU-A-145 GLU-A-174	GGLSSS-------------------	---------------------Y-V-	LGGGL--------------------	--S--------------G-----T-
2GK6	ADP	1001	PRO-A-469 ASP-A-470 LEU-A-471 ASN-A-472 GLN-A-475 GLY-A-495 THR-A-496 GLY-A-497 LYS-A-498 THR-A-499 VAL-A-500 LYS-A-533 TYR-A-702	-GTGKTV------------------	--TGK-V------------------	-GTGKTV------------------	--TGKT-----------------D-
6RM9	ADP	1001	LEU-A-297 GLU-A-321 THR-A-322 GLY-A-323 SER-A-324 GLY-A-325 LYS-A-326 THR-A-327 THR-A-328 GLN-A-329 SER-A-358 VAL-A-359 ARG-A-362 PHE-A-558 THR-A-577 THR-A-580 ILE-A-581 ASP-A-582 ARG-A-628	TGSGKT-------------------	T-SGKTT------------------	TGSGKTT---T--------------	TGSGKTT--RT-R--I----D-L--
2P9K	ATP	601	GLY-A-13 THR-A-14 GLY-A-15 TYR-A-16 LYS-A-18 GLY-A-81 ASP-A-169 SER-A-170 GLY-A-171 ASP-A-172 GLY-A-173 VAL-A-174 GLY-A-197 ARG-A-198 LYS-A-225 LYS-A-228 GLU-A-229 GLY-A-323 GLY-A-324 SER-A-325 MET-A-327 PHE-A-328 ARG-A-374	-G-GR--------VG-G--------	----Y----KG---S----------	S----TG---------R--KK----	-----T----------R----E---
1R10	ATP	2	TRP-B-401 LEU-B-409 GLU-B-410 PHE-B-430 VAL-B-440 THR-B-460 GLY-B-461 SER-B-462 GLY-B-463 LYS-B-464 THR-B-465 SER-B-466 GLN-B-493 MET-A-498 PHE-A-508	TGSGKTS----------------W-	TGSGK--------------------	TGSGKTS------------------	TGSGKTSQ--------------VW-
6DE6	ADP	701	VAL-A-393 GLY-A-394 ALA-A-395 GLY-A-396 PRO-A-397 ALA-A-398 GLY-A-399 ALA-A-416 GLU-A-417 ALA-A-418 THR-A-419 GLY-A-423 GLY-A-424 ARG-A-425 ARG-A-428 SER-A-461 ARG-A-462 LEU-A-463 ALA-A-479 THR-A-480 GLY-A-481 SER-A-482 GLU-A-624 LEU-A-627 ILE-A-649 GLY-A-650 ASP-A-651 ALA-A-652 ALA-A-661	T--GA-G-----A-S----------	T-E------G--------E------	A--------R------GG--ER---	--------A-------A----R---
1II0	ADP	590	LYS-A-16 GLY-A-17 GLY-A-18 VAL-A-19 GLY-A-20 LYS-A-21 THR-A-22 SER-A-23 ASP-A-45 ARG-A-206 ASN-A-235 GLY-A-236 PHE-A-276 LEU-A-277 GLN-A-278 ASN-A-281 MET-A-282 LEU-A-291 THR-A-501 THR-A-502 ARG-A-543	GGVGKTS----------------Q-	-GVGKT-----------------Q-	GGVGKTS------------------	--VGKTS------------------
6TMU	ATP	603	THR-A-30 MET-A-31 GLY-A-32 PRO-A-33 ASP-A-51 GLY-A-52 VAL-A-53 ASP-A-81 ASP-A-86 GLY-A-87 THR-A-88 THR-A-89 THR-A-90 THR-A-145 GLN-A-149 GLY-A-428 GLY-A-429 GLY-A-430 GLN-A-474 LEU-A-478 PHE-A-479 MET-A-504 ASN-A-505 LEU-A-506 ALA-A-507 ILE-A-519 ASP-A-521	--DGTTT-L--------G-------	------------------GGG----	---GTTT------------G-----	-------D--------------L--
4HLU	ADP	301	PHE-A-12 HIS-A-13 LYS-A-20 ALA-A-22 ASN-A-41 THR-A-42 GLY-A-43 SER-A-44 GLY-A-45 LYS-A-46 SER-A-47 THR-A-48 GLN-A-85	TGSGKST------------------	-GSGKST------------------	TGSGKST------------------	-GSGKST----------------F-
1G41	ADP	450	HIS-A-16 ILE-A-17 ILE-A-18 GLN-A-20 PRO-A-58 THR-A-59 GLY-A-60 VAL-A-61 GLY-A-62 LYS-A-63 THR-A-64 GLU-A-65 LEU-A-336 ILE-A-344 PRO-A-348 ALA-A-393 ARG-A-394 HIS-A-397	TGVGKTE-------R----------	-GVGKT-------------------	-------------------------	TGVGKTE--H--L-R-H--I--I-P
6N4L	ADP	301	LYS-A-10 GLY-A-11 GLY-A-12 ILE-A-13 GLY-A-14 LYS-A-15 SER-A-16 THR-A-17 LYS-A-41 ASN-A-185 VAL-A-211 PRO-A-212 ARG-A-213 ASP-A-214 VAL-A-217 GLN-A-218 GLU-A-221 GLN-A-236 TYR-A-240	GGIGKST------------------	GGIGKS-------------------	GGIGKST------------------	GGIGKST------------------
4BLO	ADP	401	ALA-A-127 THR-A-128 GLY-A-129 SER-A-130 GLY-A-131 LYS-A-132 SER-A-133 ILE-A-134 GLU-A-153 TYR-A-155 GLY-A-260	-GSGKSIE-----------------	-GSG--IE-----------------	TGSGKSI------------------	TGSGKSI------------------
2YWV	ADP	600	TYR-A-9 GLY-A-11 LYS-A-12 ALA-A-13 LYS-A-14 ILE-A-16 LEU-A-25 HIS-A-70 VAL-A-82 ARG-A-83 ARG-A-84 VAL-A-85 ILE-A-87 LYS-A-124 GLU-A-180 ALA-A-192 ASP-A-193	K-----I-V---------A-E---R	---I----------VRRV-A-----	----KAK---------D---V----	------------K------------
3TUZ	ADP	2000	PHE-C-11 GLN-C-13 ALA-C-20 ALA-C-39 SER-C-40 GLY-C-41 ALA-C-42 GLY-C-43 LYS-C-44 SER-C-45 THR-C-46 GLN-C-166	SGAGKST------------------	SGAGKST------------------	SGAGKST------------------	--AGK----F---------------
4BN2	ADP	600	ARG-A-18 ARG-A-20 PRO-A-21 GLN-A-96 THR-A-97 GLY-A-98 SER-A-99 GLY-A-100 LYS-A-101 THR-A-102 PHE-A-103	TGSGKTF------------------	TGSGKTF------------------	TGSGKTF------------------	TGSGKTF------------------
6SC2	ADP	4405	ASP-A-2626 ILE-A-2627 LEU-A-2628 SER-A-2657 GLY-A-2658 VAL-A-2659 GLY-A-2660 ARG-A-2661 ARG-A-2662 THR-A-2663	SGVGRRT----------------D-	S-VGRRT----------------D-	-------------------------	SGVGRRT------------------
5JCF	ADP	1001	THR-A-300 LEU-A-301 ARG-A-302 GLN-A-305 PRO-A-323 THR-A-324 GLY-A-325 SER-A-326 GLY-A-327 LYS-A-328 THR-A-329 ARG-A-330 GLU-A-369 ARG-A-798	TGSGK--------R-----------	----------------------L--	TGSGKTR------------------	T-SGKTR------------------
4IX4	ADP	601	LEU-A-178 GLY-A-179 SER-A-180 GLY-A-181 VAL-A-186 VAL-A-198 LYS-A-200 ALA-A-232 TRP-A-261 ALA-A-262 ASN-A-263 GLU-A-264 GLY-A-265 THR-A-268 ALA-A-322 ASN-A-323 ILE-A-325 ILE-A-337 ASP-A-338	--------G----GGL----V-I--	-G-V-------------------N-	SG-V--K--W-------I-----NA	---L-----N--------------E
1JBP	ADP	381	LEU-E-49 GLY-E-50 THR-E-51 GLY-E-52 SER-E-53 PHE-E-54 GLY-E-55 ARG-E-56 VAL-E-57 ALA-E-70 LYS-E-72 LEU-E-74 VAL-E-104 MET-E-120 GLU-E-121 TYR-E-122 VAL-E-123 GLU-E-127 GLU-E-170 ASN-E-171 LEU-E-173 THR-E-183 ASP-E-184 PHE-E-327	-GS---DEM----------------	--KV--G-------M----------	------------E--R-GTG----E	---------F--K--N---------
6P07	ATP	801	ASP-A-484 ILE-A-485 ALA-A-486 GLY-A-523 PRO-A-524 PRO-A-525 GLY-A-526 ASN-A-527 GLY-A-528 LYS-A-529 THR-A-530 LEU-A-531 GLN-A-583 ASN-A-629 LEU-A-659 GLY-A-688 SER-A-689 THR-A-692	PGNGKTL------------------	PG-GKTL------------------	PGNGKTL------------------	------I------------------
6RDJ	ATP	1001	ARG-T-227 GLN-T-228 THR-T-229 GLY-T-230 LYS-T-231 THR-T-232 ALA-T-233 GLU-T-384 PHE-T-413 ARG-T-418 PRO-T-419 GLN-T-486 LYS-T-487 GLN-T-488	RQTGKTA-----F------------	---GKTA----------------K-	RQTGKTA-----F------------	RQT-KTA-----F------------
6RAD	ADP	501	SER-A-160 ALA-A-161 GLY-A-162 CYS-A-163 GLY-A-164 LYS-A-165 THR-A-166 MET-A-167 TYR-A-338	AGCGKTM------------------	AGCG-TM------------------	-------------------------	A-CGKTM------------------
4J91	ADP	601	ILE-A-12 GLY-A-13 LEU-A-14 GLY-A-15 ARG-A-16 PHE-A-17 GLY-A-18 ASP-A-36 ILE-A-37 ASN-A-38 LYS-A-41 ALA-A-55 ASN-A-56 ALA-A-57 THR-A-58 ALA-A-77 ILE-A-78 GLY-A-79 ALA-A-84 LYS-A-103	-----A--------ID-GL-K----	---GRF-------------------	F-L-----T---K---------I--	--------T----------INKI--
3ZPZ	ADP	1526	THR-A-30 LEU-A-31 GLY-A-32 PRO-A-33 LYS-A-51 ASP-A-87 GLY-A-88 THR-A-89 THR-A-90 THR-A-91 ILE-A-150 SER-A-151 SER-A-154 GLY-A-414 GLY-A-415 GLY-A-416 ILE-A-454 TYR-A-478 ASN-A-479 ALA-A-480 ALA-A-481 MET-A-488 ILE-A-493 ASP-A-495	DGTT--L----------G-------	---GTTT------------------	-------------------------	--DGTTT--G-----I---------
3B6U	ADP	402	ARG-A-15 ARG-A-17 PRO-A-18 GLN-A-97 THR-A-98 GLY-A-99 THR-A-100 GLY-A-101 LYS-A-102 THR-A-103 TYR-A-104 ILE-A-109	TGTGKTY------------------	TGTGKTY------------------	TGTGKTY------------------	TGTGKTY------------------
3IIJ	ADP	173	THR-A-11 PRO-A-12 GLY-A-13 VAL-A-14 GLY-A-15 LYS-A-16 THR-A-17 THR-A-18 ASP-A-77 ARG-A-105 ARG-A-109 SER-A-146 ASN-A-147 LYS-A-148 PRO-A-149 LEU-A-152	PGVGKTT------------------	PGVGKTT------------------	PGVGKTT------------------	---GKTT-------R----------
4JLV	ADP	1301	ILE-A-218 GLN-A-219 LYS-A-220 PHE-A-221 PRO-A-1051 GLY-A-1052 ALA-A-1053 GLY-A-1054 LYS-A-1055 SER-A-1056 THR-A-1057 ASN-A-1211 LYS-A-1212	PGAGKST------------------	--A-KS----------------I--	PGAGKST------------------	PG-GKST------------------
2DFN	ADP	177	LEU-A-10 PRO-A-11 GLY-A-12 SER-A-13 GLY-A-14 LYS-A-15 SER-A-16 THR-A-17 ARG-A-110 ARG-A-117 THR-A-150 ARG-A-153 ASN-A-154 PRO-A-155 VAL-A-158	PGSGKST------------------	PGSGKS-----------------N-	-------------------------	PGSGKS--------R----------
6J5W	ADP	901	GLN-A-159 VAL-A-160 VAL-A-161 LEU-A-163 MET-A-190 GLY-A-191 GLY-A-192 LEU-A-193 GLY-A-194 LYS-A-195 THR-A-196 THR-A-197 LEU-A-318 LEU-A-326 PRO-A-359 LYS-A-363 GLU-A-472 HIS-A-488	GGLGKTT-----------------Q	GGL--T--------------K----	GGLGKTT-----------------Q	----KTT----L-------------
5VHD	ADP	1101	LEU-D-209 GLU-D-233 THR-D-234 GLY-D-235 CYS-D-236 GLY-D-237 LYS-D-238 THR-D-239 THR-D-240 GLN-D-241 ARG-D-277 GLU-D-281 THR-D-392 SER-D-559 THR-D-561 ASP-D-563 ARG-D-607 VAL-D-608	TGCGKT---E----R----------	TGCGKTT------------------	TGCGKT---E----R----------	TGCGKT---E----R----------
2R86	ATP	400	PRO-A-116 ILE-A-130 LYS-A-132 ALA-A-136 LYS-A-137 GLY-A-138 GLY-A-139 TYR-A-142 GLN-A-173 GLU-A-174 TYR-A-175 VAL-A-176 TYR-A-227 PHE-A-282 GLU-A-283	-----E--V-----------Y--QE	K----Y--EY---------FE---V	-----A-----------QEYV----	-----------YK--F---------
2UYI	ADP	601	ARG-A-24 ARG-A-26 PRO-A-27 THR-A-76 GLN-A-106 THR-A-107 GLY-A-108 THR-A-109 GLY-A-110 LYS-A-111 THR-A-112 PHE-A-113 GLU-A-118	TGTGKTF------------------	TGTGKTF------------------	TGTGKTF------------------	TGTGKTF------------------
6W1Z	ATP	801	ASP-A-186 PRO-A-187 LEU-A-188 ILE-A-189 ARG-A-191 GLU-A-215 SER-A-216 GLY-A-217 VAL-A-218 GLY-A-219 LYS-A-220 THR-A-221 ALA-A-222 ILE-A-357 LEU-A-361 TYR-A-365 PRO-A-395 ASP-A-396 ILE-A-399	SGVGKTA--D---------------	SGVGKTA------------------	-------------------------	SGVGKT-------------------
2NO0	ADP	301	ASN-A-29 ILE-A-30 ALA-A-31 ALA-A-32 GLY-A-33 LYS-A-34 SER-A-35 THR-A-36 ARG-A-188 LEU-A-191 ARG-A-192 VAL-A-238 GLU-A-240 ASP-A-241 PHE-A-242	IAAGKST------------------	IAAGKS-------------------	IAAGKST------------------	---GKST---------R--------
6AZ0	ATP	801	ASP-A-282 VAL-A-283 CYS-A-284 GLY-A-285 CYS-A-286 PRO-A-322 PRO-A-323 GLY-A-324 THR-A-325 GLY-A-326 LYS-A-327 THR-A-328 LEU-A-329 ARG-A-332 GLN-A-381 ASN-A-424 VAL-A-450 ILE-A-456 HIS-A-459 HIS-A-460 GLY-A-484 ALA-A-485 ALA-A-488	PGTGKTL------------------	---GKT-------------------	-------------------------	-------------------------
1LKX	ADP	791	ASN-A-49 PRO-A-50 PHE-A-51 LYS-A-52 ASN-A-53 TYR-A-57 GLU-A-102 SER-A-103 GLY-A-104 ALA-A-105 GLY-A-106 LYS-A-107 THR-A-108 GLU-A-109 ASN-A-154 ASN-A-156 SER-A-158 ASP-A-386	SGAGKTE------------------	--AGKTE------------------	SGAGKTE-----------------N	SGAGKTE---------------P-N
5XZ9	ATP	401	SER-A-9 GLY-A-10 GLY-A-11 TYR-A-41 ALA-A-71 ARG-A-72 CYS-A-73 PRO-A-74 PHE-A-76 LYS-A-77 ARG-A-82 GLY-A-101 GLY-A-102 ASP-A-103 GLY-A-104 SER-A-105 ARG-A-107 GLY-A-108 ARG-A-111 THR-A-127 ASP-A-129 ASP-A-131 ARG-A-173	-G----G-F------ARC-------	------------------------R	--DG--------------ARC----	S------------Y-FK--------
6OBY	ADP	301	LYS-A-27 GLY-A-28 GLY-A-29 VAL-A-30 GLY-A-31 LYS-A-32 SER-A-33 THR-A-34 SER-A-61 ASN-A-190 ILE-A-226 PRO-A-227 ILE-A-228 ASP-A-229 LEU-A-232 LEU-A-233 SER-A-236	GGVGKST------------------	G-VG-ST------------------	GGVGKST------------------	G-VGKST------------------
3O8D	ADP	875	PRO-A-205 THR-A-206 GLY-A-207 SER-A-208 GLY-A-209 LYS-A-210 SER-A-211 THR-A-212 GLY-A-237 PHE-A-238 TYR-A-241 GLU-A-291 GLY-A-417 THR-A-419 ARG-A-467 GLY-A-468	TGSGKST-------R----------	TGSGKST-------R----------	TGSGKST-------R----------	TGSGKST---------T--------
4B7B	ADP	1364	ARG-A-24 ARG-A-26 PRO-A-27 GLN-A-106 THR-A-107 GLY-A-108 THR-A-109 GLY-A-110 LYS-A-111 THR-A-112 PHE-A-113 GLU-A-118 THR-A-335	TGTGKTF------------------	TG-GKTF------------------	TGTGKTF------------------	TGTGKTF------------------
4YDU	ADP	401	CYS-A-10 HIS-A-111 HIS-A-115 SER-A-136 GLY-A-137 GLY-A-138 GLY-A-163 GLU-A-164 PHE-A-166 ASP-A-167 PRO-A-178 GLY-A-180 PRO-A-181 SER-A-184 GLY-A-267 GLY-A-268 VAL-A-269 ALA-A-271 ASN-A-272 CYS-A-298 THR-A-299 ASP-A-300	-G----P------G--GTD------	-----C-------------------	-SG---F--S----G--N-------	----E-F-----------A------
3CNZ	ADP	600	ARG-A-895 ARG-A-897 PRO-A-898 GLY-A-940 GLN-A-971 THR-A-972 GLY-A-973 SER-A-974 GLY-A-975 LYS-A-976 THR-A-977 PHE-A-978 THR-A-1077	TGSGKTF------------------	TGSG--F------------------	TGSGKTF------------------	TGSGKTF------------------
5Z68	ATP	401	ARG-A-12 ASN-A-13 LEU-A-31 ASN-A-32 ALA-A-33 GLN-A-34 GLY-A-35 LYS-A-36 SER-A-37 ASN-A-38 ARG-A-53 GLU-A-59 LEU-A-60 VAL-A-61 LYS-A-62 PHE-A-63	NAQGKSN-EL-------------K-	-AQGKSN----------------K-	NAQGKSN--L-------------KV	N---KSN-----------------E
4E1F	ADP	401	PHE-A-4 PRO-A-5 THR-A-6 PHE-A-8 SER-A-12 ILE-A-13 GLY-A-14 ILE-A-15 GLN-A-16 VAL-A-80 SER-A-81 TYR-A-82 PRO-A-83 THR-A-164 VAL-A-165 GLY-A-166 ARG-A-268 ILE-A-321 ALA-A-324 LEU-A-337	Q-------------TVIS--L--T-	------G------------------	---------------I-VS--S---	-----T------R---Y--------
4XTR	ADP	401	LYS-A-26 GLY-A-27 GLY-A-28 VAL-A-29 GLY-A-30 LYS-A-31 THR-A-32 THR-A-33 ASN-A-272 GLN-A-273 MET-A-314 PRO-A-315 LEU-A-316 CYS-A-317 GLY-A-319 ILE-A-321 PHE-A-330	GGVGKTT------------------	GGVGKTT------------------	GGVGKTT------------------	----KT---F---------L--M--
5MVF	ADP	601	GLN-A-69 TYR-A-70 SER-A-71 THR-A-72 GLY-A-73 LYS-A-74 THR-A-75 THR-A-76 ILE-A-91 GLY-A-159 ASN-A-222 LYS-A-223 ASP-A-225 GLN-A-226 SER-A-259 PHE-A-260 TRP-A-261	YSTGKTT------------------	Y----T-------------------	YSTGKTT------------------	YSTGKTT------------------
6Z1F	ADP	301	TYR-1-3 TYR-1-4 ARG-1-38 LYS-1-39 GLY-1-40 GLU-1-41 GLY-1-42 LYS-1-43 THR-1-44 PHE-1-45 GLN-1-46 ILE-1-188 ILE-1-192 ILE-1-215 ASP-1-216 SER-1-219	KGEGKTF------------------	KGEGKT-------------------	-------------------------	------I-----------QFT----
6U1K	ADP	406	LYS-C-116 VAL-C-131 PHE-C-151 LYS-C-153 THR-C-157 GLY-C-158 SER-C-159 SER-C-160 VAL-C-161 ILE-C-163 GLU-C-189 LYS-C-190 ALA-C-191 LEU-C-192 VAL-C-195 GLU-C-197 TYR-C-218 PHE-C-222 TYR-C-223 LYS-C-228 PHE-C-272 ASN-C-281 GLU-C-282 ASN-C-284	-GSS--I-E----N-----N-----	---SV----------------E---	-GSS--I-E----------N-----	-GS---I------N-----------
3FE2	ADP	308	PHE-A-96 PHE-A-114 GLU-A-116 PRO-A-117 THR-A-118 GLN-A-121 GLN-A-139 THR-A-140 GLY-A-141 SER-A-142 GLY-A-143 LYS-A-144 THR-A-145 LEU-A-146	TGSGKT-----------------F-	-----T------------F-----F	TGSGKT-------------------	TGSGKT-----------------F-
4YER	ADP	400	PHE-A-14 PHE-A-17 ALA-A-19 PRO-A-38 ASN-A-39 GLY-A-40 ALA-A-41 GLY-A-42 LYS-A-43 THR-A-44 THR-A-45	NGAGKTT------------------	NGAGKTT------------------	NGAGKTT------------------	-GAGKTT------------------
1XNJ	ADP	2800	LEU-B-60 SER-B-61 GLY-B-62 ALA-B-63 GLY-B-64 LYS-B-65 THR-B-66 THR-B-67 VAL-B-68 ARG-B-168 VAL-B-170 THR-B-204 CYS-B-207 ASP-B-208 VAL-B-209 CYS-B-212	SGAGKTT------------------	--AG---------------------	SGAGKTT------------------	SGAGKTT------------------
1W0J	ADP	1511	ASP-A-170 ARG-A-171 GLN-A-172 THR-A-173 GLY-A-174 LYS-A-175 THR-A-176 SER-A-177 SER-D-355 PHE-A-357 ARG-A-362 PRO-A-363 TYR-D-368 GLN-A-430 GLY-A-431 GLN-A-432	RQTGKTS-----F------------	--TGKTS------------------	RQTGKTS-----F------------	--TGKTS-----F------------
6MII	ADP	2001	SER-D-302 ILE-D-303 TYR-D-304 HIS-D-306 ASP-D-341 PRO-D-342 GLY-D-343 THR-D-344 ALA-D-345 LYS-D-346 SER-D-347 GLN-D-348 LEU-D-491 ILE-D-495	PGTAKSQ------------------	------Q------------I--IS-	PGTAKSQ------------------	PGT--SQ---------------I--
2ZAO	ADP	445	ASP-A-135 VAL-A-136 ALA-A-137 LEU-A-139 PRO-A-176 GLY-A-177 THR-A-178 GLY-A-179 LYS-A-180 SER-A-181 TYR-A-182 ASN-A-279 MET-A-309 HIS-A-313 GLY-A-338 ALA-A-339 SER-A-342	PGTGKSY------------------	---GKS-------------------	PGTGKSY------------------	-GTGKS-------------------
6RDM	ATP	1001	ARG-T-227 GLN-T-228 THR-T-229 GLY-T-230 LYS-T-231 THR-T-232 ALA-T-233 ASP-T-326 GLU-T-384 PHE-T-413 ARG-T-418 PRO-T-419 GLN-T-486 LYS-T-487 GLN-T-488	RQTGKTA-----F------------	---GKTA----------------K-	RQTGKTA-----F------------	RQTGKTA-----F------------
5OAF	ADP	501	HIS-A-18 HIS-A-20 GLY-A-38 LEU-A-39 VAL-A-40 ARG-A-46 PRO-A-71 PRO-A-72 GLY-A-73 THR-A-74 GLY-A-75 LYS-A-76 THR-A-77 ALA-A-78 ASN-A-332 TYR-A-366 ILE-A-374 ARG-A-378 ARG-A-404	PGTGKTA------------------	--T-KTA------------------	PGTGKTA-----Y------------	G---KT----------------LG-
6HE9	ATP	401	ASP-H-142 ILE-H-143 GLY-H-144 PRO-H-183 PRO-H-184 GLY-H-185 THR-H-186 GLY-H-187 LYS-H-188 THR-H-189 LEU-H-190 GLU-H-242 ASN-H-288 ILE-H-320 HIS-H-324 GLY-H-348 ALA-H-349 LYS-H-352	PGTGKTL------------------	PGT----------------------	-------------------------	-GT--T--------A----------
6Z67	ADP	301	TYR-C-13 ASN-C-15 THR-C-17 ALA-C-19 PRO-C-38 SER-C-39 GLY-C-40 ALA-C-41 GLY-C-42 LYS-C-43 SER-C-44 THR-C-45	SGAGKST------------------	SGAGKST------------------	SGAGKST------------------	--AGKS-------------------
4OI2	ADP	501	GLU-A-16 ARG-A-18 PHE-A-39 ARG-A-56 VAL-A-57 ALA-A-58 PRO-A-122 THR-A-123 ASP-A-124 VAL-A-125 GLY-A-126 LYS-A-127 THR-A-128 THR-A-129 SER-A-282 GLY-A-284 VAL-A-285 ARG-A-288	TDVGKTT------------------	TDVG--T------------------	TDVGKTT------------------	TDVGKTT--F----R----R--VRV
6HEA	ATP	402	GLU-I-137 VAL-I-138 GLY-I-144 LEU-I-146 PRO-I-183 PRO-I-184 GLY-I-185 THR-I-186 GLY-I-187 LYS-I-188 THR-I-189 LEU-I-190 GLU-I-242 ILE-I-320 HIS-I-324 GLY-I-348 ALA-I-349 LYS-I-352	PGTGKTL------------------	PGTGKTL------------------	-------------------------	PGTGKTL------------------
4YZD	ADP	1002	LEU-A-577 GLY-A-578 HIS-A-579 GLY-A-580 ALA-A-581 THR-A-584 VAL-A-586 ALA-A-597 LYS-A-599 ILE-A-626 ILE-A-642 GLU-A-643 LEU-A-644 CYS-A-645 THR-A-648 GLU-A-651 LYS-A-690 HIS-A-692 ASN-A-693 LEU-A-695 SER-A-710 ASP-A-711	-----A--------HN-DS-L----	--H--S-E---------V-------	---------I-------S-L----E	-----G----------------L--
6BLB	ADP	401	ILE-A-24 ARG-A-25 PRO-A-26 ASP-A-31 TYR-A-32 ILE-A-33 PRO-A-64 PRO-A-65 GLY-A-66 LEU-A-67 GLY-A-68 LYS-A-69 THR-A-70 THR-A-71 TYR-A-185 ILE-A-193 PRO-A-221 ARG-A-222 ASN-A-225	PGLGKTT------------------	-GLGKT-------------------	PGLGKTT------------------	----K-T-I-------R--------
6R72	ATP	700	ASP-A-116 TYR-A-350 ILE-A-356 PRO-A-375 SER-A-376 GLY-A-377 GLY-A-378 GLY-A-379 LYS-A-380 THR-A-381 THR-A-382 LYS-A-385 GLN-A-422	SGGGKTT------------------	--GGKTT------------------	SGGGKTT------------------	SGGGKTT------------------
1FIN	ATP	299	ILE-A-10 GLY-A-11 GLU-A-12 GLY-A-13 THR-A-14 VAL-A-18 ALA-A-31 VAL-A-64 PHE-A-80 GLU-A-81 PHE-A-82 LEU-A-83 ASP-A-86 GLN-A-131 ASN-A-132 LEU-A-134 ASP-A-145	-L---------FA-LD------I--	---G--------------------F	---GE-V-----------L------	----------------------L--
5IRL	ADP	1101	LEU-A-217 ILE-A-231 TYR-A-232 THR-A-233 ASN-A-235 GLU-A-280 ALA-A-281 GLY-A-282 SER-A-283 GLY-A-284 LYS-A-285 SER-A-286 THR-A-287 PHE-A-427 TYR-A-435 PRO-A-466 VAL-A-467 TRP-A-470 HIS-A-583	AGSGKST------------------	AGSG-ST------------------	AGSGKST------------------	AGSGKST------------------
6V2M	ATP	601	LEU-A-249 SER-A-250 GLY-A-251 THR-A-252 GLY-A-253 LYS-A-254 THR-A-255 THR-A-256 LEU-A-257 ASN-A-269 TYR-A-286 ALA-A-287 LYS-A-288 ILE-A-290 GLU-A-297 ARG-A-333 THR-A-441 ARG-A-449 ILE-A-450 SER-A-451 ILE-A-452 THR-A-455	SGTGKTT------------------	SGTGKT----------------I--	SGTGKTT------------------	SGTGKTT--E---------------
3X2T	ADP	2000	ARG-A-14 PHE-A-15 ARG-A-16 PRO-A-17 PRO-A-55 GLN-A-87 THR-A-88 SER-A-89 SER-A-90 GLY-A-91 LYS-A-92 THR-A-93 HIS-A-94	TSSGKTH------------------	-SSG--H------------------	TSSGKTH------------------	TSSGKTH------------------
4WB8	ATP	401	LEU-A-49 GLY-A-50 THR-A-51 GLY-A-52 SER-A-53 PHE-A-54 GLY-A-55 VAL-A-57 ALA-A-70 LYS-A-72 VAL-A-104 MET-A-120 GLU-A-121 TYR-A-122 VAL-A-123 GLU-A-127 ASP-A-166 LYS-A-168 GLU-A-170 ASN-A-171 LEU-A-173 THR-A-183 ASP-A-184 PHE-A-327	---G--V--M--F----T-----YE	-----V-------------------	---G--V--M--F-EN--------E	-----SF--------N---------
2AFI	ADP	3292	LYS-G-10 GLY-G-11 GLY-G-12 ILE-G-13 GLY-G-14 LYS-G-15 SER-G-16 THR-G-17 ASP-G-43 MET-H-156 ASN-G-185 VAL-G-211 PRO-G-212 ARG-G-213 ASP-G-214 VAL-G-217 GLN-G-218 GLU-G-221 TYR-G-240	GGIGKST------------------	GGIGKS-------------------	-------------------------	GG-GKS---V---------------
3H4S	ADP	600	ARG-A-895 ARG-A-897 PRO-A-898 GLN-A-971 THR-A-972 GLY-A-973 SER-A-974 GLY-A-975 LYS-A-976 THR-A-977 PHE-A-978 HIS-A-983	TGSGKTF------------------	TGSGKTF------------------	TGSGKTF------------------	TGSGKTF------------------
4FG9	ATP	401	LEU-A-26 GLY-A-27 THR-A-28 GLY-A-29 ALA-A-30 SER-A-32 VAL-A-34 ALA-A-47 LYS-A-49 VAL-A-79 MET-A-95 GLN-A-96 LEU-A-97 VAL-A-98 GLU-A-102 ASP-A-141 LYS-A-143 GLU-A-145 ASN-A-146 LEU-A-148 SER-A-161 ASP-A-162	---GT-V-Q-----EL---------	--------V--------------LQ	---G--V--M----EN--------Q	E-E--S----------------G--
2JJ1	ADP	1476	GLY-K-157 ALA-K-158 GLY-K-159 VAL-K-160 GLY-K-161 LYS-K-162 THR-K-163 VAL-K-164 ARG-K-189 TYR-K-345 PRO-K-346 VAL-J-371 SER-J-372 ARG-J-373 PHE-K-418 ALA-K-421 PHE-K-424 THR-K-425	AGVGKTV---------R--------	AGVGKTV---------R--------	-------------------------	AGVGKTVR-----------------
3X2U	ATP	501	LEU-A-49 GLY-A-50 THR-A-51 GLY-A-52 VAL-A-57 ALA-A-70 LYS-A-72 VAL-A-104 MET-A-120 GLU-A-121 TYR-A-122 VAL-A-123 GLU-A-127 ASP-A-166 LYS-A-168 GLU-A-170 ASN-A-171 LEU-A-173 THR-A-183 ASP-A-184 PHE-A-327	---GT-V-----F--N-------YE	--------------------L-D--	---G--V--M--F-EN-T------E	---------F--K------------
2PXZ	ATP	541	HIS-X-232 LEU-X-249 SER-X-250 GLY-X-251 THR-X-252 GLY-X-253 LYS-X-254 THR-X-255 THR-X-256 LEU-X-257 ASP-X-269 TYR-X-286 LYS-X-288 ILE-X-290 GLU-X-297 ARG-X-333 THR-X-441 ARG-X-449 ILE-X-450 SER-X-451 ILE-X-452 THR-X-455	SGTGKTT------------------	SGT-KT-------------------	-------------------------	SGTGKTT--E---------------
3U8X	ATP	501	ASP-A-11 ASN-A-12 GLY-A-13 SER-A-14 GLY-A-15 LEU-A-16 LYS-A-18 GLY-A-74 GLN-A-137 ASP-A-154 SER-A-155 GLY-A-156 ASP-A-157 GLY-A-158 VAL-A-159 ARG-A-210 LYS-A-213 GLU-A-214 GLY-A-301 GLY-A-302 THR-A-303 MET-A-305 TYR-A-306 LYS-A-336	---K--G-------K--G--N---V	--S----------------------	-L-GND-----------K-----S-	------L------------------
3BRB	ADP	901	LEU-A-593 GLY-A-594 VAL-A-601 ALA-A-617 LYS-A-619 ILE-A-650 LEU-A-671 PRO-A-672 PHE-A-673 MET-A-674 ASP-A-678 ARG-A-727 ASN-A-728 MET-A-730 ASP-A-741	I--LPFA-G----------------	--A------------------D---	---------R--K-FM---------	------L-K---D-RN--D--MMA-
1II9	ADP	590	LYS-A-16 GLY-A-17 GLY-A-18 VAL-A-19 GLY-A-20 LYS-A-21 THR-A-22 SER-A-23 ASP-A-45 ASN-A-235 GLY-A-236 PHE-A-276 LEU-A-277 GLN-A-278 ASN-A-281 MET-A-282 LEU-A-291 THR-A-501 THR-A-502 ARG-A-543	GGVGKTS----------------Q-	-----------------------Q-	GGVGKTS------------------	K-VGKTS------------------
3PUX	ADP	2501	TRP-A-13 VAL-A-18 PRO-A-37 SER-A-38 GLY-A-39 CYS-A-40 GLY-A-41 LYS-A-42 SER-A-43 THR-A-44 GLN-A-82 LEU-B-126 ARG-B-129 LYS-B-132 ALA-B-133 LEU-B-134 SER-B-135 GLN-B-138	SGCGKST------------------	SGC-KST---------LA-------	SGCGKST------------------	SGCGKST----------------W-
5ERR	ADP	801	SER-A-505 THR-A-506 GLU-A-509 LEU-A-510 ILE-A-522 ARG-A-523 ASP-A-524 SER-A-525 ASN-A-526 ARG-A-527 SER-A-571 GLY-A-572 GLY-A-573 VAL-A-574 SER-A-575 ASP-A-580 PRO-A-606 LEU-A-624 PRO-A-625 GLY-A-626 ASN-A-627 PRO-A-628	-NSD--L-------PN---------	----------------------L-P	-N------SV------N-------D	----------------R-S--EGN-
4R7Z	ADP	1001	ILE-A-290 TYR-A-291 TYR-A-293 ASP-A-329 PRO-A-330 GLY-A-331 VAL-A-332 ALA-A-333 LYS-A-334 SER-A-335 GLN-A-336 ASN-A-803 VAL-A-847 ILE-A-851	PGVAKSQ------------------	PGV---Q------------------	-------------------------	------Q------------------
6TDZ	ATP	601	TYR-A-165 ASP-A-185 ARG-A-186 GLN-A-187 THR-A-188 GLY-A-189 LYS-A-190 THR-A-191 SER-A-192 GLN-A-223 GLU-A-343 PHE-A-372 ARG-A-377 PRO-A-378 GLN-A-442 LYS-A-443 ARG-A-560	RQTGKTS-----F------------	--TGKT-------------------	-------------------------	RQTGKTS-----F----------R-
3KIN	ADP	401	ARG-A-14 ARG-A-16 PRO-A-17 PRO-A-55 GLN-A-87 THR-A-88 SER-A-89 SER-A-90 GLY-A-91 LYS-A-92 THR-A-93 HIS-A-94 ASP-A-232	TSSGKTH------------------	TSSGKT-------------------	TSSGKTH------------------	TSSGKTH------------------
3DIN	ADP	873	MET-A-74 ARG-A-75 PRO-A-76 PHE-A-77 GLN-A-80 LYS-A-96 THR-A-97 GLY-A-98 GLU-A-99 GLY-A-100 LYS-A-101 THR-A-102 LEU-A-103 TRP-A-135 LEU-A-187 THR-A-536 ASP-A-537 LYS-A-539 ARG-A-573 GLN-A-574	TGEGK-L------------------	TGEGKTL------------------	TGEGKTL------------------	K-EGKTL------------------
5ZB4	ADP	201	LEU-B-11 ASP-B-12 GLY-B-13 SER-B-14 GLY-B-15 LYS-B-16 THR-B-17 THR-B-18 LEU-B-138 ALA-B-178 LEU-B-180 PRO-B-181 GLU-B-182 ILE-B-185	DGSGKTT------------------	DGSGKTT-------L----------	DGSGKTT------------------	DGSGKTT------------------
3R9I	ADP	261	GLY-A-12 GLY-A-13 VAL-A-14 GLY-A-15 LYS-A-16 THR-A-17 THR-A-18 THR-A-181 ARG-A-182 ILE-A-211 PRO-A-212 GLU-A-213 ASP-A-214 VAL-A-217 ALA-A-235	GGVGKTT------------------	GGVGKTT------------------	GGVGKTT------------------	GG-GKTT------------------
4DBQ	ADP	901	ILE-A-86 TYR-A-87 ASN-A-98 PRO-A-99 TYR-A-100 PHE-A-101 ASP-A-102 TYR-A-107 GLU-A-152 SER-A-153 GLY-A-154 ALA-A-155 GLY-A-156 LYS-A-157 THR-A-158 GLU-A-159 PHE-A-163 ASN-A-200 ASN-A-202 SER-A-204 ASP-A-456	SGAGKTE------------------	SGAGKT-------------------	SGAGKTE------------------	SGAGKTE-----------------D
6CP3	ATP	600	ASP-B-172 ARG-B-173 GLN-B-174 THR-B-175 GLY-B-176 LYS-B-177 THR-B-178 ALA-B-179 GLN-B-210 ARG-E-356 ASP-E-359 PHE-B-359 ARG-B-364 GLN-B-432 ASN-B-433 GLN-B-434	RQTGKTA-----F--R---------	-QT--T------------------N	-------------------------	--TGKT------F----------N-
5YV5	ADP	602	TYR-A-349 PHE-A-352 PRO-A-372 ASN-A-373 GLY-A-374 ILE-A-375 GLY-A-376 LYS-A-377 THR-A-378 THR-A-379 GLN-A-406 GLY-A-532	NGIGKTT------------------	-GIGKTT------------------	NGIGKTT------------------	NGIGKTTQ----G---------Y--
5FL3	ADP	400	SER-A-25 LEU-A-118 PRO-A-141 THR-A-142 GLY-A-143 SER-A-144 GLY-A-145 LYS-A-146 SER-A-147 THR-A-148 LEU-A-278 ARG-A-287 LEU-A-289	TGSGKST------------------	-G-GKS-------------------	TGSGKST------------------	TGSGKST------------------
6XTX	ADP	1001	ILE-2-485 TYR-2-486 PRO-2-525 GLY-2-526 THR-2-527 ALA-2-528 LYS-2-529 SER-2-530 GLN-2-531 LEU-2-675	PGTAKSQ------------------	---AKSQ------------------	-------------------------	--TAKSQ---------------I--
1C30	ADP	4006	PRO-A-690 VAL-A-713 ARG-A-715 MET-A-725 ASP-A-753 HIS-A-754 PHE-A-755 LEU-A-756 GLU-A-761 ALA-A-785 GLY-A-786 VAL-A-787 HIS-A-788 SER-A-789 GLN-A-829 ILE-A-840 GLU-A-841 PRO-A-909	---GVHP--------I------V--	---G--P------------------	-------------------------	-----I-------------------
7JGS	ATP	1001	VAL-A-561 VAL-A-563 VAL-A-564 PRO-A-565 LEU-A-568 PRO-A-569 ARG-A-571 PRO-A-600 GLY-A-601 THR-A-602 GLY-A-603 LYS-A-604 THR-A-605 ALA-A-606 ASN-A-718 TYR-A-745 ILE-A-753 ARG-A-757 ALA-A-783 ARG-A-784 LEU-A-787	PGTGKTA-------------L----	P-TGKT-------------------	PGTGKTA-------R-----L----	--TGKT-----Y----------L--
5GJQ	ADP	501	ASP-H-176 VAL-H-177 GLY-H-178 PRO-H-217 PRO-H-218 GLY-H-219 THR-H-220 GLY-H-221 LYS-H-222 THR-H-223 LEU-H-224 ASN-H-322 ILE-H-354 GLY-H-382 ALA-H-383	PGTGKTL------------------	--TGKT-------------------	-------------------------	--TGKTL------------------
5FM7	ADP	501	ALA-A-18 HIS-A-19 HIS-A-21 ILE-A-22 GLY-A-39 PHE-A-40 VAL-A-41 GLY-A-42 GLN-A-43 GLY-A-72 PRO-A-73 GLY-A-74 THR-A-75 GLY-A-76 LYS-A-77 THR-A-78 ALA-A-79 ASP-A-303 TYR-A-367 ILE-A-375 LEU-A-404 ARG-A-405 LEU-A-408	P-TGKTA--H---------------	--TG---------------------	P-TGKTA-H-----L----------	P-TGKTA--H----R----------
1L2T	ATP	1301	TYR-A-11 MET-A-13 ILE-A-18 ALA-A-20 PRO-A-39 SER-A-40 GLY-A-41 SER-A-42 GLY-A-43 LYS-A-44 SER-A-45 THR-A-46 GLN-A-90 GLN-A-171 HIS-A-204	SG-GKSTQ-----------------	-G-G-STQ-----------------	SGSGKST------------------	SGSGKST------------------
1DJQ	ADP	803	VAL-A-395 GLY-A-396 ALA-A-397 GLY-A-398 PRO-A-399 SER-A-400 GLY-A-401 THR-A-418 ASP-A-419 THR-A-420 ALA-A-421 GLY-A-425 GLY-A-426 HIS-A-427 PRO-A-469 MET-A-470 ALA-A-486 THR-A-487 GLY-A-488 ALA-A-489 LEU-A-650 GLY-A-673 ASP-A-674 ALA-A-675 ALA-A-684	----TD----------TGDG-----	--GGPS-------------------	-GA--T--------A---A--A---	-VTD-TA-----G--T-AADGSAGH
6RAM	ADP	701	ASP-A-126 TYR-A-362 VAL-A-375 ALA-A-394 THR-A-395 GLY-A-396 GLY-A-398 LYS-A-399 THR-A-400 SER-A-401 TYR-A-410 GLN-A-441 HIS-A-554	T--GKTSQ-----------------	---G-TSQ-----------------	T--GKTSQ-----------------	TG-GKTSQDYH-----------V--
2BBT	ATP	1	TRP-A-401 VAL-A-440 ARG-B-450 GLY-B-451 SER-A-459 THR-A-460 GLY-A-461 ALA-A-462 GLY-A-463 LYS-A-464 THR-A-465 SER-A-466 GLN-A-493 ASN-B-597	TGAGKTS------------------	--AGKTS------------------	TGAGKTS------------------	--AGKTS------------------
5DB4	ATP	301	MET-A-11 GLY-A-12 GLY-A-13 THR-A-14 PHE-A-15 HIS-A-19 GLY-A-21 HIS-A-22 ALA-A-25 ARG-A-52 THR-A-109 GLY-A-110 ALA-A-111 ASP-A-112 ALA-A-113 VAL-A-135 SER-A-136 ARG-A-137 LEU-A-165 ILE-A-167 SER-A-168 SER-A-169 THR-A-170 ARG-A-173	-SVG-D--S------L-I-------	---------------G---I-----	---G-DA-------------H----	---------F----R---S------
6O8G	ADP	600	TYR-A-11 GLU-A-12 PRO-A-13 GLN-A-14 GLN-A-17 ALA-A-40 THR-A-41 GLY-A-42 THR-A-43 GLY-A-44 LYS-A-45 THR-A-46 PHE-A-47 PRO-A-414 ASP-A-510 ARG-A-543	TGTGKT-------R-----------	-G----F------------------	TGTGKTF------R-----------	-G--K-F---------------Q--
3B6V	ADP	1001	ARG-A-16 ARG-A-18 PRO-A-19 GLN-A-98 THR-A-99 GLY-A-100 THR-A-101 GLY-A-102 LYS-A-103 THR-A-104 TYR-A-105 THR-A-110	TGTGKTY------------------	TGTGKTY------------------	TGTGKTY------------------	TGTGKTY-----R------------
2ZI3	ADP	301	ASN-A-29 ILE-A-30 ALA-A-31 ALA-A-32 GLY-A-33 LYS-A-34 SER-A-35 THR-A-36 ARG-A-188 LEU-A-191 ARG-A-192 VAL-A-238 GLU-A-240 ASP-A-241 PHE-A-242	IAAGKST------------------	IAAGKST------------------	IAAGKST------------------	----KS--------R----------
4PU9	ADP	401	ASN-A-46 ALA-A-47 GLU-A-50 ASP-A-73 GLY-A-77 ILE-A-78 ILE-A-94 ALA-A-100 GLY-A-101 GLY-A-102 LYS-A-103 TYR-A-109 GLY-A-114 LEU-A-115 HIS-A-116 GLY-A-117 VAL-A-118 GLY-A-119 VAL-A-120 SER-A-121 THR-A-165	-G---------SV-GGK-----N--	-----V------------E----G-	V-------D-------NA----IG-	-----T---------I--S------
6TE0	ATP	601	TYR-A-165 ARG-A-186 GLN-A-187 THR-A-188 GLY-A-189 LYS-A-190 THR-A-191 SER-A-192 ILE-A-193 GLN-A-223 ASN-A-227 ASP-A-284 ILE-A-341 GLU-A-343 PHE-A-372 ARG-A-377 PRO-A-378 GLN-A-442 LYS-A-443 GLY-A-444	RQTGKTS-----F------------	---GKT-------------------	-------------------------	QT--TSI--Y----F----------
6SH3	ADP	501	ARG-A-223 SER-A-227 VAL-A-228 ILE-A-229 LEU-A-230 PRO-A-268 PRO-A-269 GLY-A-270 SER-A-271 GLY-A-272 LYS-A-273 THR-A-274 SER-A-275 MET-A-397 LYS-A-400 THR-A-425 ALA-A-426 GLN-A-429	PGSGKTS------------------	-GSGKT-------------------	PGSGKTS------------------	PGSGKTS--R----A----Q-MVS-
4IYN	ADP	802	ASN-A-134 GLY-A-135 ALA-A-138 LYS-A-141 ASP-A-173 GLY-A-177 MET-A-178 ASN-A-186 LEU-A-187 ARG-A-192 SER-A-193 GLY-A-194 SER-A-195 GLY-A-214 GLN-A-215 PHE-A-216 GLY-A-217 VAL-A-218 GLY-A-219 PHE-A-220 TYR-A-221 THR-A-266	-GV---------Y-R-G--------	--S----------------A----T	GN--------------GQF--Y---	-------K-----F----QF-----
3LC6	ADP	1762	ALA-A-315 PRO-A-316 GLY-A-317 ILE-A-318 GLY-A-320 MET-A-321 VAL-A-322 MET-A-323 VAL-A-325 VAL-A-334 LYS-A-336 TYR-A-357 GLU-A-416 ARG-A-417 ARG-A-418 MET-A-419 PRO-A-421 LYS-A-461 ASN-A-462 TYR-A-474 ASP-A-475	--------------VM-V----IGP	--------------------M----	---GMV--------N----------	----V----Y---------------
5WC0	ATP	501	ASP-A-194 ILE-A-195 ILE-A-196 GLY-A-197 PRO-A-234 PRO-A-235 GLY-A-236 THR-A-237 GLY-A-238 LYS-A-239 THR-A-240 LEU-A-241 ASP-A-292 LEU-A-370 GLY-A-398 ALA-A-399 VAL-A-402	PGTGKTL------------------	---GKT----------------I--	PGTGKT-------------------	--TGKT----------------ID-
6GK4	ATP	703	TRP-A-401 VAL-A-440 SER-A-459 THR-A-460 GLY-A-461 ALA-A-462 GLY-A-463 LYS-A-464 THR-A-465 SER-A-466 GLN-A-493	TGAGKTS------------------	--AGK-S------------------	TGAGKTS------------------	TGAGKTS------------------
2ZDY	ADP	501	ASN-A-258 ALA-A-259 ARG-A-261 ALA-A-262 ASP-A-293 GLY-A-297 VAL-A-298 LEU-A-306 TYR-A-311 SER-A-312 THR-A-313 ALA-A-314 LEU-A-327 ALA-A-328 GLY-A-329 PHE-A-330 GLY-A-331 TYR-A-332 GLY-A-333 LEU-A-334 PRO-A-335 LEU-A-350 THR-A-358	-AT-----------A-F--G--L--	-------------L-----A-----	A---------------AGF-YP---	---G--L----YGFAG-RTYS-L-V
5XJA	ADP	602	ARG-A-260 ARG-A-262 PRO-A-263 GLN-A-345 THR-A-346 GLY-A-347 SER-A-348 GLY-A-349 LYS-A-350 THR-A-351 HIS-A-352 ASP-A-357 LEU-A-358 SER-A-463	TGSGKTH------------------	TGSGKT-------------------	TGSGKTH------------------	TGSGKTH--D--R---SL-------
3A37	ADP	400	GLY-A-25 GLY-A-27 GLY-A-28 VAL-A-29 GLY-A-30 LYS-A-31 THR-A-32 THR-A-33 ASN-A-272 GLN-A-273 PRO-A-315 LEU-A-316 CYS-A-317 GLY-A-319 GLU-A-320 ILE-A-321 ARG-A-322 PHE-A-330	-GVGKTT------------------	-GVGKT-------------------	-GVGKTT------------------	---GKTT------------------
1U5R	ATP	411	ILE-A-34 GLY-A-35 HIS-A-36 GLY-A-37 SER-A-38 VAL-A-42 ALA-A-55 LYS-A-57 ILE-A-89 MET-A-105 GLU-A-106 TYR-A-107 CYS-A-108 ASP-A-114 GLY-A-155 ASN-A-156 LEU-A-158 ASP-A-169 LYS-A-314	---G--V-----K----------YE	---G---------D---------YE	-GI--K---I--------N---C--	--IGHGVDIM--KD--N-L---CYE
5OFR	ADP	601	TYR-A-354 ILE-A-360 PRO-A-379 SER-A-380 GLY-A-381 SER-A-382 GLY-A-383 LYS-A-384 SER-A-385 THR-A-386 TYR-A-395 GLN-A-426	SGSGKST------------------	SGSGK--------------------	SGSGKST------------------	SGSGKST------------------
3I61	ADP	1000	PHE-A-126 PRO-A-127 GLY-A-128 LEU-A-129 THR-A-130 GLN-A-133 LYS-A-153 THR-A-154 GLY-A-155 THR-A-156 GLY-A-157 LYS-A-158 THR-A-159 PHE-A-160 GLN-A-195 GLU-A-199 GLY-A-439 ASP-A-441 ARG-A-469 SER-A-470	-GTGKT-Q---------------F-	---G-TFQ---------------F-	TGTGKT-------------------	TGTGKT--------R--------F-
3FWY	ADP	501	LYS-A-39 GLY-A-40 GLY-A-41 ILE-A-42 GLY-A-43 LYS-A-44 SER-A-45 THR-A-46 LYS-A-70 ASN-A-211 ARG-A-212 MET-A-234 PRO-A-235 ASP-A-236 LEU-A-237 ILE-A-240 ARG-A-241 ARG-A-244	GGIGKST------------------	GGIGKST------------------	GGIGKST------------------	GG-GKS-------------------
6AWH	ATP	301	GLY-C-8 GLY-C-9 THR-C-10 LEU-C-11 LYS-C-13 LEU-C-28 GLU-C-70 ASN-C-96 VAL-C-97 GLY-C-98 THR-C-99 GLY-C-100 GLY-C-121 GLY-C-122 GLN-C-125 TYR-C-137 ILE-D-159 GLY-C-224 SER-C-225 SER-C-226 HIS-C-228	GTGG-S--------G---L------	----------------------G--	------GE-------G---------	----GTLQ----E--V---------
5D4W	ADP	1001	PRO-A-196 VAL-A-197 ILE-A-198 GLY-A-199 ARG-A-200 GLU-A-224 PRO-A-225 GLY-A-226 VAL-A-227 GLY-A-228 LYS-A-229 THR-A-230 THR-A-231 ILE-A-367 LEU-A-371 TYR-A-375 PRO-A-405 ASP-A-406 VAL-A-409	-GVGKTT----------------L-	PGVG-----P----D----------	PGVGKTT------------------	-GVGKTT--P---------------
6MBN	ATP	302	TYR-A-13 LYS-A-14 ARG-A-16 VAL-A-18 VAL-A-19 PRO-A-37 ASN-A-38 GLY-A-39 ALA-A-40 GLY-A-41 LYS-A-42 THR-A-43 THR-A-44 THR-A-45 GLN-A-85 GLN-A-163 HIS-A-195	NGAGKTT------------------	NGAGKTT------------------	NGAGKTT------------------	--AGKTT------------------
6L5O	ADP	601	ARG-A-204 GLY-A-205 VAL-A-206 PHE-A-208 LEU-A-209 PHE-A-210 GLN-A-213 ARG-A-231 THR-A-232 GLY-A-233 THR-A-234 GLY-A-235 LYS-A-236 THR-A-237 PHE-A-238 GLN-A-275	TGTGKT-Q-----------------	-G---TF------------------	TGTGKT-------------------	TGTGKT-Q-----------------
6RDL	ATP	1001	ARG-T-227 GLN-T-228 THR-T-229 GLY-T-230 LYS-T-231 THR-T-232 ALA-T-233 ASP-T-326 GLU-T-384 PHE-T-413 ARG-T-418 PRO-T-419 GLN-T-486 LYS-T-487 GLN-T-488	RQTGKTA-----F------------	---GKTA----------------K-	-------------------------	RQTGKTA-----F------------
4E1C	ADP	401	PHE-A-4 PRO-A-5 THR-A-6 PHE-A-8 SER-A-12 ILE-A-13 GLY-A-14 ILE-A-15 GLU-A-16 VAL-A-80 SER-A-81 TYR-A-82 PRO-A-83 THR-A-164 VAL-A-165 GLY-A-166 ARG-A-268 ILE-A-321 ALA-A-324 LEU-A-337	----VSY--------VIS-----T-	------G------------------	---------------I-VS--S---	--R------------V--S------
4A1Z	ADP	2601	ARG-A-24 ARG-A-26 PRO-A-27 GLN-A-106 THR-A-107 GLY-A-108 THR-A-109 GLY-A-110 LYS-A-111 THR-A-112 PHE-A-113 GLU-A-118	TGTGKTF------------------	TGTGKTF------------------	TGTGKTF------------------	TGTGKTF------------------
2WPD	ADP	600	GLY-D-158 ALA-D-159 GLY-D-160 VAL-D-161 GLY-D-162 LYS-D-163 THR-D-164 VAL-D-165 GLU-D-193 TYR-D-345 SER-C-374 ARG-C-375 GLN-D-416 PHE-D-418 ALA-D-421 PHE-D-424 THR-D-425 MET-D-459	AGVGKTV------------------	-GVG-TV------------------	AGVGKTV------------------	AGVGKTVE-A-----SR------FT
6VMB	ATP	600	GLN-A-173 THR-A-174 GLY-A-175 LYS-A-176 THR-A-177 ALA-A-178 GLN-A-201 PHE-A-350 ARG-A-355 PRO-A-356 GLN-A-423 GLN-A-425	--TGKTA-----F------------	QT-KTA-------------------	-------------------------	-QTGKTA------------------
5IFW	ADP	902	ASP-B-478 ILE-B-479 GLY-B-480 LEU-B-482 PRO-B-520 GLY-B-521 CYS-B-522 GLY-B-523 LYS-B-524 THR-B-525 LEU-B-526 ILE-B-656 GLY-B-684 ALA-B-685 THR-B-688	PGCGKTL------------------	P----T-------------------	PGCGKTL------------------	PGCGKTL------------------
4LJ8	ADP	901	ARG-A-559 VAL-A-560 VAL-A-561 GLN-A-563 THR-A-597 GLY-A-598 VAL-A-599 GLY-A-600 LYS-A-601 THR-A-602 GLU-A-603 LEU-A-757 ILE-A-765 GLN-A-769 ALA-A-805 ARG-A-806	TGVGKTE------------------	T--GKT--------A----------	TGVGKTE------------------	TGVGKTE-----L------------
3CF2	ADP	807	ASP-A-205 ILE-A-206 GLY-A-207 CYS-A-209 PRO-A-247 GLY-A-248 THR-A-249 GLY-A-250 LYS-A-251 THR-A-252 LEU-A-253 ASP-A-304 ILE-A-380 ILE-A-383 HIS-A-384 GLY-A-408 ALA-A-409 ALA-A-412	PGTGKTL------------------	----------------------I--	PGTGKTL------------------	PGTGKTL------------------
5ERT	ADP	801	SER-A-505 THR-A-506 GLU-A-509 LEU-A-510 ILE-A-522 ARG-A-523 ASP-A-524 SER-A-525 ASN-A-526 ARG-A-527 SER-A-571 GLY-A-572 GLY-A-573 VAL-A-574 SER-A-575 ASP-A-580 PRO-A-606 LEU-A-624 PRO-A-625 GLY-A-626 ASN-A-627 PRO-A-628	PGNP-------------LE------	----------------------L-P	----GV-----L-R-----------	-SS-R-I--L---NRSTGSL--N--
1XCP	ADP	1291	LYS-A-10 GLY-A-11 GLY-A-12 ILE-A-13 GLY-A-14 LYS-A-15 SER-A-16 THR-A-17 THR-A-18 ASP-A-39 ASP-A-43 ASP-A-125 ASN-A-185 VAL-A-211 PRO-A-212 ARG-A-213 ASP-A-214 VAL-A-217 GLN-A-218 GLU-A-221 GLN-A-236 TYR-A-240	GGIGKST------------------	G--G-------------------D-	GGIGKST------------------	---G--T--Y---------------
2DFT	ADP	180	LEU-A-10 PRO-A-11 GLY-A-12 SER-A-13 GLY-A-14 LYS-A-15 SER-A-16 THR-A-17 ARG-A-110 THR-A-150 ARG-A-153 ASN-A-154 PRO-A-155 PRO-B-155 VAL-A-158	PGSGKS--------R----------	PGSGKS--------R----------	PGSGKS--------R----------	PGSGKS--------R--------N-
4PWX	ATP	401	LYS-A-26 GLY-A-27 GLY-A-28 GLY-A-30 LYS-A-31 THR-A-32 THR-A-33 VAL-A-57 ASN-A-61 PRO-A-169 ASN-A-272 GLN-A-273 PRO-A-315 LEU-A-316 CYS-A-317 GLY-A-319 GLU-A-320 ILE-A-321 PHE-A-330	GG-GKTT------------------	GG---------------------C-	-G-GKTT------------------	GG-GKTT------------------
6OQT	ATP	600	TYR-A-150 ARG-A-171 GLN-A-172 THR-A-173 GLY-A-174 LYS-A-175 THR-A-176 ALA-A-177 PHE-A-360 ARG-A-365 PRO-A-366 GLN-A-433 LYS-A-434 GLN-A-435	RQTGKTA-----F------------	-QTGKT-------------------	RQTGKTA-----F------------	RQTGKTA------------------
1OFH	ADP	450	HIS-A-16 ILE-A-17 ILE-A-18 GLN-A-20 PRO-A-58 THR-A-59 GLY-A-60 VAL-A-61 GLY-A-62 LYS-A-63 THR-A-64 GLU-A-65 LEU-A-336 ILE-A-344 ALA-A-393 ARG-A-394 HIS-A-397	TGVGKTE-------R----------	--VGKT-------------------	TGVGKTE----L--------H----	TGVGKTE----L--------H----
6I5F	ADP	908	VAL-B-588 LEU-B-592 PRO-B-595 PHE-B-596 ILE-B-597 ASN-B-599 PRO-B-615 ASN-B-616 MET-B-617 GLY-B-618 GLY-B-619 LYS-B-620 SER-B-621 THR-B-622 ARG-B-625 SER-A-668 HIS-B-760	NMGGKST------------------	NMGGKST------------------	NMGGKST------------------	---------F---------------
6RE6	ATP	1001	ARG-T-227 GLN-T-228 THR-T-229 GLY-T-230 LYS-T-231 THR-T-232 ALA-T-233 ASP-T-326 GLU-T-384 PHE-T-413 ARG-T-418 PRO-T-419 GLN-T-486 LYS-T-487 GLN-T-488	RQTGKTA-----F------------	RQTGKTA------------------	-------------------------	RQTGKTA--QD-F--------R-K-
6X2N	ATP	2000	PHE-A-597 PHE-A-599 GLU-A-600 THR-A-601 THR-A-602 GLN-A-605 ASP-A-629 VAL-A-630 GLY-A-631 PHE-A-632 GLY-A-633 LYS-A-634 THR-A-635 ASP-A-729 GLU-A-730 LEU-A-754 PRO-A-780 ALA-A-781 ARG-A-783 GLY-A-874 ASP-A-876 ARG-A-905	VGFGK---------R----------	-G-------FG--------------	VGFGKT--------R----------	VGF-KT----G---R----------
6RE5	ATP	1001	ARG-T-227 GLN-T-228 THR-T-229 GLY-T-230 LYS-T-231 THR-T-232 ALA-T-233 ASP-T-326 GLU-T-384 PHE-T-413 ARG-T-418 PRO-T-419 GLN-T-486 LYS-T-487 GLN-T-488	RQTGKTA-----F------------	RQTGKTA------------------	-------------------------	RQTGKTA------------------
4NCJ	ADP	901	ARG-A-12 SER-A-13 GLN-A-31 ASN-A-32 GLY-A-33 SER-A-34 GLY-A-35 LYS-A-36 SER-A-37 SER-A-38 GLU-A-60 PHE-A-61 THR-A-62 LYS-A-63 VAL-A-64 GLN-A-140 LEU-A-871 GLY-A-874 SER-A-876	NGSGKSS----------------KT	NGSGKSS----------------KT	NGSGKSS----------------KT	--SGKSS------------------
3JBI	ADP	402	ASP-A-11 GLY-A-13 SER-A-14 GLY-A-15 LEU-A-16 LYS-A-18 GLN-A-137 ASP-A-154 SER-A-155 GLY-A-156 ASP-A-157 ARG-A-210 LYS-A-213 GLU-A-214 GLY-A-301 GLY-A-302 THR-A-303 MET-A-305 TYR-A-306 LYS-A-336 VAL-A-339	---L-K--------------M-GSD	---GD-----E--------------	--GG--D-------L-S--D--V--	--S-------Q-----K--------
6W20	ADP	802	LEU-A-459 VAL-A-460 PHE-A-461 GLN-A-463 PRO-A-496 THR-A-497 GLY-A-498 VAL-A-499 GLY-A-500 LYS-A-501 THR-A-502 GLU-A-503 LEU-A-653 VAL-A-661 LYS-A-664 PHE-A-665 ALA-A-701 ARG-A-702	TGVGKTE----L-------------	-GVG--E---------------F--	-------------------------	TGVGKTE-----L-RA------VKF
6YUF	ADP	1302	LYS-A-13 SER-A-14 ASN-A-34 GLY-A-35 ALA-A-36 GLY-A-37 LYS-A-38 SER-A-39 ASN-A-40 ARG-A-57 GLU-A-63 LEU-A-64 ILE-A-65 GLN-A-147 ARG-A-1209	NGAGKSN-----R-----------I	NGAGKSN---------------S--	NGAGKSNQ--------------S-L	NGA-KSN------------------
6QS4	ADP	1002	ARG-B-569 VAL-B-570 ILE-B-571 PRO-B-606 THR-B-607 GLY-B-608 VAL-B-609 GLY-B-610 LYS-B-611 THR-B-612 GLU-B-613 ASP-B-677 LEU-B-766 ILE-B-774 ALA-B-814 ARG-B-815 LYS-B-818	TGVGKTE-------R----------	--VGKTE------------------	TGVGKTE------------------	TGVGKTE------------------
6FSA	ADP	2002	ILE-A-114 ASN-A-126 PRO-A-127 TYR-A-128 TRP-A-130 TYR-A-134 GLU-A-179 SER-A-180 GLY-A-181 ALA-A-182 GLY-A-183 LYS-A-184 THR-A-185 VAL-A-186 ASN-A-238 ASN-A-240	SGAGKTV------------------	SGAGKTV------------------	SGAGKTV------------------	SGAGKTV-----N-N-N----Y-W-
4V02	ATP	800	GLY-A-12 GLY-A-13 VAL-A-14 GLY-A-15 LYS-A-16 THR-A-17 THR-A-18 ILE-A-41 GLY-A-42 LEU-A-43 ASN-A-174 ARG-A-175 ILE-A-204 PRO-A-205 GLU-A-206 GLU-A-207 LEU-A-210	GGVGKTT------------------	G--GKTT----------------E-	GGVGKTT------------------	-G-GKTT------------------
4A50	ADP	600	ARG-A-24 ARG-A-26 PRO-A-27 GLN-A-106 THR-A-107 GLY-A-108 THR-A-109 GLY-A-110 LYS-A-111 THR-A-112 PHE-A-113 GLU-A-118	TGTGKTF------------------	TGTGKTF------------------	TGTGKTF------------------	TGTGKTF------------------
3K09	ATP	903	SER-D-48 GLY-D-49 THR-D-50 GLY-D-51 LYS-D-52 THR-D-53 LEU-D-54 GLU-D-78 SER-D-89 PHE-D-90 ASP-D-145 PHE-E-199 ARG-D-218 LEU-E-223 LYS-E-224 LEU-E-225 ARG-E-226 GLY-E-227 THR-E-228 SER-E-229 HIS-E-230 LYS-E-232 ILE-D-239 THR-D-240 ASP-D-241	SGTGKTLE--F-RLKLRGTSHKITD	SGTGKTLE--F-RLKLRGTSHKITD	SGTGKTLE----RLKLRGTSHKITD	SGTGKTLE--F-RLKLRGTSHKITD
6T8B	ADP	801	MET-D-420 VAL-D-421 THR-D-468 GLY-D-469 SER-D-470 GLY-D-471 LYS-D-472 SER-D-473 VAL-D-474 GLU-D-503 HIS-D-675 GLY-D-676 GLY-D-693 ALA-D-694 PHE-D-695	TGSGKSVE-----------------	TGSGKS-------------------	TGSGKSV------------------	TGSGKSV------------------
5ORT	ADP	401	LEU-A-139 GLY-A-140 LYS-A-141 GLY-A-142 LYS-A-143 PHE-A-144 GLY-A-145 VAL-A-147 ALA-A-160 LYS-A-162 LEU-A-194 LEU-A-210 GLU-A-211 TYR-A-212 ALA-A-213 THR-A-217 GLU-A-260 ASN-A-261 LEU-A-263 ASP-A-274	---G--V--L----EN--------E	--------------------A----	-AY---L-----L------N----G	----E-----K--------------
6HEC	ATP	401	VAL-H-138 ASP-H-142 LEU-H-146 PRO-H-183 PRO-H-184 GLY-H-185 THR-H-186 GLY-H-187 LYS-H-188 THR-H-189 LEU-H-190 GLU-H-242 ASN-H-288 ILE-H-320 HIS-H-324 GLY-H-348 ALA-H-349 LYS-H-352	PGTGKTL------------------	---GKTL------------K-----	-------------------------	PGTGKTL------------------
1W0K	ADP	1511	ASP-A-170 ARG-A-171 GLN-A-172 THR-A-173 GLY-A-174 LYS-A-175 THR-A-176 SER-A-177 PHE-A-357 ARG-A-362 PRO-A-363 GLN-A-430 GLY-A-431 GLN-A-432	RQTGKTS-----F------------	-QTGKT-------------------	RQTGKTS-----F------------	RQTGKTS------------------
5YUD	ATP	1501	VAL-A-424 CYS-A-425 LEU-A-434 CYS-A-436 ASP-A-437 VAL-A-438 THR-A-472 GLY-A-473 SER-A-474 GLY-A-475 LYS-A-476 THR-A-477 THR-A-478 ASP-A-551 VAL-A-610 PRO-A-642 LEU-A-643	TGSGKTT------------------	-GSG-T-------------------	-GSGKTT----------C-------	TGSGKTT------------------
2YJF	ATP	1377	ASP-A-11 ASN-A-12 GLY-A-13 SER-A-14 GLY-A-15 LEU-A-16 LYS-A-18 GLN-A-137 ASP-A-154 GLY-A-156 ASP-A-157 VAL-A-159 GLY-A-182 ARG-A-183 ARG-A-210 LYS-A-213 GLU-A-214 GLY-A-301 GLY-A-302 THR-A-303 MET-A-305 TYR-A-306 LYS-A-336	--SGND-----------K-T-----	------S----------------Q-	-G--R-------L-G--M-------	-GTGD----K-YMGRDSG---RK--
6S3I	ADP	1001	LEU-A-68 SER-A-69 GLN-A-72 PRO-A-92 ALA-A-93 GLY-A-94 THR-A-95 GLY-A-96 LYS-A-97 THR-A-98 THR-A-99 GLN-A-124 GLN-A-255 ARG-A-256 ARG-A-258 GLY-A-436 THR-A-438 ARG-A-462	AGTGKTT------------------	-G---T-------------------	AGTGKTT------------------	AGTGKT-------------------
6OPC	ADP	901	ASP-A-488 VAL-A-489 GLY-A-490 LEU-A-492 PRO-A-530 GLY-A-531 THR-A-532 GLY-A-533 LYS-A-534 THR-A-535 LEU-A-536 ILE-A-666 GLN-A-670 GLY-A-694 ALA-A-695 LEU-A-698	PGTGKTL------------------	---G---------------------	PGTGKTL------------------	--TGKTL------------------
5NOL	ADP	401	ASP-A-11 GLY-A-13 SER-A-14 GLY-A-15 LEU-A-16 LYS-A-18 SER-A-155 GLY-A-156 ASP-A-157 GLY-A-182 ARG-A-210 LYS-A-213 GLU-A-214 GLY-A-301 GLY-A-302 THR-A-303 MET-A-305 TYR-A-306 LYS-A-336	----MT--G--------G------D	------S------------------	-T----K--K--E----GSG-----	-----------------GS------
4KXF	ADP	1101	PHE-B-117 PRO-B-119 PHE-B-128 THR-B-133 PHE-B-134 THR-B-135 GLU-B-170 SER-B-171 GLY-B-172 LYS-B-173 GLY-B-174 LYS-B-175 SER-B-176 THR-B-177 MET-B-300 LEU-B-308 PRO-B-338 LEU-B-339 VAL-B-342 HIS-B-443	SGKGKST----------P-------	SGK--ST------------------	-------------------------	SGKGKST------------------
3IQX	ADP	1	LYS-A-35 GLY-A-36 GLY-A-37 VAL-A-38 GLY-A-39 LYS-A-40 THR-A-41 THR-A-42 ASN-A-270 GLN-A-271 PRO-A-312 LEU-A-313 LEU-A-314 GLU-A-316 GLU-A-317 VAL-A-318 PHE-A-327	GGVGKTT------------------	GGVGKTT------------------	GGVGKTT------------------	GGVGKTT------------------
6RD9	ATP	1001	ASP-T-226 ARG-T-227 GLN-T-228 THR-T-229 GLY-T-230 LYS-T-231 THR-T-232 ALA-T-233 GLU-T-384 PHE-T-413 ARG-T-418 PRO-T-419 GLN-T-486 LYS-T-487 GLN-T-488	RQTGKTA-----F------------	-QTGKT-------------------	-------------------------	RQTGKTA-----F------------
3INN	ATP	300	PRO-A-28 THR-A-29 MET-A-30 GLY-A-31 HIS-A-34 GLY-A-36 HIS-A-37 LEU-A-40 GLN-A-61 TYR-A-71 VAL-A-128 VAL-A-131 VAL-A-132 PHE-A-146 GLY-A-147 LYS-A-149 ASP-A-150 GLN-A-153 VAL-A-173 GLU-A-174 THR-A-175 VAL-A-176 ALA-A-183 CYS-A-184 SER-A-185	-TP---L-TE---------D-----	----M-----V--------------	--F---TQ-----------CA-H--	-----------------G-------
3WVL	ATP	601	THR-A-30 LEU-A-31 GLY-A-32 PRO-A-33 LYS-A-51 ALA-A-52 GLY-A-53 ASP-A-87 GLY-A-88 THR-A-89 THR-A-90 THR-A-91 ILE-A-150 SER-A-154 GLY-A-414 GLY-A-415 GLY-A-416 ILE-A-454 TYR-A-478 ASN-A-479 ALA-A-480 ALA-A-481 MET-A-488 ILE-A-493 ASP-A-495	--DGTTT----------------G-	----TTT------------------	-------------------------	--DGTTT--G-----I---------
6PDY	ADP	501	ILE-A-113 GLY-A-114 LEU-A-116 PRO-A-156 GLY-A-157 CYS-A-158 GLY-A-159 LYS-A-160 THR-A-161 MET-A-162 GLN-A-289 ILE-A-293 LEU-A-296 VAL-A-297 GLY-A-321 SER-A-322 LYS-A-325	PGCGKTM------------------	--C-KT--------S----------	PGCGKTM------------------	P-CGKTM------------------
7JK2	ATP	1001	VAL-A-561 VAL-A-563 VAL-A-564 PRO-A-565 LEU-A-568 PRO-A-569 ARG-A-571 VAL-A-599 PRO-A-600 GLY-A-601 THR-A-602 GLY-A-603 LYS-A-604 THR-A-605 ALA-A-606 GLU-A-685 ASN-A-718 TYR-A-745 ILE-A-753 ARG-A-757 ALA-A-783 ARG-A-784 LEU-A-787	PGTGKTA-------R----------	PGTG-T----------------L--	PGTGKTA-------R-----L----	--TGKT-----Y----------L--
1N6M	ADP	998	ARG-A-354 ARG-A-356 PRO-A-357 GLN-A-435 THR-A-436 GLY-A-437 SER-A-438 GLY-A-439 LYS-A-440 THR-A-441 TYR-A-442 ASP-A-580	TGSGKTY------------------	TGSGKTY------------------	TGSGKTY------------------	TGSGKTY------------------
6RET	ATP	1001	ASP-T-226 ARG-T-227 GLN-T-228 THR-T-229 GLY-T-230 LYS-T-231 THR-T-232 ALA-T-233 PHE-T-413 ARG-T-418 GLN-T-486 LYS-T-487 GLN-T-488	RQTGKTA-----F------------	-QTGKTA------------------	-------------------------	RQTGKTA-----F------------
2NOA	ADP	301	ASN-A-29 ILE-A-30 ALA-A-31 ALA-A-32 GLY-A-33 LYS-A-34 SER-A-35 THR-A-36 ARG-A-188 LEU-A-191 ARG-A-192 VAL-A-238 GLU-A-240 ASP-A-241 PHE-A-242	IAAGKST------------------	IAAGKST------------------	IAAGKST------------------	IAAGKST------------------
5KWA	ADP	701	ASP-A-253 ILE-A-254 GLY-A-255 LEU-A-257 PRO-A-294 PRO-A-295 GLY-A-296 CYS-A-297 GLY-A-298 LYS-A-299 THR-A-300 LEU-A-301 ASP-A-371 ASN-A-416 ILE-A-448 TYR-A-452 GLY-A-516 ALA-A-517 GLN-A-520	PGCGKTL------------------	P--GKT--------A----------	PGCGKTL------------------	--CGKTL------------------
4PK4	ADP	801	ILE-A-86 TYR-A-87 ASN-A-98 PRO-A-99 TYR-A-100 PHE-A-101 ASP-A-102 TYR-A-107 GLU-A-152 SER-A-153 GLY-A-154 ALA-A-155 GLY-A-156 LYS-A-157 THR-A-158 GLU-A-159 ASN-A-160 PHE-A-163 ASN-A-200 ASN-A-202 ASP-A-308 PRO-A-309 LEU-A-310	SGAGKTE-----------------D	SGAGKTE------------------	SGAGKTE-----------------D	SGAGKTE---------------P-D
2CE7	ADP	1604	ASP-A-162 VAL-A-163 GLY-A-164 PRO-A-202 PRO-A-203 GLY-A-204 THR-A-205 GLY-A-206 LYS-A-207 THR-A-208 LEU-A-209 ARG-A-212 ILE-A-339 ILE-A-342 HIS-A-343 GLY-A-367 ALA-A-368 GLU-A-371	PGTGKTL------------------	PGTGK--------------------	PGTGKTL------------------	PGTGKTL------------------
3U61	ADP	700	GLU-B-12 TYR-B-15 ARG-B-16 PRO-B-17 CYS-B-23 ILE-B-24 LEU-B-25 SER-B-49 PRO-B-52 GLY-B-53 THR-B-54 GLY-B-55 LYS-B-56 THR-B-57 THR-B-58 GLU-B-108 ARG-B-175 PHE-B-204 ARG-B-205 ILE-B-208	PGTGKTT------------------	PGTGKTT----------E-------	PGTGKTT----------E-------	-GTGKTT------------------
5L3K	ADP	501	GLY-A-38 GLY-A-39 LEU-A-40 THR-A-42 VAL-A-284 ASP-A-285 ARG-A-286 LYS-A-291 LEU-A-319 ALA-A-320 THR-A-321 ARG-A-361 PRO-A-362 VAL-A-363 ARG-A-365 LEU-A-368 MET-A-387 ASN-A-388 LEU-A-389 VAL-A-390 GLU-A-393	---GL-T-R-----R----------	-----------------V-----V-	-----K-----E----A-RPVR---	------L-----K------------
3ZS9	ADP	401	LYS-A-26 GLY-A-27 GLY-A-28 VAL-A-29 GLY-A-30 LYS-A-31 THR-A-32 THR-A-33 ASN-A-61 ASN-A-272 GLN-A-273 PRO-A-315 LEU-A-316 CYS-A-317 GLY-A-319 GLU-A-320 ILE-A-321 PHE-A-330	-GVGKTT----------------C-	GG-G-TT------------------	GGVGKTT------------------	GGVGKTT----------------C-
4PKN	ADP	601	THR-A-30 LEU-A-31 GLY-A-32 PRO-A-33 LYS-A-51 ASP-A-87 GLY-A-88 THR-A-89 THR-A-90 THR-A-91 ILE-A-150 GLY-A-414 GLY-A-415 GLY-A-416 ILE-A-454 TYR-A-478 ASN-A-479 ALA-A-480 ALA-A-481 ILE-A-493 ASP-A-495	T-G-----------TT-D-----D-	T------------------------	-------------------------	T------------------------
1F9W	ADP	998	ARG-A-392 ARG-A-394 PRO-A-395 LEU-A-397 GLN-A-475 THR-A-476 GLY-A-477 SER-A-478 GLY-A-479 LYS-A-480 THR-A-481 PHE-A-482 ARG-A-585	TGSGKTF------------------	--SGKTF------------------	TGSGKTF------------------	TGSGKTF------------------
4Z9M	ADP	501	SER-A-162 SER-A-163 ARG-A-164 ARG-A-166 ILE-A-222 HIS-A-225 TRP-A-262 ARG-A-270 MET-A-274 ARG-A-326 GLY-A-328 VAL-A-329 HIS-A-330 ARG-A-354 THR-A-356 GLY-A-357 GLY-A-358 VAL-A-359 ASP-A-369	-TGG-----R--------S-----R	-G---------------------M-	-G---S------R----T--V----	-----W-------G-----------
1M7H	ADP	1301	LEU-A-33 SER-A-34 ALA-A-35 SER-A-36 GLY-A-37 LYS-A-38 SER-A-39 THR-A-40 ARG-A-148 PRO-A-150 LYS-A-151 ASN-A-184 LEU-A-187 PRO-A-188 VAL-A-189	SASGKST--------P---------	-ASGKST------------------	SASGKST--------P---------	SASGKST-------R----------
6SR6	ATP	700	GLY-A-21 ASN-A-22 SER-A-23 ASN-A-24 ARG-A-80 LEU-A-212 GLY-A-213 GLY-A-214 SER-A-215 ARG-A-216 GLY-A-242 ILE-A-243 ASP-A-246 GLU-A-282 LYS-A-285 ARG-A-286 SER-A-289 GLY-A-352 GLY-A-353 THR-A-354 ASN-A-356 THR-A-357	-GGG-GG---K--------------	G---------------G-D-K----	GGT-------------------K--	---S---------------------
6VQB	ADP	701	GLN-A-231 ALA-A-251 PHE-A-252 GLY-A-253 CYS-A-254 GLY-A-255 LYS-A-256 THR-A-257 VAL-A-258 PHE-A-445 PRO-A-446 GLN-A-522 ASN-A-523 GLY-A-524 TYR-A-525	FGCGKTV------------------	FG-GKTV------------------	FGCGKTV------------------	F----TV------------------
2FL6	ADP	601	ARG-A-24 ARG-A-26 PRO-A-27 THR-A-76 GLN-A-106 THR-A-107 GLY-A-108 THR-A-109 GLY-A-110 LYS-A-111 THR-A-112 PHE-A-113 GLU-A-118	TGTGKTF------------------	TGTGKTF------------------	TGTGKTF------------------	TGTGKTF------------------
1DFL	ADP	2999	ASN-B-124 PRO-B-125 TYR-B-126 ARG-B-127 GLU-B-177 SER-B-178 GLY-B-179 ALA-B-180 GLY-B-181 LYS-B-182 THR-B-183 GLU-B-184	SGAGKTE------------------	SGAGKTE----------------R-	SGAGKTE------------------	SGAGKTE------------------
1OH5	ADP	1801	VAL-A-588 LEU-A-592 GLU-A-594 PRO-A-595 PHE-A-596 ILE-A-597 ASN-A-599 PRO-A-615 ASN-A-616 MET-A-617 GLY-A-618 GLY-A-619 LYS-A-620 SER-A-621 THR-A-622 HIS-A-760	NMGGKST--V---------------	-MGG--T----------------F-	NMGGKST------------------	---GK-----------------I--
6ECH	ATP	606	THR-A-62 ILE-A-63 GLY-A-64 PRO-A-65 ARG-A-85 ASN-A-87 SER-A-89 HIS-A-90 GLY-A-91 TYR-A-95 HIS-A-96 ASP-A-125 ARG-A-132 ASP-A-190 LYS-A-219 LYS-A-282 GLU-A-284 ASP-A-308 SER-A-374 GLY-A-375 ALA-A-378 LYS-A-379	---A-T-D-------G-HY------	--A----------------------	-N-S---KD----I-----------	--GG--SDDRD-K-K-RNSHG-I--
4QOS	ADP	301	LEU-A-8 LEU-A-9 GLY-A-10 PHE-A-15 GLU-A-37 ARG-A-38 GLY-A-39 THR-A-40 GLY-A-41 LYS-A-42 GLU-A-43 LEU-A-44 ARG-A-182 MET-A-189 PHE-A-193 ILE-A-226 ARG-A-227 LYS-A-230	RGTGKEL-------R----------	---GKEL------------------	RGTGKEL-------R----------	RGTGKEL------------------
4V03	ADP	303	GLY-A-12 GLY-A-13 VAL-A-14 GLY-A-15 LYS-A-16 THR-A-17 THR-A-18 ARG-A-44 ASN-A-174 ARG-A-175 ILE-A-204 PRO-A-205 GLU-A-206 GLU-A-207 LEU-A-210 VAL-A-211 THR-A-214	GGVGKTT------------------	GGVGKTT----------------E-	GGVGKTT------------------	GGVGKTT------------------
6RDZ	ATP	1001	ARG-T-227 GLN-T-228 THR-T-229 GLY-T-230 LYS-T-231 THR-T-232 ALA-T-233 ASP-T-326 GLU-T-384 PHE-T-413 ARG-T-418 PRO-T-419 GLN-T-486 LYS-T-487 GLN-T-488	RQTGKTA-----F------------	--T--T-------------------	-------------------------	RQTGKTA-----F------------
2V26	ADP	1789	ILE-A-86 TYR-A-87 ASN-A-98 PRO-A-99 TYR-A-100 PHE-A-101 ASP-A-102 TYR-A-107 GLU-A-152 SER-A-153 GLY-A-154 ALA-A-155 GLY-A-156 LYS-A-157 THR-A-158 GLU-A-159 PHE-A-163 ASN-A-200 ASN-A-202 SER-A-204 ASP-A-308 LEU-A-310 ASP-A-456	SGAGKTE------------------	---G--E-----------------D	SGAGKTE------------------	SGAGKTE---S-N-N-ND----PFD
1Y8Q	ATP	802	VAL-B-23 GLY-B-24 ALA-B-25 GLY-B-26 GLY-B-27 ILE-B-47 ASP-B-48 LEU-B-49 ASP-B-50 SER-B-55 ASN-B-56 ARG-B-59 GLN-B-60 LYS-B-72 ASP-B-94 SER-B-95 ILE-B-96 MET-B-97 ALA-B-115 LEU-B-116 ASP-B-117 ASN-B-118 ALA-B-121 LYS-B-346 ASP-B-347	-----N--------LD-GA-K----	-GA------------D---------	VGA--LD--------D---------	S-IDD-K-NQ-IGM-----DNLAGR
5JWQ	ADP	601	GLY-A-50 THR-A-51 GLY-A-52 LYS-A-53 THR-A-54 LEU-A-55 GLU-A-79 SER-A-90 PHE-A-91 ARG-A-219 LEU-C-224 LYS-C-225 LEU-C-226 ARG-C-227 GLY-C-228 THR-C-229 THR-C-230 HIS-C-231 ILE-A-240	-GTGKTLE----RLKLRGT-H-I--	-GTGKTLE----RLKLR-T------	-GTGKTLE-----LKLR--------	-GTGKTLES---RLKLR--------
6D3R	ATP	1502	TYR-A-1221 ARG-A-1247 THR-A-1248 GLY-A-1249 SER-A-1250 GLY-A-1251 LYS-A-1252 SER-A-1253 THR-A-1254	TGSGKST------------------	TGSGKST--Y---------------	-------------------------	TGSGKST--Y---------------
2XGJ	ADP	2074	PHE-A-148 THR-A-149 LEU-A-150 ASP-A-151 GLN-A-154 HIS-A-172 THR-A-173 SER-A-174 ALA-A-175 GLY-A-176 LYS-A-177 THR-A-178 VAL-A-179 ARG-A-547	TSAGKTV------------------	---G--V------------------	TSAGKT-------------------	--A-KTV----------------T-
5MUW	ADP	401	ALA-A-127 THR-A-128 GLY-A-129 SER-A-130 GLY-A-131 LYS-A-132 SER-A-133 ILE-A-134 GLU-A-153 TYR-A-155 GLY-A-260	-GSGKSIE-----------------	-GSG--IE-----------------	TGSGKSI------------------	TGSGKSI------------------
1OS1	ATP	541	HIS-A-232 LEU-A-249 SER-A-250 GLY-A-251 THR-A-252 GLY-A-253 LYS-A-254 THR-A-255 THR-A-256 LEU-A-257 ASP-A-269 TYR-A-286 LYS-A-288 ILE-A-290 ARG-A-333 THR-A-441 ARG-A-449 ILE-A-450 SER-A-451 ILE-A-452 THR-A-455	SGTGKTT------------------	SGTGKT----------------I--	-------------------------	SGTGKTT------------------
1G21	ATP	6292	GLY-F-11 GLY-F-12 ILE-F-13 GLY-F-14 LYS-F-15 SER-F-16 THR-F-17 ASP-F-39 LYS-F-41 ASP-F-43 ASP-F-125 MET-E-156 ASN-F-185 ARG-F-187 VAL-F-211 PRO-F-212 ARG-F-213 ASP-F-214 VAL-F-217 GLN-F-218 GLU-F-221 GLN-F-236 TYR-F-240	-GIGKST--------M---------	GGIGKST------------------	GGIGKST------------------	GG-GKS------------------D
6NE3	ADP	801	LYS-W-179 LEU-W-180 ARG-W-181 GLN-W-184 MET-W-207 GLY-W-208 LEU-W-209 GLY-W-210 LYS-W-211 THR-W-212 LEU-W-213 TRP-W-244 GLU-W-247 TRP-W-251 ASP-W-308 LEU-W-335 GLY-W-565 ASN-W-567 ARG-W-595 ILE-W-596	MGLGKTL------------------	M-L----------------------	MGLGKTL------------------	MGLGKTL------------------
7BP8	ADP	901	ASP-A-205 ILE-A-206 GLY-A-207 GLY-A-248 THR-A-249 GLY-A-250 LYS-A-251 THR-A-252 LEU-A-253 ARG-A-256 ILE-A-380 ILE-A-383 HIS-A-384 GLY-A-408 ALA-A-409	-GTGKTL------------------	----------------------ID-	-GTGKTL------------------	G-T-KT----------------I--
6MDP	ADP	801	GLY-A-219 ILE-A-220 GLY-A-221 GLY-A-222 LEU-A-223 PRO-A-262 GLY-A-263 CYS-A-264 GLY-A-265 LYS-A-266 THR-A-267 LEU-A-268 ASP-A-328 PRO-A-398 ILE-A-406 ILE-A-409 HIS-A-410 GLY-A-438 ALA-A-439 GLU-A-442	PGCGKTL------------------	--CGKT-------------------	PGCGKTL------------------	P-CGKTL------------------
6S3O	ADP	1001	GLY-A-67 LEU-A-68 SER-A-69 GLN-A-72 PRO-A-92 ALA-A-93 GLY-A-94 THR-A-95 GLY-A-96 LYS-A-97 THR-A-98 THR-A-99 GLN-A-255	AGTGKTT------------------	---G-TT------------------	AGTGKTT------------------	AGTGKTT------------------
3JQ3	ADP	400	SER-A-115 CYS-A-116 ARG-A-117 ARG-A-119 HIS-A-178 ARG-A-223 ARG-A-279 SER-A-281 VAL-A-282 HIS-A-283 ARG-A-307 THR-A-309 GLY-A-310 GLY-A-311 GLU-A-312 ASP-A-322	-TGG-----R--------C-----R	---G---------------------	---V-S----------TG-E-----	---RR----E--RCR-HGTDH-R--
6Z1R	ATP	600	ASP-B-170 ARG-B-171 GLN-B-172 THR-B-173 GLY-B-174 LYS-B-175 THR-B-176 SER-B-177 GLN-B-208 PHE-B-357 ARG-E-360 ILE-E-361 ARG-B-362 ASP-E-363 PRO-B-363 GLN-B-430 GLY-B-431 GLN-B-432	RQTGKTS-----F--R---------	RQTG-T------F------------	RQTGKTS-----F------------	RQTGKTS-----F--R---------
6HKY	ADP	401	ARG-A-24 ARG-A-26 PRO-A-27 GLN-A-106 THR-A-107 GLY-A-108 THR-A-109 GLY-A-110 LYS-A-111 THR-A-112 PHE-A-113 GLU-A-118	TGTGKTF------------------	TGTGKTF------------------	TGTGKTF------------------	TGTGKTF------------------
1O94	ADP	1731	VAL-A-395 GLY-A-396 ALA-A-397 GLY-A-398 PRO-A-399 SER-A-400 GLY-A-401 THR-A-418 ASP-A-419 THR-A-420 ALA-A-421 GLY-A-425 GLY-A-426 HIS-A-427 LEU-A-428 PRO-A-469 MET-A-470 ALA-A-486 THR-A-487 GLY-A-488 ALA-A-489 LEU-A-650 GLY-A-673 ASP-A-674 ALA-A-675 ALA-A-684	------D-G------LHGG------	--GGPS-------------------	-GA--T--------A---A--A---	---D--A-----------A------
5DYI	ADP	800	ASP-A-205 ILE-A-206 GLY-A-207 PRO-A-246 PRO-A-247 GLY-A-248 THR-A-249 GLY-A-250 LYS-A-251 THR-A-252 LEU-A-253 ASP-A-304 ARG-B-359 ILE-A-380 ILE-A-383 HIS-A-384 GLY-A-408 ALA-A-409 ALA-A-412	PGTGKTL------------------	------L---------------I--	-------------------------	PGTGKTL------------------
6PAO	ATP	701	LEU-A-133 TYR-A-370 ARG-A-374 ILE-A-376 PRO-A-395 SER-A-396 GLY-A-397 ALA-A-398 GLY-A-399 LYS-A-400 SER-A-401 THR-A-402 ARG-A-405 TYR-A-411 GLN-A-442 HIS-A-554	SGAGKST------------------	-GAGKS-------------------	SGAGKST------------------	-GAGKST------------------
2C8V	ATP	5292	LYS-A-10 GLY-A-11 GLY-A-12 ILE-A-13 GLY-A-14 LYS-A-15 SER-A-16 THR-A-17 ASP-A-39 LYS-A-41 ASN-A-185 VAL-A-211 PRO-A-212 ARG-A-213 ASP-A-214 VAL-A-217 GLN-A-218 GLU-A-221 GLN-A-236 TYR-A-240	GGIGKST------------------	--I-KS-----------V-D--V--	-------------------------	K-IGKS-------------------
6G3S	ADP	401	ASP-A-10 GLY-A-12 THR-A-13 THR-A-14 TYR-A-15 GLY-A-201 GLY-A-202 GLY-A-230 GLU-A-231 GLU-A-268 LYS-A-271 ARG-A-272 SER-A-275 GLY-A-338 GLY-A-339 SER-A-340 ARG-A-342 ILE-A-343 ASP-A-366	-GGG-GG---K--------------	-----------------------R-	-G-G-----K-GY----I-------	-----T------------S------
3GU6	ADP	296	LEU-A-19 GLY-A-20 SER-A-21 GLY-A-22 VAL-A-23 ALA-A-25 VAL-A-27 ALA-A-40 LYS-A-42 ILE-A-77 LEU-A-93 GLU-A-94 LEU-A-95 VAL-A-96 GLU-A-100 GLU-A-143 ASN-A-144 MET-A-146 ILE-A-160 ASP-A-161 GLY-A-163	-A-V--G-------LV-------NE	------I-------L----------	-----G--------K--GSG-----	----------------V-S------
6HPU	ADP	801	MET-A-205 GLN-A-206 LEU-A-207 SER-A-208 GLN-A-211 SER-A-229 ALA-A-230 GLY-A-231 THR-A-232 GLY-A-233 LYS-A-234 SER-A-235 TYR-A-236 GLU-A-307 TRP-A-380 ARG-A-381 GLY-A-559 THR-A-561 ARG-A-584	AGTGKSY------------------	A----S-------------------	AGTGKSY------------------	AGTGKS--------R----------
3LCB	ATP	1760	ALA-A-315 PRO-A-316 GLY-A-317 ILE-A-318 ARG-A-319 GLY-A-320 MET-A-321 VAL-A-322 MET-A-323 VAL-A-325 VAL-A-334 LYS-A-336 LYS-A-346 GLU-A-416 ARG-A-417 ARG-A-418 MET-A-419 PRO-A-421 ASP-A-457 LYS-A-461 ASN-A-462 TYR-A-474 ASP-A-475 ASP-A-477	--------------VM-V----IGP	------------------M------	-----M-----PA--YD----RK--	------------K-RM---------
6EF1	ATP	501	ASP-H-210 VAL-H-211 GLY-H-212 GLY-H-213 PRO-H-252 GLY-H-253 THR-H-254 GLY-H-255 LYS-H-256 THR-H-257 LEU-H-258 GLU-H-310 ILE-H-388 GLY-H-416 ALA-H-417 ARG-H-420	PGTGK-L------------------	---G---------------------	-G-GKTL------------------	PGTGKTL--D--A----R----I--
5DN6	ADP	600	ASP-B-170 ARG-B-171 GLN-B-172 THR-B-173 GLY-B-174 LYS-B-175 THR-B-176 ALA-B-177 ARG-E-352 ASP-E-355 PHE-B-358 ARG-B-363 PRO-B-364 GLN-B-431 PRO-B-432 GLN-B-433	RQTGKTA-----F------------	-QTGKT-------------------	RQTGKTA-----F------------	RQTGKTA------------------
6HKX	ADP	601	ARG-A-24 ARG-A-26 PRO-A-27 GLN-A-106 THR-A-107 GLY-A-108 THR-A-109 GLY-A-110 LYS-A-111 THR-A-112 PHE-A-113 GLU-A-118	TGTGKTF------------------	TGTGKTF------------------	TGTGKTF------------------	TGTGKTF------------------
4FRZ	ADP	1302	ARG-A-895 ARG-A-897 PRO-A-898 GLN-A-971 THR-A-972 GLY-A-973 SER-A-974 GLY-A-975 LYS-A-976 THR-A-977 PHE-A-978 HIS-A-983	TGSGKTF------------------	TGSGKTF------------------	TGSGKTF------------------	TGSGKTF------------------
4DZY	ADP	401	ASN-A-249 ALA-A-250 ARG-A-252 ALA-A-253 ASP-A-285 GLY-A-289 ILE-A-290 VAL-A-298 PHE-A-303 THR-A-304 THR-A-305 ALA-A-306 GLY-A-335 PHE-A-336 GLY-A-337 PHE-A-338 GLY-A-339 LEU-A-340 PRO-A-341 THR-A-364	---G----AR----F-T-------A	------------------------T	---N-RA------F---T-------	--T-----------V----------
4LRZ	ADP	300	ASP-A-30 ASP-A-35 ASP-A-37 HIS-A-38 GLY-A-78 ALA-A-79 SER-A-80 LEU-A-83 GLY-A-121 ALA-A-123 THR-A-129 MET-A-130 CYS-A-131 LYS-A-176 GLY-A-177 ARG-A-178 ASP-A-191 PRO-A-192 GLY-A-193 ALA-A-194	C---A-P-D----G---R-------	------L------D-----------	---GR-----------GA-------	---GR-----D-----G--------
3K0A	ATP	903	SER-F-48 GLY-F-49 THR-F-50 GLY-F-51 LYS-F-52 THR-F-53 LEU-F-54 GLU-F-78 SER-F-89 PHE-F-90 PHE-A-199 ARG-F-218 LEU-A-223 LYS-A-224 LEU-A-225 ARG-A-226 GLY-A-227 THR-A-228 SER-A-229 HIS-A-230 LYS-A-232 ILE-F-239 THR-F-240 ASP-F-241	SGTGKTLE--F-RLKLRGTSHKI--	SGTGKTLE----RLKLRG-SHKI-D	SGTGKTLE----RLKLRGTSHKI--	SGTGKTLES---RLKLRG-SHKI--
7NG5	ATP	1001	ASP-A-490 HIS-A-491 TYR-A-492 MET-A-494 PRO-A-525 GLY-A-526 VAL-A-527 GLY-A-528 LYS-A-529 THR-A-530 SER-A-531 GLU-A-591 ASN-A-640 TYR-A-661 ILE-A-669 TYR-A-673 LEU-A-674 GLN-A-677 VAL-A-709 ARG-A-710 GLN-A-713	PGVGKTS-------------Q----	---GKT-------------------	PGVGKTS-------------Q----	--VGKT----------------H--
6REE	ATP	1001	ASP-T-226 ARG-T-227 GLN-T-228 THR-T-229 GLY-T-230 LYS-T-231 THR-T-232 ALA-T-233 GLU-T-384 PHE-T-413 ARG-T-418 PRO-T-419 GLN-T-486 LYS-T-487 GLN-T-488	RQTGKTA-----F------------	-QTGKTA------------------	-------------------------	RQTGKTA-----F------------
4JJZ	ADP	602	ASP-A-7 ALA-A-70 GLY-A-71 GLU-A-72 GLY-A-73 LYS-A-74 THR-A-75 THR-A-76 GLY-A-113 GLY-A-114 GLU-A-301 ASN-A-382 ALA-A-383 PHE-A-384 PRO-A-385 TRP-A-412	-GEGKTT-------A----------	---GKT-------------------	-GEGKTT------------------	----KT-------------------
6C7Y	ADP	1201	LEU-A-881 GLY-A-882 GLU-A-883 GLY-A-884 HIS-A-885 PHE-A-886 GLY-A-887 VAL-A-889 ALA-A-906 LYS-A-908 VAL-A-938 MET-A-956 GLU-A-957 PHE-A-958 LEU-A-959 GLY-A-962 SER-A-963 GLU-A-966 ARG-A-1007 ASN-A-1008 LEU-A-1010 ASP-A-1021	-A-V----------FL-G-----NR	---------F---------------	--E-----E------------E---	---NR----F------------V-E
4BXN	ADP	601	ARG-A-26 THR-A-107 GLY-A-108 THR-A-109 GLY-A-110 LYS-A-111 THR-A-112 PHE-A-113 GLU-A-118 SER-A-232	TGTGKTF------------------	TGTGKT-------------------	TGTGKTF------------------	TGTGKTF------------------
7CAG	ATP	502	ALA-C-22 PRO-C-42 SER-C-43 GLY-C-44 CYS-C-45 GLY-C-46 LYS-C-47 SER-C-48 THR-C-49 GLN-C-87 HIS-C-197	SGCGKST------------------	--CGKST------------------	SGCGKST------------------	SGCGKST------------------
2R6F	ADP	1000	HIS-A-12 ASN-A-13 LEU-A-32 SER-A-33 GLY-A-34 SER-A-35 GLY-A-36 LYS-A-37 SER-A-38 SER-A-39 ASP-A-43 GLY-A-563 TYR-A-816 GLN-A-821 THR-A-825 GLU-A-830	SGSGKSS-------Y----------	------------------------Q	SGSGKSS------------------	SGSGKSS------------------
7JPQ	ATP	901	GLN-D-31 HIS-D-34 ASN-D-36 LEU-D-37 PHE-D-38 VAL-D-40 PRO-D-68 ARG-D-69 GLY-D-70 SER-D-71 GLY-D-72 LYS-D-73 THR-D-74 MET-D-75 LEU-D-276 ARG-D-277 HIS-D-280	RGSGKTM-------R----------	-GS--T--------R---------N	RGSGKTM------------------	RGSGKTM-------------H----
6SZB	ADP	800	GLY-A-21 LEU-A-22 TYR-A-23 ARG-A-25 PRO-A-48 GLY-A-49 ILE-A-50 ALA-A-51 LYS-A-52 SER-A-53 LEU-A-54 ARG-A-57 VAL-A-180 MET-A-189 GLU-A-196	PGIAKSL--E---------------	---AK-L---------------LG-	PGIAKSL--E---------------	-I---SL--E-------------G-
1Y8R	ATP	802	GLY-B-24 ALA-B-25 GLY-B-26 GLY-B-27 ILE-B-47 ASP-B-48 LEU-B-49 ASP-B-50 ASN-B-56 ARG-B-59 GLN-B-60 LYS-B-72 ASP-B-94 SER-B-95 ILE-B-96 MET-B-97 ALA-B-115 LEU-B-116 ASP-B-117 ASN-B-118 ALA-B-121	-----N--------LD-GA-K----	------------------N------	------N-------LD-GA-K----	-----N--------------NR---
2VAS	ADP	998	ILE-A-86 TYR-A-87 ASN-A-98 PRO-A-99 TYR-A-100 PHE-A-101 ASP-A-102 TYR-A-107 GLU-A-152 SER-A-153 GLY-A-154 ALA-A-155 GLY-A-156 LYS-A-157 THR-A-158 GLU-A-159 PHE-A-163 ASN-A-200 ASN-A-202 SER-A-204	SGAGKTE------------------	S-AGK--------------------	SGAGKTE------------------	SGAGKTE-----------------D
4NL4	ADP	801	GLN-H-202 ILE-H-224 THR-H-225 GLY-H-226 SER-H-227 GLY-H-228 LYS-H-229 THR-H-230 GLU-H-231 ARG-H-263 LYS-H-543	TGSGKTE------------------	---GK--------------------	TGSGKTE------------------	TGSGKTE------------------
6HED	ATP	401	ILE-H-143 GLY-H-144 LEU-H-146 PRO-H-183 PRO-H-184 GLY-H-185 THR-H-186 GLY-H-187 LYS-H-188 THR-H-189 LEU-H-190 GLU-H-242 ASN-H-288 ILE-H-320 ILE-H-323 HIS-H-324 GLY-H-348 ALA-H-349 LYS-H-352	PGTGKTL------------------	---G-T-------------------	-------------------------	PGTGKTL------------------
4XBR	ATP	601	GLY-A-328 GLU-A-329 GLY-A-330 SER-A-331 THR-A-332 GLY-A-333 VAL-A-335 ALA-A-348 LYS-A-350 GLU-A-366 VAL-A-379 MET-A-395 GLU-A-396 PHE-A-397 LEU-A-398 ALA-A-402 ASP-A-440 LEU-A-447 ASP-A-458 PHE-A-459 GLY-A-460 PHE-A-461	--FG--E--K------------TG-	-G-----------------------	---GSTG-----------A------	----G--------------------
6XGY	ADP	301	ARG-A-18 ARG-A-21 ILE-A-23 PRO-A-42 SER-A-43 GLY-A-44 ILE-A-45 GLY-A-46 LYS-A-47 THR-A-48 THR-A-49	SGIGKTT------------------	SGIGKTT------------------	SGIGKTT------------------	SGIGKTT------------------
4NM5	ADP	401	ILE-A-62 PHE-A-67 VAL-A-70 ALA-A-83 LYS-A-85 VAL-A-110 LEU-A-132 ASP-A-133 TYR-A-134 VAL-A-135 THR-A-138 ARG-A-141 GLN-A-185 ASN-A-186 LEU-A-188 CYS-A-199 ASP-A-200	T-QN-CDD----------------F	---------Y--------K------	------K----------C--T--YD	--N-QTL-----DFVIR--AK-V-D
3JZM	ATP	901	THR-C-290 GLY-C-291 THR-C-292 GLY-C-293 LYS-C-294 THR-C-295 LEU-C-296 GLU-C-318 SER-C-330 TRP-C-331 THR-C-415 ALA-D-432 ARG-C-451 PHE-D-456 LYS-D-457 MET-D-458 ARG-D-459 GLY-D-460 SER-D-461 TRP-D-462 HIS-D-463 LYS-D-465 ILE-C-472 SER-C-473 ASP-C-474	TGTGKTL-SWA-RFKMRGSWHKISD	TGTGKTL-SWA-RFKMRGSWHKISD	TGTGKTL-SWA-RFKMRGSWHKISD	TGTGKTL-SWA-RFKMRGSWHKISD
3K0C	ATP	901	THR-A-290 GLY-A-291 THR-A-292 GLY-A-293 LYS-A-294 THR-A-295 LEU-A-296 GLU-A-319 SER-A-330 TRP-A-331 GLU-B-432 TYR-A-442 ARG-A-451 PHE-B-456 LYS-B-457 MET-B-458 ARG-B-459 GLY-B-460 SER-B-461 TRP-B-462 HIS-B-463 LYS-B-465 ILE-A-472 SER-A-473 ASP-A-474	TGTGKTLESWEYRFKMRGSWHKISD	TGTGKTLESWEYRFKMRGSWHKISD	-------------------------	TGTGKTLESWEYRFKMRGSWHKISD
3WV9	ATP	301	VAL-A-19 GLY-A-20 ALA-A-21 GLY-A-22 ARG-A-23 ILE-A-46 ASP-A-47 GLY-A-48 GLN-A-49 LYS-A-69 TYR-A-91 ILE-A-92 GLU-A-108 ILE-A-109 ALA-A-110 GLY-A-111 ILE-A-117	------G-------GD-GA-K----	VGA---Q------------------	-G-D-IY-----K--A---------	------------K--I-----R---
6ACX	ADP	1305	PHE-A-639 PHE-A-641 THR-A-642 ASP-A-671 VAL-A-672 GLY-A-673 TYR-A-674 GLY-A-675 LYS-A-676 THR-A-677 PRO-A-822 GLU-A-823 ASP-A-918	VGYGKT-------------------	V-YG---------------------	VGYGKT-------------------	VG--KT---F-------------T-
2I8C	ADP	400	LYS-A-130 LEU-A-145 PHE-A-175 LYS-A-177 GLY-A-182 SER-A-183 SER-A-184 ILE-A-187 GLU-A-213 GLN-A-214 GLY-A-215 VAL-A-216 GLU-A-220 PHE-A-295 ASN-A-305 GLU-A-306	--QGV-----N----K-I-------	L----------------------I-	S-------L-------------F-Q	-----------F----K-I----S-
4ANJ	ADP	2230	ILE-A-86 TYR-A-87 ASN-A-98 PRO-A-99 TYR-A-100 PHE-A-101 ASP-A-102 TYR-A-107 GLU-A-152 SER-A-153 GLY-A-154 ALA-A-155 GLY-A-156 LYS-A-157 THR-A-158 GLU-A-159 PHE-A-163 ASN-A-200 ASN-A-202 SER-A-204 LEU-A-310 ASP-A-456	SGAGKTE------------------	-GAGKTE-----------------D	SGAGKTE------------------	SGAGKTE-----------------D
2BEJ	ADP	500	GLY-A-16 GLY-A-17 VAL-A-18 GLY-A-19 LYS-A-20 THR-A-21 THR-A-22 MET-A-178 ILE-A-206 PRO-A-207 ARG-A-208 ASN-A-209 LEU-A-212 ALA-A-213 PRO-A-216	GGVGKTT----------------N-	GGVGKTT------------------	GGVGKTT----------------N-	GGVGKTT--L---------------
1UKZ	ADP	205	GLY-A-24 PRO-A-25 GLY-A-26 ALA-A-27 GLY-A-28 LYS-A-29 GLY-A-30 THR-A-31 ARG-A-138 ARG-A-142 CYS-A-185 ARG-A-187 SER-A-188 VAL-A-189 VAL-A-192	PGAGKGT--------R---------	PGAG-GT------------------	PGAGKGT------------------	------------------A------
6PAN	ATP	701	LEU-A-133 TYR-A-370 ARG-A-374 ILE-A-376 PRO-A-395 SER-A-396 GLY-A-397 ALA-A-398 GLY-A-399 LYS-A-400 SER-A-401 THR-A-402 HIS-A-554	SGAGKST------------R-----	--AGKST------------------	SGAGKST------------------	-GAGKST------------------
3KFX	ADP	401	ASN-A-29 ILE-A-30 ALA-A-31 ALA-A-32 GLY-A-33 LYS-A-34 SER-A-35 THR-A-36 ARG-A-188 LEU-A-191 ARG-A-192 VAL-A-238 GLU-A-240 ASP-A-241 PHE-A-242 TYR-A-246	IAAGKST------------------	-AAG--T--------L---------	IAAGKST------------------	----KST-------R----------
2HYD	ADP	700	ALA-A-113 TYR-A-349 ILE-A-356 MET-A-375 SER-A-376 GLY-A-377 GLY-A-378 GLY-A-379 LYS-A-380 SER-A-381 THR-A-382 TYR-A-391	SGGGKST------------------	SGGGKST------------------	SGGGKST------------------	SGGGKST------------------
6NON	ADP	501	GLY-B-11 GLY-B-12 GLN-B-13 GLY-B-14 LYS-B-15 THR-B-16 THR-B-17 PHE-B-182 ARG-B-183 ILE-B-215 LEU-B-216 GLU-B-217 SER-B-218 GLU-B-219 TYR-B-221 LYS-B-222	GGQGKTT----------------S-	GGQGKTT------------------	GGQGKTT----------------S-	---GKTT------------------
6Z4W	ADP	301	TYR-A-13 ASN-A-15 THR-A-17 ALA-A-19 PRO-A-38 SER-A-39 GLY-A-40 ALA-A-41 GLY-A-42 LYS-A-43 SER-A-44 THR-A-45 ARG-A-48	SGAGKST------------------	SGAGKST------------------	SGAGKST------------------	SGAGKST------------------
5MUV	ADP	402	ALA-A-127 THR-A-128 GLY-A-129 SER-A-130 GLY-A-131 LYS-A-132 SER-A-133 ILE-A-134 GLU-A-153 TYR-A-155 GLY-A-260	-GSGKSIE-----------------	-GSG--IE-----------------	TGSGKSI------------------	TGSGKSI------------------
5H70	ADP	301	ILE-A-12 ASP-A-13 GLY-A-14 SER-A-15 GLY-A-16 LYS-A-17 SER-A-18 SER-A-19 ARG-A-138 SER-A-142 GLY-A-190 LYS-A-192 THR-A-193 PRO-A-194	DGSGKSS------------------	-GS--S-----------------T-	DGSGKSS------------------	-GSGKSS------------------
6X4Y	ADP	2000	PHE-A-597 PHE-A-599 GLU-A-600 GLN-A-605 ASP-A-629 VAL-A-630 GLY-A-631 PHE-A-632 GLY-A-633 LYS-A-634 THR-A-635 PRO-A-780 ARG-A-783 ARG-A-905	VGFGKT-------------------	-GFG-T-------------------	VGFGKT-------------------	VGFGKT-----------------F-
5H67	ATP	1001	LYS-A-12 SER-A-13 GLY-A-34 SER-A-35 GLY-A-36 LYS-A-37 SER-A-38 ASN-A-39 ARG-A-57 GLU-A-62 ASP-A-63 ILE-A-64 ILE-A-65 PHE-A-66 ALA-A-67	-GSGKSN--I-------------FI	-GSG--N----------------F-	-GSGKSN----------------FI	-GSGKSN-----------------D
6TDY	ATP	601	TYR-A-165 ASP-A-185 ARG-A-186 GLN-A-187 THR-A-188 GLY-A-189 LYS-A-190 THR-A-191 SER-A-192 GLN-A-223 ASP-A-284 PHE-A-372 ARG-A-377 PRO-A-378 GLN-A-442 LYS-A-443 GLY-A-444	RQTGKTS-----F------------	RQT----------------------	-------------------------	RQTGKTS-----F------------
4V1T	ADP	780	ARG-A-344 PRO-A-348 THR-A-351 LYS-A-409 GLN-A-415 ALA-A-418 SER-A-419 CYS-A-422 GLU-A-423 GLU-A-426 ALA-A-533 ALA-A-534 GLY-A-535 ASN-A-536 GLU-A-540 GLN-A-544 GLU-A-548 ARG-A-636 GLU-A-640	---------------Q-SA-P--GA	-----------------------E-	-----T----------GAA------	------------------A--R---
5OIU	ATP	501	ARG-A-120 LYS-A-123 LEU-A-134 PRO-A-160 THR-A-161 GLY-A-162 SER-A-163 GLY-A-164 LYS-A-165 SER-A-166 PHE-A-167 TYR-A-192 LEU-A-287 ARG-A-338 TYR-A-339 ALA-A-340	TGSGKSF------------------	-GSGKSF------------------	TGSGKSF------------------	TGSGKSF------------------
1UJ2	ADP	2302	GLY-A-28 THR-A-29 ALA-A-30 SER-A-31 GLY-A-32 LYS-A-33 SER-A-34 SER-A-35 GLU-A-135 ARG-A-165 ARG-A-169 GLU-A-173 ARG-A-210 ASP-A-213	TASGKS--------R----------	TASGKSS------------------	TASGKSS------------------	TASGKSS------------------
6RE1	ATP	1001	ARG-T-227 GLN-T-228 THR-T-229 GLY-T-230 LYS-T-231 THR-T-232 ALA-T-233 ASP-T-326 GLU-T-384 PHE-T-413 ARG-T-418 PRO-T-419 GLN-T-486 LYS-T-487 GLN-T-488	RQTGKTA-----F------------	--T--T-------------------	RQTGKTA-----F------------	RQTGKTA-----F------------
1G9X	ADP	300	PHE-A-17 PHE-A-20 ALA-A-22 PRO-A-41 ASN-A-42 GLY-A-43 SER-A-44 GLY-A-45 LYS-A-46 SER-A-47 THR-A-48	NGSGKST------------------	NGSGKS-------------------	NGSGKST------------------	---GKS---F-------------F-
6J5J	ADP	501	ALA-D-160 GLY-D-161 VAL-D-162 GLY-D-163 LYS-D-164 THR-D-165 VAL-D-166 GLU-D-194 TYR-D-347 VAL-C-371 PHE-D-420 ALA-D-423 PHE-D-426	AGVGKTV------------------	--VGKT-E-----------------	-------------------------	AG-GK--------------------
5JRJ	ADP	401	PRO-A-74 GLU-A-75 SER-A-76 SER-A-77 GLY-A-78 LYS-A-79 THR-A-80 THR-A-81 ASP-A-107 TYR-A-110 LYS-A-113 ILE-A-269 LEU-A-270 TYR-A-271 GLY-A-272	ESSGKTT---------------I--	ESSGKTT---------------I--	ESSGKTT---------------I--	ESSGKTT---------------I--
5KNC	ADP	703	PRO-A-233 PHE-A-234 GLY-A-235 ALA-A-236 GLY-A-237 LYS-A-238 THR-A-239 VAL-A-240 GLU-A-265 PHE-A-425 PRO-A-426 GLN-A-503 ASN-A-504 ALA-A-505 PHE-A-506	FGAGKTVE---------------N-	FGAG-TVE-----------------	FGAGKTVE-----------------	FGAGKTVE-----------------
4GQK	ADP	401	PHE-A-4 PRO-A-5 THR-A-6 PHE-A-8 SER-A-12 ILE-A-13 GLY-A-14 ILE-A-15 GLU-A-16 GLN-A-32 VAL-A-80 SER-A-81 TYR-A-82 PRO-A-83 THR-A-164 VAL-A-165 GLY-A-166 ARG-A-268 ILE-A-321 ALA-A-324 LEU-A-337	----VSY--------VIS-----T-	------G------------------	------------L--IEVS--S---	S---FPT-------TV------I--
6RDI	ATP	1001	ARG-T-227 GLN-T-228 THR-T-229 GLY-T-230 LYS-T-231 THR-T-232 ALA-T-233 GLU-T-384 PHE-T-413 ARG-T-418 PRO-T-419 GLN-T-486 LYS-T-487 GLN-T-488	RQTGKTA-----F------------	---GKTA----------------K-	-------------------------	RQT-KTA-----F------------
3VKH	ADP	9002	LEU-A-2249 VAL-A-2250 TRP-A-2255 SER-A-2278 GLY-A-2279 GLY-A-2280 GLY-A-2281 LYS-A-2282 THR-A-2283 THR-A-2284 GLU-A-2396 LEU-A-2421 MET-A-2425 ILE-A-2426 ASN-A-2429 ARG-A-2764 GLU-A-2768 ARG-A-2806 ARG-A-2809	---GKTTE--R--------I-----	SGGGKTT---R------------L-	-------------------------	SGGGKTTE--R--------------
5XMK	ATP	501	ASP-B-134 VAL-B-135 ALA-B-136 PRO-B-175 GLY-B-176 THR-B-177 GLY-B-178 LYS-B-179 SER-B-180 TYR-B-181 ASP-B-232 GLN-B-233 ASN-B-277 MET-B-307 GLY-B-336 SER-B-337 ALA-B-340	PGTGKSY------------------	---G---------------A-----	PGTGKSY------------------	--TG--S------------------
4XRU	ATP	402	ALA-A-19 PRO-A-20 GLY-A-21 SER-A-22 GLY-A-23 LYS-A-24 SER-A-25 THR-A-26 ASP-A-85 THR-A-87 ARG-A-122	PGSGKST-------R----------	-G-GKST------------------	PGSGKST-------R----------	PGSGKST-------R----------
2OWM	ADP	1002	ARG-A-45 ARG-A-47 ALA-A-48 LEU-A-50 SER-A-106 TYR-A-114 GLN-A-145 THR-A-146 GLY-A-147 SER-A-148 GLY-A-149 LYS-A-150 SER-A-151 TYR-A-152	TGSGKSY------------------	TGSGKSY------------------	TGSGKSY------------------	TGSGKSY------------------
6RE8	ATP	1001	ARG-T-227 GLN-T-228 THR-T-229 GLY-T-230 LYS-T-231 THR-T-232 ALA-T-233 ASP-T-326 PHE-T-413 ARG-T-418 PRO-T-419 GLN-T-486 LYS-T-487 GLN-T-488	RQTGKTA-----F------------	-QTGKTA------------------	-------------------------	RQTGKTA-----F------------
7AI7	ADP	1801	VAL-A-588 LEU-A-592 PRO-A-595 PHE-A-596 ILE-A-597 ASN-A-599 ASN-A-616 MET-A-617 GLY-A-618 GLY-A-619 LYS-A-620 SER-A-621 THR-A-622 ASP-A-693 HIS-A-728 HIS-A-760	NMGGKST------------------	NMGGKST----------------F-	NMGGKST------------------	-NG-------H--------------
5TTH	ADP	901	ASN-A-134 GLY-A-135 ASP-A-137 ALA-A-138 LYS-A-141 ASP-A-173 VAL-A-176 GLY-A-177 MET-A-178 ASN-A-186 LEU-A-187 ARG-A-192 SER-A-193 GLY-A-194 SER-A-195 GLY-A-214 GLN-A-215 PHE-A-216 GLY-A-217 VAL-A-218 GLY-A-219 PHE-A-220 THR-A-266	------L-GF--G--S--G------	----------------------GQF	Q---VGF--------D-G-------	----------------------L--
6FHL	ADP	401	GLY-A-13 SER-A-14 GLY-A-15 LEU-A-16 LYS-A-18 SER-A-155 GLY-A-156 ASP-A-157 GLY-A-158 GLY-A-182 ARG-A-183 ARG-A-210 LYS-A-213 GLU-A-214 GLY-A-301 GLY-A-302 THR-A-303 MET-A-305 TYR-A-306 LYS-A-336	------M-SG----R--G-------	--------G--------G-----GS	------K----K----S--G-----	-----SG------------------
3M6G	ATP	1380	GLY-A-13 SER-A-14 GLY-A-15 LEU-A-16 LYS-A-18 GLY-A-74 ASP-A-154 SER-A-155 GLY-A-156 ASP-A-157 GLY-A-158 VAL-A-159 GLY-A-182 ARG-A-183 ARG-A-210 LYS-A-213 GLU-A-214 GLY-A-301 GLY-A-302 THR-A-303 MET-A-305 TYR-A-306 LYS-A-336	R--------------TGGS---S--	----L----RG---S--------E-	S----SG---------R--RK----	GG--KGL---DK--TGVR--KER--
5AOR	ADP	2159	PHE-A-380 LEU-A-384 ASN-A-408 THR-A-409 GLY-A-410 CYS-A-411 GLY-A-412 LYS-A-413 THR-A-414 THR-A-415 GLN-A-416 ARG-A-452 ARG-A-455 ALA-A-563 SER-A-723 THR-A-725 ASP-A-727 ARG-A-771 VAL-A-772	TGCGKT--------R----------	---GKTT-------R----------	TGCGKT--------R----------	TGCGKT--------R--------F-
2JKI	ADP	1218	ASN-A-39 SER-A-40 ASP-A-42 ALA-A-43 LYS-A-46 ASP-A-81 GLY-A-85 MET-A-86 ASN-A-94 LEU-A-95 ARG-A-100 GLY-A-123 VAL-A-124 GLY-A-125 PHE-A-126 THR-A-173 MET-A-175	---D-SN-----------N----GV	---F---------------------	---------------S-----KM--	------M-S----------------
6OAX	ADP	902	ARG-A-569 VAL-A-570 ILE-A-571 GLN-A-573 THR-A-607 GLY-A-608 VAL-A-609 GLY-A-610 THR-A-612 GLU-A-613 LEU-A-766 ILE-A-774 ALA-A-814 ARG-A-815 LYS-A-818	TGVG-TE------------------	TGVG---------------------	TGVG----------R----------	TGV----------------------
4I1V	ADP	301	GLY-A-9 ILE-A-10 GLY-A-11 SER-A-12 GLY-A-13 LYS-A-14 THR-A-15 THR-A-16 ARG-A-140 ARG-A-144 ASN-A-175 ALA-A-177 ALA-A-178 THR-A-179 PRO-A-180	IGSGKTT-------R----------	-GSGKTT------------------	IGSGKTT----------------T-	IGSGKTT-------R--------T-
4R8Q	ADP	1501	LEU-A-793 GLY-A-794 GLU-A-795 GLY-A-796 ALA-A-797 PHE-A-798 ALA-A-799 GLN-A-800 VAL-A-801 VAL-A-819 LYS-A-821 MET-A-850 GLU-A-867 LEU-A-868 TYR-A-869 SER-A-870 THR-A-873 ASP-A-921 ASN-A-922 ILE-A-924 ILE-A-945 ASP-A-946	T-D--IDE------G----------	------I--Y--------L-----L	---G--V----------I-----LE	---------------V-G-------
3GLI	ADP	400	ALA-B-7 ARG-B-8 TRP-B-10 ARG-B-11 PRO-B-12 ASP-B-17 VAL-B-18 VAL-B-19 GLN-B-21 ARG-B-47 GLY-B-48 VAL-B-49 GLY-B-50 LYS-B-51 THR-B-52 SER-B-53 GLN-B-186 LEU-B-214 ARG-B-215 LEU-B-218	RGVGKTS----------R-------	RGVGKT----------------V--	RGVGKTS----------R-------	RG-GKT----------------VD-
5NBD	ADP	601	TYR-A-358 GLU-A-383 SER-A-384 GLY-A-385 CYS-A-386 GLY-A-387 LYS-A-388 SER-A-389 THR-A-390 HIS-A-541	SGCGKST------------------	SGCGKST----------------Y-	SGCGKST------------------	SGCGKST------------------
7AHD	ATP	501	PHE-C-14 LYS-C-31 THR-C-41 GLY-C-43 LEU-C-62 SER-C-63 GLY-C-64 SER-C-65 GLY-C-66 LYS-C-67 SER-C-68 THR-C-69 ARG-C-72 GLN-C-113 GLN-C-190 HIS-C-223	SGSGKST------------------	--SGKST------------------	SGSGKST------------------	-GSGKST----------------F-
6QI9	ADP	501	SER-A-17 HIS-A-18 HIS-A-20 GLY-A-38 LEU-A-39 VAL-A-40 GLY-A-41 PRO-A-71 PRO-A-72 GLY-A-73 THR-A-74 GLY-A-75 LYS-A-76 THR-A-77 ALA-A-78 TYR-A-366 ILE-A-374 LEU-A-403 ARG-A-404	PGTGKTA-------L----------	PGT----------------------	PGTGKTA-------L----------	--TGKTA------------------
5I0I	ADP	904	ILE-A-92 ASN-A-104 PRO-A-105 TYR-A-106 GLN-A-107 TYR-A-113 GLU-A-158 SER-A-159 GLY-A-160 ALA-A-161 GLY-A-162 LYS-A-163 THR-A-164 GLU-A-165 LEU-A-169 ASN-A-215 ASN-A-217 SER-A-219 ASP-A-434	SGAGKTE------------------	--AGK-E------------------	SGAGKTE------------------	SGAGKTE------------------
3GU7	ADP	296	LEU-A-19 GLY-A-20 SER-A-21 GLY-A-22 VAL-A-23 ALA-A-25 VAL-A-27 ALA-A-40 LYS-A-42 ILE-A-77 LEU-A-93 GLU-A-94 LEU-A-95 VAL-A-96 GLU-A-100 GLU-A-143 ASN-A-144 MET-A-146 ILE-A-160 ASP-A-161	-A-V--G-------LV-------NE	--------------------M----	---GS------------I-----LE	---LGAV--L--E-END-I--MV-E
4JAS	ADP	501	ASN-A-376 ASN-A-380 GLY-A-381 LYS-A-383 TYR-A-384 ASP-A-411 ILE-A-414 GLY-A-415 ILE-A-416 ILE-A-424 TYR-A-429 ARG-A-430 VAL-A-431 SER-A-434 GLY-A-441 THR-A-442 GLY-A-443 LEU-A-444 GLY-A-445 LEU-A-446 ALA-A-447 SER-A-470 PHE-A-472	------Y--S-------GTGL----	--------D----G---G-Y-----	N----KY-----F------------	-N----------------TGL----
6J18	ATP	1401	ALA-A-1128 ARG-A-1180 GLU-A-1181 CYS-A-1182 GLY-A-1183 ARG-A-1184 THR-A-1185 THR-A-1186 ASP-A-1288 ARG-A-1368 GLY-A-1369 GLN-A-1383 VAL-A-1384 ALA-A-1385 ALA-A-1386 LEU-A-1392 HIS-A-1394	RECGRTT------------------	-ECGRT-------------------	RECGRTT------------------	RECGRTT-----R---L--------
6M4I	ADP	600	ARG-A-12 ARG-A-14 PRO-A-15 GLN-A-87 THR-A-88 ALA-A-89 SER-A-90 GLY-A-91 LYS-A-92 THR-A-93 TYR-A-94	TASGKTY------------------	TASGKTY------------------	TASGKTY------------------	TASGKTY------------------
6CZD	ADP	302	GLY-A-10 THR-A-11 GLY-A-12 VAL-A-13 GLY-A-14 LYS-A-15 THR-A-16 LYS-A-37 THR-A-41 ASP-A-47 ASP-A-49 PRO-A-71 MET-A-72 ALA-A-73 PRO-A-74 GLU-A-108 ALA-A-110 GLY-A-111 VAL-A-115	TGVGKT-------------------	--T--G-------------------	TGVGKT-------------------	TGVGKT-D-----------------
2VTK	ADP	400	HIS-A-58 GLY-A-59 MET-A-60 GLY-A-61 LYS-A-62 THR-A-63 THR-A-64 ARG-A-212 ARG-A-216 LYS-A-219 ARG-A-220 ARG-A-222 TYR-A-329 GLN-A-331 SER-A-332 PRO-A-333 CYS-A-336	HGMGKTT------------------	---KTT-------------------	HGMGKTT------------------	--MGKTT------------------
1OH7	ADP	1801	VAL-A-588 LEU-A-592 PRO-A-595 PHE-A-596 ILE-A-597 ASN-A-599 PRO-A-615 ASN-A-616 MET-A-617 GLY-A-618 GLY-A-619 LYS-A-620 SER-A-621 THR-A-622 HIS-A-760	NMGGKST------------------	NMGGKST------------------	NMGGKST------------------	----------------K--------
3HMN	ATP	1	ILE-A-531 GLY-A-532 SER-A-533 GLY-A-534 SER-A-537 VAL-A-539 ALA-A-551 ILE-A-586 MET-A-602 GLU-A-603 CYS-A-604 GLY-A-605 ASP-A-608 LEU-A-654 ILE-A-663 MET-A-671	-GC-----------LD------V-S	------V------------L-----	-G---------------------CE	--S----D------V----------
7BPA	ADP	901	ASP-A-205 ILE-A-206 GLY-A-207 GLY-A-248 THR-A-249 GLY-A-250 LYS-A-251 THR-A-252 LEU-A-253 ARG-A-256 ILE-A-380 HIS-A-384 GLY-A-408 ALA-A-409	-GTGKTL------------------	--TG------------------ID-	--TGKTL------------------	-GTGKTL------------------
1M34	ADP	3191	LYS-E-10 LYS-F-10 GLY-F-11 GLY-F-12 ILE-F-13 GLY-F-14 LYS-F-15 SER-F-16 THR-F-17 GLU-E-154 MET-E-155 MET-E-156 ASN-F-185 VAL-F-211 PRO-F-212 ARG-F-213 ASP-F-214 VAL-F-217 GLN-F-218 GLU-F-221 GLN-F-236 TYR-F-240	GGIGKST---------MM-------	-G---ST---------MME------	-------------------------	GGIGK--------------------
4PKI	ATP	401	GLY-A-13 SER-A-14 GLY-A-15 LEU-A-16 LYS-A-18 ILE-A-71 GLY-A-74 SER-A-155 GLY-A-156 ASP-A-157 GLY-A-158 VAL-A-159 ALA-A-181 GLY-A-182 ARG-A-183 THR-A-186 ARG-A-210 LYS-A-213 GLU-A-214 CYS-A-217 GLY-A-301 GLY-A-302 THR-A-303 MET-A-305 TYR-A-306 LYS-A-336	R--------------TGGS---S--	------------------T-K----	--GG-----------G----G-A--	--S-------------K--------
5JC3	ADP	1001	THR-A-300 LEU-A-301 ARG-A-302 GLN-A-305 PRO-A-323 THR-A-324 GLY-A-325 SER-A-326 GLY-A-327 LYS-A-328 THR-A-329 ARG-A-330 GLU-A-369 ARG-A-798	TGSGK--------R-----------	----------------------L--	TGSGKTR------------------	TGSGKTR------------------
6VOM	ATP	601	ASP-A-171 ARG-A-172 GLN-A-173 THR-A-174 GLY-A-175 LYS-A-176 THR-A-177 ALA-A-178 GLN-A-201 GLU-A-321 PHE-A-350 ARG-A-355 PRO-A-356 GLN-A-423 PRO-A-424 GLN-A-425	RQTGKTA-----F------------	RQT--T-------------------	RQTGKTA-----F------------	RQTGKTA------------------
1YRS	ADP	601	ARG-A-24 ARG-A-26 PRO-A-27 GLN-A-106 THR-A-107 GLY-A-108 THR-A-109 GLY-A-110 LYS-A-111 THR-A-112 PHE-A-113 GLU-A-118 THR-A-335	TGTGKTF------------------	TG-GKTF------------------	TGTGKTF------------------	TGTGKTF------------------
3FWR	ADP	221	THR-A-110 VAL-A-123 SER-A-125 ARG-A-126 LYS-A-127 ASP-A-128 THR-A-149 ASN-A-153 ILE-A-154 THR-A-155 GLN-A-174 ILE-A-175 ASP-A-176 ALA-A-177 LEU-A-178 PRO-A-179	--TSRKD------L-----------	---SRK-------------------	---SRKD------------IT----	----R--------------------
6H74	ATP	302	LYS-A-45 ILE-A-46 GLY-A-47 GLY-A-48 ARG-A-49 VAL-A-50 GLY-A-79 ALA-A-80 GLY-A-81 ARG-A-85 ALA-A-170 ASP-A-171 GLU-A-190 ASN-A-191 VAL-A-192 GLY-A-194 ILE-A-195 TYR-A-196 ALA-A-198 ASP-A-199 PRO-A-200 ASN-A-201 PRO-A-225 LEU-A-226 PRO-A-227	--IGG---L--------------GI	G------------A---L-------	-G------D----A---------I-	N---P-LRAD-YIVNVR-G-E----
2FGJ	ATP	800	TYR-A-477 ILE-A-484 ARG-A-503 SER-A-504 GLY-A-505 SER-A-506 GLY-A-507 LYS-A-508 SER-A-509 THR-A-510 LYS-A-513 TYR-A-519	SGSGKST------------------	----KST---------------I--	SGSGKST------------------	SGSGKST------------------
3FVQ	ATP	401	PHE-A-14 THR-A-17 VAL-A-19 ALA-A-38 SER-A-39 GLY-A-40 CYS-A-41 GLY-A-42 LYS-A-43 THR-A-44 THR-A-45 GLN-A-87	SGCGKTT------------------	SGCGKTT------------------	SGCGKTT------------------	SGCGKTT----------------F-
6REC	ATP	1001	ASP-T-226 ARG-T-227 GLN-T-228 THR-T-229 GLY-T-230 LYS-T-231 THR-T-232 ALA-T-233 GLU-T-384 PHE-T-413 ARG-T-418 PRO-T-419 GLN-T-486 LYS-T-487 GLN-T-488	RQTGKTA-----F------------	-QTGKTA------------------	-------------------------	RQTGKTA------------------
5DGX	ADP	701	PHE-A-381 HIS-A-384 VAL-A-386 LYS-A-405 SER-A-406 GLY-A-407 SER-A-408 GLY-A-409 LYS-A-410 THR-A-411 THR-A-412 TYR-A-421	SGSGKTT------------------	SGS--TT------------------	SGSGKTT------------------	SGSGKTT------------------
1BMF	ADP	600	GLY-D-157 ALA-D-158 GLY-D-159 VAL-D-160 GLY-D-161 LYS-D-162 THR-D-163 VAL-D-164 TYR-D-345 PRO-D-346 VAL-C-371 SER-C-372 ARG-C-373 PHE-D-418 ALA-D-421 PHE-D-424 THR-D-425	AGVGKTV---------R--------	AGVGKTV--------SR--------	-------------------------	-GVGKTV------------------
6T8O	ADP	801	MET-A-420 THR-A-467 THR-A-468 GLY-A-469 SER-A-470 GLY-A-471 LYS-A-472 SER-A-473 VAL-A-474 GLN-A-631 HIS-A-675 GLY-A-676 GLY-A-693 ALA-A-694 PHE-A-695	TGSGKSV------------------	-GSGKSV------------------	TGSGKSV------------------	TGSGKSV--F-----------H-M-
6REP	ATP	1001	ASP-T-226 ARG-T-227 GLN-T-228 THR-T-229 GLY-T-230 LYS-T-231 THR-T-232 ALA-T-233 GLU-T-384 PHE-T-413 ARG-T-418 PRO-T-419 GLN-T-486 LYS-T-487 GLN-T-488	RQTGKTA-----F------------	-QTGKT-------------------	-------------------------	RQTGKTA--Q--F---------R--
6VOI	ATP	600	ASP-A-171 ARG-A-172 GLN-A-173 THR-A-174 GLY-A-175 LYS-A-176 THR-A-177 ALA-A-178 GLU-A-321 PHE-A-350 ARG-A-355 PRO-A-356 GLN-A-423 GLN-A-425	RQTGKTA-----F------------	---G---------------------	RQTGKTA-----F------------	RQTGKTA-----F------------
4IEI	ADP	800	GLY-A-23 ARG-A-24 GLY-A-25 SER-A-26 GLY-A-27 LYS-A-28 SER-A-29 TRP-A-30 ASN-A-177 HIS-A-179 PRO-A-181 LEU-A-184	RG-GKSW------------------	RGSGKSW------------------	-G-GKSW------------------	--SGKSW------------------
4I3Z	ADP	301	ILE-A-10 GLY-A-11 GLU-A-12 GLY-A-13 VAL-A-18 ALA-A-31 LYS-A-33 VAL-A-64 PHE-A-80 GLU-A-81 PHE-A-82 LEU-A-83 ASP-A-86 LYS-A-89 GLN-A-131 ASN-A-132 LEU-A-134 ASP-A-145	------L------EGI-------FE	---------------Q---------	---GE-----------QN-L-----	---G--V-------QN---L-----
1IY1	ADP	1	ASP-A-157 VAL-A-158 ALA-A-159 PRO-A-197 PRO-A-198 GLY-A-199 VAL-A-200 GLY-A-201 LYS-A-202 THR-A-203 HIS-A-204 PRO-A-326 GLY-A-330 GLN-A-333 ILE-A-334 ILE-A-337	PGVGKTH-----P------------	PGVGKT-------------------	PGVGKTH-----P------------	PGVGKTH-----P------------
6PEN	ADP	701	ALA-A-345 PRO-A-384 GLY-A-385 ASN-A-386 GLY-A-387 LYS-A-388 THR-A-389 MET-A-390 ASP-A-441 LEU-A-517 GLY-A-546 SER-A-547 THR-A-550	PGNGKTM------------------	P--GK-M------------------	PGNGKTM------------------	-----TM------------------
6VQ7	ADP	701	GLN-B-231 ALA-B-251 PHE-B-252 GLY-B-253 CYS-B-254 GLY-B-255 LYS-B-256 THR-B-257 VAL-B-258 ARG-B-280 GLU-B-283 PHE-B-445 PRO-B-446 GLN-B-522 ASN-B-523 GLY-B-524 TYR-B-525	-GCGKT-E---------------N-	-G-GKTV------------------	-------------------------	--CGKTV--Y---------------
2FFB	ADP	708	TYR-A-477 ILE-A-484 ARG-A-503 SER-A-504 GLY-A-505 SER-A-506 GLY-A-507 LYS-A-508 SER-A-509 THR-A-510 LYS-A-513 TYR-A-519	SGSGKST------------------	SGSGKST------------------	SGSGKST------------------	-GSGKST------------------
3SHF	ADP	1250	PRO-A-123 ILE-A-125 PHE-A-126 VAL-A-127 ARG-A-129 MET-A-155 ALA-A-156 GLY-A-157 CYS-A-158 GLY-A-159 LYS-A-160 SER-A-161 VAL-A-162 PRO-A-321 LEU-A-322 SER-A-325 PHE-A-425 HIS-A-438	AGCGKSV-----------------I	AGC--SV------------------	AGCGKSV-----------------I	A--GKSV--F--------S------
6GFG	ADP	502	ARG-A-16 GLY-A-17 GLU-A-18 GLY-A-19 GLY-A-20 ALA-A-21 ASN-A-22 VAL-A-24 VAL-A-38 ARG-A-40 LEU-A-146 ASN-A-147 ASP-A-148 HIS-A-149 SER-A-150 GLU-A-166 ARG-A-241 SER-A-370 MET-A-372 ILE-A-406 ASP-A-407	-M-E--RE------H----------	--S----------------------	------I-SH------------L--	E---DSI-----R-R-EHSDR-LN-
6O1Y	ATP	501	TYR-A-197 LEU-A-198 GLY-A-236 GLU-A-237 THR-A-238 GLY-A-239 SER-A-240 GLY-A-241 LYS-A-242 SER-A-243 VAL-A-244 ARG-A-247 GLU-A-270 ASP-A-334 LYS-A-424 GLY-A-425 GLN-A-439 ALA-A-440 PHE-A-441 TYR-A-442	TGSGKSVE-----------------	-G---S-------------------	TGSGKSV------------------	TGSGKSV------------------
5ORR	ADP	401	LEU-A-139 GLY-A-140 LYS-A-141 GLY-A-142 LYS-A-143 PHE-A-144 GLY-A-145 VAL-A-147 ALA-A-160 LYS-A-162 LEU-A-194 LEU-A-210 GLU-A-211 TYR-A-212 ALA-A-213 THR-A-217 GLU-A-260 ASN-A-261 LEU-A-263 ASP-A-274	---G--V--L----EN--------E	--------------------A----	-AY---L-----L------N----G	----E-----K--------------
2JI6	ADP	1568	ASN-A-97 CYS-A-98 ARG-A-160 PRO-A-161 GLY-A-221 LYS-A-222 GLY-A-223 TYR-A-226 ALA-A-227 MET-A-247 GLY-A-280 ALA-A-281 ARG-A-282 ASN-A-284 LEU-A-286 MET-A-287 ASP-A-306 ILE-A-307 GLN-A-308 GLU-A-311 GLY-A-324 ASP-A-325 ILE-A-326 THR-A-424	-D-GA-----------RP----A--	------------------------L	N----------PR-KG-----AD--	------I--------------N-A-
1OH6	ADP	1801	VAL-A-588 LEU-A-592 PRO-A-595 PHE-A-596 ILE-A-597 ASN-A-599 PRO-A-615 ASN-A-616 MET-A-617 GLY-A-618 GLY-A-619 LYS-A-620 SER-A-621 THR-A-622 HIS-A-760	NMGGKST------------------	NMGGKST------------------	NMGGKST------------------	M--GK-----------------I--
5O2L	ADP	801	ILE-A-86 TYR-A-87 ASN-A-98 PRO-A-99 TYR-A-100 PHE-A-101 ASP-A-102 TYR-A-107 GLU-A-152 SER-A-153 GLY-A-154 ALA-A-155 GLY-A-156 LYS-A-157 THR-A-158 GLU-A-159 PHE-A-163 ASN-A-200 ASN-A-202 SER-A-204 LEU-A-310 ASP-A-456	SGAGKTE-----------------D	SGAGKT-------------------	SGAGKTE------------------	SGAGKTE-----------------D
4AG5	ADP	1591	LYS-A-245 PRO-A-246 GLY-A-247 ALA-A-248 GLY-A-249 LYS-A-250 SER-A-251 PHE-A-252 GLU-A-274 GLU-A-276 ARG-A-563 GLY-A-564 ILE-A-579	-GAGKSFE-----------------	-G-GKSF------------------	PGAGKSF------------------	PGAGKSFE-----------------
3G2F	ADP	900	ILE-A-209 GLY-A-210 ARG-A-211 GLY-A-212 ARG-A-213 TYR-A-214 GLY-A-215 VAL-A-217 ALA-A-228 LYS-A-230 MET-A-279 GLU-A-280 TYR-A-281 TYR-A-282 GLY-A-285 SER-A-286 ARG-A-337 ASN-A-338 LEU-A-340 ASP-A-351	---G--V-------RN--------E	---G-Y-------------------	RG------Y---------S------	---GRYG------------------
7CTE	ATP	901	GLN-D-31 HIS-D-34 ASN-D-36 LEU-D-37 PHE-D-38 VAL-D-40 PRO-D-68 ARG-D-69 GLY-D-70 SER-D-71 GLY-D-72 LYS-D-73 THR-D-74 MET-D-75 ASP-D-159 LEU-D-276 ARG-D-277 HIS-D-280	-S--KTM-------L-------LN-	-G------N----------------	RGS-KTM------------------	RGS-KTM------------------
2DLN	ADP	310	LYS-A-97 ILE-A-142 LYS-A-144 GLU-A-148 GLY-A-149 SER-A-150 SER-A-151 VAL-A-152 MET-A-154 GLU-A-180 LYS-A-181 TRP-A-182 LEU-A-183 GLU-A-187 PHE-A-209 TYR-A-210 LYS-A-215 ASP-A-257 MET-A-259 LEU-A-269 GLU-A-270 ASN-A-272	-GSS--M-E----N-----L-----	------M------------------	-------------------------	--SSV-M------------------
3QBW	ADP	601	MET-A-8 GLY-A-10 THR-A-11 SER-A-12 LEU-A-13 ASP-A-14 ASP-A-17 ILE-A-163 GLY-A-164 GLY-A-165 ASN-A-187 ASP-A-191 PHE-A-202 ASP-A-203 ARG-A-204 ASP-A-205 GLY-A-206 GLY-A-291 GLY-A-292 GLY-A-293 PHE-A-295 ASN-A-296 GLU-A-326	-----D-E------STG--------	---G---------------F-----	-G-------G--D--I--------D	TGS---D-GD--D--I--GFG---D
1B7T	ADP	999	TYR-A-113 ASN-A-124 PRO-A-125 TYR-A-126 ARG-A-127 ARG-A-128 TYR-A-132 GLU-A-177 SER-A-178 GLY-A-179 ALA-A-180 GLY-A-181 LYS-A-182 THR-A-183 GLU-A-184 ASN-A-237 ASN-A-239 SER-A-241	SGAGKTE------------------	---G--E-----------------R	-------------------------	SGAGKTE------------------
5U03	ATP	601	SER-A-12 GLY-A-13 ILE-A-14 GLY-A-15 LYS-A-16 GLY-A-17 ILE-A-18 ASP-A-70 GLU-A-146 ARG-A-217 VAL-A-244 HIS-A-245 ASP-A-246 VAL-A-247 ILE-A-250 VAL-A-253 ASP-A-312	SGIGKGI------------------	-GIGKG-------------------	SGIGKGI------------------	SGIGKGI----------------V-
6PXK	ADP	501	HIS-A-16 ILE-A-17 ILE-A-18 PRO-A-58 THR-A-59 GLY-A-60 VAL-A-61 GLY-A-62 LYS-A-63 THR-A-64 GLU-A-65 ASP-A-256 LEU-A-335 ILE-A-343 PRO-A-347 ALA-A-392 ARG-A-393	TGVGKTE------------------	--VGKT-------------------	TGVGKTE------------------	TGV-KT----------------I--
4KOD	ADP	800	ASP-J-205 ILE-J-206 GLY-J-207 PRO-J-246 PRO-J-247 GLY-J-248 THR-J-249 GLY-J-250 LYS-J-251 THR-J-252 LEU-J-253 ARG-H-359 PHE-H-360 ILE-J-380 ILE-J-383 HIS-J-384 GLY-J-408 ALA-J-409 ALA-J-412	PGTGKTL------------------	--TGKTL------------------	-------------------------	P--GKTL------------------
4N57	ADP	403	SER-A-28 GLY-A-29 LYS-A-30 GLY-A-31 ASN-A-32 ASP-A-33 CYS-A-34 ALA-A-36 ILE-A-44 LYS-A-46 PRO-A-76 PHE-A-95 THR-A-96 LYS-A-97 ILE-A-98 HIS-A-202 LEU-A-204 ILE-A-216 ASP-A-217	--K--S--L-----FTKI----D--	----C--------------KI----	-GK---K--F----------H----	-I-A-S--LH--K--TKI-PF--D-
6QV3	ADP	2202	TRP-A-1376 PHE-A-1379 ASN-A-1380 GLN-A-1383 PRO-A-1402 THR-A-1403 GLY-A-1404 SER-A-1405 GLY-A-1406 LYS-A-1407 THR-A-1408	TGSGKT-------------------	--S-KT-------------------	TGSGKT-------------------	TGSGKT-------------------
3CWQ	ADP	301	SER-A-7 LYS-A-9 GLY-A-10 GLY-A-11 VAL-A-12 GLY-A-13 LYS-A-14 THR-A-15 THR-A-16 ASP-A-37 ASN-A-39 SER-A-41 ILE-A-129 ILE-A-157 LYS-A-158 ARG-A-159 TYR-A-160 PHE-A-163 GLN-A-164	GGVGKTT------------------	GGVGK-T----------------Y-	GGVGKTT----------------Y-	-----T---F------------IRY
1DO0	ATP	900	HIS-A-16 ILE-A-17 ILE-A-18 PRO-A-58 THR-A-59 GLY-A-60 VAL-A-61 GLY-A-62 LYS-A-63 THR-A-64 GLU-A-65 LYS-A-80 PHE-A-254 ASP-A-256 SER-A-307 LEU-A-335 ILE-A-343 ALA-A-392 ARG-A-393 HIS-A-396	TGVGKTE-------R----------	TGVGK--------------------	TGVGKTE----L--R----------	TGVGKTE-------------H----
6S3M	ADP	1001	GLY-A-67 LEU-A-68 SER-A-69 GLN-A-72 PRO-A-92 ALA-A-93 GLY-A-94 THR-A-95 GLY-A-96 LYS-A-97 THR-A-98 THR-A-99 GLN-A-255 ARG-A-256 ARG-A-258 GLY-A-436 THR-A-438	AGTGKTT------------------	A----T----------------L--	AGTGKTT------------------	AGTGKTT------------------
6I4I	ADP	401	GLY-A-14 SER-A-15 GLY-A-16 ASN-A-17 LYS-A-19 SER-A-156 GLY-A-157 ASP-A-158 GLY-A-159 GLY-A-183 ARG-A-184 THR-A-187 ARG-A-211 LYS-A-214 GLU-A-215 GLY-A-302 GLY-A-303 THR-A-304 MET-A-306 TYR-A-307 LYS-A-337	-G-G--S---R---TG---------	-GN----------------------	---G-TR------K----N------	-----------------------N-
6B1N	ADP	401	GLY-A-12 THR-A-13 THR-A-14 TYR-A-15 TRP-A-17 GLY-A-201 GLY-A-202 GLY-A-203 GLY-A-230 GLU-A-231 GLU-A-268 LYS-A-271 ARG-A-272 SER-A-275 GLY-A-338 GLY-A-339 SER-A-340 ARG-A-342 ILE-A-343 ASP-A-366	-GGG-GG---K--------------	----------------------G-E	GG----------D------R-R---	--------T-------GG-------
6UGE	ATP	501	ASP-B-194 ILE-B-195 ILE-B-196 MET-B-198 PRO-B-234 PRO-B-235 GLY-B-236 THR-B-237 GLY-B-238 LYS-B-239 THR-B-240 LEU-B-241 GLN-B-293 ASN-B-340 LEU-B-370 GLY-B-398 ALA-B-399 VAL-B-402	PGTGKTL------------------	-G-G--L------------------	PGTGKTL------------------	--TGK-L---------------I--
1M7G	ADP	1304	LEU-B-33 SER-B-34 ALA-B-35 SER-B-36 GLY-B-37 LYS-B-38 SER-B-39 THR-B-40 ARG-B-148 PRO-B-150 ASN-B-184 LEU-B-187 VAL-B-189	SASGKST--------P---------	SASGKST------------------	SASGKST------------------	SASGKS--------R----------
4FD2	ADP	901	ARG-A-559 VAL-A-560 VAL-A-561 GLN-A-563 PRO-A-596 THR-A-597 GLY-A-598 VAL-A-599 GLY-A-600 LYS-A-601 THR-A-602 GLU-A-603 LEU-A-757 ILE-A-765 ILE-A-768 GLN-A-769 ALA-A-805 ARG-A-806	TGVGKTE------------------	---GKT--------A----------	TGVGKTE------------------	TGVGKTE------------------
1MV5	ATP	601	TYR-A-352 ASP-A-353 GLU-A-356 ILE-A-358 PRO-A-377 SER-A-378 GLY-A-379 GLY-A-380 GLY-A-381 LYS-A-382 SER-A-383 THR-A-384 ASP-A-505 ILE-A-535	SGGGKST------------------	SGGGKST------------------	SGGGKST------------------	--GGKST------------------
4DTH	ATP	401	PHE-A-4 PRO-A-5 THR-A-6 PHE-A-8 SER-A-12 ILE-A-13 GLY-A-14 ILE-A-15 GLU-A-16 GLN-A-32 VAL-A-80 SER-A-81 TYR-A-82 PRO-A-83 THR-A-164 VAL-A-165 GLY-A-166 LYS-A-260 ARG-A-268 ALA-A-317 HIS-A-319 ILE-A-321 ALA-A-324 LEU-A-337 GLU-A-339	----VSY--------VIS-----T-	----ISV------------------	---------------I-VS--S---	---G---------------Y-----
3ZQ0	ADP	1	THR-A-30 LEU-A-31 GLY-A-32 PRO-A-33 LYS-A-51 ASP-A-87 GLY-A-88 THR-A-89 THR-A-90 THR-A-91 ILE-A-150 SER-A-151 SER-A-154 GLY-A-414 GLY-A-415 GLY-A-416 ILE-A-454 TYR-A-478 ASN-A-479 ALA-A-480 ALA-A-481 MET-A-488 ILE-A-493 ASP-A-495	DGTT--L----------G-------	---GTTT------------------	-------------------------	--DGTTT--G-----I---------
5WC2	ADP	501	LEU-A-135 SER-A-138 LEU-A-139 VAL-A-140 TYR-A-141 PRO-A-180 PRO-A-181 GLY-A-182 THR-A-183 GLY-A-184 LYS-A-185 THR-A-186 SER-A-187 LEU-A-188 ASN-A-300 PRO-A-322 ILE-A-330 GLY-A-385 ARG-A-386 ARG-A-389	PGTGKTS------------------	--T----------------------	PGTGKTS------------------	-GT-KT--------R----------
6RE3	ATP	1001	ARG-T-227 GLN-T-228 THR-T-229 GLY-T-230 LYS-T-231 THR-T-232 ALA-T-233 GLU-T-384 PHE-T-413 ARG-T-418 PRO-T-419 GLN-T-486 LYS-T-487 GLN-T-488	RQTGKTA-----F------------	-QTGKT-------------------	-------------------------	RQTGKTA------------------
6MAT	ATP	902	ASP-A-203 ILE-A-204 PRO-A-244 SER-A-245 GLY-A-246 CYS-A-247 GLY-A-248 LYS-A-249 THR-A-250 THR-A-251 ASN-A-350 GLY-A-408 GLN-A-412	SGCGKTT------------------	-GCGKT-------------------	SGCGKTT------------------	SGCGKT-------------------
7AUD	ADP	1302	PHE-A-659 LEU-A-665 ASN-A-667 PHE-A-668 ARG-A-669 GLN-A-672 PRO-A-690 THR-A-691 GLY-A-692 GLY-A-693 GLY-A-694 LYS-A-695 SER-A-696 LEU-A-697 ARG-A-982	TGGGKSL------------------	-----SL----------------N-	TGGGKS-------------------	T--GKSL----------------L-
2GBL	ATP	901	ALA-F-289 THR-F-290 GLY-F-291 THR-F-292 GLY-F-293 LYS-F-294 THR-F-295 LEU-F-296 GLU-F-318 SER-F-330 TRP-F-331 ARG-F-451 PHE-A-456 LYS-A-457 MET-A-458 ARG-A-459 GLY-A-460 SER-A-461 TRP-A-462 HIS-A-463 LYS-A-465 ILE-F-472 SER-F-473 ASP-F-474	TGTGKTL-SW--RFKMRGSWHKISD	TGTGKTL-SW--RFKMRGSWHKISD	TGTGKTL-SW--RFKMRGSWHKISD	TGTGKTL-SW--RFKMRGSWHKISD
6MFU	ADP	301	PRO-A-19 SER-A-20 GLY-A-21 THR-A-22 GLY-A-23 LYS-A-24 SER-A-25 THR-A-26 ARG-A-144 GLY-A-147 ARG-A-148 ASN-A-181 ASP-A-182 LEU-A-184	SGTGKST------------------	---GKST------------------	SGTGKST------------------	SGTGKST---------R--------
4L16	ADP	601	ASP-A-317 VAL-A-318 ALA-A-319 LEU-A-321 PRO-A-357 PRO-A-358 GLY-A-359 THR-A-360 GLY-A-361 LYS-A-362 THR-A-363 MET-A-364 ASN-A-461 PRO-A-483 ILE-A-491 GLY-A-520 ALA-A-521 ARG-A-524	PGTGKTM------------------	--T--TM------------------	PGTGKTM-----P------------	--T-KTM------------------
6VZG	ATP	501	HIS-L-11 GLY-L-13 SER-L-14 HIS-L-15 ARG-L-16 GLU-L-141 ASP-L-158 GLY-L-160 ALA-L-161 SER-L-162 GLY-L-163 ASN-L-165 GLY-L-186 ASP-L-187 ASP-L-190 GLN-L-229 LYS-L-232 SER-L-233 GLY-L-396 SER-L-397 THR-L-398 LEU-L-400 ILE-L-401 MET-L-429 LYS-L-433	-----SGDK-----N--G-------	--------------T-GD--K----	-------------------------	-------------------------
4XCG	ADP	600	THR-B-51 TYR-B-52 GLY-B-53 PRO-B-54 ASP-B-104 GLY-B-105 LYS-B-107 THR-B-108 THR-B-169 SER-B-170 LYS-B-174 GLY-B-419 GLY-B-420 GLY-B-421 GLU-B-424 LEU-B-460 LEU-B-489 ASN-B-490 LEU-B-491 PHE-B-492 MET-B-499 VAL-B-504 GLU-B-506 LYS-B-511	GG----T-------LN---F-----	------------------------N	----S----M-------G-----N-	-------E-----------------
1EFR	ADP	600	GLY-D-157 ALA-D-158 GLY-D-159 VAL-D-160 GLY-D-161 LYS-D-162 THR-D-163 VAL-D-164 TYR-D-345 PRO-D-346 VAL-C-371 SER-C-372 ARG-C-373 PHE-D-418 ALA-D-421 PHE-D-424 THR-D-425	AGVGKTV---------R--------	AGVGKTV--------SR--------	-------------------------	AGVGKTV------------------
7CH0	ATP	301	ARG-B-18 ILE-B-23 SER-B-43 GLY-B-44 ILE-B-45 GLY-B-46 LYS-B-47 THR-B-48 THR-B-49 ARG-B-52 GLN-B-92 GLN-B-170 HIS-B-203 TYR-B-256	SGIGKTTQ-----------------	-GIGKTT------------------	SGIGKTT------------------	SGIGKTT------------------
6B4I	ADP	501	LYS-E-64 ARG-E-67 SER-E-68 ASN-E-69 LEU-E-70 PHE-E-94 MET-E-110 GLY-E-111 PHE-E-112 ASN-E-113 ARG-E-114 PRO-E-115 SER-E-116 GLN-E-119 GLN-E-139 SER-E-140 GLY-E-141 THR-E-142 GLY-E-143 LYS-E-144 THR-E-145 ALA-E-146 ALA-E-147	SGTGKTA------------------	SGTG--A--------S---------	SGTGKTA------------------	SGTGKT-------------------
6YAR	ATP	302	GLY-A-11 GLY-A-12 VAL-A-13 GLY-A-14 THR-A-15 THR-A-16 THR-A-17 ASP-A-41 LEU-A-43 ASN-A-171 ASN-A-172 ILE-A-199 HIS-A-200 ARG-A-201 ASP-A-202 ALA-A-206 LEU-A-209	GGVGTTT------------------	GGVGTTT------------------	GGVGTTT------------------	GGVGTTT------------------
5UBH	ATP	303	GLN-A-12 SER-A-14 GLY-A-15 ARG-A-16 LEU-A-17 VAL-A-53 ARG-A-54 ASP-A-55 ASP-A-56 GLY-A-73 ASN-A-75 VAL-A-76 GLY-A-102 TYR-A-103 CYS-A-104 TYR-A-131 LEU-A-170 SER-A-172 SER-A-191	YG-G-----RS-----RG------V	-----------------------N-	Y-----------N--LRG-------	----R--S--L--------------
1UKY	ADP	205	GLY-A-24 PRO-A-25 GLY-A-26 ALA-A-27 GLY-A-28 LYS-A-29 GLY-A-30 THR-A-31 ARG-A-138 ARG-A-142 CYS-A-185 ARG-A-187 SER-A-188 VAL-A-189 VAL-A-192	PGAGKG--------R----------	PGAGKGT-------R----------	PGAGKGT------------------	-GAGKGT------------------
2QL6	ADP	301	VAL-A-11 THR-A-12 ASN-A-13 SER-A-14 GLY-A-15 LYS-A-16 THR-A-17 THR-A-18 GLU-A-98 ARG-A-128 ARG-A-132 GLY-A-170 LYS-A-172 SER-A-173 GLU-A-174 LEU-A-177	TNSGKTT-------R----------	TNS--TT-------R----------	TNSGKTT-------R----------	TNSGKTT-------R----------
6VFX	ATP	501	HIS-A-77 VAL-A-78 ILE-A-79 GLY-A-80 GLN-A-81 PRO-A-120 THR-A-121 GLY-A-122 SER-A-123 GLY-A-124 LYS-A-125 THR-A-126 LEU-A-127 ASP-A-184 ALA-A-250 LEU-A-316 ILE-A-324 PRO-A-328 ALA-A-368 ARG-A-369	TGSGKTL-------R----------	TGSGKTL---------------I--	TGSGKTL-------R----------	TGSGKTL---------------I--
3MLE	ADP	226	ALA-A-6 ASN-A-8 THR-A-9 ASN-A-10 ALA-A-11 GLY-A-12 LYS-A-13 THR-A-14 THR-A-15 ASP-A-50 GLU-A-116 ASN-A-175 LEU-A-176 LYS-A-177 GLN-A-206	TNAGKTT------------------	-NAGKTT------------------	TNAGKTT------------------	TNAGKTT------------------
2IXG	ATP	1	TYR-A-489 HIS-A-492 VAL-A-497 PRO-A-516 ASN-A-517 GLY-A-518 SER-A-519 GLY-A-520 LYS-A-521 SER-A-522 THR-A-523 TYR-A-532 GLN-A-678	NGSGKST------------------	NGSGKST------------------	NGSGKST------------------	--SGKST--Y---------------
3OS3	ATP	1	LEU-A-74 GLY-A-75 ALA-A-76 GLY-A-77 ASN-A-78 GLY-A-80 VAL-A-81 VAL-A-82 ALA-A-95 LYS-A-97 VAL-A-127 MET-A-143 GLU-A-144 HIS-A-145 MET-A-146 SER-A-150 GLN-A-153 ASP-A-190 LYS-A-192 SER-A-194 ASN-A-195 LEU-A-197 ASP-A-208	-MH---L--------LSSN------	------G-------------L-D--	----V----M----S---------E	-----S---M---------------
6YB3	ATP	302	GLY-A-11 GLY-A-12 VAL-A-13 GLY-A-14 THR-A-15 THR-A-16 THR-A-17 ASP-A-41 LEU-A-43 ASN-A-171 ASN-A-172 ILE-A-199 HIS-A-200 ARG-A-201 ASP-A-202 MET-A-205 ALA-A-206	GGVGTTT------------------	-GVGTT-----------------D-	GGVGTTT------------------	GGVGTTT------------------
6RAH	ATP	701	ASP-A-126 TYR-A-362 VAL-A-375 ALA-A-394 THR-A-395 GLY-A-396 ALA-A-397 GLY-A-398 LYS-A-399 THR-A-400 SER-A-401 TYR-A-410 GLN-A-441 GLN-A-523 HIS-A-554	TGAGKTS------------------	--A-K-S------------------	TGAGKTS------------------	TGAGKTS------------------
6F1U	ADP	800	ASN-B-16 GLY-B-17 SER-B-18 GLY-B-19 VAL-B-20 LYS-B-22 GLY-B-161 ASP-B-162 LYS-B-215 LYS-B-218 GLU-B-219 GLY-B-302 GLY-B-303 SER-B-304 LEU-B-306 PHE-B-307 LEU-B-337	-L-G-SGE-----------------	---G--------------------E	---------K-----D-G---K---	--S-----N------------K---
1Q12	ATP	382	TRP-A-13 VAL-A-18 PRO-A-37 SER-A-38 GLY-A-39 CYS-A-40 GLY-A-41 LYS-A-42 SER-A-43 THR-A-44 HIS-A-192	SGCGKST------------------	--C-KST------------------	SGCGKST------------------	SGCGKST------------------
6NJO	ADP	600	GLY-B-178 SER-B-179 GLY-B-180 VAL-B-181 GLY-B-182 LYS-B-183 SER-B-184 THR-B-185 MET-B-189 PHE-B-355 PRO-B-356 GLN-B-426 THR-B-428	SGVGKST------------------	---GKST------------------	SGVGKST------------------	SGVGKST------------------
6HYP	ADP	5001	PHE-A-288 PRO-A-290 ALA-A-317 GLY-A-318 SER-A-319 GLY-A-320 LYS-A-321 THR-A-322 PHE-A-323 ILE-A-469 ARG-A-893	AGSGKTF------------------	--SGKTF------------------	AGSGKTF------------------	AGSGKTF------------------
6CP6	ADP	600	GLY-D-158 ALA-D-159 GLY-D-160 VAL-D-161 GLY-D-162 LYS-D-163 THR-D-164 VAL-D-165 ARG-D-190 GLU-D-193 TYR-D-345 VAL-C-373 SER-C-374 ARG-C-375 PHE-D-418 ALA-D-421 PHE-D-424 THR-D-425	AGVGKTV------------------	AGVGKTV---------R--------	-------------------------	---GKTV--------SR--------
4QNR	ATP	301	ASN-A-7 LEU-A-8 LEU-A-9 GLY-A-10 PHE-A-15 GLU-A-37 ARG-A-38 GLY-A-39 THR-A-40 GLY-A-41 LYS-A-42 GLU-A-43 LEU-A-44 ASP-A-107 ARG-A-182 MET-A-189 PHE-A-193 ILE-A-226 ARG-A-227 LYS-A-230	RGTGKEL-------R----------	---GKEL------------------	RGTGKEL-------R----------	RGTGKEL-------R-------L--
6VZU	ADP	606	LYS-A-125 PRO-A-147 ILE-A-172 LYS-A-174 GLY-A-178 CYS-A-179 GLN-A-180 GLY-A-181 ARG-A-182 ILE-A-184 GLN-A-202 LEU-A-203 TYR-A-204 ILE-A-205 LYS-A-215 ASP-A-217 ARG-A-241 HIS-A-261 LEU-A-262 THR-A-263 ASN-A-264 ASP-A-346 LEU-A-348 LEU-A-358 GLU-A-359 ASN-A-361	---GR-I-Q------E--------Y	---------------L------L--	-CQGR-I-QI---------L-----	---GR-I---------------L--
6JIM	ADP	2001	VAL-A-187 PRO-A-188 GLY-A-189 SER-A-190 GLY-A-191 LYS-A-192 SER-A-193 ALA-A-194 LYS-A-197 ARG-A-311 ARG-A-312 GLY-A-384 THR-A-386 TRP-A-450	PGSGKSA------------------	PGSGKSA------------------	PGSGKSA------------------	PGSGKSA-------R----------
4FG7	ATP	301	LEU-A-26 GLY-A-27 THR-A-28 GLY-A-29 ALA-A-30 PHE-A-31 SER-A-32 VAL-A-34 ALA-A-47 LYS-A-49 VAL-A-79 MET-A-95 GLN-A-96 LEU-A-97 VAL-A-98 GLU-A-102 GLU-A-145 LEU-A-148 SER-A-161 ASP-A-162	K---GL--------MQL-----L--	----AF-------S-----------	---G-------------S-----LQ	------L------------------
2QBY	ADP	8	LEU-A-25 PRO-A-26 ASP-A-27 TYR-A-28 PRO-A-30 GLU-A-32 LEU-A-33 PRO-A-34 ARG-A-36 LEU-A-64 THR-A-65 GLY-A-66 THR-A-67 GLY-A-68 LYS-A-69 THR-A-70 ALA-A-71 TYR-A-208 ILE-A-216 ARG-A-220 ALA-A-249 ARG-A-250 LEU-A-253	TGTGKTA--P---------------	TG--KT-----Y----------L--	TGTGKTA-------R----------	TGTGKT-------------------
3EX7	ADP	414	PHE-C-40 TYR-C-56 PHE-C-58 GLU-C-59 LYS-C-60 PRO-C-61 SER-C-62 GLN-C-65 GLN-C-83 SER-C-84 GLY-C-85 THR-C-86 GLY-C-87 LYS-C-88 THR-C-89 ALA-C-90 GLY-C-340 ASP-C-342 PRO-C-344 ARG-C-370 TYR-C-371	SGTGKTA-----------------Y	-G----A------------------	SGTGKTA------------------	-G--K-------------------E
2JI8	ADP	1568	ASN-A-97 CYS-A-98 ARG-A-160 PRO-A-161 GLY-A-221 LYS-A-222 GLY-A-223 TYR-A-226 ALA-A-227 MET-A-247 GLY-A-280 ALA-A-281 ARG-A-282 ASN-A-284 LEU-A-286 MET-A-287 ASP-A-306 ILE-A-307 GLN-A-308 GLU-A-311 GLY-A-324 ASP-A-325 ILE-A-326 THR-A-424	-D-GA-----------RP----A--	-----------T-------------	N----------PR-KG-----AD--	------I--------------N-A-
5LB3	ADP	502	LEU-B-20 PHE-B-26 SER-B-28 PHE-B-29 LYS-B-30 GLN-B-34 PRO-B-53 THR-B-54 GLY-B-55 ALA-B-56 GLY-B-57 LYS-B-58 SER-B-59 LEU-B-60 HIS-B-89	--A-KSL--L------------FS-	--A---L------------------	TGAGKS-------------------	TGAGKSL------------------
5KNB	ADP	602	PRO-B-233 PHE-B-234 GLY-B-235 ALA-B-236 GLY-B-237 LYS-B-238 THR-B-239 VAL-B-240 ARG-B-262 GLU-B-265 PHE-B-425 PRO-B-426 GLN-B-503 ASN-B-504 ALA-B-505 PHE-B-506	FGAGKTV----------------N-	----------------------F--	FGAGKTV------------------	FGAGKTV--F---------------
2UYM	ADP	601	ARG-A-24 ARG-A-26 PRO-A-27 GLN-A-106 THR-A-107 GLY-A-108 THR-A-109 GLY-A-110 LYS-A-111 THR-A-112 PHE-A-113 GLU-A-118	TGTGKTF------------------	TGTGKTF------------------	TGTGKTF------------------	TGTGKTF------------------
2G1Q	ADP	601	ARG-A-24 ARG-A-26 PRO-A-27 GLN-A-106 THR-A-107 GLY-A-108 THR-A-109 GLY-A-110 LYS-A-111 THR-A-112 PHE-A-113 GLU-A-118	TGTGKTF------------------	TGTGKTF------------------	TGTGKTF------------------	TGTGKTF------------------
3CF3	ADP	900	ASP-A-478 ILE-A-479 GLY-A-480 PRO-A-519 PRO-A-520 GLY-A-521 CYS-A-522 GLY-A-523 LYS-A-524 THR-A-525 LEU-A-526 ILE-A-656 ALA-A-659 ASN-A-660 GLY-A-684 ALA-A-685 THR-A-688	PGCGKTL------------------	--CGKT-------------------	PGCGKTL------------------	PGCGKTL----------------A-
6OG1	ADP	902	ARG-A-569 VAL-A-570 ILE-A-571 GLN-A-573 THR-A-607 GLY-A-608 VAL-A-609 GLY-A-610 THR-A-612 GLU-A-613 LEU-A-766 ILE-A-774 ALA-A-814 ARG-A-815 LYS-A-818	TGVG-TE------------------	TGVG---------------------	TGVG----------R----------	TGV----------------------
3EZ2	ADP	501	GLY-A-118 GLY-A-119 VAL-A-120 SER-A-121 LYS-A-122 THR-A-123 VAL-A-124 LYS-A-316 LEU-A-343 PRO-A-344 ARG-A-345 LEU-A-346 PHE-A-349 GLU-A-350 GLY-A-353	GGVSKTV------------------	GGVSKTV------------------	GGVSKTV------------------	---SKT---F---------------
6UQO	ADP	801	PRO-A-187 LEU-A-188 ILE-A-189 ARG-A-191 GLU-A-215 SER-A-216 GLY-A-217 VAL-A-218 GLY-A-219 LYS-A-220 THR-A-221 ALA-A-222 ILE-A-357 LEU-A-361 PRO-A-395 ILE-A-399	SGVGKTA------------------	SGVG--A------------------	-------------------------	SGVGKTA------------------
2WOJ	ADP	401	LYS-A-26 GLY-A-27 GLY-A-28 VAL-A-29 GLY-A-30 LYS-A-31 THR-A-32 THR-A-33 ASN-A-272 GLN-A-273 PRO-A-315 LEU-A-316 CYS-A-317 GLY-A-319 GLU-A-320 ILE-A-321 PHE-A-330	GGVGKTT------------------	--VGKT-------------------	GGVGKTT------------------	GGVGKTT----------------C-
4NH0	ATP	1405	PRO-A-769 GLY-A-832 PRO-A-833 GLN-A-834 THR-A-835 GLY-A-836 LYS-A-837 SER-A-838 THR-A-839 GLY-A-865 PRO-A-1018 GLY-A-1019 LEU-A-1030 THR-A-1031 ALA-A-1032 LEU-A-1033 ALA-A-1042	PQTGKST------------------	---GLT-----------S-------	PQTGKST------------------	PQTGKSTG----P----------A-
1C3O	ADP	4007	PRO-A-690 VAL-A-713 ARG-A-715 MET-A-725 ASP-A-753 HIS-A-754 PHE-A-755 LEU-A-756 GLU-A-761 ALA-A-785 GLY-A-786 VAL-A-787 HIS-A-788 SER-A-789 GLN-A-829 ILE-A-840 GLU-A-841 PRO-A-909	---GVHP--------I------V--	---G--P--------I------V--	-------------------------	---------F---------------
2BBS	ATP	1	TRP-A-401 VAL-A-440 SER-A-459 THR-A-460 GLY-A-461 ALA-A-462 GLY-A-463 LYS-A-464 THR-A-465 SER-A-466 GLN-A-493	TGAGKTS------------------	--A-K--------------------	TGAGKTS------------------	TGAGKTS------------------
4AI6	ATP	5400	PHE-A-2047 SER-A-2048 PHE-A-2053 LYS-A-2075 ALA-A-2076 GLY-A-2077 CYS-A-2078 GLY-A-2079 LYS-A-2080 THR-A-2081 ALA-A-2082 ASP-A-2155 GLU-A-2195 VAL-A-2219 CYS-A-2220 SER-A-2224 LYS-A-2225 HIS-A-2228 LEU-A-2229 PHE-A-2281 ARG-A-2507 GLU-A-2511 ARG-A-2549 ARG-A-2552 HIS-A-2553	AGCGKTA------------------	AGC---A--F--------------S	-------------------------	AGCGKTA------------------
4PRX	ADP	401	VAL-A-43 ASN-A-46 ALA-A-47 GLU-A-50 ASP-A-73 ARG-A-76 GLY-A-77 ILE-A-78 PRO-A-79 ILE-A-94 ALA-A-100 GLY-A-101 GLY-A-102 LYS-A-103 TYR-A-109 GLY-A-114 LEU-A-115 HIS-A-116 GLY-A-117 VAL-A-118 GLY-A-119 VAL-A-120 SER-A-121 THR-A-165	-G---------SV-G-K-----N--	-----V------------E------	--E-R-I--------KGGG------	-----T---------I--S------
5FTF	ADP	1432	MET-A-1 ASP-A-3 MET-A-4 ILE-A-5 LEU-A-6 THR-A-7 MET-A-10 LYS-A-29 ALA-A-30 GLY-A-31 SER-A-32 GLY-A-33 LYS-A-34 THR-A-35 THR-A-36 PHE-A-37 PHE-A-187 ARG-A-188 ASN-A-288 TYR-A-295 GLY-A-365	AGSGKTT-----------------D	AGSGKTT--M---------------	AGSGKTT--M---------------	AGSGKTT--MG-F--R------I-D
3KQL	ADP	2	PRO-A-205 THR-A-206 GLY-A-207 SER-A-208 GLY-A-209 LYS-A-210 SER-A-211 THR-A-212 GLY-A-237 PHE-A-238 TYR-A-241 THR-A-419 ARG-A-467 GLY-A-468	TGSGKST-------R----------	TG-G-ST------------------	TGSGKST-------R----------	TGSGKST------------------
2FF7	ADP	708	TYR-A-477 ILE-A-484 ARG-A-503 SER-A-504 GLY-A-505 SER-A-506 GLY-A-507 LYS-A-508 SER-A-509 THR-A-510 LYS-A-513 TYR-A-519 GLU-A-631	SGSGKST------------------	SGSGKST------------------	SGSGKST------------------	-GSGKST------------------
6FKF	ADP	600	GLY-D-173 ALA-D-174 GLY-D-175 VAL-D-176 GLY-D-177 LYS-D-178 THR-D-179 VAL-D-180 ARG-D-205 TYR-D-362 VAL-C-364 ARG-C-366 PHE-D-435 ALA-D-438 PHE-D-441 THR-D-442	AGVGKTV----------R-------	-GVGKTVR---------R-------	-------------------------	AGVGKTV----------R-------
6PDW	ADP	501	ASP-B-112 ILE-B-113 GLY-B-114 LEU-B-116 PRO-B-155 PRO-B-156 GLY-B-157 CYS-B-158 GLY-B-159 LYS-B-160 THR-B-161 MET-B-162 ILE-B-293 LEU-B-296 GLY-B-321 SER-B-322 LYS-B-325	PGCGKTM------------------	----KT----------------ID-	PGCGKTM------------------	PGCGKTM-----G-SK-----IILD
2FFA	ADP	708	TYR-A-477 ILE-A-484 ARG-A-503 SER-A-504 GLY-A-505 SER-A-506 GLY-A-507 LYS-A-508 SER-A-509 THR-A-510 LYS-A-513 TYR-A-519 GLU-A-631	SGSGKST------------------	SGSGKST------------------	SGSGKST------------------	-GSGKST------------------
5TKR	ADP	501	ASN-A-20 GLY-A-22 THR-A-23 SER-A-24 MET-A-25 ASP-A-26 ILE-A-187 GLY-A-188 GLY-A-189 ASN-A-217 ASP-A-221 TYR-A-234 ASP-A-235 LYS-A-236 ASP-A-237 GLY-A-238 GLY-A-327 GLY-A-328 GLY-A-329 TYR-A-331 ASN-A-332 ARG-A-359 GLU-A-362	---ST-----E---G-I---N----	--G-------N---S----------	T--------------I-----R--D	------IE-Y---------------
6W21	ADP	801	ASP-A-186 PRO-A-187 LEU-A-188 ILE-A-189 ARG-A-191 SER-A-216 GLY-A-217 VAL-A-218 GLY-A-219 LYS-A-220 THR-A-221 ALA-A-222 ILE-A-357 LEU-A-361 PRO-A-395 ASP-A-396 ILE-A-399	SGVGKTA------------------	SGVGKTA--D---------------	-------------------------	SGVGKTA------------------
6RIS	ATP	301	LYS-A-45 ILE-A-46 GLY-A-47 GLY-A-48 ARG-A-49 VAL-A-50 GLY-A-79 ALA-A-80 GLY-A-81 ARG-A-85 ALA-A-170 ASP-A-171 GLU-A-190 ASN-A-191 VAL-A-192 GLY-A-194 ILE-A-195 TYR-A-196 ALA-A-198 ASP-A-199 PRO-A-200 ASN-A-201 PRO-A-225 LEU-A-226 PRO-A-227	-V------AG-----P------RGA	G------------A---L-------	---GGRV------------------	R-----LK-IG---RNGV-PN-PAY
1FP6	ADP	5291	LYS-A-10 GLY-A-11 GLY-A-12 ILE-A-13 GLY-A-14 LYS-A-15 SER-A-16 THR-A-17 MET-B-156 ASN-A-185 VAL-A-211 PRO-A-212 ARG-A-213 ASP-A-214 VAL-A-217 GLN-A-218 GLU-A-221 GLN-A-236 TYR-A-240	GGIGKST------------------	G-I--S-----------V-D--V--	GGIGKST------------------	GGIGKST-QE----M----------
4AKI	ATP	5093	PHE-A-2047 SER-A-2048 PHE-A-2053 LYS-A-2075 ALA-A-2076 GLY-A-2077 CYS-A-2078 GLY-A-2079 LYS-A-2080 THR-A-2081 ALA-A-2082 ASP-A-2155 GLU-A-2195 VAL-A-2219 CYS-A-2220 SER-A-2224 LYS-A-2225 HIS-A-2228 LEU-A-2229 ARG-A-2507 GLU-A-2511 ARG-A-2549 ARG-A-2552	AGCGKTA-----------L------	AG----A--F---------------	-------------------------	----KTA------------------
6J5I	ATP	601	ARG-B-171 GLN-B-172 THR-B-173 GLY-B-174 LYS-B-175 THR-B-176 SER-B-177 GLU-B-328 PHE-B-357 ARG-E-358 ASP-E-361 ARG-B-362 PRO-B-363 GLN-B-430 GLY-B-431 GLN-B-432	RQTGKTS-----F------D-----	RQTGKT-------------------	-------------------------	-QTGKTS-----F------D-----
5LB5	ADP	504	LEU-A-20 PHE-A-26 SER-A-28 PHE-A-29 LYS-A-30 GLN-A-34 PRO-A-53 THR-A-54 GLY-A-55 ALA-A-56 GLY-A-57 LYS-A-58 SER-A-59 LEU-A-60 HIS-A-89	TGAGKS-------------------	--AG--L------------------	TGAGKS-------------------	TGAGKSL------------------
3EQG	ADP	2	LEU-A-74 GLY-A-75 ALA-A-76 GLY-A-77 GLY-A-80 VAL-A-82 ALA-A-95 LYS-A-97 VAL-A-127 MET-A-143 GLU-A-144 HIS-A-145 MET-A-146 SER-A-150 ASP-A-152 GLN-A-153 LYS-A-192 SER-A-194 ASN-A-195 LEU-A-197 ASP-A-208	-MH--------M--L---Q-S-L--	--------Q------M---L-----	---GAG--D-------SN-L-----	-----S------------A---V--
2IYW	ATP	201	LEU-A-10 PRO-A-11 GLY-A-12 SER-A-13 GLY-A-14 LYS-A-15 SER-A-16 THR-A-17 ARG-A-110 THR-A-150 ARG-A-153 ASN-A-154 PRO-A-155 VAL-A-158	PGSGKST-------R----------	PGSGKS--------R----------	PGSGKST-------R----------	PGSGKST-------R----------
4Q47	ADP	601	TYR-A-22 ALA-A-24 PHE-A-25 ARG-A-26 GLN-A-29 THR-A-48 GLY-A-49 GLY-A-50 GLY-A-51 LYS-A-52 SER-A-53 LEU-A-54	TGGGKS-------------------	T--GKSL------------------	TGGGKS-------------------	TGGGKSL----------------Y-
6NDY	ADP	501	ASP-A-134 VAL-A-135 ALA-A-136 LEU-A-138 GLY-A-176 THR-A-177 GLY-A-178 LYS-A-179 SER-A-180 TYR-A-181 MET-A-307 GLY-A-336 SER-A-337 ALA-A-340	-GTGKSY------------------	-----S--------S-------VD-	-GTGKSY------------------	-GTGKSY------------------
1OH8	ADP	1801	VAL-A-588 LEU-A-592 GLU-A-594 PRO-A-595 PHE-A-596 ILE-A-597 PRO-A-615 ASN-A-616 MET-A-617 GLY-A-618 GLY-A-619 LYS-A-620 SER-A-621 THR-A-622 HIS-A-760	NMGGKST--V---------------	NMG---T--V---------------	NMGGKST--V---------------	NMGGKST------------------
6IUD	ADP	500	GLY-A-13 GLY-A-14 VAL-A-15 GLY-A-16 LYS-A-17 THR-A-18 THR-A-19 ASN-A-45 MET-A-190 ILE-A-225 PRO-A-226 LYS-A-227 SER-A-228 LEU-A-231 ALA-A-232	GGVGKTT----------------S-	GGVGKTT----------------S-	GGVGKTT----------------S-	---GKTT--L---------------
7AHO	ADP	501	SER-A-31 HIS-A-32 HIS-A-34 GLY-A-52 LEU-A-53 VAL-A-54 GLN-A-56 PRO-A-85 PRO-A-86 GLY-A-87 THR-A-88 GLY-A-89 LYS-A-90 THR-A-91 ALA-A-92 TYR-A-277 ILE-A-285 LEU-A-314 ARG-A-315	PGTGKTA--H---------------	P-TGKT-------------------	PGTGKTA--H---------------	P-TGKT--H----------------
5L22	ADP	701	PRO-A-341 PRO-A-342 VAL-A-348 PRO-A-367 SER-A-368 GLY-A-369 SER-A-370 GLY-A-371 LYS-A-372 SER-A-373 SER-A-374 ARG-A-377 TRP-A-383 GLN-A-414	SGSGKSS-P----------------	SGSGK--------------------	SGSGKSS-P----------------	SGSGKSS------------------
4GVA	ADP	401	ILE-A-29 GLU-A-31 GLY-A-32 ALA-A-33 VAL-A-37 ALA-A-50 LYS-A-52 ILE-A-82 GLN-A-103 ASP-A-104 LEU-A-105 MET-A-106 ASP-A-109 LEU-A-154 ASP-A-165	-ML---------Q-L---------E	---AL-------------G------	---A-DL-D----------------	------I-----K------------
5U8S	ATP	901	ILE-2-505 TYR-2-506 GLY-2-507 ASP-2-544 PRO-2-545 GLY-2-546 THR-2-547 ALA-2-548 LYS-2-549 SER-2-550 GLN-2-551 GLU-2-608 ASN-2-651 LEU-2-695 PHE-2-698 VAL-2-699	PG-AKSQ------------------	---AKS-------------------	-------------------------	--TAKSQ------------------
6RDS	ATP	1001	ASP-T-226 ARG-T-227 GLN-T-228 THR-T-229 GLY-T-230 LYS-T-231 THR-T-232 ALA-T-233 GLN-T-264 PHE-T-413 ARG-T-418 PRO-T-419 GLN-T-486 LYS-T-487 GLN-T-488	RQTGKTA-----F------------	---GKT-------------------	RQT-KTA-----F------------	R-TGKTAQ---FR-Q-------Q--
3VKG	ADP	9004	PRO-A-2987 LEU-A-2988 VAL-A-2989 PHE-A-2991 VAL-A-2994 VAL-A-3017 SER-A-3018 GLY-A-3019 GLY-A-3020 GLY-A-3021 LYS-A-3022 SER-A-3023 VAL-A-3024 ARG-A-3027 TRP-A-3176 PHE-A-3188 LEU-A-3261	SGGGKSV----------------P-	---GKSV----W----------LP-	-------------------------	S-GGKSV----W----------L--
3ETJ	ADP	400	ARG-A-80 ALA-A-95 ILE-A-118 LYS-A-120 GLY-A-125 TYR-A-126 ASP-A-127 GLY-A-128 ARG-A-129 GLN-A-131 ARG-A-133 GLU-A-153 GLN-A-154 GLY-A-155 ILE-A-156 PHE-A-158 GLU-A-161 HIS-A-184 GLY-A-187 GLU-A-226 PHE-A-228 ASN-A-237 GLU-A-238	--DGR-Q-E----------N-----	--------GY-F-G----Q------	--DG-Q----------------H--	-----------H-------------
6NYA	ATP	1101	ARG-A-21 VAL-A-440 GLY-A-441 SER-A-442 GLY-A-443 ALA-A-444 THR-A-469 ASP-A-470 ASN-A-471 ASP-A-472 ASN-A-478 ARG-A-481 GLN-A-482 LYS-A-494 ASP-A-518 LYS-A-519 VAL-A-520 ALA-A-542 LEU-A-543 ASP-A-544 ASN-A-545 ALA-A-548	-N-------N-------GV-----D	-----------------V-------	---G--------D-----DKVA---	-D----DQTTR-N-LARV---AVV-
4C5B	ADP	310	LYS-A-97 ILE-A-142 LYS-A-144 GLU-A-148 GLY-A-149 SER-A-150 SER-A-151 VAL-A-152 MET-A-154 GLU-A-180 LYS-A-181 TRP-A-182 LEU-A-183 GLU-A-187 PHE-A-209 TYR-A-210 LYS-A-215 ASP-A-257 MET-A-259 LEU-A-269 GLU-A-270 ASN-A-272	-GSSV-M-E----N-----L-----	------M---------------F--	-GSSV-M-E----N-----L-----	--SSV-M------------------
2BEK	ATP	500	LYS-A-15 GLY-A-16 GLY-A-17 VAL-A-18 GLY-A-19 LYS-A-20 THR-A-21 THR-A-22 ASN-A-48 PRO-A-121 MET-A-178 ILE-A-206 PRO-A-207 ARG-A-208 ASN-A-209 VAL-A-210 LEU-A-212 ALA-A-213	GGVGKTT----------------N-	-GVGKTT------------------	GGVGKTT----------------N-	GGVGKTT----------------N-
3EZ6	ADP	501	GLY-A-118 GLY-A-119 VAL-A-120 SER-A-121 LYS-A-122 THR-A-123 VAL-A-124 LYS-A-316 LEU-A-343 PRO-A-344 ARG-A-345 LEU-A-346 PHE-A-349 GLU-A-350 GLY-A-353	GGVSKTV----------------L-	GGVSKT-----------------L-	GGVSKTV------------------	GG-SKTV------------------
7JPS	ATP	901	VAL-A-497 VAL-A-500 PRO-A-501 LEU-A-504 PRO-A-505 ARG-A-507 VAL-A-535 PRO-A-536 GLY-A-537 THR-A-538 GLY-A-539 LYS-A-540 THR-A-541 ALA-A-542 ASP-A-620 GLU-A-621 ILE-A-652 ASN-A-654 TYR-A-681 ILE-A-689 ARG-A-693 ALA-A-719 ARG-A-720	-GTGKTA----Y-------------	--TGKTA-----------V------	P-TGKTA------------------	P-TGKTA----Y--R----------
6ZYW	ADP	4701	LEU-C-1845 CYS-C-1846 PRO-C-1873 ALA-C-1874 GLY-C-1875 THR-C-1876 GLY-C-1877 LYS-C-1878 THR-C-1879 GLU-C-1880 LEU-C-2048	AGTGKTE------------------	--TGKTE------------------	-------------------------	AGTGKTE------------------
4BBG	ADP	600	ARG-A-24 ARG-A-26 PRO-A-27 GLN-A-106 THR-A-107 GLY-A-108 THR-A-109 GLY-A-110 LYS-A-111 THR-A-112 PHE-A-113 GLU-A-118	TGTGKTF------------------	TGTGKTF------------------	TGTGKTF------------------	TGTGKTF------------------
4Z8X	ADP	702	ASP-A-156 VAL-A-157 ALA-A-158 GLY-A-198 VAL-A-199 GLY-A-200 LYS-A-201 THR-A-202 LEU-A-203 ASP-A-254 ILE-A-334 VAL-A-337 HIS-A-338 GLY-A-362 ALA-A-363 GLU-A-366	-GVGKTL------------------	-GVGKTL------------------	-GVGKTL------------------	-GVGKTL------------------
6RED	ATP	1001	ASP-T-226 ARG-T-227 GLN-T-228 THR-T-229 GLY-T-230 LYS-T-231 THR-T-232 ALA-T-233 GLU-T-384 PHE-T-413 ARG-T-418 PRO-T-419 GLN-T-486 LYS-T-487 GLN-T-488	RQTGKTA-----F------------	-QTGKTA------------------	RQTGKTA-----F------------	RQTGKTA------------------
6VQ9	ADP	701	GLN-C-231 ALA-C-251 PHE-C-252 GLY-C-253 CYS-C-254 GLY-C-255 LYS-C-256 THR-C-257 VAL-C-258 PHE-C-445 PRO-C-446 GLN-C-522 ASN-C-523 GLY-C-524 TYR-C-525	FGCGKTV------------------	FG-GKTV------------------	FGCGKTV------------------	-----TV------------------
6N2I	ADP	601	ASP-A-323 HIS-A-324 LEU-A-327 PRO-A-358 GLY-A-359 VAL-A-360 GLY-A-361 LYS-A-362 THR-A-363 SER-A-364 ASP-A-423 TYR-A-493 ILE-A-501 HIS-A-505 LEU-A-506 LYS-A-509 VAL-A-541 ARG-A-542 GLU-A-545	PGVGKTS-------R----------	---GKT-------------------	PGVGKTS-------R----------	PGVGKTS----------------H-
6U1H	ADP	405	LYS-C-116 VAL-C-131 PHE-C-151 LYS-C-153 THR-C-157 GLY-C-158 SER-C-159 SER-C-160 VAL-C-161 ILE-C-163 GLU-C-189 LYS-C-190 ALA-C-191 LEU-C-192 VAL-C-195 GLU-C-197 TYR-C-218 PHE-C-222 TYR-C-223 LYS-C-228 PHE-C-272 ASN-C-281 GLU-C-282	-Y----E----S-----LA--KN--	---S-I-------------------	-GSSV-I-E----------N-----	-GSSV-I-----------N------
2F43	ADP	604	ALA-B-158 GLY-B-159 VAL-B-160 GLY-B-161 LYS-B-162 THR-B-163 VAL-B-164 ARG-B-189 TYR-B-345 PRO-B-346 PRO-B-417 PHE-B-418 ALA-B-421 PHE-B-424	AGVGKTV------------------	---GKTVR-----------------	-------------------------	AGV-KTV------------------
2GRJ	ADP	200	LYS-A-8 ILE-A-9 GLY-A-10 THR-A-11 GLY-A-12 LYS-A-13 SER-A-14 THR-A-15 GLU-A-105 ARG-A-134 ASN-A-157 SER-A-159 THR-A-160 LEU-A-161	-GTGKST-------R----------	-GTGK------------------T-	IGTGKST------------------	IGTGKST-------R----------
5YK4	ADP	901	VAL-A-582 VAL-A-586 HIS-A-588 PHE-A-589 THR-A-590 ASN-A-592 PRO-A-608 ASN-A-609 MET-A-610 GLY-A-611 GLY-A-612 LYS-A-613 SER-A-614 THR-A-615 HIS-A-753	NMGGKST------------------	NMGGKST------------------	NMGGKST--V---------------	-M-GKST------------------
1VCI	ATP	374	PHE-A-22 PHE-A-25 ALA-A-27 PRO-A-46 SER-A-47 GLY-A-48 CYS-A-49 GLY-A-50 LYS-A-51 THR-A-52 THR-A-53	-GCGKTT------------------	---GKTT------------------	SGCGK--------------------	SGCGKT-------------F-----
4P31	ADP	401	TYR-A-13 ARG-A-16 VAL-A-18 PRO-A-37 ASN-A-38 GLY-A-39 ALA-A-40 GLY-A-41 LYS-A-42 THR-A-43 THR-A-44 GLN-A-85	NGAGKTT------------------	-GAGKTT------------------	NGAGKTT------------------	NGAGKTT--Y----------R-V--
6UK1	ATP	1501	TYR-A-1219 ILE-A-1226 ARG-A-1245 THR-A-1246 GLY-A-1247 SER-A-1248 GLY-A-1249 LYS-A-1250 SER-A-1251 THR-A-1252 GLU-A-1371	TGSGKST--Y---------------	TGSGKST--Y---------------	TGSGKST------------------	TGSGKST--Y---------------
5ZO8	ADP	600	ARG-A-24 ARG-A-26 PRO-A-27 GLN-A-106 THR-A-107 GLY-A-108 THR-A-109 GLY-A-110 LYS-A-111 THR-A-112 PHE-A-113 GLU-A-118	TGTGKTF------------------	TGTGKTF------------------	TGTGKTF------------------	TGTGKTF------------------
1E19	ADP	315	GLY-A-10 GLY-A-11 LYS-A-215 LEU-A-234 THR-A-235 ASP-A-236 VAL-A-237 GLY-A-239 ALA-A-240 ALA-A-241 TYR-A-244 TRP-A-251 HIS-A-268 PHE-A-269 LYS-A-270 GLY-A-272 SER-A-273 MET-A-274 LYS-A-277	--GAA---G-----D-----G-K--	---S-----------G---------	-MS----W------K------K---	--T--------------------A-
4GP6	ADP	1001	SER-A-16 SER-A-17 GLY-A-18 SER-A-19 GLY-A-20 LYS-A-21 SER-A-22 THR-A-23 ARG-A-116 ARG-A-120	SGSGKST--------R---------	SGSGKST------------------	SGSGKST------------------	SGSGKST-------R----------
2JLY	ADP	1619	HIS-A-194 PRO-A-195 GLY-A-196 ALA-A-197 GLY-A-198 LYS-A-199 THR-A-200 LYS-A-201 ARG-A-202 GLU-A-233 ASN-A-329 GLY-A-414 ASN-A-416 ARG-A-418 ARG-A-463	PGAGKTK-------R----------	PGA----------------------	PGAGKT--------R----------	PGAGKTR-----N-R-NR-------
6H8H	ATP	301	SER-B-16 LYS-A-45 ILE-A-46 GLY-A-47 GLY-A-48 ARG-A-49 VAL-A-50 GLY-A-79 ALA-A-80 GLY-A-81 ARG-A-85 ALA-A-170 GLU-A-190 ASN-A-191 VAL-A-192 GLY-A-194 ILE-A-195 TYR-A-196 ALA-A-198 ASP-A-199 PRO-A-200 ASN-A-201 PRO-A-225 LEU-A-226 PRO-A-227	-V------AG-----P------RGA	------------------V----L-	-------------------------	------------------------D
4F9A	ADP	601	ILE-A-64 GLY-A-65 GLU-A-66 GLY-A-67 SER-A-70 VAL-A-72 ALA-A-88 LYS-A-90 MET-A-118 MET-A-134 PRO-A-135 TYR-A-136 LEU-A-137 HIS-A-139 SER-A-181 ASN-A-182 LEU-A-184 VAL-A-195 ASP-A-196	---GE-V-------SN--------Y	---GEG----------SN-------	---V----S----PM--------GE	------M----H----------V--
1CS0	ADP	5006	PRO-A-690 VAL-A-713 ARG-A-715 MET-A-725 ASP-A-753 HIS-A-754 PHE-A-755 LEU-A-756 GLU-A-761 GLN-A-784 ALA-A-785 GLY-A-786 VAL-A-787 HIS-A-788 SER-A-789 GLN-A-829 ILE-A-840 GLU-A-841 PRO-A-909	---GVHP--------I------V--	---G--P-------------P-V--	-------------------------	S------------------------
3EPS	ATP	1605	ALA-A-315 PRO-A-316 GLY-A-317 ILE-A-318 GLY-A-320 MET-A-321 VAL-A-322 MET-A-323 VAL-A-325 VAL-A-334 LYS-A-336 LYS-A-346 GLU-A-416 ARG-A-417 ARG-A-418 MET-A-419 PRO-A-421 LYS-A-461 ASN-A-462 TYR-A-474 ASP-A-475 TYR-A-476 ASP-A-477 GLU-A-478	--------------VM-V----IGP	---GMV--------------M----	---GMV--------NY---------	----R--------------------
6RDX	ATP	1001	ARG-T-227 GLN-T-228 THR-T-229 GLY-T-230 LYS-T-231 THR-T-232 ALA-T-233 GLU-T-384 PHE-T-413 ARG-T-418 PRO-T-419 GLN-T-486 LYS-T-487 GLN-T-488	RQTGKTA-----F------------	--TGKT-------------------	-------------------------	RQT-KTA-----F------------
1E32	ADP	800	ASP-A-205 VAL-A-206 GLY-A-207 CYS-A-209 PRO-A-246 PRO-A-247 GLY-A-248 THR-A-249 GLY-A-250 LYS-A-251 THR-A-252 LEU-A-253 ASP-A-304 ILE-A-380 ILE-A-383 HIS-A-384 GLY-A-408 ALA-A-409 ALA-A-412	PGTGKTL------------------	PG------------A----------	PGTGKTL------------------	PGTGKTL------------------
6RDB	ATP	1001	ASP-T-226 ARG-T-227 GLN-T-228 THR-T-229 GLY-T-230 LYS-T-231 THR-T-232 ALA-T-233 GLU-T-384 PHE-T-413 ARG-T-418 PRO-T-419 GLN-T-486 GLN-T-488	RQTGKTA-----F------------	RQTGKTA------------------	RQTGKTA-----F------------	RQTGKTA------------------
3GLG	ADP	400	LEU-B-6 ALA-B-7 ARG-B-8 TRP-B-10 ARG-B-11 PRO-B-12 ASP-B-17 VAL-B-18 VAL-B-19 GLN-B-21 THR-B-46 ARG-B-47 GLY-B-48 VAL-B-49 GLY-B-50 LYS-B-51 THR-B-52 SER-B-53 LEU-B-178 GLN-B-186 LEU-B-214 ARG-B-215 LEU-B-218	RGVGKTS----------R-------	--VGKT-----L---A------V--	RGVGKTS----------R-------	RG-GKT----------------V--
6RE2	ATP	1001	ARG-T-227 GLN-T-228 THR-T-229 GLY-T-230 LYS-T-231 THR-T-232 ALA-T-233 GLU-T-384 PHE-T-413 ARG-T-418 PRO-T-419 GLN-T-486 LYS-T-487 GLN-T-488	RQTGKTA-----F------------	-QTGKT-------------------	-------------------------	RQTGKTA------------------
1AQ2	ATP	541	HIS-A-232 LEU-A-249 SER-A-250 GLY-A-251 THR-A-252 GLY-A-253 LYS-A-254 THR-A-255 THR-A-256 LEU-A-257 ASP-A-269 TYR-A-286 LYS-A-288 ILE-A-290 GLU-A-297 ARG-A-333 THR-A-441 ARG-A-449 ILE-A-450 SER-A-451 ILE-A-452 THR-A-455	SGTGKT-----------------S-	SGTGKT-------------------	-------------------------	SGTGKT-------------------
5ECP	ATP	603	ALA-A-96 ILE-A-97 SER-A-98 LEU-A-99 ILE-A-111 PRO-A-112 PHE-A-113 LEU-A-117 MET-A-118 ASN-A-120 THR-A-121 GLY-A-163 THR-A-164 ALA-A-165 ASN-A-168 VAL-A-169 SER-A-332 SER-A-333 GLU-A-334 GLY-A-335 TRP-A-336 LEU-A-358 ASN-A-394 HIS-A-534 LYS-A-557	TA---F--L-L------W-------	--T---V------------------	--I------M------E---H-NV-	S------------------------
2XJA	ADP	1533	GLY-A-153 THR-A-154 SER-A-155 GLY-A-156 LYS-A-157 THR-A-158 THR-A-159 THR-A-180 GLU-A-220 ASN-A-243 TYR-A-343 ASN-A-344 ASN-A-347 ARG-A-377 LEU-A-378 ASP-A-392 TYR-A-393 ALA-A-394 SER-A-402 VAL-A-403	---GKTT--------A-D-------	----------------------N--	---GKTT--------A-D-------	-T--ET--AY--TN-SK--NY-RLD
6A1Z	ADP	401	ARG-A-11 ARG-A-13 PRO-A-14 SER-A-64 GLN-A-104 THR-A-105 GLY-A-106 SER-A-107 GLY-A-108 LYS-A-109 SER-A-110 TYR-A-111 THR-A-116	TGSGKSY------------------	TGSGKSY------------------	TGSGKSY------------------	TGSGKSY-----R------------
4QQY	ADP	1003	LEU-A-277 LYS-A-279 PRO-A-280 ASN-A-281 GLN-A-284 MET-A-307 GLY-A-308 GLU-A-309 GLY-A-310 LYS-A-311 THR-A-312 GLU-A-313 ARG-A-347 ARG-A-692	MGEGKT-------------------	--EG-TE------------------	MGEGKT-------------------	---GKTE------------------
3PYG	ADP	307	LEU-A-71 PRO-A-98 VAL-A-99 ALA-A-100 GLY-A-101 GLY-A-102 MET-A-103 ALA-A-104 GLY-A-105 GLY-A-106 SER-A-107	AMGGAV-------------------	GGMAGGS------------------	GGMAGGS------------------	---------------V-------S-
5JM8	ATP	600	LEU-A-143 GLY-A-146 HIS-A-147 PRO-A-153 THR-A-261 SER-A-262 ARG-A-264 SER-A-265 LYS-A-276 LEU-A-283 THR-A-284 ARG-A-288 ARG-A-347 VAL-A-363 HIS-A-425 GLN-A-426 GLN-A-427 ASN-A-428 ARG-A-444 ASP-A-445 GLN-A-447 ASN-A-487	----RS-R---T---N----Q----	-----------------------V-	-----RS----L-------------	------R----H------D------
3WHK	ATP	600	ASP-A-182 ILE-A-183 GLY-A-184 LEU-A-186 PRO-A-223 PRO-A-224 GLY-A-225 CYS-A-226 GLY-A-227 LYS-A-228 THR-A-229 LEU-A-230 ASP-A-281 ILE-A-360 HIS-A-364 GLY-A-388 ALA-A-389 LYS-A-392	PGCGKTL------------------	P----T--------A-------ID-	PGCGKTL------------------	P-CGKTL------------------
6RAZ	ADP	801	ILE-5-340 PHE-5-341 ASP-5-379 PRO-5-380 GLY-5-381 THR-5-382 ALA-5-383 LYS-5-384 SER-5-385 GLN-5-386 ASN-5-486 LEU-5-529 HIS-5-532 ILE-5-533	-GTAKSQ------------------	-----SQ------------------	-GTAKSQ------------------	--T--S----------------I--
6W22	ATP	801	ASP-A-186 PRO-A-187 LEU-A-188 ILE-A-189 ARG-A-191 GLU-A-215 SER-A-216 GLY-A-217 VAL-A-218 GLY-A-219 LYS-A-220 THR-A-221 ALA-A-222 ILE-A-357 LEU-A-361 TYR-A-365 PRO-A-395 ASP-A-396 ILE-A-399	SGVGKTA--D---------------	SGVGKTA------------------	SGVGKTA--D---------------	SGVGKT-------------------
3TUI	ADP	2500	PHE-C-11 GLN-C-13 ILE-C-18 ALA-C-20 ALA-C-39 SER-C-40 GLY-C-41 ALA-C-42 GLY-C-43 LYS-C-44 SER-C-45 THR-C-46 GLN-C-166	SGAGKST------------------	SGAGKST------------------	SGAGKST------------------	SGAGKST------------------
6REA	ATP	1001	ARG-T-227 GLN-T-228 THR-T-229 GLY-T-230 LYS-T-231 THR-T-232 ALA-T-233 ASP-T-326 PHE-T-413 ARG-T-418 PRO-T-419 GLN-T-486 LYS-T-487 GLN-T-488	RQTGKTA-----F------------	-QTGKTA------------------	RQTGKTA-----F------------	RQTGKTA-----F------------
1UBE	ADP	503	GLU-A-70 SER-A-71 SER-A-72 GLY-A-73 LYS-A-74 THR-A-75 THR-A-76 ASP-A-102 TYR-A-105 ARG-A-229 ASN-A-242 ILE-A-264 TYR-A-266 GLY-A-267	ESSGKTT---------------I--	ESSG--T---------------I--	ESSGKTT---------------I--	-SSGK--------------------
1L4U	ADP	180	LEU-A-10 PRO-A-11 GLY-A-12 SER-A-13 GLY-A-14 LYS-A-15 SER-A-16 THR-A-17 ARG-A-110 ARG-A-117 THR-A-150 ARG-A-153 ASN-A-154 PRO-A-155 VAL-A-158	PGSGKS--------R----------	PGSGKS-----------------N-	-------------------------	PGSGKS--------R----------
2ZI9	ADP	301	ASN-A-29 ILE-A-30 ALA-A-31 ALA-A-32 GLY-A-33 LYS-A-34 SER-A-35 THR-A-36 ARG-A-188 LEU-A-191 ARG-A-192 VAL-A-238 GLU-A-240 ASP-A-241 PHE-A-242	IAAGKST------------------	-AAGKS----------------F--	IAAGKST------------------	IAAGKST------------------
5FL7	ATP	600	ARG-A-197 GLN-A-198 THR-A-199 GLY-A-200 LYS-A-201 THR-A-202 GLN-A-203 GLU-A-354 PHE-A-383 ARG-A-388 PRO-A-389 GLN-A-456 LYS-A-457 GLN-A-458	RQTGKTQ-----F------------	-QTGKT-------------------	RQTGKTQ-----F------------	RQTGKTQ-----F------------
1VTK	ADP	400	PRO-A-57 HIS-A-58 GLY-A-59 MET-A-60 GLY-A-61 LYS-A-62 THR-A-63 THR-A-64 ARG-A-212 ARG-A-216 LYS-A-219 ARG-A-220 ARG-A-222 TYR-A-329 GLN-A-331 SER-A-332 PRO-A-333 CYS-A-336	HGMGKTT------------------	-G--------------------YQ-	HGMGKTT------------------	HG-GKTT------------------
6EF3	ATP	501	VAL-H-211 GLY-H-212 PRO-H-252 GLY-H-253 THR-H-254 GLY-H-255 LYS-H-256 THR-H-257 LEU-H-258 ARG-H-261 ASP-H-309 GLU-H-310 ASN-H-356 ILE-H-388 HIS-H-392 GLY-H-416 ALA-H-417 ARG-H-420	PGTGKTL------------------	--TGKTL------------------	-------------------------	G--GKT--------------H----
4AW0	ATP	500	LEU-A-88 GLY-A-89 GLU-A-90 GLY-A-91 SER-A-92 PHE-A-93 SER-A-94 VAL-A-96 ALA-A-109 LYS-A-111 VAL-A-143 LEU-A-159 SER-A-160 TYR-A-161 ALA-A-162 LYS-A-163 GLY-A-165 GLU-A-166 LEU-A-212 THR-A-222 ASP-A-223	---GE-VD-------G-A-------	----SY-------------S-----	-----------------LSYA----	---------------G---------
6FKI	ATP	600	ASP-A-171 ARG-A-172 GLN-A-173 THR-A-174 GLY-A-175 LYS-A-176 THR-A-177 ALA-A-178 PHE-A-350 ARG-A-355 PRO-A-356 GLN-A-423 PRO-A-424 GLN-A-425	RQTGKTA-----F------------	-QT--TA------------------	-------------------------	RQTGKTA------------------
7JPR	ATP	901	VAL-A-497 VAL-A-500 PRO-A-501 LEU-A-504 PRO-A-505 VAL-A-535 PRO-A-536 THR-A-538 GLY-A-539 LYS-A-540 THR-A-541 ALA-A-542 ASP-A-620 TYR-A-681 ILE-A-689 ARG-A-693 ALA-A-719 ARG-A-720	P-TGKTA--P-------V-------	--TGKTA------------------	P-TGKT---P-------V-------	---GKTA----Y--R----------
6AP1	ADP	701	ASP-A-134 VAL-A-135 ALA-A-136 PRO-A-175 GLY-A-176 THR-A-177 GLY-A-178 LYS-A-179 SER-A-180 TYR-A-181 MET-A-307 GLY-A-336 SER-A-337 ALA-A-340	PGTGKSY------------A-----	-GTGKS-------------------	PGTGKSY------------------	PGTGKSY------------------
1P72	ADP	501	VAL-A-33 TYR-A-34 GLY-A-35 ILE-A-36 GLY-A-37 LYS-A-38 SER-A-39 THR-A-40 ARG-A-43 GLU-A-188 ARG-A-191 ARG-A-192 THR-A-195 ARG-A-196 LEU-A-308 GLY-A-310 THR-A-311 PRO-A-312 CYS-A-315	YGIGKST------------------	-GIGKST------------------	-GIGKST------------------	---GKST------------------
3HQO	ATP	1001	THR-A-26 ILE-A-27 GLY-A-28 PRO-A-29 ARG-A-49 ASN-A-51 HIS-A-54 TYR-A-59 HIS-A-60 ASP-A-83 ARG-A-90 ASP-A-145 SER-A-172 ASP-A-173 ARG-A-175 LYS-A-238 GLU-A-240 ASP-A-264 SER-A-330 GLY-A-331 ALA-A-334 LYS-A-335	--GA-IG----------H--R----	--------------------I----	-GS----DY----------------	------------------T------
6ADX	ADP	701	HIS-A-195 PRO-A-196 GLY-A-197 ALA-A-198 GLY-A-199 LYS-A-200 THR-A-201 ARG-A-202 ARG-A-203 ASN-A-330 ASN-A-417 ARG-A-462	PGAGKTR-------R----------	-GAG--R-------R----------	PGAGKTR-------R----------	PGAGKTR-----N-R-N--------
6OG2	ADP	901	ASP-A-178 PRO-A-179 VAL-A-180 ILE-A-181 ARG-A-183 PRO-A-208 GLY-A-209 VAL-A-210 GLY-A-211 LYS-A-212 THR-A-213 ALA-A-214 ILE-A-349 PRO-A-387 ILE-A-391	PGVGKTA----------------I-	-GVG---------------------	-GVGKTA------------------	---GKT-------------------
2XSZ	ATP	501	SER-A-31 HIS-A-32 HIS-A-34 VAL-A-35 GLY-A-52 LEU-A-53 VAL-A-54 GLY-A-55 GLN-A-56 PRO-A-85 PRO-A-86 GLY-A-87 THR-A-88 GLY-A-89 LYS-A-90 THR-A-91 ALA-A-92 ASP-A-213 TYR-A-277 ILE-A-285 ARG-A-289 LEU-A-314 ARG-A-315 VAL-A-318	PGTGKTA--H---------------	PGTGKT------------R------	PGTGKTA------------------	PGTGKT-------------------
5NP9	ADP	201	THR-A-8 VAL-A-9 ASN-A-10 PRO-A-11 THR-A-14 ASP-A-36 LEU-A-37 GLY-A-38 ALA-A-39 GLY-A-40 LYS-A-41 THR-A-42 THR-A-43 GLU-A-106 ASP-A-130 ARG-A-132	LGAGKTT------------------	LGAGKTT------------------	LGAGKTT------------------	L--GKTT------------------
1U0J	ADP	491	PRO-A-335 ALA-A-336 THR-A-337 THR-A-338 GLY-A-339 LYS-A-340 THR-A-341 ASN-A-342 LEU-A-454 ASP-A-455 HIS-A-456 ASP-A-457 PHE-A-458 GLY-A-459 LYS-A-460	P-TGKTN---------------F--	ATTGKTN------------------	ATTGKTN------------D-----	ATTGKTN------------------
1U9I	ATP	522	SER-D-48 GLY-D-49 THR-D-50 GLY-D-51 LYS-D-52 THR-D-53 LEU-D-54 GLU-D-78 SER-D-89 PHE-D-90 PHE-E-199 ARG-D-218 LEU-E-223 LYS-E-224 LEU-E-225 ARG-E-226 GLY-E-227 THR-E-228 SER-E-229 HIS-E-230 LYS-E-232 ILE-D-239 THR-D-240 ASP-D-241	SGTGKTLE--F-RLKLRGTSHKITD	SGTGKTLE--F-RLKLRGTSHKITD	SGTGKTLE----RLKLRGTSHKITD	SGTGKTLE----RLKLRG-SHKITD
4A7H	ADP	376	SER-A-14 GLY-A-15 LEU-A-16 LYS-A-18 GLY-A-156 ASP-A-157 GLY-A-158 GLY-A-182 ARG-A-210 LYS-A-213 GLU-A-214 GLY-A-302 THR-A-303 MET-A-305 TYR-A-306 LYS-A-336	----------------GL---KTGK	-----------------------GS	------L-----R----K--M----	--------S---------G--E---
4II5	ADP	301	ILE-A-10 GLY-A-11 GLU-A-12 GLY-A-13 VAL-A-18 ALA-A-31 LYS-A-33 VAL-A-64 PHE-A-80 GLU-A-81 PHE-A-82 LEU-A-83 ASP-A-86 LYS-A-89 GLN-A-131 ASN-A-132 LEU-A-134 ASP-A-145	-LF--------F--L-----Q-I--	---G---------K-Q---------	---G--V--F----QN---L---FE	---G-----F---------L-----
7JK6	ATP	1001	VAL-A-561 VAL-A-564 PRO-A-565 LEU-A-568 PRO-A-569 ARG-A-571 GLY-A-598 VAL-A-599 PRO-A-600 GLY-A-601 THR-A-602 GLY-A-603 LYS-A-604 THR-A-605 ALA-A-606 ASP-A-684 GLU-A-685 ASN-A-718 TYR-A-745 ILE-A-753 ARG-A-757 ALA-A-783 ARG-A-784 LEU-A-787	PGTGKTA------------------	-GT--T-------------------	PGTGKT---P--Y------------	--TGKT-----Y--R----------
6GEJ	ADP	1601	ASN-M-695 LEU-M-696 ARG-M-697 GLN-M-700 MET-M-723 GLY-M-724 LEU-M-725 GLY-M-726 LYS-M-727 THR-M-728 ILE-M-729 GLU-M-763 ARG-M-766 ASN-M-1329 ARG-M-1354 ARG-M-1357 ILE-M-1358	MGLGK---------R----------	---GK---------I----------	MGLGKTI------------------	MG--KTI------------------
4XGX	ADP	403	ALA-A-101 MET-A-102 ASP-A-103 ILE-A-104 VAL-A-106 VAL-A-110 ASP-A-163 SER-A-165 THR-A-166 GLU-A-169 GLY-A-237 SER-A-238 TYR-A-239 ARG-A-240 SER-A-251 HIS-A-252 VAL-A-253 ILE-A-254 ASP-A-255 PRO-A-256 THR-A-284 VAL-A-288	-S---------R-----DM---V-D	---T---------------------	-D---------------SHVI---S	--------A-----D--D-----T-
1N2C	ADP	291	LYS-G-10 LYS-H-10 GLY-G-11 GLY-G-12 ILE-G-13 GLY-G-14 LYS-G-15 SER-G-16 THR-G-17 ASP-G-43 GLU-H-154 MET-H-155 MET-H-156 ASN-G-185 VAL-G-211 PRO-G-212 ARG-G-213 ASP-G-214 VAL-G-217 GLN-G-218 GLU-G-221 GLN-G-236 TYR-G-240	GGIGKST---------MM-------	-GI--S----------MM-------	GGIGKST---------MM-------	-GIGKS-------------------
2PY7	ATP	541	HIS-X-232 LEU-X-249 SER-X-250 GLY-X-251 THR-X-252 GLY-X-253 LYS-X-254 THR-X-255 THR-X-256 LEU-X-257 ASP-X-269 TYR-X-286 LYS-X-288 ILE-X-290 GLU-X-297 ARG-X-333 THR-X-441 ARG-X-449 ILE-X-450 SER-X-451 ILE-X-452 THR-X-455	SGTGKT-----------------S-	SGT--T-------------------	-------------------------	SGTGKTT--E---------------
1WB9	ADP	1801	VAL-A-588 LEU-A-592 PRO-A-595 PHE-A-596 ILE-A-597 ASN-A-599 PRO-A-615 ASN-A-616 MET-A-617 GLY-A-618 GLY-A-619 LYS-A-620 SER-A-621 THR-A-622 HIS-A-760	NMGGKST------------------	-MGG--T------------------	-------------------------	M--GK-----------------I--
6IZR	ADP	401	ASP-1-9 GLY-1-11 TYR-1-12 GLY-1-13 GLN-1-14 LYS-1-16 GLN-1-168 ASP-1-195 VAL-1-196 GLY-1-197 PHE-1-198 MET-1-229 TYR-1-233 CYS-1-259 GLU-1-260 GLY-1-310 GLY-1-311 GLY-1-312 LYS-1-314 VAL-1-315 GLU-1-335	--GG--D--Q----GY---------	--------------V----------	-------------------------	---------C--------------E
2YJE	ATP	377	GLY-A-13 SER-A-14 GLY-A-15 LEU-A-16 LYS-A-18 GLY-A-74 GLN-A-137 SER-A-155 GLY-A-156 ASP-A-157 GLY-A-158 VAL-A-159 GLY-A-182 ARG-A-183 ARG-A-210 LYS-A-213 GLU-A-214 GLY-A-301 GLY-A-302 THR-A-303 MET-A-305 TYR-A-306 LYS-A-336	-G-G--S---R---TG---------	--G----------------------	S----SG---------R--RK----	S----SG---------R--RK----
3R9J	ADP	261	GLY-A-12 GLY-A-13 VAL-A-14 GLY-A-15 LYS-A-16 THR-A-17 THR-A-18 THR-A-181 ARG-A-182 ILE-A-211 PRO-A-212 GLU-A-213 ASP-A-214 VAL-A-217 ALA-A-235	GGVGKTT------------------	GGVGKTT------------------	GGVGKTT------------------	GGVGKTT-----R----------V-
5LVP	ATP	500	LEU-A-88 GLY-A-89 GLU-A-90 GLY-A-91 SER-A-92 SER-A-94 VAL-A-96 ALA-A-109 LYS-A-111 VAL-A-143 LEU-A-159 SER-A-160 TYR-A-161 ALA-A-162 GLU-A-166 LEU-A-212 ASP-A-223	----SL--S-------------L-E	---------G--------K------	-----L--------LSY--------	--------S---------------E
1GKI	ADP	701	ALA-A-131 THR-A-132 GLY-A-133 THR-A-134 GLY-A-135 LYS-A-136 SER-A-137 VAL-A-138 ARG-A-141 LEU-A-473 ILE-A-492 GLN-A-494	TGTGKSV------------------	TGTGKSV------------------	TGTGKSV------------------	TGTGKSV------------------
6PAM	ADP	701	HIS-A-132 TYR-A-370 ARG-A-374 ILE-A-376 PRO-A-395 SER-A-396 GLY-A-397 GLY-A-399 LYS-A-400 SER-A-401 THR-A-402 ARG-A-405 GLU-A-523	SG-GKST------------------	------T------------------	SG-GKST------------------	---GKST------------------
5I0H	ADP	801	ILE-A-92 TYR-A-93 ASN-A-104 PRO-A-105 TYR-A-106 GLN-A-107 TYR-A-113 GLU-A-158 SER-A-159 GLY-A-160 ALA-A-161 GLY-A-162 LYS-A-163 THR-A-164 GLU-A-165 ASN-A-215 ASN-A-217 SER-A-219	SGAGKTE------------------	--AGK-E------------------	SGAGKTE------------------	SGAGKTE------------------
6YY0	ATP	600	ASP-A-170 ARG-A-171 GLN-A-172 THR-A-173 GLY-A-174 LYS-A-175 THR-A-176 SER-A-177 GLU-A-328 PHE-A-357 ARG-A-362 PRO-A-363 GLN-A-430 GLY-A-431 GLN-A-432 TYR-A-433	RQTGKTS-----F------------	-QTGKT---Y---------------	RQTGKTS-----F------------	-QTGKTS------------------
1N08	ADP	301	VAL-A-30 HIS-A-32 GLY-A-33 PHE-A-34 GLY-A-35 ARG-A-36 GLY-A-37 SER-A-38 LYS-A-39 PRO-A-44 THR-A-45 ALA-A-46 VAL-A-97 HIS-A-98 LEU-A-99 ARG-A-102 ASP-A-106 PHE-A-107 TYR-A-108	---AV----F--F--KS--------	----------------------Y--	-GFGR-----T--------------	-----S-------------------
4GI7	ADP	1401	ASN-A-1043 ASP-A-1045 LEU-A-1046 TYR-A-1055 SER-A-1096 VAL-A-1097 ALA-A-1098 VAL-A-1099 GLY-A-1100 LYS-A-1101 SER-A-1102 THR-A-1103 GLU-A-1199 TRP-A-1239 ASN-A-1242 ARG-A-1243 LYS-A-1303 HIS-A-1307	VAVGKST--------R---------	VAVGKST--N-----R---------	VAVGKST------------------	--VGKST------------------
6YT3	ATP	301	LYS-A-45 GLY-A-47 GLY-A-48 ARG-A-49 VAL-A-50 GLY-A-79 ALA-A-80 GLY-A-81 ARG-A-85 SER-B-123 ALA-A-170 GLU-A-190 ASN-A-191 VAL-A-192 GLY-A-194 ILE-A-195 TYR-A-196 ALA-A-198 ASP-A-199 PRO-A-200 ASN-A-201 PRO-A-225 LEU-A-226 PRO-A-227	-V------AG-----P----S-RGA	-----------------------L-	---------G----------S-RGA	GGK-ENV-NP----GRR--S--L-D
5EP4	ATP	401	GLY-A-141 PHE-A-142 ILE-A-143 GLU-A-171 SER-A-172 GLY-A-173 THR-A-174 GLY-A-175 LYS-A-176 GLU-A-177 VAL-A-178 ASP-A-241 GLU-A-242 ASN-A-283 ARG-A-316 ILE-A-323 VAL-A-359 ARG-A-360 GLN-A-363	-GTGKEV-------R----------	S-------------R----------	SGTGKEV-------R----------	SGTGKEV------------------
4TL7	ATP	301	THR-A-47 SER-A-48 GLY-A-49 THR-A-50 GLY-A-51 LYS-A-52 THR-A-53 LEU-A-54 SER-A-89 PHE-A-90 ARG-A-218 ILE-A-239 THR-A-240 ASP-A-241	SGTGKTL-S---R---------ITD	SGTGKTL-SF--R---------ITD	SGTGKTL-----R---------ITD	SGTGKTL-SF--R---------ITD
6BNP	ADP	402	ASP-A-11 GLY-A-13 SER-A-14 GLY-A-15 LEU-A-16 LYS-A-18 GLN-A-137 GLY-A-156 ASP-A-157 ARG-A-183 ARG-A-210 LYS-A-213 GLU-A-214 GLY-A-301 GLY-A-302 THR-A-303 MET-A-305 TYR-A-306 LYS-A-336	--TGG-KD--------L--------	--L-S---------K----------	-------------------------	-----S------K------E-----
5FWK	ATP	725	GLU-A-42 ASN-A-46 ALA-A-47 ASP-A-49 ALA-A-50 LYS-A-53 ASP-A-88 GLY-A-92 MET-A-93 ASN-A-101 LEU-A-102 LYS-A-107 SER-A-108 GLY-A-109 THR-A-110 ILE-A-126 GLY-A-127 GLN-A-128 PHE-A-129 GLY-A-130 VAL-A-131 GLY-A-132 PHE-A-133 THR-A-179 VAL-A-181 ARG-A-392	---GI--------KGVG--------	--------------SG---------	--VGK-S-----------A---GI-	-----S----------------I--
3AM1	ATP	301	LEU-A-12 PRO-A-13 GLY-A-14 VAL-A-15 GLY-A-16 LYS-A-17 SER-A-18 THR-A-19 ASP-A-78 ARG-A-116 THR-A-154	PGVGKST------------------	PGVG--T------------------	PGVGKST------------------	PGVGKST------------------
5FTM	ADP	902	ASP-A-205 ILE-A-206 GLY-A-207 CYS-A-209 PRO-A-247 GLY-A-248 THR-A-249 GLY-A-250 LYS-A-251 THR-A-252 LEU-A-253 ILE-A-380 ILE-A-383 HIS-A-384 GLY-A-408 ALA-A-409 ALA-A-412	PGTGKTL------------------	----------------------I--	PGTGKTL------------------	PGTGKTL------------------
6N8Z	ATP	1002	GLU-A-579 VAL-A-580 GLN-A-583 LEU-A-615 SER-A-616 GLY-A-617 SER-A-618 GLY-A-619 LYS-A-620 THR-A-621 GLU-A-622 LEU-A-623 THR-A-726 ASN-A-728 PHE-A-772 LEU-A-775 ILE-A-783 ALA-A-825 ARG-A-826	SGSGKTE------------------	-----TE------------------	SGSGKTE------------------	-GSGKT-------------------
2AWN	ADP	401	TRP-A-13 VAL-A-18 PRO-A-37 SER-A-38 GLY-A-39 CYS-A-40 GLY-A-41 LYS-A-42 SER-A-43 THR-A-44	SGCGKST------------------	SGCGKST------------------	SGCGKST------------------	SGCGKST------------------
4PFP	ADP	802	ILE-A-86 TYR-A-87 ASN-A-98 PRO-A-99 TYR-A-100 PHE-A-101 ASP-A-102 TYR-A-107 GLU-A-152 SER-A-153 GLY-A-154 ALA-A-155 GLY-A-156 LYS-A-157 THR-A-158 GLU-A-159 PHE-A-163 ASN-A-200 ASN-A-202 SER-A-204 LEU-A-310 ASP-A-456	SGAGKTE------------------	SGAGKT-------------------	SGAGKTE------------------	SGAGKTE-----------------D
2PYW	ADP	999	VAL-A-42 GLY-A-43 ASP-A-44 GLY-A-45 ASN-A-46 LEU-A-47 ASN-A-48 VAL-A-50 VAL-A-61 LYS-A-63 GLU-A-86 MET-A-116 ARG-A-117 TYR-A-118 LEU-A-119 ILE-A-125 GLY-A-242 MET-A-245 ILE-A-254 ASP-A-255 GLU-A-257	NGDG--V-M---------------Y	--------------N-G--------	-GDG--V-M----------------	------------------------N
6WNR	ATP	600	TYR-A-150 ASP-A-170 ARG-A-171 GLN-A-172 THR-A-173 GLY-A-174 LYS-A-175 THR-A-176 ALA-A-177 GLU-A-331 PHE-A-360 ARG-A-365 PRO-A-366 GLN-A-433 LYS-A-434 GLN-A-435	RQTGKTA-----F------------	-QTGKT-------------------	RQTGKTA-----F------------	RQTGKTA------------------
2AWO	ADP	404	TRP-D-13 VAL-D-18 PRO-D-37 SER-D-38 GLY-D-39 CYS-D-40 GLY-D-41 LYS-D-42 SER-D-43 THR-D-44	SGCGKST------------------	SGCGKST------------------	SGCGKST------------------	SGCGKST------------------
1IM2	ADP	450	HIS-A-16 ILE-A-17 ILE-A-18 GLN-A-20 PRO-A-58 THR-A-59 GLY-A-60 VAL-A-61 GLY-A-62 LYS-A-63 THR-A-64 GLU-A-65 LEU-A-336 ILE-A-344 PRO-A-348 ALA-A-393 ARG-A-394 HIS-A-397	TGVGKTE------------------	-GVGKT-------------------	-------------------------	TGVGKTE--H--L-R-H--I--I-P
2Y5W	ADP	600	ARG-A-18 ARG-A-20 PRO-A-21 PRO-A-61 GLN-A-93 THR-A-94 SER-A-95 SER-A-96 GLY-A-97 LYS-A-98 THR-A-99 HIS-A-100	TSSGKTH------------------	-SSGKTH------------------	TSSGKTH------------------	TSSGKTH------------------
6QDJ	ADP	801	ILE-A-110 ASN-A-122 PRO-A-123 TYR-A-124 LYS-A-125 TYR-A-130 GLU-A-175 SER-A-176 GLY-A-177 ALA-A-178 GLY-A-179 LYS-A-180 THR-A-181 GLU-A-182 ASN-A-236 ASN-A-238	SGAGKTE------------------	--AGKTE------------------	SGAGKTE------------------	S---KT-------------------
4ZNL	ADP	303	TYR-A-16 LYS-A-17 PRO-A-18 HIS-A-19 GLN-A-22 GLY-A-38 ARG-A-39 GLN-A-40 SER-A-41 GLY-A-42 LYS-A-43 SER-A-44 GLU-A-45 ARG-A-79 TRP-A-225	RQSGKSE------------------	-QSGK--------------------	RQSGKSE------------------	RQ-GKSE----W-------------
6H73	ATP	302	LYS-A-45 ILE-A-46 GLY-A-47 GLY-A-48 ARG-A-49 VAL-A-50 GLY-A-79 ALA-A-80 GLY-A-81 ARG-A-85 ALA-A-170 ASP-A-171 GLU-A-190 ASN-A-191 VAL-A-192 GLY-A-194 ILE-A-195 TYR-A-196 ALA-A-198 ASP-A-199 PRO-A-200 ASN-A-201 PRO-A-225 LEU-A-226 PRO-A-227	-V------AG-----P------RGA	G---------R--A---L-------	-G-E--V-NP--------------D	-------D------E----------
6ITC	ADP	1003	MET-A-79 PHE-A-80 PRO-A-81 PHE-A-82 GLN-A-85 THR-A-102 GLY-A-103 GLU-A-104 GLY-A-105 LYS-A-106 THR-A-107 ARG-A-136 ASP-A-492 LYS-A-494 ARG-A-528 GLN-A-529	TGEGK------------K-------	-G---T-------------------	TGEGK--------------------	-----------------KT------
3PEY	ADP	1000	PHE-A-94 LYS-A-111 PHE-A-112 GLN-A-113 LYS-A-114 PRO-A-115 SER-A-116 GLN-A-119 GLN-A-139 SER-A-140 GLY-A-141 THR-A-142 GLY-A-143 LYS-A-144 THR-A-145 ALA-A-146 GLY-A-393 ASP-A-395 ARG-A-429 PHE-A-430 ARG-A-432	SGTGKT-------------------	-G--K-------------------Q	SGTGKT--------R---------K	SGTGKTA--F----RRD------QK
1KK8	ADP	996	ILE-A-112 ASN-A-124 PRO-A-125 TYR-A-126 ARG-A-127 ARG-A-128 TYR-A-132 GLU-A-177 SER-A-178 GLY-A-179 ALA-A-180 GLY-A-181 LYS-A-182 THR-A-183 GLU-A-184 ASN-A-185 ASN-A-237 ASN-A-239 SER-A-241	SGAGKTE----------------R-	SGAGKTE------------------	-------------------------	SGAGKTE------------------
2ZFM	ADP	2000	ARG-A-11 ARG-A-13 PRO-A-14 SER-A-58 TYR-A-67 GLN-A-98 THR-A-99 GLY-A-100 ALA-A-101 GLY-A-102 LYS-A-103 SER-A-104 TYR-A-105 LYS-A-110	TGAGKSY------------------	-G---------------------S-	TGAGKSY------------------	TGAGKSY------------------
6L3G	ADP	501	MET-A-4 ILE-A-5 MET-A-10 LYS-A-29 ALA-A-30 GLY-A-31 SER-A-32 GLY-A-33 LYS-A-34 THR-A-35 THR-A-36 ASN-A-61 PHE-A-187 ARG-A-188 GLY-A-365 THR-A-367 ARG-A-392	AGSGKTT------------------	-GSGKT-------------------	AGSGKTT------------------	AGSGKTT-------R----------
2ZSB	ADP	315	LEU-A-40 SER-A-98 VAL-A-99 ALA-A-100 VAL-A-101 GLY-A-102 LYS-A-103 SER-A-104 ARG-A-108 HIS-A-179 GLU-A-201 ARG-A-238 MET-A-242 ALA-A-246 PHE-A-247 PHE-A-254	VAVGKS-------------------	-----S----------------L--	VAVGKS-------------------	--VGKS-------------------
6OJZ	ADP	401	PRO-A-101 GLU-A-109 LEU-A-110 PRO-A-132 THR-A-133 GLY-A-134 SER-A-135 GLY-A-136 LYS-A-137 SER-A-138 THR-A-139 TYR-A-165 LEU-A-269 ARG-A-278 LEU-A-280	TGSGKST------------------	------------------------E	TGSGKST------------------	T---KS-------------------
3CIS	ATP	1101	GLY-A-13 ILE-A-14 ASP-A-15 SER-A-17 ALA-A-19 ALA-A-20 VAL-A-41 HIS-A-42 ALA-A-43 ALA-A-100 LEU-A-104 VAL-A-116 GLY-A-117 CYS-A-118 LEU-A-119 GLY-A-120 SER-A-121 GLY-A-122 ARG-A-123 ARG-A-127 GLY-A-130 SER-A-131 VAL-A-132 SER-A-133	---GSVS-----R--S-A-------	-G------R----------S-----	---GSVS-----R--S-A-------	--SVS----------I------L--
3TUX	ATP	501	GLU-A-14 GLY-A-16 GLY-A-17 GLN-A-18 ARG-A-21 ARG-A-40 ARG-A-43 HIS-A-52 LEU-A-101 GLN-A-104 PRO-A-128 SER-A-129 ALA-A-130 PRO-A-131 PRO-A-132 PHE-A-135 PHE-A-251 TYR-A-284 ASP-A-287 GLN-A-288 ASN-A-309	----A------QD-R--------E-	Y------Q------N--G-------	---PP-----------Y---N----	-----S---Y-H--G----------
3FYH	ADP	401	VAL-A-106 PHE-A-107 GLY-A-108 SER-A-109 GLY-A-110 LYS-A-111 THR-A-112 GLN-A-113 ARG-A-158 GLN-A-161 GLN-A-257 ARG-A-296 ILE-A-315 THR-A-316 GLU-A-317	FGSGKTQ-----R---------IT-	FGSGKTQ---------------IT-	FGSGKTQ---------------IT-	-GSGKTQ-----R---------ITE
4CDG	ADP	1634	PHE-A-659 LEU-A-665 ASN-A-667 PHE-A-668 ARG-A-669 GLN-A-672 PRO-A-690 THR-A-691 GLY-A-692 GLY-A-693 GLY-A-694 LYS-A-695 SER-A-696 LEU-A-697 ARG-A-982 ASN-A-1242 ASP-A-1264	TGGGKS-------------------	--GGKSL---------------F--	TGGGKS-------------------	TGGGKSL-----R-R---N----D-
3Q1K	ADP	370	LYS-A-141 ALA-A-156 PHE-A-183 LYS-A-185 GLN-A-189 GLY-A-190 SER-A-191 SER-A-192 VAL-A-193 VAL-A-195 GLU-A-221 GLN-A-222 GLY-A-223 ILE-A-224 GLU-A-228 LEU-A-249 PHE-A-304 ASN-A-314 GLU-A-315	-GSSV-V-E----------------	----V--------------------	-GSSV-V-E----------N-----	-GSSV-V------------------
5W3D	ADP	802	ARG-A-354 ARG-A-356 PRO-A-357 GLN-A-435 THR-A-436 GLY-A-437 SER-A-438 GLY-A-439 LYS-A-440 THR-A-441 TYR-A-442	TGSGKTY------------------	TGSGKTY------------------	TGSGKTY------------------	TGSGKTY-----R------------
6RDT	ATP	1001	ARG-T-227 GLN-T-228 THR-T-229 GLY-T-230 LYS-T-231 THR-T-232 ALA-T-233 ASP-T-326 PHE-T-413 ARG-T-418 PRO-T-419 GLN-T-486 LYS-T-487 GLN-T-488	RQTGKTA-----F------------	---GKTA----------------K-	-------------------------	RQT-KTA-----F------------
5D0U	ADP	801	LEU-A-96 GLU-A-120 THR-A-121 GLY-A-122 SER-A-123 GLY-A-124 LYS-A-125 THR-A-126 THR-A-127 SER-A-158 VAL-A-159 ARG-A-162 GLU-A-219 GLN-A-357 PHE-A-360 THR-A-389 ASP-A-391 ARG-A-435	-GSGKTT------R-----------	-G-GKTT------------------	TGSGKT-------------------	TGSGK--------R-----------
1XD9	ADP	291	LYS-A-10 GLY-A-11 GLY-A-12 ILE-A-13 GLY-A-14 LYS-A-15 SER-A-16 THR-A-17 ASP-A-43 ASN-A-185 VAL-A-211 PRO-A-212 ARG-A-213 ASP-A-214 VAL-A-217 GLN-A-218 GLU-A-221 GLN-A-236 TYR-A-240	GGIGKST-E----------------	GGI-KST------------------	GGIGKST-E----------------	GG--KS------------------D
2FL2	ADP	601	ARG-A-24 ARG-A-26 PRO-A-27 GLN-A-106 THR-A-107 GLY-A-108 THR-A-109 GLY-A-110 LYS-A-111 THR-A-112 PHE-A-113 GLU-A-118	TGTGKTF------------------	TGTGKTF------------------	TGTGKTF------------------	TGTGKTF------------------
1E1R	ADP	600	GLY-D-157 ALA-D-158 GLY-D-159 VAL-D-160 GLY-D-161 LYS-D-162 THR-D-163 VAL-D-164 TYR-D-345 PRO-D-346 VAL-C-371 SER-C-372 ARG-C-373 PHE-D-418 ALA-D-421 PHE-D-424 THR-D-425	AGVGKTV---------R------T-	AGVGKT---------SR--------	-------------------------	AGVGKTV-AF----VSR-----Y-T
4F93	ADP	3001	PHE-B-478 THR-B-480 LEU-B-481 ASN-B-482 GLN-B-485 PRO-B-504 THR-B-505 GLY-B-506 ALA-B-507 GLY-B-508 LYS-B-509 THR-B-510 ASN-B-511 ASN-B-820	TGAGKT-------------------	TG----N-----------------F	TGAGKT-------------------	TGAGKTN------------------
6TQE	ATP	701	THR-A-436 ARG-A-461 SER-A-462 GLY-A-463 ALA-A-464 GLY-A-465 LYS-A-466 THR-A-467 THR-A-468 ARG-A-471 TRP-A-477 GLN-A-498	SGAGKTT------------------	-GA-K--------------------	SGAGKTT------------------	SGAGKTT------------------
3WHL	ATP	600	ASP-A-182 ILE-A-183 GLY-A-184 LEU-A-186 PRO-A-223 PRO-A-224 GLY-A-225 CYS-A-226 GLY-A-227 LYS-A-228 THR-A-229 LEU-A-230 ASP-A-281 ILE-A-360 HIS-A-364 GLY-A-388 ALA-A-389 LYS-A-392	PGCGKTL------------------	P----T--------A-------I--	PGCGKTL------------------	--CGKTL------------------
4EAH	ATP	402	ASP-D-11 ASN-D-12 GLY-D-13 SER-D-14 GLY-D-15 LEU-D-16 LYS-D-18 GLN-D-137 ASP-D-154 GLY-D-156 ASP-D-157 GLY-D-158 GLY-D-182 ARG-D-183 THR-D-186 ARG-D-210 LYS-D-213 GLU-D-214 GLY-D-301 GLY-D-302 THR-D-303 MET-D-305 TYR-D-306 LYS-D-336 VAL-D-339	----------------TGG-D-SG-	N------------------------	---K-------Y-----GS-G----	-----GL---D----G---------
4AS7	ADP	601	ARG-A-24 ARG-A-26 PRO-A-27 GLN-A-106 THR-A-107 GLY-A-108 THR-A-109 GLY-A-110 LYS-A-111 THR-A-112 PHE-A-113 GLU-A-118	TGTGKTF------------------	TGTGKTF------------------	TGTGKTF------------------	TGTGKTF------------------
4AP0	ADP	1003	ARG-A-24 ARG-A-26 PRO-A-27 GLN-A-106 THR-A-107 GLY-A-108 THR-A-109 GLY-A-110 LYS-A-111 THR-A-112 PHE-A-113 GLU-A-118	TGTGKTF------------------	TGTGKTF------------------	TGTGKTF------------------	TGTGKTF------------------
6WLZ	ADP	701	ALA-C-251 PHE-C-252 GLY-C-253 CYS-C-254 GLY-C-255 LYS-C-256 THR-C-257 VAL-C-258 ARG-C-280 GLU-C-283 PHE-C-445 PRO-C-446 GLN-C-522 ASN-C-523 GLY-C-524 TYR-C-525	FGCGKTV----------------N-	FGCGKT-------------------	-------------------------	FGCGKTV------------------
3PEW	ADP	1000	PHE-A-94 LYS-A-111 PHE-A-112 GLN-A-113 LYS-A-114 PRO-A-115 SER-A-116 GLN-A-119 GLN-A-139 SER-A-140 GLY-A-141 THR-A-142 GLY-A-143 LYS-A-144 THR-A-145 ALA-A-146 GLY-A-393 ASP-A-395 ARG-A-429 PHE-A-430 ARG-A-432	SGTGKT-------------------	-G-G--------------------Q	SGTGKT--------R---------K	SGTGKT--------R----------
6UKO	ADP	1800	ARG-A-1186 SER-A-1190 VAL-A-1191 VAL-A-1192 LEU-A-1193 PRO-A-1231 PRO-A-1232 GLY-A-1233 CYS-A-1234 GLY-A-1235 LYS-A-1236 SER-A-1237 SER-A-1238 ASN-A-1332 VAL-A-1353 GLN-A-1360 MET-A-1364 PRO-A-1393 ALA-A-1394 GLN-A-1397	PGCGKSS------------------	-----S--------A----------	PGCGKS-------------------	-GCGKSS------------------
5IRM	ADP	1101	THR-A-219 ILE-A-231 TYR-A-232 THR-A-233 ASN-A-235 GLU-A-280 ALA-A-281 GLY-A-282 SER-A-283 GLY-A-284 LYS-A-285 SER-A-286 THR-A-287 PHE-A-427 TYR-A-435 PRO-A-466 VAL-A-467 TRP-A-470 HIS-A-583	AGSGKST------------------	AGSGKS------------------I	AGSGKST------------------	AGSGKST------------------
3LLM	ADP	565	LEU-A-388 ALA-A-412 THR-A-413 GLY-A-414 CYS-A-415 GLY-A-416 LYS-A-417 THR-A-418 THR-A-419 ARG-A-456 GLU-A-512	TGCGKTT------------------	--CGK--------------------	TGCGKTT------------------	TGCGKTT---------------L--
5LJ6	ATP	701	PHE-A-13 GLY-A-14 ASN-A-18 VAL-A-20 VAL-A-22 GLN-A-41 SER-A-42 GLY-A-43 SER-A-44 GLY-A-45 LYS-A-46 SER-A-47 THR-A-48 GLN-A-92 GLN-A-169 HIS-A-201	SGSGKST------------------	SGSGK--------------------	SGSGKST------------------	SGSGKSTQ-F---------N--V--
3TQC	ADP	500	ILE-A-46 VAL-A-47 TYR-A-56 SER-A-97 VAL-A-98 ALA-A-99 VAL-A-100 GLY-A-101 LYS-A-102 SER-A-103 THR-A-104 GLU-A-200 TRP-A-240 ARG-A-244 LYS-A-304 HIS-A-308	VAVGKST--------R---------	VAVG-ST------------------	VAVGKST--------R---------	-AVGKS-------------------
6RE4	ATP	1001	ARG-T-227 GLN-T-228 THR-T-229 GLY-T-230 LYS-T-231 THR-T-232 ALA-T-233 GLU-T-384 PHE-T-413 ARG-T-418 PRO-T-419 GLN-T-486 LYS-T-487 GLN-T-488	RQTGKTA-----F------------	-QTGKT-------------------	RQTGKTA-----F------------	RQTGKTA--Q--F--------R-K-
7D08	ATP	301	PHE-B-21 ARG-B-23 ARG-B-26 SER-B-48 GLY-B-49 THR-B-50 GLY-B-51 LYS-B-52 THR-B-53 THR-B-54 GLN-B-97 ASP-B-174 GLU-B-175	SGTGKTT------------------	--TG--TQ-----------------	SGTGKTT------------------	S-TGKTT------------------
4A14	ADP	1345	ARG-A-18 ARG-A-20 PRO-A-21 LEU-A-23 GLN-A-92 THR-A-93 GLY-A-94 SER-A-95 GLY-A-96 LYS-A-97 THR-A-98 TYR-A-99	TGSGKTY------------------	TGSGK-Y------------------	TGSGKTY------------------	TGSGKTY------------------
5X8B	ADP	204	LEU-B-11 ASP-B-12 GLY-B-13 SER-B-14 GLY-B-15 LYS-B-16 THR-B-17 THR-B-18 LEU-B-138 ARG-B-139 ALA-B-178 LEU-B-180 PRO-B-181 GLU-B-182 ILE-B-185	DGSGKTT------------------	DGSGKTT------------------	DGSGKTT------------------	DGSGKTT-------R----------
1DAD	ADP	225	ASP-A-10 THR-A-11 GLU-A-12 VAL-A-13 GLY-A-14 LYS-A-15 THR-A-16 VAL-A-17 ASP-A-54 GLU-A-115 ASN-A-175 ASP-A-176 VAL-A-177 ILE-A-203 PRO-A-204 TRP-A-205 LEU-A-206 ALA-A-207 PRO-A-210 GLU-A-211	TEVGKTV------------------	TEVGKTV------------------	TEVGKTV------------------	-E--KTV------------------
6RDK	ATP	1001	ARG-T-227 GLN-T-228 THR-T-229 GLY-T-230 LYS-T-231 THR-T-232 ALA-T-233 ASP-T-326 GLU-T-384 PHE-T-413 ARG-T-418 PRO-T-419 GLN-T-486 LYS-T-487 GLN-T-488	RQTGKTA-----F------------	---GKTA----------------K-	-------------------------	RQTGKTA-----F------------
4K46	ADP	301	ALA-A-8 PRO-A-9 GLY-A-10 ALA-A-11 GLY-A-12 LYS-A-13 GLY-A-14 THR-A-15 ARG-A-119 MET-A-120 ARG-A-123 THR-A-132 TYR-A-133 HIS-A-134 TYR-A-137 ASN-A-138 GLY-A-198 LYS-A-200 ALA-A-201 VAL-A-202 VAL-A-205	PGAGKGT------------------	PGAG-GT----------H-------	PGAGKGT------------------	-GAGKGT--------M---------
1HQY	ADP	1450	HIS-F-16 ILE-F-17 ILE-F-18 GLN-F-20 PRO-F-58 THR-F-59 GLY-F-60 VAL-F-61 GLY-F-62 LYS-F-63 THR-F-64 GLU-F-65 LEU-F-335 ILE-F-343 ALA-F-392 ARG-F-393 HIS-F-396	TGVGKTE----L--------H----	--VGKT-------------------	TGVGKTE----L--R-----H----	TGV--T----------------I--
4BQS	ADP	1171	LEU-C-10 PRO-C-11 GLY-C-12 SER-C-13 GLY-C-14 LYS-C-15 SER-C-16 THR-C-17 ILE-C-18 ARG-C-110 THR-C-150 ARG-C-152 ARG-C-153 ASN-C-154 PRO-C-155 VAL-C-158	PGSGKST-------R----------	-GSGKS--------R----------	PGSGKST-------R----------	PGSGKS--------R----------
6W23	ADP	802	LEU-A-459 VAL-A-460 PHE-A-461 GLN-A-463 PRO-A-496 THR-A-497 GLY-A-498 VAL-A-499 GLY-A-500 LYS-A-501 THR-A-502 GLU-A-503 LEU-A-653 VAL-A-661 LYS-A-664 PHE-A-665 ALA-A-701 ARG-A-702	TGVGKTE----L-------------	-GVG--E---------------F--	TGVGKTE------------------	TGVGKTE------------------
7KRZ	ATP	1000	ASP-A-490 HIS-A-491 TYR-A-492 MET-A-494 PRO-A-524 PRO-A-525 GLY-A-526 VAL-A-527 GLY-A-528 LYS-A-529 THR-A-530 SER-A-531 GLU-A-591 THR-A-638 TYR-A-661 ILE-A-669 TYR-A-673 VAL-A-709 ARG-A-710	PGVGKTS-------R----------	P-VGKT-------------------	PGVGKT--------R----------	-GVGKTS----Y--R----------
4LY6	ADP	400	GLU-L-138 TYR-L-139 VAL-L-140 SER-L-169 GLY-L-170 VAL-L-171 GLY-L-172 LYS-L-173 GLU-L-174 VAL-L-175 ASP-L-238 ASN-L-280 ARG-L-313 ASP-L-316 LEU-L-320 HIS-L-323 PHE-L-324 VAL-L-356 ARG-L-357	SGVGKEV-------R----------	---GKEV------------------	-------------------------	SGVGKEV-------R----------
7JPO	ATP	901	VAL-A-497 VAL-A-500 PRO-A-501 LEU-A-504 PRO-A-505 ARG-A-507 VAL-A-535 PRO-A-536 GLY-A-537 THR-A-538 GLY-A-539 LYS-A-540 THR-A-541 ALA-A-542 ASP-A-620 GLU-A-621 ASN-A-654 TYR-A-681 ILE-A-689 ARG-A-693 ALA-A-719 ARG-A-720 LEU-A-723	-GTGKTA-------------L----	P-TGKT--------------L----	P-TGKTA-------------L----	P-TGKTA----Y--R----------
5Y5Y	ADP	600	PRO-A-229 GLY-A-231 SER-A-232 GLY-A-233 LYS-A-234 THR-A-235 VAL-A-236 GLU-A-261 PHE-A-419 GLN-A-497 ASN-A-498 ALA-A-499 TYR-A-500	-GSGKTV------------------	-G---T--YA---------------	-GSGKTV------------------	-GSGKTV------------------
4E7S	ADP	801	ILE-A-86 TYR-A-87 ASN-A-98 PRO-A-99 TYR-A-100 PHE-A-101 ASP-A-102 TYR-A-107 GLU-A-152 SER-A-153 GLY-A-154 ALA-A-155 GLY-A-156 LYS-A-157 THR-A-158 GLU-A-159 PHE-A-163 ASN-A-200 ASN-A-202 SER-A-204 ASP-A-308 PRO-A-309 LEU-A-310	SGAGKTE-----------------D	SGAGKTE------------------	SGAGKTE------------------	SGAGKTE-----------------D
3HP1	ADP	301	ASN-A-29 ILE-A-30 ALA-A-31 ALA-A-32 GLY-A-33 LYS-A-34 SER-A-35 THR-A-36 GLU-A-127 ARG-A-188 LEU-A-191 ARG-A-192 VAL-A-238 GLU-A-240 ASP-A-241 PHE-A-242	IAAGKST---------R--------	-AAG-ST------------------	IAAGKST------------------	IAAGKST---------R--------
6RD4	ATP	1001	ASP-T-226 ARG-T-227 GLN-T-228 THR-T-229 GLY-T-230 LYS-T-231 THR-T-232 ALA-T-233 GLU-T-384 PHE-T-413 ARG-T-418 PRO-T-419 GLN-T-486 LYS-T-487 GLN-T-488	RQTGKTA-----F------------	-QTGKT-------------------	-------------------------	RQTGKTA-----F------------
2NO7	ADP	301	ASN-A-29 ILE-A-30 ALA-A-31 ALA-A-32 GLY-A-33 LYS-A-34 SER-A-35 THR-A-36 ARG-A-188 LEU-A-191 ARG-A-192 VAL-A-238 GLU-A-240 ASP-A-241 PHE-A-242	IAAGKST------------------	IAAGKS-------------------	IAAGKST------------------	IAAGKST------------------
3EC2	ADP	222	ARG-A-44 TYR-A-45 ASN-A-47 THR-A-52 TYR-A-53 HIS-A-54 GLN-A-60 SER-A-87 PRO-A-88 GLY-A-89 VAL-A-90 GLY-A-91 LYS-A-92 THR-A-93 HIS-A-94	PGVGKTH--N---------------	P----T--N----------------	PGVGKTH------------------	--VGKTH------------------
6QID	ADP	1322	LEU-A-96 GLU-A-120 THR-A-121 GLY-A-122 SER-A-123 GLY-A-124 LYS-A-125 THR-A-126 THR-A-127 ARG-A-162 ALA-A-387 THR-A-389 ASP-A-391 ARG-A-435 THR-A-436	TGSGKTT-------R----------	-GSGKTT---------T--------	-------------------------	--S-KTT--R---------------
6D00	ADP	901	PRO-1-178 VAL-1-179 ILE-1-180 ARG-1-182 PRO-1-207 GLY-1-208 VAL-1-209 GLY-1-210 LYS-1-211 THR-1-212 ALA-1-213 ILE-1-345 LEU-1-349 PRO-1-383 ASP-1-384	PGVGKTA------------------	PGVGKT-------------------	PGVGKT-------------------	PGVGKTA------------------
5LBA	ADP	502	LEU-A-20 PHE-A-26 SER-A-28 PHE-A-29 LYS-A-30 GLN-A-34 PRO-A-53 THR-A-54 GLY-A-55 ALA-A-56 GLY-A-57 LYS-A-58 SER-A-59 LEU-A-60 HIS-A-89	--A-KSL--L------------FS-	------L---------------F--	TGAGKS-------------------	TGAGKSL-----K----H-----F-
6OLM	ATP	401	SER-A-17 LEU-A-110 PRO-A-132 THR-A-133 GLY-A-134 SER-A-135 GLY-A-136 LYS-A-137 SER-A-138 THR-A-139 ARG-A-278 LEU-A-280	TGSGKST------------------	TGS--S-------------------	TGSGKST------------------	TGSGKST-------------S----
7NG4	ATP	1001	ASP-A-490 HIS-A-491 TYR-A-492 MET-A-494 PRO-A-524 PRO-A-525 GLY-A-526 VAL-A-527 GLY-A-528 LYS-A-529 THR-A-530 SER-A-531 ILE-A-532 ASN-A-640 TYR-A-661 ILE-A-669 TYR-A-673 LEU-A-674 GLN-A-677 VAL-A-709 ARG-A-710 GLN-A-713	PGVGKT--------------Q----	---G------------------HD-	PGVGKTS------------------	---GKT-----Y-------------
6RAF	ATP	701	ASP-A-126 TYR-A-362 VAL-A-375 ALA-A-394 THR-A-395 GLY-A-396 ALA-A-397 GLY-A-398 LYS-A-399 THR-A-400 SER-A-401	TGAGKTS------------------	---GKTS------------------	TGAGKTS------------------	TGAGKTS------------------
1Z5C	ADP	1001	GLU-A-38 ASN-A-42 SER-A-43 ALA-A-46 ASP-A-76 GLY-A-80 ILE-A-81 ALA-A-89 PHE-A-90 TYR-A-95 SER-A-96 SER-A-97 LYS-A-98 GLY-A-106 TYR-A-108 GLY-A-109 LEU-A-110 GLY-A-111 VAL-A-112 LYS-A-113 THR-A-170	-A--SS------V---------NS-	--V---N----------S-------	YG-Y-------K---VK--------	-----T---F--------S------
3VZD	ADP	402	ASN-C-22 PRO-C-23 ARG-C-24 GLY-C-25 THR-C-54 GLU-C-55 ARG-C-56 ARG-C-57 ASN-C-58 SER-C-79 GLY-C-80 ASP-C-81 GLY-C-82 LEU-C-83 GLU-C-86 GLY-C-111 SER-C-112 GLY-C-113 ARG-C-185 ARG-C-191 GLU-C-343	-GR-----E--------G----RRN	-G------------------R--E-	---GDGL-----------------E	S----GL------------------
6OO2	ADP	501	ASP-A-134 VAL-A-135 ALA-A-136 LEU-A-138 GLY-A-176 THR-A-177 GLY-A-178 LYS-A-179 SER-A-180 TYR-A-181 MET-A-307 GLY-A-336 SER-A-337 ALA-A-340	-GTGKSY------------------	-----S--------S-------VD-	-GTGKSY------------------	-GTGKSY------------------
6OQS	ATP	600	TYR-A-150 ARG-A-171 GLN-A-172 THR-A-173 GLY-A-174 LYS-A-175 THR-A-176 ALA-A-177 GLU-A-331 PHE-A-360 ARG-A-365 PRO-A-366 GLN-A-433 LYS-A-434 GLN-A-435	RQTGKTA-----F------------	-QTGKT-------------------	RQTGKTA-----F------------	RQTGKTA-----F------------
2OLJ	ADP	401	PHE-A-11 LEU-A-14 VAL-A-16 PRO-A-35 SER-A-36 GLY-A-37 SER-A-38 GLY-A-39 LYS-A-40 SER-A-41 THR-A-42	SGSGKST------------------	SGSGKST------------------	SGSGKST------------------	SGSGKST--F---------L--V--
6YSY	ADP	2001	ILE-A-115 TYR-A-116 ASN-A-127 PRO-A-128 TYR-A-129 TRP-A-131 TYR-A-135 GLU-A-180 SER-A-181 GLY-A-182 ALA-A-183 GLY-A-184 LYS-A-185 THR-A-186 VAL-A-187 ASN-A-241 ASN-A-243 SER-A-245	SGAGKTV-----------------W	SGAGKTV------------------	SGAGKTV------------------	SGAGKTV------------------
1YTM	ATP	541	HIS-A-225 LEU-A-243 SER-A-244 GLY-A-245 THR-A-246 GLY-A-247 LYS-A-248 THR-A-249 THR-A-250 LEU-A-251 ASP-A-263 TYR-A-280 LYS-A-282 ILE-A-284 ARG-A-327 THR-A-388 THR-A-435 ARG-A-443 ILE-A-444 SER-A-445 ILE-A-446 THR-A-449	SGTGKTT------------------	---GKT-------------------	SGTGKTT------------------	SGTGKTT------------------
6QI8	ADP	501	SER-A-17 HIS-A-18 HIS-A-20 GLY-A-38 LEU-A-39 VAL-A-40 PRO-A-71 PRO-A-72 GLY-A-73 THR-A-74 GLY-A-75 LYS-A-76 THR-A-77 ALA-A-78 TYR-A-366 ILE-A-374 ARG-A-378 LEU-A-403 ARG-A-404	PGTGKTA--H---------------	--T--TA-H---------------G	PGTGKTA------------------	--TGKT-------------------
6ZZ6	ATP	2000	LYS-A-13 SER-A-14 ASN-A-35 GLY-A-36 SER-A-37 GLY-A-38 LYS-A-39 SER-A-40 ASN-A-41 ARG-A-58 ASP-A-64 LEU-A-65 ILE-A-66 TYR-A-67 ARG-A-68 GLN-A-151 GLN-A-1158 ARG-A-1206	NGSGKSN----------------YI	NGSGKSN----------------YI	NGSGKSN----------------YI	--SGKSN------------------
3B2E	ADP	401	GLY-A-25 GLY-A-27 GLY-A-28 VAL-A-29 GLY-A-30 LYS-A-31 THR-A-32 THR-A-33 ASN-A-272 GLN-A-273 PRO-A-315 LEU-A-316 CYS-A-317 GLY-A-319 GLU-A-320 ILE-A-321 ARG-A-322 PHE-A-330	--VGKTT----------EG------	--VGKTT------------------	-GVGKTT------------------	GGVGKTT--R--Q---------GE-
3VTK	ADP	400	HIS-A-58 GLY-A-59 MET-A-60 GLY-A-61 LYS-A-62 THR-A-63 THR-A-64 ARG-A-212 ARG-A-216 LYS-A-219 ARG-A-220 TYR-A-329 GLN-A-331 SER-A-332 PRO-A-333 CYS-A-336	HGMGKTT------------------	H-----T------------------	HGMGKTT------------------	--MGKTT------------------
3NH9	ATP	1	TYR-A-599 ARG-A-603 THR-A-605 PRO-A-624 SER-A-625 GLY-A-626 ALA-A-627 GLY-A-628 LYS-A-629 SER-A-630 THR-A-631 ARG-A-634 TYR-A-640	SGAGKST------------------	SGAGKST------------------	SGAGKST------------------	SGAGKST------------------
3VX3	ADP	301	GLY-A-29 GLY-A-30 VAL-A-31 GLY-A-32 LYS-A-33 SER-A-34 LEU-A-35 ASN-A-187 MET-A-188 ILE-A-216 PRO-A-217 PHE-A-218 TYR-A-219 LEU-A-222 ASP-A-223 PHE-A-237	GGVGKSL----------------L-	GGVGK------------------Y-	GGVGKSL------------------	---------F---------------
5TXV	ADP	501	HIS-V-16 ILE-V-17 ILE-V-18 PRO-V-58 THR-V-59 GLY-V-60 VAL-V-61 GLY-V-62 LYS-V-63 THR-V-64 GLU-V-65 LYS-V-80 PHE-V-254 ASP-V-256 GLU-W-286 ARG-V-393 HIS-V-396	TGVGKTE-------------H----	TGVGK--------------------	-------------------------	TGVGKT----------------I--
1UM8	ADP	487	TYR-A-92 VAL-A-93 ILE-A-94 GLN-A-96 PRO-A-150 THR-A-151 GLY-A-152 SER-A-153 GLY-A-154 LYS-A-155 THR-A-156 LEU-A-157 ASP-A-214 ILE-A-343 ILE-A-351 ALA-A-395 ARG-A-396	TGSGKTL--------R---------	-GSGKT-------------------	TGSGKTL------------------	TG-GK-L------------------
4NDP	ATP	301	LYS-A-45 ILE-A-46 GLY-A-47 GLY-A-48 ARG-A-49 VAL-A-50 GLY-A-79 ALA-A-80 GLY-A-81 ARG-A-85 ALA-A-170 GLU-A-190 ASN-A-191 VAL-A-192 GLY-A-194 ILE-A-195 TYR-A-196 ALA-A-198 ASP-A-199 PRO-A-200 ASN-A-201 PRO-A-225 LEU-A-226 PRO-A-227	--IGG---L--------------GI	-----------------------GI	-G------N---------------D	-----NV------------------
5ZO9	ADP	600	ARG-A-24 ARG-A-26 PRO-A-27 GLN-A-106 THR-A-107 GLY-A-108 THR-A-109 GLY-A-110 LYS-A-111 THR-A-112 PHE-A-113 GLU-A-118	TGTGKTF------------------	-GTGKTF------------------	TGTGKTF------------------	TGTGKTF------------------
1VHL	ADP	217	GLY-A-10 ILE-A-11 GLY-A-12 SER-A-13 GLY-A-14 LYS-A-15 SER-A-16 THR-A-17 ARG-A-140 ARG-A-144 ASN-A-175 GLY-A-177 ALA-A-178 PRO-A-179	IGSGKST-------R----------	IGSGKST-------R----------	IGSGKST------------------	-GSGKST-------R----------
5M32	ADP	501	ASP-c-176 VAL-c-177 GLY-c-178 GLY-c-179 PRO-c-218 GLY-c-219 THR-c-220 GLY-c-221 LYS-c-222 THR-c-223 LEU-c-224 GLU-c-276 ILE-c-354 HIS-c-358 GLY-c-382 ALA-c-383 ARG-c-386	PGTGK-L------------------	G--GK--------------------	-------------------------	PGTGKTL-----A--R---H-IDV-
2X7C	ADP	601	ARG-A-24 ARG-A-26 PRO-A-27 GLN-A-106 THR-A-107 GLY-A-108 THR-A-109 GLY-A-110 LYS-A-111 THR-A-112 PHE-A-113 GLU-A-118	TGTGKTF------------------	TGTGKTF------------------	TGTGKTF------------------	TGTGKTF------------------
1H8H	ATP	600	GLY-F-157 ALA-F-158 GLY-F-159 VAL-F-160 GLY-F-161 LYS-F-162 THR-F-163 VAL-F-164 GLU-F-188 ARG-F-189 TYR-F-311 ILE-B-343 SER-B-344 TYR-F-345 VAL-B-371 ARG-B-373 PHE-F-418 ALA-F-421 PHE-F-424 THR-F-425	AGVGKTV------------------	AGVGKTV------------------	AGVGKTV------------------	-GVGKTV----------------F-
6RAL	ADP	701	ASP-A-126 TYR-A-362 VAL-A-375 ALA-A-394 THR-A-395 GLY-A-396 ALA-A-397 GLY-A-398 LYS-A-399 THR-A-400 SER-A-401 TYR-A-410 GLN-A-441	TG-GKTSQ-----------------	--AGKTS------------------	TGAGKTS------------------	TGAGKTS------------------
6VFS	ATP	501	HIS-B-77 VAL-B-78 ILE-B-79 GLY-B-80 GLN-B-81 THR-B-121 GLY-B-122 SER-B-123 GLY-B-124 LYS-B-125 THR-B-126 LEU-B-127 GLN-B-185 ALA-B-250 LEU-B-316 ILE-B-324 PRO-B-328 GLN-B-335 ALA-B-368 ARG-B-369 ARG-B-372	TGSGKTL-------R--------P-	-GSGKT--------R-------I--	TGSGKTL-------R----------	TGSGKT----------------I--
4XYJ	ATP	801	SER-A-32 GLY-A-33 GLY-A-34 TYR-A-64 ARG-A-97 CYS-A-98 GLN-A-99 PHE-A-101 ARG-A-102 ARG-A-107 GLY-A-126 GLY-A-127 ASP-A-128 GLY-A-129 SER-A-130 THR-A-132 GLY-A-133 LEU-A-136 GLY-A-172 SER-A-173 ASP-A-175 ASP-A-177 ARG-A-219 ARG-A-310	-GGS-----R----S-------D--	Y------------------------	-------------------------	--S----------------------
5J1T	ATP	401	ASN-A-68 LEU-A-69 PHE-A-70 GLN-A-72 TRP-A-103 THR-A-104 GLY-A-105 THR-A-106 GLY-A-107 LYS-A-108 ASN-A-109 PHE-A-110 LYS-A-113 GLN-A-171 ASN-A-208 LEU-A-272 CYS-A-280 CYS-A-318 LYS-A-319 PHE-A-322	TGTGKNF----L--K----------	TG-GKN-------------------	TGTGKNF----L--K----------	TGTGKNF----LC-K---F--C---
2IEH	ADP	600	ARG-A-24 ARG-A-26 PRO-A-27 GLN-A-106 THR-A-107 GLY-A-108 THR-A-109 GLY-A-110 LYS-A-111 THR-A-112 PHE-A-113 GLU-A-118	TGTGKTF------------------	TGTGKTF------------------	TGTGKTF------------------	TGTGKTF------------------
6P7K	ADP	501	ASP-A-167 VAL-A-169 LEU-A-170 LEU-A-173 VAL-A-202 ARG-A-203 ASP-A-204 ALA-A-205 MET-A-206 GLY-A-207 ALA-A-208 ASN-A-209 THR-A-210 GLY-A-347 VAL-A-349 GLY-A-350 GLY-A-351 LYS-A-354	--MGANT--D----V----------	--MGANT--D---------------	--MGANT--D----V----------	------L--------------K---
2PZF	ATP	1	TRP-A-401 VAL-A-440 SER-A-459 THR-A-460 GLY-A-461 ALA-A-462 GLY-A-463 LYS-A-464 THR-A-465 SER-A-466 GLN-A-493 PHE-B-533 ILE-B-546 THR-B-547 LEU-B-548 SER-B-549 GLY-B-550 GLY-B-551 GLN-B-552 TYR-B-577	TGAGKTS------------------	TGAGKT-----------T-------	TGAGKTS-------------F----	-GAGKTS---Y--------------
2Q2Y	ADP	601	ARG-A-24 ARG-A-26 PRO-A-27 GLN-A-106 THR-A-107 GLY-A-108 THR-A-109 GLY-A-110 LYS-A-111 THR-A-112 PHE-A-113 GLU-A-118	TGTGKTF------------------	TGTGKTF------------------	TGTGKTF------------------	TGTGKTF------------------
