# Supplementary material for: SiteMotif: A graph-based algorithm for deriving structural motifs in Protein Ligand binding sites
Source: PLoS Comput Biol. 2022 Feb 24;18(2):e1009901. doi: 10.1371/journal.pcbi.1009901 (PMC8903255; doi:10.1371/journal.pcbi.1009901)
Supplement: S3 File — (XLSX) [file pcbi.1009901.s011.xlsx]

## Sheet: Sheet1
PocketDB PDB	No. of Residue Aligned	Aligned Residues	Macromolecule Name	Known evidence to GSH binding
1ZMA	10	CYS-A-38 TYR-A-40 ARG-A-77 PRO-A-83 THR-A-84 VAL-A-85 PRO-A-86 ASP-A-101 SER-A-102 SER-A-103	bacterocin transport accessory protein	No
1KTE	7	CYS-A-22 PRO-A-23 PHE-A-24 GLN-A-57 THR-A-68 VAL-A-69 PRO-A-70	THIOLTRANSFERASE	No
1OJT	7	THR-A-277 LYS-A-278 LEU-A-279 PRO-A-280 ILE-A-289 ASP-A-290 GLY-A-293	SURFACE PROTEIN	No
1GNW	15	SER-B-11 ILE-B-12 ALA-B-13 ARG-B-16 LEU-B-35 HIS-B-40 LYS-B-41 GLY-B-52 GLN-B-53 VAL-B-54 PRO-B-55 PHE-B-65 GLU-B-66 SER-B-67 ARG-B-68	GLUTATHIONE S-TRANSFERASE	Yes
3GX0	14	THR-A-9 ASN-A-11 LYS-A-14 LEU-A-33 GLN-A-38 ASN-A-49 ASN-A-50 LYS-A-51 ILE-A-52 PRO-A-53 GLU-A-71 SER-A-72 VAL-A-105 PRO-A-110	GST-like protein yfcG	Yes
3PR8	14	PHE-D-8 SER-D-11 TYR-D-13 TYR-D-34 GLY-D-36 GLN-D-37 GLY-D-48 LYS-D-49 VAL-D-50 PRO-D-51 GLU-D-62 THR-D-63 GLU-D-98 ARG-D-106	Glutathione S-transferase family protein	Yes
3QAV	13	PRO-A-17 LYS-A-20 PHE-A-39 HIS-A-44 LYS-A-45 ARG-A-55 GLY-A-56 GLN-A-57 VAL-A-58 PRO-A-59 GLU-A-70 SER-A-71 THR-A-72	Rho-class glutathione S-transferase	Yes
3EIN	13	SER-A-10 PRO-A-12 LEU-A-34 HIS-A-39 HIS-A-51 THR-A-52 ILE-A-53 PRO-A-54 GLU-A-65 SER-A-66 ARG-A-67 MET-A-102 TYR-A-106	Glutathione S-transferase 1-1	Yes
4MK3	12	SER-A-9 TYR-A-11 VAL-A-33 TRP-A-34 LYS-A-48 VAL-A-49 PRO-A-50 ASP-A-62 SER-A-63 ARG-A-64 LEU-A-105 LEU-A-109	Glutathione S-transferase	Yes
1B4P	12	TYR-A-6 TRP-A-7 LEU-A-12 ARG-A-42 TRP-A-45 LYS-A-49 ASN-A-58 LEU-A-59 PRO-A-60 GLN-A-71 SER-A-72 MET-A-104	PROTEIN (GLUTATHIONE S-TRANSFERASE)	Yes
4PXO	12	SER-A-9 ALA-A-10 ALA-A-11 LEU-A-33 GLN-A-38 GLY-A-50 ALA-A-51 VAL-A-52 HIS-A-105 VAL-A-109 PRO-A-110 ARG-A-111	Maleylacetoacetate isomerase (Glutathione S-transferase)	Yes
4E8H	12	SER-D-14 PRO-D-15 PRO-D-16 ILE-D-38 HIS-D-43 HIS-D-55 THR-D-56 ILE-D-57 PRO-D-58 GLU-D-69 SER-D-70 ARG-D-71	Glutathione S-transferase	Yes
4CHS	12	SER-B-13 PHE-B-15 ARG-B-18 LEU-B-37 LYS-B-40 LYS-B-52 LYS-B-53 ILE-B-54 PRO-B-55 GLU-B-66 SER-B-67 ASP-B-103	GLUTATHIONE S-TRANSFERASE	Yes
1FW1	11	CYS-A-16 ARG-A-19 GLN-A-58 VAL-A-59 PRO-A-60 GLN-A-71 SER-A-72 LEU-A-73 ALA-A-107 GLN-A-111 ASN-A-115	GLUTATHIONE TRANSFERASE ZETA	Yes
2CZ2	11	CYS-A-16 ARG-A-19 GLN-A-58 VAL-A-59 PRO-A-60 GLN-A-71 SER-A-72 LEU-A-73 ALA-A-107 GLN-A-111 ASN-A-115	Maleylacetoacetate isomerase	Yes
4JBB	11	TYR-A-18 LEU-A-40 HIS-A-45 THR-A-56 ARG-A-57 ARG-A-58 VAL-A-59 PRO-A-60 SER-A-70 GLU-A-71 SER-A-72	Putative glutathione S-transferase	Yes
3N5O	11	CYS-A-16 ARG-A-19 THR-A-56 VAL-A-57 PRO-A-58 GLY-A-79 GLN-A-80 SER-A-81 LEU-A-82 GLN-A-124 ASN-A-128	glutathione transferase	Yes
2C3N	11	SER-D-11 GLN-D-12 PRO-D-13 ALA-D-16 LEU-D-35 LYS-D-53 VAL-D-54 PRO-D-55 THR-D-65 GLU-D-66 SER-D-67	GLUTATHIONE S-TRANSFERASE THETA 1	Yes
1AXD	11	SER-A-11 ASN-A-13 ARG-A-16 HIS-A-40 ASN-A-49 GLN-A-53 VAL-A-54 PRO-A-55 GLU-A-66 SER-A-67 ARG-A-68	GLUTATHIONE S-TRANSFERASE I	Yes
1V2A	11	SER-B-9 PRO-B-11 VAL-B-33 GLN-B-48 HIS-B-49 THR-B-50 ILE-B-51 PRO-B-52 GLU-B-63 SER-B-64 TYR-B-65	glutathione transferase gst1-6	Yes
4IS0	11	ALA-A-32 PHE-A-34 ARG-A-37 LEU-A-56 PHE-A-69 LEU-A-71 VAL-A-72 PRO-A-73 GLU-A-85 SER-A-86 ALA-A-87	Glutathione S-transferase omega-1	Yes
4L8E	10	ASN-A-16 LYS-A-19 ASN-A-54 LYS-A-56 ILE-A-57 PRO-A-58 GLU-A-76 SER-A-77 VAL-A-110 PRO-A-115	Glutathione S-transferase enzyme with thioredoxin-like domain	Yes
3W8S	10	TYR-A-8 PHE-A-9 ALA-A-14 TRP-A-39 GLY-A-49 GLN-A-50 LEU-A-51 PRO-A-52 GLN-A-63 SER-A-64	Glutathione S-transferase-3	Yes
4PQI	10	CYS-A-41 PRO-A-42 PHE-A-43 ARG-A-46 LYS-A-83 VAL-A-84 PRO-A-85 GLU-A-96 SER-A-97 LEU-A-98	In2-1 family protein	Yes
4F0C	10	ASN-A-17 LYS-A-20 ASN-A-55 ARG-A-57 ILE-A-58 PRO-A-59 GLU-A-73 SER-A-74 ALA-A-110 PRO-A-115	Glutathione transferase	Yes
4MF5	10	ASN-A-30 LYS-A-33 ASN-A-68 LYS-A-70 ILE-A-71 PRO-A-72 GLU-A-89 SER-A-90 MET-A-123 PRO-A-128	Glutathione S-transferase domain	Yes
4HOJ	10	CYS-A-10 PHE-A-12 ILE-A-34 ASN-A-48 GLN-A-49 VAL-A-50 PRO-A-51 HIS-A-61 GLU-A-62 SER-A-63	RegF protein	Yes
4PUA	10	ASN-A-52 LYS-A-55 LYS-A-98 ILE-A-99 PRO-A-100 GLU-A-115 SER-A-116 ALA-A-117 ALA-A-149 PRO-A-153	glutathione S-transferase	Yes
4IKH	10	ASN-A-30 LYS-A-33 ASN-A-68 LYS-A-70 ILE-A-71 PRO-A-72 GLU-A-89 SER-A-90 GLY-A-91 PRO-A-128	Glutathione S-transferase	Yes
4USS	10	TRP-A-51 LYS-A-126 THR-A-128 VAL-A-129 PRO-A-130 ASN-A-143 GLU-A-144 SER-A-145 SER-A-146 TYR-A-184	GLUTATHIONYL HYDROQUINONE REDUCTASE	Yes
3F6F	10	ALA-A-10 PRO-A-11 SER-A-14 THR-A-52 ILE-A-53 PRO-A-54 GLU-A-65 SER-A-66 ARG-A-67 MET-A-102	CG18548-PA (IP02196p) (IP02193p)	Yes
1AW9	10	SER-A-12 ASN-A-14 ARG-A-17 ASN-A-50 GLN-A-54 ILE-A-55 PRO-A-56 GLU-A-67 SER-A-68 ARG-A-69	GLUTATHIONE S-TRANSFERASE III	Yes
1U3I	10	TYR-A-10 PHE-A-11 ARG-A-16 TRP-A-41 GLY-A-51 ARG-A-52 LEU-A-53 PRO-A-54 GLU-A-70 SER-A-71	Glutathione S-transferase 28 kDa	Yes
3MSZ	10	ARG-B-8 CYS-B-11 TYR-B-13 ILE-B-56 SER-B-57 THR-B-58 VAL-B-59 PRO-B-60 GLN-B-61 GLY-B-71	Glutaredoxin 1	Yes
1GWC	10	SER-C-15 PHE-C-17 ARG-C-20 LYS-C-55 ILE-C-56 PRO-C-57 CYS-C-67 GLU-C-68 SER-C-69 MET-C-70	GLUTATHIONE S-TRANSFERASE TSI-1	Yes
4QQ7	10	PHE-A-12 ARG-A-15 GLN-A-49 VAL-A-50 PRO-A-51 TYR-A-61 GLU-A-62 SER-A-63 ASN-A-64 ASN-A-110	Putative stringent starvation protein A	Yes
3F6D	10	ALA-A-10 PRO-A-11 ALA-A-14 CYS-A-51 ILE-A-52 PRO-A-53 GLU-A-65 SER-A-66 ARG-A-67 VAL-A-107	Glutathione transferase GST1-4	Yes
4FQU	10	TRP-E-55 ARG-E-58 ARG-E-119 THR-E-121 ILE-E-122 PRO-E-123 ASN-E-136 GLU-E-137 SER-E-138 SER-E-139	Putative glutathione transferase	Yes
4I97	10	SER-B-11 PRO-B-12 SER-B-15 THR-B-52 ILE-B-53 PRO-B-54 GLU-B-65 SER-B-66 ARG-B-67 MET-B-102	DELTA CLASS 1 GLUTATHIONE S-TRANSFERASE	Yes
3UBK	10	SER-A-10 ASN-A-11 TYR-A-12 LYS-A-48 ILE-A-49 PRO-A-50 PHE-A-60 GLU-A-61 SER-A-62 ARG-A-106	Glutathione transferase	Yes
1R5A	10	PRO-A-12 PRO-A-13 SER-A-16 GLN-A-51 CYS-A-53 ILE-A-54 PRO-A-55 GLU-A-66 SER-A-67 ARG-A-68	glutathione transferase	Yes
4MF7	9	PRO-A-29 ASN-A-30 LYS-A-33 ASN-A-68 LYS-A-70 ILE-A-71 PRO-A-72 GLU-A-89 SER-A-90	glutathione S-transferase enzyme with thioredoxin-like domain	Yes
4LMW	9	ASN-A-24 LYS-A-27 THR-A-61 GLU-A-62 THR-A-72 LEU-A-73 PRO-A-74 ASP-A-87 SER-A-88	Glutathione transferase	Yes
3RHB	9	LYS-A-26 CYS-A-29 TYR-A-31 GLN-A-62 HIS-A-72 THR-A-73 VAL-A-74 PRO-A-75 GLY-A-86	Glutaredoxin-C5	Yes
4HI7	9	PRO-A-14 THR-A-54 VAL-A-55 PRO-A-56 ASP-A-67 SER-A-68 HIS-A-69 PHE-A-108 ARG-A-113	GI20122	Yes
4KDX	9	ASN-B-12 LYS-B-15 MET-B-52 VAL-B-53 PRO-B-54 TRP-B-64 GLU-B-65 SER-B-66 ASN-B-67	Glutathione S-transferase domain	Yes
4KGI	9	ALA-D-13 GLN-D-51 VAL-D-52 PRO-D-53 THR-D-64 GLU-D-65 GLY-D-66 VAL-D-67 HIS-D-106	Glutathione S-transferase	Yes
3VWX	9	PRO-D-14 ALA-D-17 THR-D-54 VAL-D-55 PRO-D-56 ASP-D-67 SER-D-68 HIS-D-69 PHE-D-108	Glutathione s-transferase 6B	Yes
3AY8	9	SER-A-12 PRO-A-14 LEU-A-36 VAL-A-55 PRO-A-56 TRP-A-66 GLU-A-67 SER-A-68 ARG-A-69	Glutathione S-transferase	Yes
4IEL	9	ASN-B-12 LYS-B-15 LEU-B-52 VAL-B-53 PRO-B-54 TRP-B-64 GLU-B-65 SER-B-66 ASN-B-67	Glutathione S-transferase	Yes
4MPG	9	GLN-B-12 PRO-B-13 LYS-B-53 LEU-B-54 PRO-B-55 THR-B-65 GLU-B-66 SER-B-67 SER-B-68	Glutathione S-transferase theta-2	Yes
3CBU	9	SER-B-10 ASN-B-11 TYR-B-12 LYS-B-46 VAL-B-47 PRO-B-48 CYS-B-58 GLU-B-59 SER-B-60	Probable gst-related protein	Yes
3M8N	9	ASN-D-12 LYS-D-15 GLN-D-52 VAL-D-53 PRO-D-54 ALA-D-65 GLU-D-66 SER-D-67 ASN-D-68	Possible glutathione S-transferase	Yes
3LSZ	9	ARG-A-11 ARG-A-14 GLN-A-62 ILE-A-63 PRO-A-64 THR-A-74 GLU-A-75 SER-A-76 LEU-A-77	Glutathione S-transferase	Yes
3IBH	9	TYR-A-29 ARG-A-32 THR-A-71 VAL-A-72 PRO-A-73 GLU-A-85 CYS-A-86 THR-A-87 ASP-A-126	Saccharomyces cerevisiae Gtt2	Yes
2IMI	9	PRO-B-14 ALA-B-17 THR-B-54 ILE-B-55 PRO-B-56 GLU-B-67 SER-B-68 HIS-B-69 SER-B-104	Epsilon-class Glutathione S-transferase	Yes
3ZML	9	PRO-B-14 THR-B-54 ILE-B-55 PRO-B-56 GLU-B-67 SER-B-68 HIS-B-69 PHE-B-108 ARG-B-112	GLUTATHIONE S-TRANSFERASE E2	Yes
2E7P	9	CYS-C-30 TYR-C-32 GLY-C-72 THR-C-73 VAL-C-74 PRO-C-75 GLY-C-86 CYS-C-87 ASP-C-88	Glutaredoxin	Yes
2FLS	9	CYS-A-37 SER-A-38 TYR-A-39 THR-A-80 VAL-A-81 PRO-A-82 GLY-A-93 ALA-A-94 THR-A-95	Glutaredoxin-2	Yes
1BG5	8	LEU-A-13 ASN-A-54 LEU-A-55 PRO-A-56 GLN-A-67 SER-A-68 MET-A-69 TYR-A-104	FUSION PROTEIN OF ALPHA-NA	Yes
4GCI	8	CYS-B-11 SER-B-14 LYS-B-50 GLN-B-52 VAL-B-53 PRO-B-54 GLU-B-66 GLY-B-67	Glutathione S-transferase	Yes
1TU7	8	PHE-B-8 LEU-B-13 GLY-B-48 GLN-B-49 LEU-B-50 PRO-B-51 GLN-B-62 SER-B-63	Glutathione S-transferase 2	Yes
4MZW	8	ASN-A-51 LYS-A-54 LYS-A-97 ILE-A-98 PRO-A-99 GLU-A-114 SER-A-115 ALA-A-116	Glutathione S-Transferase	Yes
4LMV	8	ASN-F-24 LYS-F-27 THR-F-72 VAL-F-73 PRO-F-74 ASP-F-87 GLY-F-88 ILE-F-89	Glutathione transferase	Yes
4IVF	8	ASN-F-17 LYS-F-20 ARG-F-57 ILE-F-58 PRO-F-59 SER-F-76 GLN-F-77 THR-F-78	Putative uncharacterized protein	Yes
4NHW	8	ARG-D-11 LEU-D-62 ILE-D-63 PRO-D-64 THR-D-74 GLU-D-75 SER-D-76 LEU-D-77	Glutathione S-transferase	Yes
2CVD	8	ARG-D-14 LYS-D-50 ILE-D-51 PRO-D-52 HIS-D-62 GLN-D-63 SER-D-64 LEU-D-65	Glutathione-requiring prostaglandin D synthase	Yes
2VCV	8	GLN-P-53 GLN-P-54 VAL-P-55 PRO-P-56 VAL-P-66 GLN-P-67 THR-P-68 ARG-P-69	GLUTATHIONE S-TRANSFERASE A3	Yes
4NAX	8	ASN-A-30 LYS-A-33 LYS-A-70 ILE-A-71 PRO-A-72 PHE-A-88 GLU-A-89 SER-A-90	Glutathione S-transferase	Yes
3VK9	8	PRO-D-13 THR-D-53 VAL-D-54 PRO-D-55 TRP-D-65 GLU-D-66 SER-D-67 ARG-D-68	Glutathione S-transferase delta	Yes
1F3A	8	ASP-B-52 GLN-B-53 VAL-B-54 PRO-B-55 ALA-B-65 GLN-B-66 THR-B-67 ARG-B-68	GLUTATHIONE S-TRANSFERASE YA CHAIN	Yes
1TW9	8	LYS-F-43 GLY-F-49 GLN-F-50 VAL-F-51 PRO-F-52 ALA-F-62 GLN-F-63 SER-F-64	glutathione S-transferase 2	Yes
3C8E	8	ASN-A-54 LYS-A-57 ASN-A-96 LYS-A-100 ILE-A-101 PRO-A-102 GLU-A-117 SER-A-118	yghU	Yes
4ECJ	8	ASN-B-11 LYS-B-14 ASN-B-47 ARG-B-51 ILE-B-52 PRO-B-53 GLU-B-67 SER-B-68	glutathione S-transferase	Yes
3FR3	8	PHE-A-10 LYS-A-15 GLU-A-57 GLN-A-58 VAL-A-59 PRO-A-60 GLN-A-71 SER-A-72	Glutathione S-transferase	Yes
3PPU	8	TRP-A-88 ARG-A-155 THR-A-157 VAL-A-158 PRO-A-159 ASN-A-172 GLU-A-173 SER-A-174	Glutathione-S-transferase	Yes
1PN9	8	PRO-B-11 CYS-B-51 ILE-B-52 PRO-B-53 GLU-B-64 SER-B-65 ARG-B-66 MET-B-101	Glutathione S-transferase 1-6	Yes
1K0D	8	ASN-C-124 LYS-C-127 ASN-C-162 ARG-C-164 VAL-C-165 PRO-C-166 GLU-C-180 SER-C-181	URE2 PROTEIN	Yes
2ON5	8	PHE-H-9 LEU-H-14 GLN-H-50 ILE-H-51 PRO-H-52 GLN-H-63 SER-H-64 PHE-H-65	Na Glutathione S-transferase 2	Yes
2WUL	8	PHE-D-69 PRO-D-107 THR-D-108 ILE-D-109 PRO-D-110 GLY-D-121 CYS-D-122 ASP-D-123	GLUTAREDOXIN RELATED PROTEIN 5	Yes
1EV4	7	PHE-D-10 ARG-D-15 ASP-D-53 GLN-D-54 VAL-D-55 PRO-D-56 GLN-D-67	GLUTATHIONE S-TRANSFERASE A1-1	Yes
3RPP	7	LEU-B-15 SER-B-16 PRO-B-17 TYR-B-18 GLY-B-182 LEU-B-183 PRO-B-184	Glutathione S-transferase kappa 1	Yes
4GF0	7	ARG-A-52 VAL-A-53 PRO-A-54 THR-A-65 GLU-A-66 THR-A-67 HIS-A-106	Glutathione S-transferase	Yes
1PMT	7	GLN-A-51 VAL-A-52 PRO-A-53 THR-A-64 GLU-A-65 GLY-A-66 VAL-A-67	GLUTATHIONE TRANSFERASE	Yes
1F2E	7	VAL-D-52 PRO-D-53 THR-D-64 GLU-D-65 ASN-D-66 PRO-D-67 HIS-D-106	GLUTATHIONE S-TRANSFERASE	Yes
1OE8	7	ARG-B-52 LEU-B-53 PRO-B-54 VAL-B-69 GLU-B-70 SER-B-71 LEU-B-72	GLUTATHIONE S-TRANSFERASE	Yes
1ZL9	7	PHE-B-50 GLY-B-51 GLN-B-52 LEU-B-53 PRO-B-54 GLN-B-65 SER-B-66	glutathione S-transferase 5	Yes
4IW9	7	VAL-B-53 PRO-B-54 THR-B-64 GLN-B-65 ASN-B-66 GLN-B-67 HIS-B-106	Glutathione transferase	Yes
4KH7	7	ASN-B-12 LEU-B-52 VAL-B-53 PRO-B-54 TRP-B-66 GLU-B-67 SER-B-68	Glutathione s-transferase family protein	Yes
4HZ2	7	ASN-B-11 LYS-B-51 VAL-B-52 PRO-B-53 ARG-B-64 GLU-B-65 SER-B-66	Glutathione S-transferase domain	Yes
1ONF	7	VAL-A-466 ALA-A-467 THR-A-480 ILE-A-481 PRO-A-482 ALA-A-488 GLU-A-489	Glutathione reductase	Yes
3NIV	7	SER-D-9 ALA-D-11 ARG-D-14 VAL-D-54 PRO-D-55 GLN-D-66 SER-D-67	Glutathione S-transferase	Yes
2X64	7	ALA-C-48 VAL-C-49 PRO-C-50 THR-C-60 GLN-C-61 ASN-C-62 TRP-C-107	GLUTATHIONE-S-TRANSFERASE	Yes
2A2R	7	TYR-B-49 GLN-B-51 LEU-B-52 PRO-B-53 GLN-B-64 SER-B-65 ASN-B-66	Glutathione S-transferase P	Yes
1GLQ	7	TYR-B-49 GLN-B-51 LEU-B-52 PRO-B-53 GLN-B-64 SER-B-65 ASN-B-66	GLUTATHIONE S-TRANSFERASE YFYF	Yes
2GSR	7	PHE-B-47 GLN-B-49 LEU-B-50 PRO-B-51 GLN-B-62 SER-B-63 ASN-B-64	CLASS PI GST GLUTATHIONE S-TRANSFERASE	Yes

## Sheet: Sheet2
336 Proteins	15 Proteins
3GRX	1OYJ
4KF9	3FZ9
11GS	3GRX
13GS	3LFL
19GS	3N5O
1AQW	3PR8
1DUG	3R3E
1F2E	3VWX
1F3A	4AGS
1FHE	4KF9
1GNE	4KH7
1GSE	4KX4
1GSY	4PUA
1HNL	4YAN
1IYH	5F05
1IYI
1JLV
1JZR
1K0B
1K0D
1K0N
1KBN
1KCG
1LBK
1LJR
1MD3
1MD4
1OE7
1OE8
1OYJ
1PD2
1PKW
1PMT
1PX6
1PX7
1QGJ
1R4W
1TDI
1TU7
1TYP
1U3I
1U87
1USB
1UW3
1V40
1VF1
1XA8
1XW5
1XW6
1YJ6
1ZGN
1ZL9
2BRQ
2CA8
2CAQ
2CVD
2CZ2
2DSA
2E7P
2F8F
2FHE
2FLS
2GDR
2H8A
2HNL
2HQM
2HT9
2IMI
2IO9
2JAC
2JL4
2ON5
2PBJ
2PMT
2PNO
2R4V
2VCQ
2VCV
2VCW
2VCX
2VCZ
2VD0
2VD1
2WB9
2WCI
2WDU
2WJU
2WUL
2WYO
2X64
2YAN
2ZK2
3B29
3C1S
3C8E
3CRT
3CRU
3CSH
3CSI
3D0Z
3D5J
3DD3
3DWW
3e+73
3EE2
3EIN
3F3R
3FR9
3FZ5
3FZ9
3G7I
3GH6
3GSS
3GUR
3GUS
3HJO
3I69
3I6A
3IBH
3IE3
3IR4
3ISO
3KM6
3KMO
3KXO
3L4N
3LFL
3LSZ
3LVW
3M0F
3M3M
3MAK
3MSZ
3N5O
3OB7
3P8F
3PCV
3PPU
3PR8
3Q19
3QAG
3QAW
3R2Q
3R3E
3RHB
3RHC
3TOU
3UAR
3UBL
3UIW
3VI5
3VI7
3VPQ
3VWX
3W8S
3WD6
3WYW
3ZMK
3ZML
4ACS
4AGS
4AL0
4BPM
4CCV
4E8H
4EC0
4ECJ
4EDY
4EDZ
4EQ9
4G0L
4G10
4G19
4G9H
4GCI
4GF0
4GLT
4GSN
4HI7
4HZ2
4I2U
4I97
4IEL
4IKH
4ISD
4ISO
4IVF
4IW9
4JBB
4JPH
4KDX
4KDY
4KGI
4KH7
4KX4
4L5L
4L5O
4L8E
4MF6
4MPG
4MRP
4MYH
4NHW
4NHZ
4NTD
4OFM
4OFN
4PNF
4PQH
4PQI
4PUA
4PXO
4PYR
4Q5F
4Q5N
4Q5Q
4Q5R
4QQ7
4RI6
4RI7
4TOP
4TR1
4USS
4W66
4WAB
4WR4
4WR5
4XT0
4YAN
4YH2
4YSL
4Z04
4Z3D
4Z9N
4ZBD
5AIS
5AIV
5AIX
5AN1
5B7C
5D73
5D9X
5DAL
5DDL
5DJL
5ECH
5ECI
5ECK
5ECL
5ECM
5ECN
5ECO
5ECP
5ECQ
5ECR
5ECS
5F05
5F06
5F07
5FHI
5FT3
5G5A
5G5F
5GSS
5GZZ
5H5L
5HFI
5HFK
5HV9
5HWL
5I9K
5J41
5J4U
5J5N
5KQA
5LCZ
5LKD
5LOL
5LRR
5LRS
5NYN
5UGW
5UUN
5UUO
5VE5
5X6E
5Y9Z
5YVN
5YWE
5YWX
5YX1
5ZWP
6AP9
6ATO
6BNN
6EP7
6F4B
6F66
6F68
6F6A
6F70
6FXE
6FZE
6GCB
6GSS
6GST
6GSY
6HJS
6J3F
6J3H
6JI6
6KEN
6KEP
6KER
6LLX
6M1T
6N4E
6N69
6QPH
6QUQ
6RWD
6SPV
6SPZ
6SR8
6SR9
6SRA
6SRB
6SSU
6T2T
6T7P
6TJL
6W58
6W8H
6Y1E
6ZJ9
6ZJC
