# Supplementary material for: SiteMotif: A graph-based algorithm for deriving structural motifs in Protein Ligand binding sites
Source: PLoS Comput Biol. 2022 Feb 24;18(2):e1009901. doi: 10.1371/journal.pcbi.1009901 (PMC8903255; doi:10.1371/journal.pcbi.1009901)
Supplement: S4 File — Two independent exercises were carried out to test the alignment capabilities. A) Easy target—Comprises a list of proteins originating from the same SCOP folds and recognizes the same ligand but belongs to a different family. The compared proteins share a pretty good similarity in the binding site and hence have to be picked correctly. B) Hard target—Constitute pairs of protein that binding with the same ligand but are placed in different SCOP folds. As such that they don’t share any structural similarity between them. (XLSX) [file pcbi.1009901.s012.xlsx]

## Sheet: Sheet1
LogP	Molecular Weight	PDB	Ligand	Perturbation on Residue position	Perturbation on Residue types
-2.0051	205.208	1G8W	NAG
0.0099	400.453	3QOW	SAM
0.0909	60.052	1JCQ	ACY
5.1443	358.556	4CJZ	OLC
8.8268	578.758	3WGU	PC1
-2.3131	787.566	3ZNO	FAD
0.0068	851.607	2IX5	CAA
7.7962	862.916	3H1K	CDL
5.6666	240.425	1B56	PLM
11.3718	536.873	5V2C	BCR
10.0187	891.473	4Y28	CLA
6.5419	1331.36	2BB5	B12
6.2892	1034	2WH5	ST9
2.1993	1180.08	6EQS	BV8
11.9286	1043.08	4MTZ	0BU
17.4251	879.384	2EIK	TGL
-3.0669	1416.56	2ZW7	BLM
14.393	1313.66	2Z65	E55
-9.3218	791.746	1LWJ	ACG
-8.6608	1145.91	3VMA	M0E
