# Supplementary material for: SiteMotif: A graph-based algorithm for deriving structural motifs in Protein Ligand binding sites
Source: PLoS Comput Biol. 2022 Feb 24;18(2):e1009901. doi: 10.1371/journal.pcbi.1009901 (PMC8903255; doi:10.1371/journal.pcbi.1009901)
Supplement: S5 File — (XLSX) [file pcbi.1009901.s013.xlsx]

## Sheet: SCOP-Family
Legend: Measuring the sensitivity of SiteMotif against existing site alignment tools. Two independent exercises were carried out to test the alignment capabilities. A) Easy target - Comprises a list of proteins originating from the same SCOP folds and recognizes the same ligand but belongs to a different family. The compared proteins share a pretty good similarity in the binding site and hence ha…
Different family recognising same ligand
				No. of residues aligned by different program					Confidence Score calculate for each Methods
Site-1	Site-1 SCOP family	Site-2	Site2 SCOP family	G-LoSA	SiteMotif	PocketAlign	APoc	No. of residues of smallest site	G-LoSA	SiteMotif	PocketAlign	APoc	ClassLabel	Site-1-Residues	Site-2-Residues
1HTW-A-ADP	c.37.1.18	1R0Y-A-ADP	c.37.1.12	8	8	8	8	14	0.571	0.571	0.571	0.571	Positive	ALA-A-137 ALA-A-44 ARG-A-138 ASP-A-10 ASP-A-136 ASP-A-41 GLU-A-11 GLU-A-113 GLY-A-43 GLY-A-45 ILE-A-8 LEU-A-42 LYS-A-46 MET-A-14 THR-A-47 THR-A-48	GLN-A-413 GLU-A-410 GLY-A-461 GLY-A-463 LEU-A-409 LYS-A-464 PHE-A-430 SER-A-459 SER-A-462 SER-A-466 THR-A-460 THR-A-465 TRP-A-401 VAL-A-440
2FCT-B-AKG	b.82.2.9	5C3Q-B-AKG	b.82.2.0	7	6	8	7	13	0.538	0.462	0.615	0.538	Positive	ALA-B-252 ARG-B-248 ARG-B-254 HIS-B-116 HIS-B-235 LEU-B-158 LYS-B-106 PHE-B-104 PHE-B-229 SER-B-237 THR-B-113 THR-B-143 TRP-B-145	ALA-B-290 ARG-B-190 ARG-B-286 ASP-B-216 HIS-B-214 HIS-B-271 LEU-B-192 LEU-B-223 LEU-B-231 PHE-B-292 SER-B-288 TYR-B-194 VAL-B-273
1SQ5-A-ADP	c.37.1.6	1HTW-A-ADP	c.37.1.18	8	8	8	8	16	0.5	0.5	0.5	0.5	Positive	ALA-A-1098 ARG-A-1243 ASN-A-1043 ASP-A-1045 GLU-A-1199 GLY-A-1100 HIS-A-1307 LEU-A-1046 LYS-A-1101 LYS-A-1303 SER-A-1096 SER-A-1102 THR-A-1103 TRP-A-1239 TYR-A-1055 VAL-A-1097 VAL-A-1099	ALA-A-137 ALA-A-44 ARG-A-138 ASP-A-10 ASP-A-136 ASP-A-41 GLU-A-11 GLU-A-113 GLY-A-43 GLY-A-45 ILE-A-8 LEU-A-42 LYS-A-46 MET-A-14 THR-A-47 THR-A-48
2FCT-B-AKG	b.82.2.9	1OIJ-A-AKG	b.82.2.5	8	6	8	8	11	0.727	0.545	0.727	0.727	Positive	ALA-B-252 ARG-B-248 ARG-B-254 HIS-B-116 HIS-B-235 LEU-B-158 LYS-B-106 PHE-B-104 PHE-B-229 SER-B-237 THR-B-113 THR-B-143 TRP-B-145	ALA-A-104 ALA-A-266 ARG-A-275 ARG-A-279 ASP-A-110 HIS-A-108 HIS-A-264 LEU-A-123 LEU-A-96 THR-A-135 VAL-A-277
5L8R-1-LHG	f.43.1.0	1RWT-A-LHG	f.43.1.1	5	5	5	0	6	0.833	0.833	0.833	0	Positive	ARG-1-189 LEU-1-190 LEU-1-193 LEU-1-230 LYS-1-186 PHE-1-59	ARG-A-185 LEU-A-186 LYS-A-182 PHE-A-189 TRP-A-16 TYR-A-44
1NKS-F-ADP	c.37.1.1	1GOJ-A-ADP	c.37.1.9	8	8	8	8	11	0.727	0.727	0.727	0.727	Positive	ARG-F-132 ARG-F-135 ASN-F-177 ASP-F-136 ASP-F-181 GLU-F-179 GLY-F-11 GLY-F-13 GLY-F-180 ILE-F-9 LYS-F-14 PRO-F-10 PRO-F-182 SER-F-15 THR-F-16 VAL-F-12 VAL-F-178	ALA-A-92 ARG-A-13 ARG-A-15 GLN-A-89 GLY-A-91 GLY-A-93 LYS-A-94 PRO-A-16 SER-A-95 THR-A-90 TYR-A-96
2E7J-A-PLP	c.67.1.9	1JS3-A-PLP	c.67.1.6	9	8	11	8	14	0.643	0.571	0.786	0.571	Positive	ALA-A-185 ALA-A-78 ARG-A-79 ASN-A-183 GLY-A-158 GLY-A-77 HIS-A-103 HIS-A-208 ILE-A-217 LYS-A-209 LYS-A-82 SER-A-105 SER-A-206 TYR-A-186	ALA-A-148 ALA-A-273 ASN-A-300 ASP-A-271 GLY-A-244 HIS-A-192 HIS-A-302 LYS-A-303 PHE-A-80 SER-A-147 SER-A-149 SER-A-194 THR-A-242 THR-A-246
2FCT-B-AKG	b.82.2.9	1GP4-A-AKG	b.82.2.1	8	7	8	8	13	0.615	0.538	0.615	0.615	Positive	ALA-B-252 ARG-B-248 ARG-B-254 HIS-B-116 HIS-B-235 LEU-B-158 LYS-B-106 PHE-B-104 PHE-B-229 SER-B-237 THR-B-113 THR-B-143 TRP-B-145	ALA-A-302 ARG-A-298 ASN-A-215 ASP-A-234 HIS-A-232 HIS-A-288 ILE-A-241 LEU-A-249 LYS-A-213 PHE-A-304 SER-A-300 TYR-A-217 VAL-A-229
5H56-A-ADP	c.37.1.0	1SQ5-A-ADP	c.37.1.6	9	8	4	8	17	0.529	0.471	0.235	0.471	Positive	ALA-A-174 ARG-A-139 ARG-A-145 ASP-A-9 GLU-A-177 GLU-A-178 GLY-A-10 GLY-A-12 GLY-A-176 ILE-A-8 LEU-A-140 LYS-A-13 LYS-A-143 SER-A-11 THR-A-14 THR-A-15 VAL-A-181	ALA-A-1098 ARG-A-1243 ASN-A-1043 ASP-A-1045 GLU-A-1199 GLY-A-1100 HIS-A-1307 LEU-A-1046 LYS-A-1101 LYS-A-1303 SER-A-1096 SER-A-1102 THR-A-1103 TRP-A-1239 TYR-A-1055 VAL-A-1097 VAL-A-1099
2BVM-A-UDP	c.68.1.22	1NKH-B-UDP	c.68.1.2	3	3	3	3	10	0.3	0.3	0.3	0.3	Positive	ALA-A-266 ALA-A-517 ARG-A-273 ASN-A-139 ASP-A-286 ASP-A-288 GLN-A-385 GLU-A-515 ILE-A-103 LEU-A-265 LEU-A-519 SER-A-269 SER-A-518 TRP-A-102 TRP-A-520 TYR-A-284 VAL-A-101 VAL-A-287	GLN-B-192 GLN-B-386 GLU-B-159 LEU-B-155 LEU-B-390 LYS-B-156 LYS-B-393 PRO-B-389 TYR-B-388 TYR-B-391
2XVM-B-SAH	c.66.1.44	2B3T-A-SAH	c.66.1.30	9	10	11	9	17	0.529	0.588	0.647	0.529	Positive	ARG-B-43 ASN-B-44 ASN-B-61 ASN-B-88 ASP-B-59 ASP-B-86 CYS-B-39 GLY-B-38 GLY-B-40 LEU-B-108 LEU-B-87 LYS-B-60 PHE-B-107 THR-B-102 VAL-B-103 VAL-B-104 VAL-B-85	ALA-A-122 ALA-A-206 ARG-A-141 ARG-A-92 ASN-A-183 ASP-A-140 ASP-A-167 GLY-A-117 GLY-A-119 ILE-A-123 LEU-A-89 MET-A-142 PRO-A-184 PRO-A-185 PRO-A-91 SER-A-166 THR-A-118 THR-A-120 THR-A-205 THR-A-88 THR-A-95 TRP-A-168 VAL-A-139
2PS5-B-POP	a.128.1.5	4KWD-A-POP	a.128.1.4	9	8	8	0	9	1	0.889	0.889	0	Positive	ARG-B-182 ARG-B-304 ASN-B-185 ASP-B-100 ASP-B-225 GLU-B-233 LYS-B-232 SER-B-229 TYR-B-305	ARG-A-169 ARG-A-308 ASN-A-213 ASP-A-172 ASP-A-84 GLU-A-221 LYS-A-220 PHE-A-81 SER-A-217 TYR-A-309 VAL-A-173
1U2Z-A-SAH	c.66.1.31	2B3T-A-SAH	c.66.1.30	8	9	9	8	23	0.348	0.391	0.391	0.348	Positive	ASN-A-369 ASN-A-404 ASN-A-479 ASP-A-397 CYS-A-405 CYS-A-421 GLU-A-374 GLU-A-422 GLY-A-373 GLY-A-399 GLY-A-401 ILE-A-423 LEU-A-375 LEU-A-487 LYS-A-458 MET-A-424 PHE-A-460 PHE-A-483 SER-A-400 SER-A-459 TYR-A-370 TYR-A-372 VAL-A-371 VAL-A-461	ALA-A-122 ALA-A-206 ARG-A-141 ARG-A-92 ASN-A-183 ASP-A-140 ASP-A-167 GLY-A-117 GLY-A-119 ILE-A-123 LEU-A-89 MET-A-142 PRO-A-184 PRO-A-185 PRO-A-91 SER-A-166 THR-A-118 THR-A-120 THR-A-205 THR-A-88 THR-A-95 TRP-A-168 VAL-A-139
1H2L-A-AKG	b.82.2.6	1NX4-A-AKG	b.82.2.8	6	6	6	6	12	0.5	0.5	0.5	0.5	Positive	ASN-A-205 ASN-A-294 ASP-A-201 HIS-A-199 HIS-A-279 ILE-A-281 LEU-A-188 LYS-A-214 PHE-A-207 THR-A-196 TRP-A-296 TYR-A-145	ARG-A-253 ARG-A-263 ARG-A-267 ASP-A-103 HIS-A-101 HIS-A-251 LEU-A-116 LEU-A-265 LEU-A-84 LEU-A-98 THR-A-130 VAL-A-92
1L3I-A-SAH	c.66.1.22	3GU3-A-SAH	c.66.1.49	9	9	10	9	16	0.563	0.563	0.625	0.563	Positive	ALA-A-67 ALA-A-91 ARG-A-22 ARG-A-63 ASN-A-64 ASP-A-62 ASP-A-90 CYS-A-42 GLU-A-112 GLY-A-107 GLY-A-108 GLY-A-110 GLY-A-15 GLY-A-41 GLY-A-43 GLY-A-45 GLY-A-46 GLY-A-89 ILE-A-116 ILE-A-61 PRO-A-14 PRO-A-16 SER-A-109 THR-A-17 THR-A-44 VAL-A-13 VAL-A-47	ALA-A-114 ALA-A-98 ASP-A-71 ASP-A-97 CYS-A-48 GLY-A-47 GLY-A-49 GLY-A-73 GLY-A-96 HIS-A-113 HIS-A-118 LEU-A-76 PHE-A-115 SER-A-72 THR-A-99 TYR-A-52
5TIS-K-BCR	f.23.36.0	5H2F-K-BCR	f.23.36.1	8	8	8	0	8	1	1	1	0	Positive	ALA-K-36 LEU-K-21 LEU-K-25 LEU-K-35 PHE-K-18 PHE-K-32 TRP-K-39 TYR-K-15	ALA-K-36 LEU-K-21 LEU-K-25 LEU-K-35 PHE-K-18 PHE-K-32 TRP-K-39 TYR-K-15 VAL-K-22
1GP4-A-AKG	b.82.2.1	1OIJ-A-AKG	b.82.2.5	9	8	5	8	11	0.818	0.727	0.455	0.727	Positive	ALA-A-302 ARG-A-298 ASN-A-215 ASP-A-234 HIS-A-232 HIS-A-288 ILE-A-241 LEU-A-249 LYS-A-213 PHE-A-304 SER-A-300 TYR-A-217 VAL-A-229	ALA-A-104 ALA-A-266 ARG-A-275 ARG-A-279 ASP-A-110 HIS-A-108 HIS-A-264 LEU-A-123 LEU-A-96 THR-A-135 VAL-A-277
2CH1-B-PLP	c.67.1.0	1LK9-A-PLP	c.67.1.1	5	3	5	5	11	0.455	0.273	0.455	0.455	Positive	ALA-B-182 ALA-B-78 ASP-B-179 GLN-B-204 GLY-B-152 HIS-B-79 LYS-B-205 SER-B-154 SER-B-77 TRP-B-104 VAL-B-181	ARG-A-259 ASN-A-207 ASP-A-225 GLY-A-131 LYS-A-251 PHE-A-168 SER-A-250 THR-A-133 THR-A-203 THR-A-248 TYR-A-165 TYR-A-228 VAL-A-132 VAL-A-227
1RI3-A-SAH	c.66.1.34	1D2H-A-SAH	c.66.1.5	8	7	8	7	12	0.667	0.583	0.667	0.583	Positive	ALA-A-96 ASP-A-122 ASP-A-78 ASP-A-94 CYS-A-73 GLN-A-121 GLN-A-140 GLY-A-72 GLY-A-74 ILE-A-95 LYS-A-54 PHE-A-141 SER-A-123 SER-A-142 SER-A-99 TYR-A-124 TYR-A-145 VAL-A-93	ALA-A-115 ALA-A-86 ASN-A-116 ASP-A-85 GLY-A-137 GLY-A-66 HIS-A-142 LEU-A-143 MET-A-90 SER-A-139 SER-A-87 TRP-A-117
3ORH-A-SAH	c.66.1.16	3GU3-A-SAH	c.66.1.49	9	8	10	9	16	0.563	0.5	0.625	0.563	Positive	ALA-A-72 ALA-A-74 ASN-A-92 ASP-A-135 CYS-A-91 GLU-A-118 GLU-A-90 GLY-A-115 GLY-A-68 GLY-A-70 ILE-A-36 ILE-A-73 ILE-A-89 LEU-A-116 LEU-A-139 LEU-A-34 MET-A-42 MET-A-50 MET-A-71 PHE-A-69 THR-A-136 TRP-A-117 TRP-A-20 TYR-A-137 VAL-A-41 VAL-A-95	ALA-A-114 ALA-A-98 ASP-A-71 ASP-A-97 CYS-A-48 GLY-A-47 GLY-A-49 GLY-A-73 GLY-A-96 HIS-A-113 HIS-A-118 LEU-A-76 PHE-A-115 SER-A-72 THR-A-99 TYR-A-52
3ORH-A-SAH	c.66.1.16	1WZN-B-SAH	c.66.1.43	7	8	5	7	21	0.333	0.381	0.238	0.333	Positive	ALA-A-72 ALA-A-74 ASN-A-92 ASP-A-135 CYS-A-91 GLU-A-118 GLU-A-90 GLY-A-115 GLY-A-68 GLY-A-70 ILE-A-36 ILE-A-73 ILE-A-89 LEU-A-116 LEU-A-139 LEU-A-34 MET-A-42 MET-A-50 MET-A-71 PHE-A-69 THR-A-136 TRP-A-117 TRP-A-20 TYR-A-137 VAL-A-41 VAL-A-95	ALA-B-49 ARG-B-19 ASP-B-70 ASP-B-96 CYS-B-50 GLY-B-51 GLY-B-95 HIS-B-72 ILE-B-54 LEU-B-71 MET-B-75 PHE-B-112 PHE-B-113 PHE-B-119 PRO-B-55 THR-B-115 TYR-B-118 TYR-B-12 TYR-B-2 TYR-B-5 VAL-B-97
1GP4-A-AKG	b.82.2.1	1NX4-A-AKG	b.82.2.8	5	5	5	5	12	0.417	0.417	0.417	0.417	Positive	ALA-A-302 ARG-A-298 ASN-A-215 ASP-A-234 HIS-A-232 HIS-A-288 ILE-A-241 LEU-A-249 LYS-A-213 PHE-A-304 SER-A-300 TYR-A-217 VAL-A-229	ARG-A-253 ARG-A-263 ARG-A-267 ASP-A-103 HIS-A-101 HIS-A-251 LEU-A-116 LEU-A-265 LEU-A-84 LEU-A-98 THR-A-130 VAL-A-92
1IAH-A-ADP	d.144.1.5	3G15-A-ADP	d.144.1.8	9	8	9	9	18	0.5	0.444	0.5	0.5	Positive	ALA-A-1624 ARG-A-1622 ARG-A-1623 ASP-A-1775 CYS-A-1720 GLU-A-1718 GLU-A-1719 GLY-A-1618 GLY-A-1619 GLY-A-1620 ILE-A-1644 LEU-A-1621 LEU-A-1701 LYS-A-1646 MET-A-1617 MET-A-1721 PHE-A-1725 THR-A-1774	ARG-A-117 ARG-A-146 ARG-A-213 ASN-A-122 ASN-A-311 ASP-A-330 GLN-A-207 GLU-A-206 GLU-A-332 GLY-A-310 ILE-A-209 ILE-A-329 LEU-A-124 LEU-A-144 LEU-A-313 PHE-A-208 PRO-A-194 SER-A-211
5H56-A-ADP	c.37.1.0	1GOJ-A-ADP	c.37.1.9	9	8	8	8	11	0.818	0.727	0.727	0.727	Positive	ALA-A-174 ARG-A-139 ARG-A-145 ASP-A-9 GLU-A-177 GLU-A-178 GLY-A-10 GLY-A-12 GLY-A-176 ILE-A-8 LEU-A-140 LYS-A-13 LYS-A-143 SER-A-11 THR-A-14 THR-A-15 VAL-A-181	ALA-A-92 ARG-A-13 ARG-A-15 GLN-A-89 GLY-A-91 GLY-A-93 LYS-A-94 PRO-A-16 SER-A-95 THR-A-90 TYR-A-96
1HTW-A-ADP	c.37.1.18	1GOJ-A-ADP	c.37.1.9	8	8	9	8	11	0.727	0.727	0.818	0.727	Positive	ALA-A-137 ALA-A-44 ARG-A-138 ASP-A-10 ASP-A-136 ASP-A-41 GLU-A-11 GLU-A-113 GLY-A-43 GLY-A-45 ILE-A-8 LEU-A-42 LYS-A-46 MET-A-14 THR-A-47 THR-A-48	ALA-A-92 ARG-A-13 ARG-A-15 GLN-A-89 GLY-A-91 GLY-A-93 LYS-A-94 PRO-A-16 SER-A-95 THR-A-90 TYR-A-96
1M4N-A-PLP	c.67.1.4	2E7J-A-PLP	c.67.1.9	8	8	9	8	14	0.571	0.571	0.643	0.571	Positive	ALA-A-120 ARG-A-281 ASN-A-124 ASN-A-202 ASP-A-230 GLY-A-119 ILE-A-232 LYS-A-273 PHE-A-148 PRO-A-278 SER-A-270 SER-A-272 THR-A-121 THR-A-198 TYR-A-145 TYR-A-233	ALA-A-185 ALA-A-78 ARG-A-79 ASN-A-183 GLY-A-158 GLY-A-77 HIS-A-103 HIS-A-208 ILE-A-217 LYS-A-209 LYS-A-82 SER-A-105 SER-A-206 TYR-A-186
1IY1-A-ADP	c.37.1.20	1GOJ-A-ADP	c.37.1.9	8	8	8	8	11	0.727	0.727	0.727	0.727	Positive	ALA-A-159 ASP-A-157 GLN-A-333 GLY-A-199 GLY-A-201 GLY-A-330 HIS-A-204 ILE-A-334 ILE-A-337 LYS-A-202 PRO-A-197 PRO-A-198 PRO-A-326 THR-A-203 VAL-A-158 VAL-A-200	ALA-A-92 ARG-A-13 ARG-A-15 GLN-A-89 GLY-A-91 GLY-A-93 LYS-A-94 PRO-A-16 SER-A-95 THR-A-90 TYR-A-96
1LK9-A-PLP	c.67.1.1	1M32-A-PLP	c.67.1.3	4	3	4	4	11	0.364	0.273	0.364	0.364	Positive	ARG-A-259 ASN-A-207 ASP-A-225 GLY-A-131 LYS-A-251 PHE-A-168 SER-A-250 THR-A-133 THR-A-203 THR-A-248 TYR-A-165 TYR-A-228 VAL-A-132 VAL-A-227	ARG-A-94 ASP-A-167 GLY-A-65 LYS-A-193 SER-A-140 SER-A-170 SER-A-64 SER-A-66 THR-A-142 TYR-A-91 VAL-A-138
1R0Y-A-ADP	c.37.1.12	1GKI-A-ADP	c.37.1.11	8	8	8	8	12	0.667	0.667	0.667	0.667	Positive	GLN-A-413 GLU-A-410 GLY-A-461 GLY-A-463 LEU-A-409 LYS-A-464 PHE-A-430 SER-A-459 SER-A-462 SER-A-466 THR-A-460 THR-A-465 TRP-A-401 VAL-A-440	ALA-A-131 ARG-A-141 GLN-A-494 GLY-A-133 GLY-A-135 ILE-A-492 LEU-A-473 LYS-A-136 SER-A-137 THR-A-132 THR-A-134 VAL-A-138
3OUJ-A-AKG	b.82.2.15	1NX4-A-AKG	b.82.2.8	6	8	8	6	12	0.5	0.667	0.667	0.5	Positive	ALA-A-385 ARG-A-252 ARG-A-383 ASP-A-254 ASP-A-315 HIS-A-313 HIS-A-374 ILE-A-327 LEU-A-343 MET-A-299 TRP-A-389 TYR-A-303 TYR-A-310 TYR-A-329 VAL-A-376	ARG-A-253 ARG-A-263 ARG-A-267 ASP-A-103 HIS-A-101 HIS-A-251 LEU-A-116 LEU-A-265 LEU-A-84 LEU-A-98 THR-A-130 VAL-A-92
3GU3-A-SAH	c.66.1.49	1D2H-A-SAH	c.66.1.5	8	7	8	8	12	0.667	0.583	0.667	0.667	Positive	ALA-A-114 ALA-A-98 ASP-A-71 ASP-A-97 CYS-A-48 GLY-A-47 GLY-A-49 GLY-A-73 GLY-A-96 HIS-A-113 HIS-A-118 LEU-A-76 PHE-A-115 SER-A-72 THR-A-99 TYR-A-52	ALA-A-115 ALA-A-86 ASN-A-116 ASP-A-85 GLY-A-137 GLY-A-66 HIS-A-142 LEU-A-143 MET-A-90 SER-A-139 SER-A-87 TRP-A-117
2BQY-A-POP	b.40.5.0	1E6A-A-POP	b.40.5.1	7	6	6	0	9	0.778	0.667	0.667	0	Positive	ASP-A-101 ASP-A-69 ASP-A-96 GLU-A-97 LYS-A-103 LYS-A-141 LYS-A-28 TYR-A-140 TYR-A-54	ARG-A-78 ASP-A-115 ASP-A-117 ASP-A-120 ASP-A-147 ASP-A-152 ASP-A-71 GLU-A-58 LYS-A-154 LYS-A-193 LYS-A-56 TYR-A-192 TYR-A-89 TYR-A-93
3BKZ-A-AKG	b.82.2.10	1OIJ-A-AKG	b.82.2.5	9	9	8	9	11	0.818	0.818	0.727	0.818	Positive	ARG-A-204 ARG-A-210 ASN-A-120 ASN-A-206 ASP-A-133 HIS-A-131 HIS-A-187 ILE-A-189 LEU-A-118 LEU-A-128 LEU-A-170 PHE-A-154 SER-A-145 THR-A-208 TYR-A-122	ALA-A-104 ALA-A-266 ARG-A-275 ARG-A-279 ASP-A-110 HIS-A-108 HIS-A-264 LEU-A-123 LEU-A-96 THR-A-135 VAL-A-277
1YRH-E-FMN	c.23.5.8	2OYS-A-FMN	c.23.5.5	9	9	8	8	16	0.563	0.563	0.5	0.5	Positive	ALA-E-122 ALA-E-171 ARG-E-87 ASN-E-124 GLN-E-123 GLY-E-127 GLY-E-16 GLY-E-18 GLY-E-89 PHE-E-88 PRO-E-85 SER-E-121 SER-E-13 SER-E-14 THR-E-15 THR-E-17 THR-E-86 TYR-E-12	ALA-A-125 ASN-A-12 ASN-A-128 ASN-A-14 GLN-A-92 GLU-A-126 LEU-A-91 LYS-A-16 PRO-A-88 SER-A-127 SER-A-15 THR-A-17 TYR-A-90 VAL-A-10 VAL-A-124 VAL-A-89
1YOB-B-FMN	c.23.5.0	2OYS-A-FMN	c.23.5.5	7	4	5	7	16	0.438	0.25	0.313	0.438	Positive	ASN-B-10 ASN-B-105 ASP-B-154 ASP-B-98 GLU-B-59 GLY-B-12 GLY-B-58 GLY-B-60 GLY-B-8 GLY-B-97 LEU-B-107 LEU-B-57 LEU-B-96 LYS-B-13 PRO-B-55 SER-B-9 THR-B-11 THR-B-14 THR-B-56 TYR-B-102 TYR-B-106	ALA-A-125 ASN-A-12 ASN-A-128 ASN-A-14 GLN-A-92 GLU-A-126 LEU-A-91 LYS-A-16 PRO-A-88 SER-A-127 SER-A-15 THR-A-17 TYR-A-90 VAL-A-10 VAL-A-124 VAL-A-89
1BOO-A-SAH	c.66.1.11	1D2H-A-SAH	c.66.1.5	6	7	5	6	12	0.5	0.583	0.417	0.5	Positive	ALA-A-248 ARG-A-249 ASN-A-277 ASP-A-34 GLU-A-294 GLY-A-274 GLY-A-275 GLY-A-33 HIS-A-246 ILE-A-272 LYS-A-296 MET-A-295 PHE-A-250 PHE-A-273 PHE-A-293 PHE-A-79 PRO-A-54 PRO-A-55 SER-A-276 SER-A-35 SER-A-53 THR-A-278 TRP-A-75 TYR-A-299	ALA-A-115 ALA-A-86 ASN-A-116 ASP-A-85 GLY-A-137 GLY-A-66 HIS-A-142 LEU-A-143 MET-A-90 SER-A-139 SER-A-87 TRP-A-117
1L3I-A-SAH	c.66.1.22	2XVM-B-SAH	c.66.1.44	9	10	3	7	17	0.529	0.588	0.176	0.412	Positive	ALA-A-67 ALA-A-91 ARG-A-22 ARG-A-63 ASN-A-64 ASP-A-62 ASP-A-90 CYS-A-42 GLU-A-112 GLY-A-107 GLY-A-108 GLY-A-110 GLY-A-15 GLY-A-41 GLY-A-43 GLY-A-45 GLY-A-46 GLY-A-89 ILE-A-116 ILE-A-61 PRO-A-14 PRO-A-16 SER-A-109 THR-A-17 THR-A-44 VAL-A-13 VAL-A-47	ARG-B-43 ASN-B-44 ASN-B-61 ASN-B-88 ASP-B-59 ASP-B-86 CYS-B-39 GLY-B-38 GLY-B-40 LEU-B-108 LEU-B-87 LYS-B-60 PHE-B-107 THR-B-102 VAL-B-103 VAL-B-104 VAL-B-85
1WY7-B-SAH	c.66.1.32	2OB2-A-SAH	c.66.1.37	9	9	7	7	19	0.474	0.474	0.368	0.368	Positive	ALA-B-58 ARG-B-29 ASN-B-119 ASP-B-105 ASP-B-55 ASP-B-81 GLN-B-27 GLU-B-26 GLU-B-79 GLY-B-104 GLY-B-57 GLY-B-59 GLY-B-61 LEU-B-25 LEU-B-63 PHE-B-133 PHE-B-18 PRO-B-121 THR-B-30 THR-B-60 TYR-B-28 VAL-B-106 VAL-B-62 VAL-B-80	ALA-A-12 ARG-A-81 ASN-A-177 ASP-A-128 ASP-A-175 ASP-A-9 CYS-A-106 CYS-A-174 GLN-A-6 GLU-A-201 GLY-A-105 GLY-A-107 ILE-A-5 LEU-A-176 LEU-A-203 SER-A-132 THR-A-8 TYR-A-129 TYR-A-206
1G3Q-A-ADP	c.37.1.10	1HTW-A-ADP	c.37.1.18	7	7	7	7	16	0.438	0.438	0.438	0.438	Positive	ARG-A-172 ARG-A-204 ASN-A-171 ASP-A-118 ASP-A-200 GLU-A-199 GLY-A-12 GLY-A-13 GLY-A-15 ILE-A-197 ILE-A-203 LYS-A-16 PRO-A-198 THR-A-14 THR-A-17 THR-A-18 THR-A-207	ALA-A-137 ALA-A-44 ARG-A-138 ASP-A-10 ASP-A-136 ASP-A-41 GLU-A-11 GLU-A-113 GLY-A-43 GLY-A-45 ILE-A-8 LEU-A-42 LYS-A-46 MET-A-14 THR-A-47 THR-A-48
1M7G-B-ADP	c.37.1.4	1GOJ-A-ADP	c.37.1.9	8	8	8	8	11	0.727	0.727	0.727	0.727	Positive	ALA-B-35 ARG-B-148 ASN-B-184 GLY-B-37 LEU-B-187 LEU-B-33 LYS-B-38 PRO-B-150 SER-B-34 SER-B-36 SER-B-39 THR-B-40 VAL-B-189	ALA-A-92 ARG-A-13 ARG-A-15 GLN-A-89 GLY-A-91 GLY-A-93 LYS-A-94 PRO-A-16 SER-A-95 THR-A-90 TYR-A-96
1F7L-A-COA	d.150.1.2	2WAT-B-COA	d.150.1.0	3	5	5	0	8	0.375	0.625	0.625	0	Positive	ARG-A-53 ASN-A-84 GLY-A-85 HIS-A-105 ILE-A-103 LYS-A-86 PRO-A-87 THR-A-104	ALA-B-1846 ARG-B-1841 ASN-B-1845 GLN-B-1802 HIS-B-1873 ILE-B-1871 PRO-B-1847 SER-B-1808 SER-B-1872 TYR-B-1798
2H00-B-SAH	c.66.1.54	1M6E-X-SAH	c.66.1.35	9	9	9	8	23	0.391	0.391	0.391	0.348	Positive	ARG-B-45 ASN-B-147 ASP-B-71 ASP-B-98 CYS-B-101 GLN-B-125 GLU-B-96 GLY-B-73 GLY-B-75 ILE-B-72 ILE-B-79 LEU-B-128 LEU-B-38 PHE-B-151 PHE-B-190 PRO-B-148 PRO-B-149 PRO-B-40 SER-B-77 THR-B-127 THR-B-74 THR-B-95 TYR-B-80 VAL-B-123 VAL-B-97	ASN-X-102 ASN-X-65 ASN-X-97 ASP-X-57 ASP-X-98 CYS-X-60 GLN-X-25 GLY-X-128 GLY-X-59 HIS-X-8 ILE-X-29 LEU-X-99 LYS-X-10 MET-X-9 PHE-X-130 SER-X-129 SER-X-146 SER-X-148 SER-X-61 TRP-X-151 TYR-X-131 TYR-X-147 TYR-X-18
1BOO-A-SAH	c.66.1.11	3TOS-A-SAH	c.66.1.61	5	6	5	5	21	0.238	0.286	0.238	0.238	Positive	ALA-A-248 ARG-A-249 ASN-A-277 ASP-A-34 GLU-A-294 GLY-A-274 GLY-A-275 GLY-A-33 HIS-A-246 ILE-A-272 LYS-A-296 MET-A-295 PHE-A-250 PHE-A-273 PHE-A-293 PHE-A-79 PRO-A-54 PRO-A-55 SER-A-276 SER-A-35 SER-A-53 THR-A-278 TRP-A-75 TYR-A-299	ARG-A-168 ARG-A-79 ARG-A-82 ASP-A-107 ASP-A-166 ASP-A-189 ASP-A-191 GLU-A-75 GLY-A-111 GLY-A-165 GLY-A-77 HIS-A-83 LEU-A-190 LEU-A-192 PHE-A-112 PHE-A-130 PRO-A-113 PRO-A-195 THR-A-108 VAL-A-167 VAL-A-78
1I1N-A-SAH	c.66.1.7	1M6E-X-SAH	c.66.1.35	9	10	3	9	23	0.391	0.435	0.13	0.391	Positive	ALA-A-159 ALA-A-56 ARG-A-143 ASP-A-109 ASP-A-141 GLN-A-221 GLY-A-140 GLY-A-142 GLY-A-158 GLY-A-85 GLY-A-87 GLY-A-89 HIS-A-110 HIS-A-64 ILE-A-108 ILE-A-111 ILE-A-52 ILE-A-58 ILE-A-90 LEU-A-114 LEU-A-215 LEU-A-91 PRO-A-214 SER-A-59 SER-A-86 SER-A-88 THR-A-216 THR-A-57 VAL-A-213	ASN-X-102 ASN-X-65 ASN-X-97 ASP-X-57 ASP-X-98 CYS-X-60 GLN-X-25 GLY-X-128 GLY-X-59 HIS-X-8 ILE-X-29 LEU-X-99 LYS-X-10 MET-X-9 PHE-X-130 SER-X-129 SER-X-146 SER-X-148 SER-X-61 TRP-X-151 TYR-X-131 TYR-X-147 TYR-X-18
1SKM-A-SAH	c.66.1.26	2XVM-B-SAH	c.66.1.44	8	9	9	8	17	0.471	0.529	0.529	0.471	Positive	ALA-A-19 ASN-A-304 ASN-A-39 ASP-A-42 ASP-A-60 GLN-A-301 GLU-A-40 GLY-A-20 GLY-A-22 GLY-A-23 GLY-A-78 ILE-A-61 LEU-A-100 LEU-A-21 PHE-A-18 PHE-A-24 PHE-A-79 PRO-A-80 SER-A-305 THR-A-62 TRP-A-41 TYR-A-285 VAL-A-306	ARG-B-43 ASN-B-44 ASN-B-61 ASN-B-88 ASP-B-59 ASP-B-86 CYS-B-39 GLY-B-38 GLY-B-40 LEU-B-108 LEU-B-87 LYS-B-60 PHE-B-107 THR-B-102 VAL-B-103 VAL-B-104 VAL-B-85
1SKM-A-SAH	c.66.1.26	2AOT-A-SAH	c.66.1.19	8	8	4	8	19	0.421	0.421	0.211	0.421	Positive	ALA-A-19 ASN-A-304 ASN-A-39 ASP-A-42 ASP-A-60 GLN-A-301 GLU-A-40 GLY-A-20 GLY-A-22 GLY-A-23 GLY-A-78 ILE-A-61 LEU-A-100 LEU-A-21 PHE-A-18 PHE-A-24 PHE-A-79 PRO-A-80 SER-A-305 THR-A-62 TRP-A-41 TYR-A-285 VAL-A-306	GLN-A-143 GLN-A-94 GLU-A-65 GLU-A-89 GLY-A-60 GLY-A-61 GLY-A-62 HIS-A-29 ILE-A-142 ILE-A-59 ILE-A-66 MET-A-144 PRO-A-90 SER-A-120 SER-A-91 THR-A-119 TYR-A-147 VAL-A-148 VAL-A-88
1C7G-A-PLP	c.67.1.2	1LK9-A-PLP	c.67.1.1	8	7	8	8	14	0.571	0.5	0.571	0.571	Positive	ARG-A-100 ARG-A-217 ASN-A-185 ASP-A-214 GLN-A-98 GLU-A-103 GLY-A-99 LYS-A-256 LYS-A-257 PHE-A-123 SER-A-254 SER-A-51 THR-A-125 THR-A-126 THR-A-216	ARG-A-259 ASN-A-207 ASP-A-225 GLY-A-131 LYS-A-251 PHE-A-168 SER-A-250 THR-A-133 THR-A-203 THR-A-248 TYR-A-165 TYR-A-228 VAL-A-132 VAL-A-227
1B1C-A-FMN	c.23.5.2	1YRH-E-FMN	c.23.5.8	8	8	7	8	18	0.444	0.444	0.389	0.444	Positive	ALA-A-31 ALA-A-78 ASN-A-115 ASN-A-122 ASP-A-148 GLN-A-27 GLY-A-114 GLY-A-25 GLY-A-29 GLY-A-81 GLY-A-83 HIS-A-120 LEU-A-113 LEU-A-152 PHE-A-121 SER-A-26 THR-A-28 THR-A-30 THR-A-79 TYR-A-118 TYR-A-80	ALA-E-122 ALA-E-171 ARG-E-87 ASN-E-124 GLN-E-123 GLY-E-127 GLY-E-16 GLY-E-18 GLY-E-89 PHE-E-88 PRO-E-85 SER-E-121 SER-E-13 SER-E-14 THR-E-15 THR-E-17 THR-E-86 TYR-E-12
1LK9-A-PLP	c.67.1.1	2E7J-A-PLP	c.67.1.9	8	5	8	7	14	0.571	0.357	0.571	0.5	Positive	ARG-A-259 ASN-A-207 ASP-A-225 GLY-A-131 LYS-A-251 PHE-A-168 SER-A-250 THR-A-133 THR-A-203 THR-A-248 TYR-A-165 TYR-A-228 VAL-A-132 VAL-A-227	ALA-A-185 ALA-A-78 ARG-A-79 ASN-A-183 GLY-A-158 GLY-A-77 HIS-A-103 HIS-A-208 ILE-A-217 LYS-A-209 LYS-A-82 SER-A-105 SER-A-206 TYR-A-186
2AN3-A-SAH	c.66.1.15	1WZN-B-SAH	c.66.1.43	9	10	8	9	21	0.429	0.476	0.381	0.429	Positive	ALA-A-181 ASN-A-106 ASP-A-101 ASP-A-158 CYS-A-183 GLN-A-86 GLY-A-79 GLY-A-81 HIS-A-160 ILE-A-157 LEU-A-103 PHE-A-102 PHE-A-182 PHE-A-30 PRO-A-82 SER-A-80 THR-A-83 TYR-A-222 TYR-A-27 TYR-A-35 TYR-A-40 TYR-A-85 VAL-A-159 VAL-A-187	ALA-B-49 ARG-B-19 ASP-B-70 ASP-B-96 CYS-B-50 GLY-B-51 GLY-B-95 HIS-B-72 ILE-B-54 LEU-B-71 MET-B-75 PHE-B-112 PHE-B-113 PHE-B-119 PRO-B-55 THR-B-115 TYR-B-118 TYR-B-12 TYR-B-2 TYR-B-5 VAL-B-97
1WY7-B-SAH	c.66.1.32	2AOT-A-SAH	c.66.1.19	9	9	8	9	19	0.474	0.474	0.421	0.474	Positive	ALA-B-58 ARG-B-29 ASN-B-119 ASP-B-105 ASP-B-55 ASP-B-81 GLN-B-27 GLU-B-26 GLU-B-79 GLY-B-104 GLY-B-57 GLY-B-59 GLY-B-61 LEU-B-25 LEU-B-63 PHE-B-133 PHE-B-18 PRO-B-121 THR-B-30 THR-B-60 TYR-B-28 VAL-B-106 VAL-B-62 VAL-B-80	GLN-A-143 GLN-A-94 GLU-A-65 GLU-A-89 GLY-A-60 GLY-A-61 GLY-A-62 HIS-A-29 ILE-A-142 ILE-A-59 ILE-A-66 MET-A-144 PRO-A-90 SER-A-120 SER-A-91 THR-A-119 TYR-A-147 VAL-A-148 VAL-A-88
1I1N-A-SAH	c.66.1.7	1D2H-A-SAH	c.66.1.5	7	6	8	7	12	0.583	0.5	0.667	0.583	Positive	ALA-A-159 ALA-A-56 ARG-A-143 ASP-A-109 ASP-A-141 GLN-A-221 GLY-A-140 GLY-A-142 GLY-A-158 GLY-A-85 GLY-A-87 GLY-A-89 HIS-A-110 HIS-A-64 ILE-A-108 ILE-A-111 ILE-A-52 ILE-A-58 ILE-A-90 LEU-A-114 LEU-A-215 LEU-A-91 PRO-A-214 SER-A-59 SER-A-86 SER-A-88 THR-A-216 THR-A-57 VAL-A-213	ALA-A-115 ALA-A-86 ASN-A-116 ASP-A-85 GLY-A-137 GLY-A-66 HIS-A-142 LEU-A-143 MET-A-90 SER-A-139 SER-A-87 TRP-A-117
2P41-A-SAH	c.66.1.25	2AOT-A-SAH	c.66.1.19	9	8	10	8	19	0.474	0.421	0.526	0.421	Positive	ARG-A-84 ASP-A-131 ASP-A-146 CYS-A-82 GLU-A-111 GLY-A-58 GLY-A-81 GLY-A-83 GLY-A-85 GLY-A-86 HIS-A-110 ILE-A-147 LEU-A-103 LYS-A-105 PHE-A-133 SER-A-56 SER-A-59 THR-A-104 TRP-A-87 VAL-A-130 VAL-A-132	GLN-A-143 GLN-A-94 GLU-A-65 GLU-A-89 GLY-A-60 GLY-A-61 GLY-A-62 HIS-A-29 ILE-A-142 ILE-A-59 ILE-A-66 MET-A-144 PRO-A-90 SER-A-120 SER-A-91 THR-A-119 TYR-A-147 VAL-A-148 VAL-A-88
1JS3-A-PLP	c.67.1.6	1M32-A-PLP	c.67.1.3	6	4	7	6	11	0.545	0.364	0.636	0.545	Positive	ALA-A-148 ALA-A-273 ASN-A-300 ASP-A-271 GLY-A-244 HIS-A-192 HIS-A-302 LYS-A-303 PHE-A-80 SER-A-147 SER-A-149 SER-A-194 THR-A-242 THR-A-246	ARG-A-94 ASP-A-167 GLY-A-65 LYS-A-193 SER-A-140 SER-A-170 SER-A-64 SER-A-66 THR-A-142 TYR-A-91 VAL-A-138
1C7G-A-PLP	c.67.1.2	1WYU-B-PLP	c.67.1.7	7	7	8	7	15	0.467	0.467	0.533	0.467	Positive	ARG-A-100 ARG-A-217 ASN-A-185 ASP-A-214 GLN-A-98 GLU-A-103 GLY-A-99 LYS-A-256 LYS-A-257 PHE-A-123 SER-A-254 SER-A-51 THR-A-125 THR-A-126 THR-A-216	ALA-B-131 ALA-B-133 ALA-B-241 ASN-B-169 ASN-B-263 ASP-B-239 GLU-B-136 GLY-B-132 HIS-B-166 HIS-B-265 LYS-B-266 SER-B-168 SER-B-73 THR-B-210 THR-B-214
2B9H-A-ADP	d.144.1.0	3G15-A-ADP	d.144.1.8	7	7	8	7	18	0.389	0.389	0.444	0.389	Positive	ALA-A-40 ARG-A-102 ARG-A-55 ASN-A-142 ASP-A-155 ASP-A-99 CYS-A-154 GLN-A-93 GLU-A-59 GLU-A-94 GLY-A-20 GLY-A-25 ILE-A-72 LEU-A-144 LEU-A-19 LEU-A-95 LYS-A-42 MET-A-96 SER-A-141 TYR-A-24 VAL-A-27	ARG-A-117 ARG-A-146 ARG-A-213 ASN-A-122 ASN-A-311 ASP-A-330 GLN-A-207 GLU-A-206 GLU-A-332 GLY-A-310 ILE-A-209 ILE-A-329 LEU-A-124 LEU-A-144 LEU-A-313 PHE-A-208 PRO-A-194 SER-A-211
1IY1-A-ADP	c.37.1.20	5H56-A-ADP	c.37.1.0	8	10	8	8	16	0.5	0.625	0.5	0.5	Positive	ALA-A-159 ASP-A-157 GLN-A-333 GLY-A-199 GLY-A-201 GLY-A-330 HIS-A-204 ILE-A-334 ILE-A-337 LYS-A-202 PRO-A-197 PRO-A-198 PRO-A-326 THR-A-203 VAL-A-158 VAL-A-200	ALA-A-174 ARG-A-139 ARG-A-145 ASP-A-9 GLU-A-177 GLU-A-178 GLY-A-10 GLY-A-12 GLY-A-176 ILE-A-8 LEU-A-140 LYS-A-13 LYS-A-143 SER-A-11 THR-A-14 THR-A-15 VAL-A-181
2SHK-B-ADP	c.37.1.2	1R0Y-A-ADP	c.37.1.12	8	8	3	7	14	0.571	0.571	0.214	0.5	Positive	ALA-B-10 ALA-B-153 ARG-B-11 ARG-B-110 CYS-B-13 GLN-B-155 GLY-B-12 GLY-B-14 ILE-B-160 LYS-B-15 PRO-B-156 PRO-B-157 THR-B-154 THR-B-16 THR-B-17 VAL-B-18	GLN-A-413 GLU-A-410 GLY-A-461 GLY-A-463 LEU-A-409 LYS-A-464 PHE-A-430 SER-A-459 SER-A-462 SER-A-466 THR-A-460 THR-A-465 TRP-A-401 VAL-A-440
1SQ5-A-ADP	c.37.1.6	1IY1-A-ADP	c.37.1.20	9	9	8	8	16	0.563	0.563	0.5	0.5	Positive	ALA-A-1098 ARG-A-1243 ASN-A-1043 ASP-A-1045 GLU-A-1199 GLY-A-1100 HIS-A-1307 LEU-A-1046 LYS-A-1101 LYS-A-1303 SER-A-1096 SER-A-1102 THR-A-1103 TRP-A-1239 TYR-A-1055 VAL-A-1097 VAL-A-1099	ALA-A-159 ASP-A-157 GLN-A-333 GLY-A-199 GLY-A-201 GLY-A-330 HIS-A-204 ILE-A-334 ILE-A-337 LYS-A-202 PRO-A-197 PRO-A-198 PRO-A-326 THR-A-203 VAL-A-158 VAL-A-200
2H00-B-SAH	c.66.1.54	5EPE-A-SAH	c.66.1.21	9	10	5	9	21	0.429	0.476	0.238	0.429	Positive	ARG-B-45 ASN-B-147 ASP-B-71 ASP-B-98 CYS-B-101 GLN-B-125 GLU-B-96 GLY-B-73 GLY-B-75 ILE-B-72 ILE-B-79 LEU-B-128 LEU-B-38 PHE-B-151 PHE-B-190 PRO-B-148 PRO-B-149 PRO-B-40 SER-B-77 THR-B-127 THR-B-74 THR-B-95 TYR-B-80 VAL-B-123 VAL-B-97	ALA-A-112 ALA-A-95 ARG-A-15 ASN-A-18 ASP-A-66 ASP-A-94 GLY-A-111 GLY-A-44 GLY-A-46 GLY-A-93 HIS-A-17 ILE-A-115 ILE-A-16 ILE-A-3 ILE-A-65 LEU-A-67 PHE-A-71 SER-A-45 SER-A-68 TRP-A-114 VAL-A-110
1Q0S-A-SAH	c.66.1.28	1D2H-A-SAH	c.66.1.5	6	3	7	6	12	0.5	0.25	0.583	0.5	Positive	ASN-A-10 ASN-A-49 ASP-A-171 ASP-A-50 CYS-A-33 GLN-A-52 GLY-A-34 GLY-A-35 GLY-A-9 HIS-A-156 ILE-A-51 LEU-A-155 LEU-A-31 LEU-A-36 LYS-A-11 PHE-A-157 PHE-A-184 PHE-A-32 PRO-A-172 PRO-A-173 SER-A-37 THR-A-8 TRP-A-185 TYR-A-181 TYR-A-7 VAL-A-38	ALA-A-115 ALA-A-86 ASN-A-116 ASP-A-85 GLY-A-137 GLY-A-66 HIS-A-142 LEU-A-143 MET-A-90 SER-A-139 SER-A-87 TRP-A-117
1C7G-A-PLP	c.67.1.2	2CH1-B-PLP	c.67.1.0	6	6	6	6	11	0.545	0.545	0.545	0.545	Positive	ARG-A-100 ARG-A-217 ASN-A-185 ASP-A-214 GLN-A-98 GLU-A-103 GLY-A-99 LYS-A-256 LYS-A-257 PHE-A-123 SER-A-254 SER-A-51 THR-A-125 THR-A-126 THR-A-216	ALA-B-182 ALA-B-78 ASP-B-179 GLN-B-204 GLY-B-152 HIS-B-79 LYS-B-205 SER-B-154 SER-B-77 TRP-B-104 VAL-B-181
1OIJ-A-AKG	b.82.2.5	5C3Q-B-AKG	b.82.2.0	8	8	8	7	11	0.727	0.727	0.727	0.636	Positive	ALA-A-104 ALA-A-266 ARG-A-275 ARG-A-279 ASP-A-110 HIS-A-108 HIS-A-264 LEU-A-123 LEU-A-96 THR-A-135 VAL-A-277	ALA-B-290 ARG-B-190 ARG-B-286 ASP-B-216 HIS-B-214 HIS-B-271 LEU-B-192 LEU-B-223 LEU-B-231 PHE-B-292 SER-B-288 TYR-B-194 VAL-B-273
1I1N-A-SAH	c.66.1.7	2AN3-A-SAH	c.66.1.15	9	8	11	8	24	0.375	0.333	0.458	0.333	Positive	ALA-A-159 ALA-A-56 ARG-A-143 ASP-A-109 ASP-A-141 GLN-A-221 GLY-A-140 GLY-A-142 GLY-A-158 GLY-A-85 GLY-A-87 GLY-A-89 HIS-A-110 HIS-A-64 ILE-A-108 ILE-A-111 ILE-A-52 ILE-A-58 ILE-A-90 LEU-A-114 LEU-A-215 LEU-A-91 PRO-A-214 SER-A-59 SER-A-86 SER-A-88 THR-A-216 THR-A-57 VAL-A-213	ALA-A-181 ASN-A-106 ASP-A-101 ASP-A-158 CYS-A-183 GLN-A-86 GLY-A-79 GLY-A-81 HIS-A-160 ILE-A-157 LEU-A-103 PHE-A-102 PHE-A-182 PHE-A-30 PRO-A-82 SER-A-80 THR-A-83 TYR-A-222 TYR-A-27 TYR-A-35 TYR-A-40 TYR-A-85 VAL-A-159 VAL-A-187
2E7J-A-PLP	c.67.1.9	2CH1-B-PLP	c.67.1.0	7	6	7	7	11	0.636	0.545	0.636	0.636	Positive	ALA-A-185 ALA-A-78 ARG-A-79 ASN-A-183 GLY-A-158 GLY-A-77 HIS-A-103 HIS-A-208 ILE-A-217 LYS-A-209 LYS-A-82 SER-A-105 SER-A-206 TYR-A-186	ALA-B-182 ALA-B-78 ASP-B-179 GLN-B-204 GLY-B-152 HIS-B-79 LYS-B-205 SER-B-154 SER-B-77 TRP-B-104 VAL-B-181
2H00-B-SAH	c.66.1.54	1U2Z-A-SAH	c.66.1.31	9	10	8	9	24	0.375	0.417	0.333	0.375	Positive	ARG-B-45 ASN-B-147 ASP-B-71 ASP-B-98 CYS-B-101 GLN-B-125 GLU-B-96 GLY-B-73 GLY-B-75 ILE-B-72 ILE-B-79 LEU-B-128 LEU-B-38 PHE-B-151 PHE-B-190 PRO-B-148 PRO-B-149 PRO-B-40 SER-B-77 THR-B-127 THR-B-74 THR-B-95 TYR-B-80 VAL-B-123 VAL-B-97	ASN-A-369 ASN-A-404 ASN-A-479 ASP-A-397 CYS-A-405 CYS-A-421 GLU-A-374 GLU-A-422 GLY-A-373 GLY-A-399 GLY-A-401 ILE-A-423 LEU-A-375 LEU-A-487 LYS-A-458 MET-A-424 PHE-A-460 PHE-A-483 SER-A-400 SER-A-459 TYR-A-370 TYR-A-372 VAL-A-371 VAL-A-461
2OB2-A-SAH	c.66.1.37	1I1N-A-SAH	c.66.1.7	6	8	7	6	19	0.316	0.421	0.368	0.316	Positive	ALA-A-12 ARG-A-81 ASN-A-177 ASP-A-128 ASP-A-175 ASP-A-9 CYS-A-106 CYS-A-174 GLN-A-6 GLU-A-201 GLY-A-105 GLY-A-107 ILE-A-5 LEU-A-176 LEU-A-203 SER-A-132 THR-A-8 TYR-A-129 TYR-A-206	ALA-A-159 ALA-A-56 ARG-A-143 ASP-A-109 ASP-A-141 GLN-A-221 GLY-A-140 GLY-A-142 GLY-A-158 GLY-A-85 GLY-A-87 GLY-A-89 HIS-A-110 HIS-A-64 ILE-A-108 ILE-A-111 ILE-A-52 ILE-A-58 ILE-A-90 LEU-A-114 LEU-A-215 LEU-A-91 PRO-A-214 SER-A-59 SER-A-86 SER-A-88 THR-A-216 THR-A-57 VAL-A-213
1HTW-A-ADP	c.37.1.18	1GKI-A-ADP	c.37.1.11	8	8	8	8	12	0.667	0.667	0.667	0.667	Positive	ALA-A-137 ALA-A-44 ARG-A-138 ASP-A-10 ASP-A-136 ASP-A-41 GLU-A-11 GLU-A-113 GLY-A-43 GLY-A-45 ILE-A-8 LEU-A-42 LYS-A-46 MET-A-14 THR-A-47 THR-A-48	ALA-A-131 ARG-A-141 GLN-A-494 GLY-A-133 GLY-A-135 ILE-A-492 LEU-A-473 LYS-A-136 SER-A-137 THR-A-132 THR-A-134 VAL-A-138
3MBC-A-NAP	c.77.1.2	1XKD-A-NAP	c.77.1.0	5	6	6	0	9	0.556	0.667	0.667	0	Positive	ALA-A-582 ARG-A-596 ARG-A-645 ASP-A-598 GLY-A-579 GLY-A-580 HIS-A-585 LYS-A-584 TRP-A-597	ALA-A-346 ARG-A-400 ASN-A-122 ASN-A-356 ASP-A-397 GLU-A-111 GLU-A-340 GLY-A-325 GLY-A-344 HIS-A-343 ILE-A-355 LEU-A-110 LYS-A-107 LYS-A-348 PRO-A-109 PRO-A-341 PRO-A-347 THR-A-112 THR-A-345 TYR-A-349 VAL-A-342
1SQ5-A-ADP	c.37.1.6	1GOJ-A-ADP	c.37.1.9	8	8	3	8	11	0.727	0.727	0.273	0.727	Positive	ALA-A-1098 ARG-A-1243 ASN-A-1043 ASP-A-1045 GLU-A-1199 GLY-A-1100 HIS-A-1307 LEU-A-1046 LYS-A-1101 LYS-A-1303 SER-A-1096 SER-A-1102 THR-A-1103 TRP-A-1239 TYR-A-1055 VAL-A-1097 VAL-A-1099	ALA-A-92 ARG-A-13 ARG-A-15 GLN-A-89 GLY-A-91 GLY-A-93 LYS-A-94 PRO-A-16 SER-A-95 THR-A-90 TYR-A-96
3OUJ-A-AKG	b.82.2.15	1GP4-A-AKG	b.82.2.1	9	9	9	8	13	0.692	0.692	0.692	0.615	Positive	ALA-A-385 ARG-A-252 ARG-A-383 ASP-A-254 ASP-A-315 HIS-A-313 HIS-A-374 ILE-A-327 LEU-A-343 MET-A-299 TRP-A-389 TYR-A-303 TYR-A-310 TYR-A-329 VAL-A-376	ALA-A-302 ARG-A-298 ASN-A-215 ASP-A-234 HIS-A-232 HIS-A-288 ILE-A-241 LEU-A-249 LYS-A-213 PHE-A-304 SER-A-300 TYR-A-217 VAL-A-229
5C3Q-B-AKG	b.82.2.0	1NX4-A-AKG	b.82.2.8	7	8	9	6	12	0.583	0.667	0.75	0.5	Positive	ALA-B-290 ARG-B-190 ARG-B-286 ASP-B-216 HIS-B-214 HIS-B-271 LEU-B-192 LEU-B-223 LEU-B-231 PHE-B-292 SER-B-288 TYR-B-194 VAL-B-273	ARG-A-253 ARG-A-263 ARG-A-267 ASP-A-103 HIS-A-101 HIS-A-251 LEU-A-116 LEU-A-265 LEU-A-84 LEU-A-98 THR-A-130 VAL-A-92
2PS5-B-POP	a.128.1.5	3LG5-A-POP	a.128.1.0	8	8	8	0	9	0.889	0.889	0.889	0	Positive	ARG-B-182 ARG-B-304 ASN-B-185 ASP-B-100 ASP-B-225 GLU-B-233 LYS-B-232 SER-B-229 TYR-B-305	ARG-A-194 ARG-A-338 ASN-A-240 ASP-A-99 GLU-A-248 LYS-A-247 PHE-A-96 SER-A-244 THR-A-197 TYR-A-339
1SQ5-A-ADP	c.37.1.6	1GKI-A-ADP	c.37.1.11	8	8	8	8	12	0.667	0.667	0.667	0.667	Positive	ALA-A-1098 ARG-A-1243 ASN-A-1043 ASP-A-1045 GLU-A-1199 GLY-A-1100 HIS-A-1307 LEU-A-1046 LYS-A-1101 LYS-A-1303 SER-A-1096 SER-A-1102 THR-A-1103 TRP-A-1239 TYR-A-1055 VAL-A-1097 VAL-A-1099	ALA-A-131 ARG-A-141 GLN-A-494 GLY-A-133 GLY-A-135 ILE-A-492 LEU-A-473 LYS-A-136 SER-A-137 THR-A-132 THR-A-134 VAL-A-138
4EF4-A-C2E	d.387.1.1	5CFP-A-C2E	d.387.1.0	9	9	9	0	9	1	1	1	0	Positive	GLU-A-260 GLY-A-166 PRO-A-264 SER-A-162 THR-A-263 THR-A-267 TYR-A-163 TYR-A-167 TYR-A-240	ARG-A-272 ARG-A-278 GLU-A-300 GLY-A-205 PRO-A-304 SER-A-201 THR-A-303 THR-A-307 TYR-A-202 TYR-A-206 TYR-A-280
3TOS-A-SAH	c.66.1.61	3GU3-A-SAH	c.66.1.49	7	7	7	7	16	0.438	0.438	0.438	0.438	Positive	ARG-A-168 ARG-A-79 ARG-A-82 ASP-A-107 ASP-A-166 ASP-A-189 ASP-A-191 GLU-A-75 GLY-A-111 GLY-A-165 GLY-A-77 HIS-A-83 LEU-A-190 LEU-A-192 PHE-A-112 PHE-A-130 PRO-A-113 PRO-A-195 THR-A-108 VAL-A-167 VAL-A-78	ALA-A-114 ALA-A-98 ASP-A-71 ASP-A-97 CYS-A-48 GLY-A-47 GLY-A-49 GLY-A-73 GLY-A-96 HIS-A-113 HIS-A-118 LEU-A-76 PHE-A-115 SER-A-72 THR-A-99 TYR-A-52
1F3L-A-SAH	c.66.1.6	2XVM-B-SAH	c.66.1.44	9	9	6	8	17	0.529	0.529	0.353	0.471	Positive	ARG-A-236 ASP-A-258 ASP-A-282 CYS-A-261 GLN-A-283 GLU-A-311 GLU-A-326 GLY-A-260 GLY-A-262 GLY-A-308 HIS-A-227 ILE-A-265 ILE-A-286 ILE-A-310 LEU-A-266 LYS-A-309 MET-A-230 MET-A-337 PHE-A-218 SER-A-284 SER-A-340 TYR-A-217 TYR-A-221 VAL-A-281	ARG-B-43 ASN-B-44 ASN-B-61 ASN-B-88 ASP-B-59 ASP-B-86 CYS-B-39 GLY-B-38 GLY-B-40 LEU-B-108 LEU-B-87 LYS-B-60 PHE-B-107 THR-B-102 VAL-B-103 VAL-B-104 VAL-B-85
1G3Q-A-ADP	c.37.1.10	1GKI-A-ADP	c.37.1.11	7	7	7	7	12	0.583	0.583	0.583	0.583	Positive	ARG-A-172 ARG-A-204 ASN-A-171 ASP-A-118 ASP-A-200 GLU-A-199 GLY-A-12 GLY-A-13 GLY-A-15 ILE-A-197 ILE-A-203 LYS-A-16 PRO-A-198 THR-A-14 THR-A-17 THR-A-18 THR-A-207	ALA-A-131 ARG-A-141 GLN-A-494 GLY-A-133 GLY-A-135 ILE-A-492 LEU-A-473 LYS-A-136 SER-A-137 THR-A-132 THR-A-134 VAL-A-138
2CH1-B-PLP	c.67.1.0	1M32-A-PLP	c.67.1.3	9	9	9	9	11	0.818	0.818	0.818	0.818	Positive	ALA-B-182 ALA-B-78 ASP-B-179 GLN-B-204 GLY-B-152 HIS-B-79 LYS-B-205 SER-B-154 SER-B-77 TRP-B-104 VAL-B-181	ARG-A-94 ASP-A-167 GLY-A-65 LYS-A-193 SER-A-140 SER-A-170 SER-A-64 SER-A-66 THR-A-142 TYR-A-91 VAL-A-138
1AI2-A-NAP	c.77.1.1	3MBC-A-NAP	c.77.1.2	3	6	6	0	9	0.333	0.667	0.667	0	Positive	ALA-A-337 ALA-A-342 ARG-A-129 ARG-A-395 ASN-A-115 ASN-A-352 ASP-A-392 GLY-A-321 GLY-A-340 HIS-A-339 ILE-A-37 LEU-A-103 LYS-A-100 LYS-A-344 PRO-A-102 PRO-A-343 THR-A-104 THR-A-105 THR-A-338 THR-A-341 TYR-A-345 TYR-A-391 VAL-A-351	ALA-A-582 ARG-A-596 ARG-A-645 ASP-A-598 GLY-A-579 GLY-A-580 HIS-A-585 LYS-A-584 TRP-A-597
1NKS-F-ADP	c.37.1.1	1M7G-B-ADP	c.37.1.4	9	9	9	9	13	0.692	0.692	0.692	0.692	Positive	ARG-F-132 ARG-F-135 ASN-F-177 ASP-F-136 ASP-F-181 GLU-F-179 GLY-F-11 GLY-F-13 GLY-F-180 ILE-F-9 LYS-F-14 PRO-F-10 PRO-F-182 SER-F-15 THR-F-16 VAL-F-12 VAL-F-178	ALA-B-35 ARG-B-148 ASN-B-184 GLY-B-37 LEU-B-187 LEU-B-33 LYS-B-38 PRO-B-150 SER-B-34 SER-B-36 SER-B-39 THR-B-40 VAL-B-189
2AOT-A-SAH	c.66.1.19	1D2H-A-SAH	c.66.1.5	6	7	6	5	12	0.5	0.583	0.5	0.417	Positive	GLN-A-143 GLN-A-94 GLU-A-65 GLU-A-89 GLY-A-60 GLY-A-61 GLY-A-62 HIS-A-29 ILE-A-142 ILE-A-59 ILE-A-66 MET-A-144 PRO-A-90 SER-A-120 SER-A-91 THR-A-119 TYR-A-147 VAL-A-148 VAL-A-88	ALA-A-115 ALA-A-86 ASN-A-116 ASP-A-85 GLY-A-137 GLY-A-66 HIS-A-142 LEU-A-143 MET-A-90 SER-A-139 SER-A-87 TRP-A-117
1NKS-F-ADP	c.37.1.1	1SQ5-A-ADP	c.37.1.6	9	9	9	9	17	0.529	0.529	0.529	0.529	Positive	ARG-F-132 ARG-F-135 ASN-F-177 ASP-F-136 ASP-F-181 GLU-F-179 GLY-F-11 GLY-F-13 GLY-F-180 ILE-F-9 LYS-F-14 PRO-F-10 PRO-F-182 SER-F-15 THR-F-16 VAL-F-12 VAL-F-178	ALA-A-1098 ARG-A-1243 ASN-A-1043 ASP-A-1045 GLU-A-1199 GLY-A-1100 HIS-A-1307 LEU-A-1046 LYS-A-1101 LYS-A-1303 SER-A-1096 SER-A-1102 THR-A-1103 TRP-A-1239 TYR-A-1055 VAL-A-1097 VAL-A-1099
3ORH-A-SAH	c.66.1.16	1D2H-A-SAH	c.66.1.5	8	4	7	7	12	0.667	0.333	0.583	0.583	Positive	ALA-A-72 ALA-A-74 ASN-A-92 ASP-A-135 CYS-A-91 GLU-A-118 GLU-A-90 GLY-A-115 GLY-A-68 GLY-A-70 ILE-A-36 ILE-A-73 ILE-A-89 LEU-A-116 LEU-A-139 LEU-A-34 MET-A-42 MET-A-50 MET-A-71 PHE-A-69 THR-A-136 TRP-A-117 TRP-A-20 TYR-A-137 VAL-A-41 VAL-A-95	ALA-A-115 ALA-A-86 ASN-A-116 ASP-A-85 GLY-A-137 GLY-A-66 HIS-A-142 LEU-A-143 MET-A-90 SER-A-139 SER-A-87 TRP-A-117
1WZN-B-SAH	c.66.1.43	1D2H-A-SAH	c.66.1.5	8	7	7	7	12	0.667	0.583	0.583	0.583	Positive	ALA-B-49 ARG-B-19 ASP-B-70 ASP-B-96 CYS-B-50 GLY-B-51 GLY-B-95 HIS-B-72 ILE-B-54 LEU-B-71 MET-B-75 PHE-B-112 PHE-B-113 PHE-B-119 PRO-B-55 THR-B-115 TYR-B-118 TYR-B-12 TYR-B-2 TYR-B-5 VAL-B-97	ALA-A-115 ALA-A-86 ASN-A-116 ASP-A-85 GLY-A-137 GLY-A-66 HIS-A-142 LEU-A-143 MET-A-90 SER-A-139 SER-A-87 TRP-A-117
1F3L-A-SAH	c.66.1.6	2BR5-A-SAH	c.66.1.50	7	7	6	7	19	0.368	0.368	0.316	0.368	Positive	ARG-A-236 ASP-A-258 ASP-A-282 CYS-A-261 GLN-A-283 GLU-A-311 GLU-A-326 GLY-A-260 GLY-A-262 GLY-A-308 HIS-A-227 ILE-A-265 ILE-A-286 ILE-A-310 LEU-A-266 LYS-A-309 MET-A-230 MET-A-337 PHE-A-218 SER-A-284 SER-A-340 TYR-A-217 TYR-A-221 VAL-A-281	ALA-A-161 ALA-A-163 ARG-A-117 ARG-A-121 ASN-A-160 ASP-A-116 ASP-A-118 ASP-A-138 CYS-A-139 GLU-A-186 GLU-A-87 GLY-A-137 GLY-A-89 LEU-A-18 LEU-A-64 LYS-A-65 SER-A-95 TYR-A-91 VAL-A-90
1DS1-A-AKG	b.82.2.2	1H2L-A-AKG	b.82.2.6	7	5	5	5	12	0.583	0.417	0.417	0.417	Positive	ARG-A-281 ARG-A-293 ARG-A-297 GLU-A-146 HIS-A-144 HIS-A-279 LEU-A-141 LEU-A-159 LEU-A-264 LEU-A-295 SER-A-134 THR-A-172 VAL-A-123 VAL-A-157	ASN-A-205 ASN-A-294 ASP-A-201 HIS-A-199 HIS-A-279 ILE-A-281 LEU-A-188 LYS-A-214 PHE-A-207 THR-A-196 TRP-A-296 TYR-A-145
5EPE-A-SAH	c.66.1.21	2BR5-A-SAH	c.66.1.50	7	4	6	6	19	0.368	0.211	0.316	0.316	Positive	ALA-A-112 ALA-A-95 ARG-A-15 ASN-A-18 ASP-A-66 ASP-A-94 GLY-A-111 GLY-A-44 GLY-A-46 GLY-A-93 HIS-A-17 ILE-A-115 ILE-A-16 ILE-A-3 ILE-A-65 LEU-A-67 PHE-A-71 SER-A-45 SER-A-68 TRP-A-114 VAL-A-110	ALA-A-161 ALA-A-163 ARG-A-117 ARG-A-121 ASN-A-160 ASP-A-116 ASP-A-118 ASP-A-138 CYS-A-139 GLU-A-186 GLU-A-87 GLY-A-137 GLY-A-89 LEU-A-18 LEU-A-64 LYS-A-65 SER-A-95 TYR-A-91 VAL-A-90
1UX8-A-HEM	a.1.1.1	1ASH-A-HEM	a.1.1.2	5	6	7	5	19	0.263	0.316	0.368	0.263	Positive	ALA-A-118 ALA-A-86 ARG-A-75 ARG-A-85 GLN-A-49 HIS-A-76 ILE-A-37 ILE-A-81 LEU-A-114 LEU-A-34 LEU-A-53 LEU-A-72 LYS-A-48 MET-A-121 PHE-A-38 PHE-A-52 PHE-A-79 PRO-A-39 THR-A-117 THR-A-45 TRP-A-89 TYR-A-63	ALA-A-71 ARG-A-95 GLN-A-64 HIS-A-96 ILE-A-68 LEU-A-40 LEU-A-92 LYS-A-67 MET-A-103 MET-A-33 PHE-A-111 PHE-A-140 PHE-A-44 PHE-A-60 TRP-A-108 TRP-A-112 TYR-A-43 VAL-A-101 VAL-A-107
1SQ5-A-ADP	c.37.1.6	2SHK-B-ADP	c.37.1.2	8	9	9	8	16	0.5	0.563	0.563	0.5	Positive	ALA-A-1098 ARG-A-1243 ASN-A-1043 ASP-A-1045 GLU-A-1199 GLY-A-1100 HIS-A-1307 LEU-A-1046 LYS-A-1101 LYS-A-1303 SER-A-1096 SER-A-1102 THR-A-1103 TRP-A-1239 TYR-A-1055 VAL-A-1097 VAL-A-1099	ALA-B-10 ALA-B-153 ARG-B-11 ARG-B-110 CYS-B-13 GLN-B-155 GLY-B-12 GLY-B-14 ILE-B-160 LYS-B-15 PRO-B-156 PRO-B-157 THR-B-154 THR-B-16 THR-B-17 VAL-B-18
5H56-A-ADP	c.37.1.0	1NKS-F-ADP	c.37.1.1	9	9	10	8	17	0.529	0.529	0.588	0.471	Positive	ALA-A-174 ARG-A-139 ARG-A-145 ASP-A-9 GLU-A-177 GLU-A-178 GLY-A-10 GLY-A-12 GLY-A-176 ILE-A-8 LEU-A-140 LYS-A-13 LYS-A-143 SER-A-11 THR-A-14 THR-A-15 VAL-A-181	ARG-F-132 ARG-F-135 ASN-F-177 ASP-F-136 ASP-F-181 GLU-F-179 GLY-F-11 GLY-F-13 GLY-F-180 ILE-F-9 LYS-F-14 PRO-F-10 PRO-F-182 SER-F-15 THR-F-16 VAL-F-12 VAL-F-178
1GKI-A-ADP	c.37.1.11	1GOJ-A-ADP	c.37.1.9	8	8	8	8	11	0.727	0.727	0.727	0.727	Positive	ALA-A-131 ARG-A-141 GLN-A-494 GLY-A-133 GLY-A-135 ILE-A-492 LEU-A-473 LYS-A-136 SER-A-137 THR-A-132 THR-A-134 VAL-A-138	ALA-A-92 ARG-A-13 ARG-A-15 GLN-A-89 GLY-A-91 GLY-A-93 LYS-A-94 PRO-A-16 SER-A-95 THR-A-90 TYR-A-96
2XYK-A-HEM	a.1.1.0	1ASH-A-HEM	a.1.1.2	7	6	3	6	19	0.368	0.316	0.158	0.316	Positive	ALA-A-122 ALA-A-83 ARG-A-79 ARG-A-90 CYS-A-38 GLU-A-89 HIS-A-42 HIS-A-80 ILE-A-41 ILE-A-85 LEU-A-121 LEU-A-76 LYS-A-52 MET-A-125 PHE-A-53 PRO-A-43 SER-A-49 TRP-A-93 TYR-A-56 TYR-A-67 VAL-A-118	ALA-A-71 ARG-A-95 GLN-A-64 HIS-A-96 ILE-A-68 LEU-A-40 LEU-A-92 LYS-A-67 MET-A-103 MET-A-33 PHE-A-111 PHE-A-140 PHE-A-44 PHE-A-60 TRP-A-108 TRP-A-112 TYR-A-43 VAL-A-101 VAL-A-107
1WYU-B-PLP	c.67.1.7	2E7J-A-PLP	c.67.1.9	9	9	11	8	14	0.643	0.643	0.786	0.571	Positive	ALA-B-131 ALA-B-133 ALA-B-241 ASN-B-169 ASN-B-263 ASP-B-239 GLU-B-136 GLY-B-132 HIS-B-166 HIS-B-265 LYS-B-266 SER-B-168 SER-B-73 THR-B-210 THR-B-214	ALA-A-185 ALA-A-78 ARG-A-79 ASN-A-183 GLY-A-158 GLY-A-77 HIS-A-103 HIS-A-208 ILE-A-217 LYS-A-209 LYS-A-82 SER-A-105 SER-A-206 TYR-A-186
2SHK-B-ADP	c.37.1.2	1GOJ-A-ADP	c.37.1.9	9	8	5	8	11	0.818	0.727	0.455	0.727	Positive	ALA-B-10 ALA-B-153 ARG-B-11 ARG-B-110 CYS-B-13 GLN-B-155 GLY-B-12 GLY-B-14 ILE-B-160 LYS-B-15 PRO-B-156 PRO-B-157 THR-B-154 THR-B-16 THR-B-17 VAL-B-18	ALA-A-92 ARG-A-13 ARG-A-15 GLN-A-89 GLY-A-91 GLY-A-93 LYS-A-94 PRO-A-16 SER-A-95 THR-A-90 TYR-A-96
2H11-A-SAH	c.66.1.36	2OB2-A-SAH	c.66.1.37	9	8	9	8	19	0.474	0.421	0.474	0.421	Positive	ALA-A-157 ALA-A-73 ARG-A-152 CYS-A-133 CYS-A-70 GLU-A-90 GLY-A-153 GLY-A-71 HIS-A-41 ILE-A-135 ILE-A-91 LEU-A-26 LEU-A-69 PHE-A-136 PHE-A-40 PRO-A-68 SER-A-134 SER-A-92 TRP-A-29 TRP-A-33 VAL-A-89	ALA-A-12 ARG-A-81 ASN-A-177 ASP-A-128 ASP-A-175 ASP-A-9 CYS-A-106 CYS-A-174 GLN-A-6 GLU-A-201 GLY-A-105 GLY-A-107 ILE-A-5 LEU-A-176 LEU-A-203 SER-A-132 THR-A-8 TYR-A-129 TYR-A-206
3OUJ-A-AKG	b.82.2.15	5C3Q-B-AKG	b.82.2.0	9	9	10	9	13	0.692	0.692	0.769	0.692	Positive	ALA-A-385 ARG-A-252 ARG-A-383 ASP-A-254 ASP-A-315 HIS-A-313 HIS-A-374 ILE-A-327 LEU-A-343 MET-A-299 TRP-A-389 TYR-A-303 TYR-A-310 TYR-A-329 VAL-A-376	ALA-B-290 ARG-B-190 ARG-B-286 ASP-B-216 HIS-B-214 HIS-B-271 LEU-B-192 LEU-B-223 LEU-B-231 PHE-B-292 SER-B-288 TYR-B-194 VAL-B-273
1SUS-A-SAH	c.66.1.1	5EPE-A-SAH	c.66.1.21	7	8	8	7	21	0.333	0.381	0.381	0.333	Positive	ALA-A-140 ALA-A-164 ASN-A-113 ASN-A-168 ASP-A-111 ASP-A-163 ASP-A-165 GLU-A-85 GLY-A-138 GLY-A-87 ILE-A-112 MET-A-110 MET-A-61 PRO-A-139 SER-A-93 THR-A-62 THR-A-63 TYR-A-172 TYR-A-89 TYR-A-92 VAL-A-88	ALA-A-112 ALA-A-95 ARG-A-15 ASN-A-18 ASP-A-66 ASP-A-94 GLY-A-111 GLY-A-44 GLY-A-46 GLY-A-93 HIS-A-17 ILE-A-115 ILE-A-16 ILE-A-3 ILE-A-65 LEU-A-67 PHE-A-71 SER-A-45 SER-A-68 TRP-A-114 VAL-A-110
4OA5-A-SAH	c.66.1.0	1KPG-A-SAH	c.66.1.18	9	10	5	9	23	0.391	0.435	0.217	0.391	Positive	ALA-A-117 ALA-A-137 ALA-A-38 ASN-A-138 ASN-A-93 ASP-A-136 ASP-A-90 CYS-A-66 GLN-A-39 GLU-A-116 GLU-A-62 GLU-A-88 GLY-A-115 GLY-A-64 ILE-A-87 LEU-A-35 LEU-A-40 LYS-A-89 PHE-A-134 PHE-A-69 SER-A-70 THR-A-65 TYR-A-145	ALA-A-121 ALA-A-138 CYS-A-73 GLN-A-31 GLN-A-99 GLU-A-124 GLY-A-122 GLY-A-137 GLY-A-72 GLY-A-74 HIS-A-141 ILE-A-136 LEU-A-93 LEU-A-95 PHE-A-142 SER-A-34 SER-A-96 THR-A-32 THR-A-94 TRP-A-123 TYR-A-16 TYR-A-33 VAL-A-12 VAL-A-71
2B3T-A-SAH	c.66.1.30	1RI3-A-SAH	c.66.1.34	9	9	9	9	18	0.5	0.5	0.5	0.5	Positive	ALA-A-122 ALA-A-206 ARG-A-141 ARG-A-92 ASN-A-183 ASP-A-140 ASP-A-167 GLY-A-117 GLY-A-119 ILE-A-123 LEU-A-89 MET-A-142 PRO-A-184 PRO-A-185 PRO-A-91 SER-A-166 THR-A-118 THR-A-120 THR-A-205 THR-A-88 THR-A-95 TRP-A-168 VAL-A-139	ALA-A-96 ASP-A-122 ASP-A-78 ASP-A-94 CYS-A-73 GLN-A-121 GLN-A-140 GLY-A-72 GLY-A-74 ILE-A-95 LYS-A-54 PHE-A-141 SER-A-123 SER-A-142 SER-A-99 TYR-A-124 TYR-A-145 VAL-A-93
1IY1-A-ADP	c.37.1.20	1G3Q-A-ADP	c.37.1.10	7	7	7	7	16	0.438	0.438	0.438	0.438	Positive	ALA-A-159 ASP-A-157 GLN-A-333 GLY-A-199 GLY-A-201 GLY-A-330 HIS-A-204 ILE-A-334 ILE-A-337 LYS-A-202 PRO-A-197 PRO-A-198 PRO-A-326 THR-A-203 VAL-A-158 VAL-A-200	ARG-A-172 ARG-A-204 ASN-A-171 ASP-A-118 ASP-A-200 GLU-A-199 GLY-A-12 GLY-A-13 GLY-A-15 ILE-A-197 ILE-A-203 LYS-A-16 PRO-A-198 THR-A-14 THR-A-17 THR-A-18 THR-A-207
1KPG-A-SAH	c.66.1.18	3ORH-A-SAH	c.66.1.16	8	7	6	8	24	0.333	0.292	0.25	0.333	Positive	ALA-A-121 ALA-A-138 CYS-A-73 GLN-A-31 GLN-A-99 GLU-A-124 GLY-A-122 GLY-A-137 GLY-A-72 GLY-A-74 HIS-A-141 ILE-A-136 LEU-A-93 LEU-A-95 PHE-A-142 SER-A-34 SER-A-96 THR-A-32 THR-A-94 TRP-A-123 TYR-A-16 TYR-A-33 VAL-A-12 VAL-A-71	ALA-A-72 ALA-A-74 ASN-A-92 ASP-A-135 CYS-A-91 GLU-A-118 GLU-A-90 GLY-A-115 GLY-A-68 GLY-A-70 ILE-A-36 ILE-A-73 ILE-A-89 LEU-A-116 LEU-A-139 LEU-A-34 MET-A-42 MET-A-50 MET-A-71 PHE-A-69 THR-A-136 TRP-A-117 TRP-A-20 TYR-A-137 VAL-A-41 VAL-A-95
3ORH-A-SAH	c.66.1.16	2EJU-A-SAH	c.66.1.58	9	7	7	9	21	0.429	0.333	0.333	0.429	Positive	ALA-A-72 ALA-A-74 ASN-A-92 ASP-A-135 CYS-A-91 GLU-A-118 GLU-A-90 GLY-A-115 GLY-A-68 GLY-A-70 ILE-A-36 ILE-A-73 ILE-A-89 LEU-A-116 LEU-A-139 LEU-A-34 MET-A-42 MET-A-50 MET-A-71 PHE-A-69 THR-A-136 TRP-A-117 TRP-A-20 TYR-A-137 VAL-A-41 VAL-A-95	ALA-A-121 ALA-A-54 ALA-A-57 ALA-A-83 ARG-A-36 ARG-A-61 ASN-A-77 ASP-A-119 ASP-A-120 ASP-A-138 ASP-A-53 ASP-A-78 ILE-A-60 ILE-A-79 LEU-A-55 PHE-A-140 PHE-A-146 PHE-A-27 PRO-A-139 SER-A-56 SER-A-80
2AOT-A-SAH	c.66.1.19	2BR5-A-SAH	c.66.1.50	5	3	3	5	19	0.263	0.158	0.158	0.263	Positive	GLN-A-143 GLN-A-94 GLU-A-65 GLU-A-89 GLY-A-60 GLY-A-61 GLY-A-62 HIS-A-29 ILE-A-142 ILE-A-59 ILE-A-66 MET-A-144 PRO-A-90 SER-A-120 SER-A-91 THR-A-119 TYR-A-147 VAL-A-148 VAL-A-88	ALA-A-161 ALA-A-163 ARG-A-117 ARG-A-121 ASN-A-160 ASP-A-116 ASP-A-118 ASP-A-138 CYS-A-139 GLU-A-186 GLU-A-87 GLY-A-137 GLY-A-89 LEU-A-18 LEU-A-64 LYS-A-65 SER-A-95 TYR-A-91 VAL-A-90
1QAN-A-SAH	c.66.1.24	2H11-A-SAH	c.66.1.36	9	10	11	9	21	0.429	0.476	0.524	0.429	Positive	ASN-A-101 ASN-A-11 ASP-A-61 ASP-A-84 GLN-A-10 GLU-A-36 GLU-A-59 GLY-A-38 GLY-A-40 GLY-A-42 HIS-A-43 ILE-A-106 ILE-A-13 ILE-A-58 ILE-A-60 ILE-A-85 LEU-A-64 LYS-A-41 LYS-A-83 PHE-A-12 PHE-A-44 PRO-A-103 SER-A-39 SER-A-9	ALA-A-157 ALA-A-73 ARG-A-152 CYS-A-133 CYS-A-70 GLU-A-90 GLY-A-153 GLY-A-71 HIS-A-41 ILE-A-135 ILE-A-91 LEU-A-26 LEU-A-69 PHE-A-136 PHE-A-40 PRO-A-68 SER-A-134 SER-A-92 TRP-A-29 TRP-A-33 VAL-A-89
2H00-B-SAH	c.66.1.54	2P41-A-SAH	c.66.1.25	9	6	5	9	21	0.429	0.286	0.238	0.429	Positive	ARG-B-45 ASN-B-147 ASP-B-71 ASP-B-98 CYS-B-101 GLN-B-125 GLU-B-96 GLY-B-73 GLY-B-75 ILE-B-72 ILE-B-79 LEU-B-128 LEU-B-38 PHE-B-151 PHE-B-190 PRO-B-148 PRO-B-149 PRO-B-40 SER-B-77 THR-B-127 THR-B-74 THR-B-95 TYR-B-80 VAL-B-123 VAL-B-97	ARG-A-84 ASP-A-131 ASP-A-146 CYS-A-82 GLU-A-111 GLY-A-58 GLY-A-81 GLY-A-83 GLY-A-85 GLY-A-86 HIS-A-110 ILE-A-147 LEU-A-103 LYS-A-105 PHE-A-133 SER-A-56 SER-A-59 THR-A-104 TRP-A-87 VAL-A-130 VAL-A-132
3OUJ-A-AKG	b.82.2.15	3BKZ-A-AKG	b.82.2.10	9	11	9	8	15	0.6	0.733	0.6	0.533	Positive	ALA-A-385 ARG-A-252 ARG-A-383 ASP-A-254 ASP-A-315 HIS-A-313 HIS-A-374 ILE-A-327 LEU-A-343 MET-A-299 TRP-A-389 TYR-A-303 TYR-A-310 TYR-A-329 VAL-A-376	ARG-A-204 ARG-A-210 ASN-A-120 ASN-A-206 ASP-A-133 HIS-A-131 HIS-A-187 ILE-A-189 LEU-A-118 LEU-A-128 LEU-A-170 PHE-A-154 SER-A-145 THR-A-208 TYR-A-122
1NX4-A-AKG	b.82.2.8	3BKZ-A-AKG	b.82.2.10	7	7	7	6	12	0.583	0.583	0.583	0.5	Positive	ARG-A-253 ARG-A-263 ARG-A-267 ASP-A-103 HIS-A-101 HIS-A-251 LEU-A-116 LEU-A-265 LEU-A-84 LEU-A-98 THR-A-130 VAL-A-92	ARG-A-204 ARG-A-210 ASN-A-120 ASN-A-206 ASP-A-133 HIS-A-131 HIS-A-187 ILE-A-189 LEU-A-118 LEU-A-128 LEU-A-170 PHE-A-154 SER-A-145 THR-A-208 TYR-A-122
3GU3-A-SAH	c.66.1.49	2OB2-A-SAH	c.66.1.37	9	10	9	9	16	0.563	0.625	0.563	0.563	Positive	ALA-A-114 ALA-A-98 ASP-A-71 ASP-A-97 CYS-A-48 GLY-A-47 GLY-A-49 GLY-A-73 GLY-A-96 HIS-A-113 HIS-A-118 LEU-A-76 PHE-A-115 SER-A-72 THR-A-99 TYR-A-52	ALA-A-12 ARG-A-81 ASN-A-177 ASP-A-128 ASP-A-175 ASP-A-9 CYS-A-106 CYS-A-174 GLN-A-6 GLU-A-201 GLY-A-105 GLY-A-107 ILE-A-5 LEU-A-176 LEU-A-203 SER-A-132 THR-A-8 TYR-A-129 TYR-A-206
1WYU-B-PLP	c.67.1.7	1LK9-A-PLP	c.67.1.1	5	3	8	5	14	0.357	0.214	0.571	0.357	Positive	ALA-B-131 ALA-B-133 ALA-B-241 ASN-B-169 ASN-B-263 ASP-B-239 GLU-B-136 GLY-B-132 HIS-B-166 HIS-B-265 LYS-B-266 SER-B-168 SER-B-73 THR-B-210 THR-B-214	ARG-A-259 ASN-A-207 ASP-A-225 GLY-A-131 LYS-A-251 PHE-A-168 SER-A-250 THR-A-133 THR-A-203 THR-A-248 TYR-A-165 TYR-A-228 VAL-A-132 VAL-A-227
2YIZ-A-COA	d.230.2.0	2UX9-B-COA	d.230.2.1	8	8	8	0	8	1	1	1	0	Positive	ALA-A-35 ARG-A-34 ARG-A-65 GLU-A-67 LEU-A-66 MET-A-33 PHE-A-64 THR-A-32	ALA-B-65 ARG-B-28 ARG-B-34 GLU-B-67 HIS-B-35 LEU-B-33 LEU-B-66 PHE-B-64 THR-B-32
2BQY-A-POP	b.40.5.0	5D3Y-A-4IP	b.55.1.0	1	1	2	1	9	0.111	0.111	0.222	0.111	Negative	ASP-A-101 ASP-A-69 ASP-A-96 GLU-A-97 LYS-A-103 LYS-A-141 LYS-A-28 TYR-A-140 TYR-A-54	ALA-A-283 ARG-A-289 ARG-A-328 ASN-A-285 GLN-A-287 LYS-A-280 LYS-A-366 LYS-A-368 SER-A-282 TYR-A-300
3ZDH-B-NAG	b.96.1.1	1GS5-A-NLG	c.73.1.2	1	1	3	1	3	0.333	0.333	1	0.333	Negative	ASN-B-66 SER-B-67 TRP-B-65	ALA-A-161 ARG-A-66 ASN-A-158 ASN-A-160 GLY-A-43 GLY-A-44 GLY-A-45 GLY-A-64 LEU-A-65 LEU-A-80 LYS-A-61 SER-A-147 VAL-A-122 VAL-A-159
3FHJ-A-AMP	c.26.1.1	4BLK-A-HEM	a.93.1.0	2	4	2	5	15	0.133	0.267	0.133	0.333	Negative	ALA-A-181 ALA-A-22 ARG-A-182 ASN-A-18 ASP-A-146 GLN-A-147 GLY-A-144 GLY-A-17 GLY-A-21 ILE-A-176 ILE-A-183 LYS-A-192 MET-A-193 PRO-A-142 VAL-A-143	ALA-A-173 ALA-A-174 ALA-A-175 ARG-A-44 ASP-A-176 GLU-A-141 GLU-A-41 HIS-A-170 HIS-A-40 ILE-A-149 ILE-A-172 LEU-A-166 LEU-A-167 LEU-A-229 LEU-A-235 LEU-A-43 LYS-A-177 MET-A-153 MET-A-263 MET-A-266 PHE-A-187 PHE-A-259 PHE-A-47 PRO-A-140 PRO-A-142 SER-A-169 SER-A-231 THR-A-46 VAL-A-163 VAL-A-178
2AGY-D-TRQ	g.21.1.0	4BI6-A-PGA	c.1.1.0	3	4	2	5	15	0.2	0.267	0.133	0.333	Negative	ALA-D-82 ASN-D-156 ASP-D-128 ASP-D-84 GLY-D-111 HIS-D-155 ILE-D-110 ILE-D-124 LEU-D-154 PHE-D-153 SER-D-108 SER-D-125 THR-D-172 TRP-D-160 TYR-D-126 VAL-D-158 VAL-D-83	ALA-A-217 ASN-A-11 GLU-A-170 GLU-A-98 GLY-A-176 GLY-A-215 GLY-A-237 GLY-A-238 HIS-A-96 ILE-A-175 LEU-A-235 LYS-A-13 SER-A-174 SER-A-216 VAL-A-236
3HZH-A-BFD	c.23.1.0	1G3Q-A-ADP	c.37.1.10	2	2	2	5	14	0.143	0.143	0.143	0.357	Negative	ALA-A-108 ASP-A-32 ASP-A-33 GLY-A-87 ILE-A-106 ILE-A-80 LEU-A-78 LYS-A-129 MET-A-105 MET-A-82 SER-A-107 THR-A-77 THR-A-81 VAL-A-31	ARG-A-172 ARG-A-204 ASN-A-171 ASP-A-118 ASP-A-200 GLU-A-199 GLY-A-12 GLY-A-13 GLY-A-15 ILE-A-197 ILE-A-203 LYS-A-16 PRO-A-198 THR-A-14 THR-A-17 THR-A-18 THR-A-207
2XCE-A-DUP	b.85.4.0	1JB0-A-CLA	f.29.1.1	1	1	1	1	9	0.111	0.111	0.111	0.111	Negative	ASN-A-76 GLN-A-74 GLY-A-79 ILE-A-81 PHE-A-91 PHE-A-93 PRO-A-95 TRP-A-92 TYR-A-85 VAL-A-80	ALA-A-543 HIS-A-547 ILE-A-440 ILE-A-546 LEU-A-444 LEU-A-554 TRP-A-446 VAL-A-447 VAL-A-550
2CUN-A-3PG	c.86.1.0	5KM1-A-5GP	d.13.1.1	2	2	1	3	10	0.2	0.2	0.1	0.3	Negative	ALA-A-150 ARG-A-34 ASN-A-21 GLY-A-358 GLY-A-359 GLY-A-380 GLY-A-381 HIS-A-360 LYS-A-200 SER-A-361	ASN-A-99 ASP-A-43 GLN-A-106 GLY-A-105 HIS-A-112 HIS-A-114 HIS-A-42 HIS-A-51 ILE-A-18 ILE-A-22 ILE-A-44 LEU-A-53 PHE-A-19 PHE-A-41 SER-A-107 SER-A-45 VAL-A-108
3VLA-A-NAG	b.50.1.0	5CFP-A-C2E	d.387.1.0	1	1	2	1	3	0.333	0.333	0.667	0.333	Negative	ASN-A-254 LEU-A-257 SER-A-256	ARG-A-272 ARG-A-278 GLU-A-300 GLY-A-205 PRO-A-304 SER-A-201 THR-A-303 THR-A-307 TYR-A-202 TYR-A-206 TYR-A-280
1RGE-A-2GP	d.1.1.2	1AI2-A-NAP	c.77.1.1	1	1	1	5	12	0.083	0.083	0.083	0.417	Negative	ARG-A-40 ARG-A-65 ARG-A-69 ASN-A-39 GLN-A-32 GLN-A-38 GLU-A-41 GLU-A-54 HIS-A-85 PHE-A-37 TYR-A-86 VAL-A-36	ALA-A-337 ALA-A-342 ARG-A-129 ARG-A-395 ASN-A-115 ASN-A-352 ASP-A-392 GLY-A-321 GLY-A-340 HIS-A-339 ILE-A-37 LEU-A-103 LYS-A-100 LYS-A-344 PRO-A-102 PRO-A-343 THR-A-104 THR-A-105 THR-A-338 THR-A-341 TYR-A-345 TYR-A-391 VAL-A-351
1NKZ-A-BCL	f.3.1.1	1EFV-B-AMP	c.26.2.3	2	1	2	1	3	0.667	0.333	0.667	0.333	Negative	ASN-A-2 GLN-A-3 ILE-A-6	ALA-B-126 ALA-B-9 ASN-B-132 ASN-B-39 ASP-B-129 ASP-B-130 CYS-B-131 CYS-B-42 CYS-B-66 GLN-B-125 GLN-B-133 GLY-B-123 LEU-B-122 LEU-B-99 LYS-B-11 LYS-B-124 PHE-B-41 PRO-B-101 SER-B-65 THR-B-134 VAL-B-10 VAL-B-104 VAL-B-64
1EFV-B-AMP	c.26.2.3	1NEZ-H-NAG	b.1.1.1	2	1	2	1	7	0.286	0.143	0.286	0.143	Negative	ALA-B-126 ALA-B-9 ASN-B-132 ASN-B-39 ASP-B-129 ASP-B-130 CYS-B-131 CYS-B-42 CYS-B-66 GLN-B-125 GLN-B-133 GLY-B-123 LEU-B-122 LEU-B-99 LYS-B-11 LYS-B-124 PHE-B-41 PRO-B-101 SER-B-65 THR-B-134 VAL-B-10 VAL-B-104 VAL-B-64	ASN-H-42 GLU-H-95 LYS-H-68 LYS-H-94 PHE-H-40 SER-H-44 THR-H-51
2BIS-C-UDP	c.87.1.8	1IW0-A-HEM	a.132.1.1	2	1	3	1	3	0.667	0.333	1	0.333	Negative	GLU-C-165 HIS-C-164 PHE-C-161	ALA-A-23 ARG-A-132 ARG-A-177 ASN-A-204 GLU-A-24 GLY-A-135 GLY-A-139 HIS-A-20 HIS-A-205 ILE-A-143 LEU-A-134 LEU-A-33 LYS-A-13 MET-A-29 PHE-A-201 PHE-A-208 SER-A-138 TYR-A-130 VAL-A-131 VAL-A-142
3KS0-A-HEM	d.120.1.0	5HDJ-A-FMN	d.90.1.0	2	1	2	4	14	0.143	0.071	0.143	0.286	Negative	ASN-A-53 GLY-A-45 HIS-A-43 HIS-A-66 ILE-A-29 ILE-A-50 ILE-A-61 ILE-A-71 ILE-A-75 LEU-A-36 LEU-A-65 PHE-A-39 PHE-A-62 PRO-A-44 TYR-A-74 VAL-A-27 VAL-A-49 VAL-A-58 VAL-A-70	ARG-A-12 ARG-A-15 ARG-A-175 CYS-A-133 GLN-A-67 GLY-A-136 GLY-A-137 HIS-A-11 ILE-A-135 LYS-A-173 PHE-A-159 SER-A-13 TYR-A-134 TYR-A-69
1QLB-C-HEM	f.21.2.1	1BX4-A-ADN	c.72.1.1	2	4	2	5	15	0.133	0.267	0.133	0.333	Negative	ALA-C-130 ALA-C-94 ALA-C-97 GLN-C-129 GLN-C-30 GLY-C-133 GLY-C-183 GLY-C-186 GLY-C-34 GLY-C-38 HIS-C-182 HIS-C-93 LEU-C-187 LEU-C-190 LEU-C-35 LEU-C-37 LYS-C-100 LYS-C-193 MET-C-136 MET-C-41 PHE-C-101 PHE-C-137 PHE-C-90 SER-C-31 TRP-C-126 VAL-C-179	ALA-A-298 ALA-A-327 ARG-A-268 ASP-A-286 GLN-A-289 GLY-A-267 GLY-A-299 HIS-A-324 ILE-A-292 ILE-A-331 PHE-A-302 THR-A-265 THR-A-271 THR-A-295 VAL-A-284
1Y7U-B-COA	d.38.1.0	2NOX-A-HEM	a.266.1.0	1	3	4	4	13	0.077	0.231	0.308	0.308	Negative	ALA-B-62 ARG-B-155 ARG-B-90 GLY-B-89 LYS-B-159 PRO-B-128 SER-B-63 SER-B-92 THR-B-118 THR-B-61 THR-B-91 VAL-B-120 VAL-B-60	ARG-A-149 GLN-A-71 GLU-A-152 GLU-A-76 GLY-A-142 GLY-A-270 GLY-A-272 GLY-A-273 GLY-A-276 HIS-A-257 HIS-A-72 ILE-A-265 LEU-A-122 LEU-A-280 MET-A-283 PHE-A-143 PHE-A-68 SER-A-141 SER-A-145 THR-A-260 THR-A-271 THR-A-274 THR-A-75 TRP-A-119 TRP-A-253 TYR-A-130 TYR-A-148 TYR-A-279 VAL-A-261 VAL-A-264
1WS1-A-BB2	d.167.1.0	1JNU-A-FMN	d.110.3.6	4	2	2	4	19	0.211	0.105	0.105	0.211	Negative	ALA-A-129 ALA-A-48 ARG-A-128 ASP-A-43 CYS-A-90 GLN-A-51 GLU-A-133 GLU-A-88 GLY-A-44 GLY-A-46 GLY-A-89 HIS-A-132 HIS-A-136 LEU-A-47 LEU-A-91 PHE-A-125 PRO-A-87 TYR-A-97 VAL-A-45	ARG-A-967 ARG-A-983 ASN-A-1008 ASN-A-941 ASN-A-965 ASN-A-998 CYS-A-966 GLN-A-1029 GLN-A-970 GLY-A-1027 ILE-A-1026 ILE-A-982 LEU-A-1012 LEU-A-969 PHE-A-1010 PHE-A-1025 PHE-A-950 THR-A-934 VAL-A-932 VAL-A-979 VAL-A-986
3B6O-A-TMP	c.55.3.0	1JB0-A-CLA	f.29.1.1	3	1	3	1	9	0.333	0.111	0.333	0.111	Negative	ALA-A-21 ALA-A-81 ASP-A-18 ASP-A-200 GLU-A-20 GLY-A-23 HIS-A-195 ILE-A-84 LEU-A-19 LEU-A-24 THR-A-85 TYR-A-129	ALA-A-543 HIS-A-547 ILE-A-440 ILE-A-546 LEU-A-444 LEU-A-554 TRP-A-446 VAL-A-447 VAL-A-550
3ZDH-B-NAG	b.96.1.1	2CNQ-A-AMP	d.143.1.1	1	1	2	1	3	0.333	0.333	0.667	0.333	Negative	ASN-B-66 SER-B-67 TRP-B-65	GLU-A-62 ILE-A-79 ILE-A-85 LEU-A-107 LEU-A-108 LEU-A-76 LYS-A-59 LYS-A-66 LYS-A-83 SER-A-106 VAL-A-77
2BIS-C-UDP	c.87.1.8	4P5A-A-FAD	d.207.1.0	3	1	1	1	3	1	0.333	0.333	0.333	Negative	GLU-C-165 HIS-C-164 PHE-C-161	ARG-A-193 ARG-A-86 ARG-A-88 HIS-A-188 HIS-A-204 HIS-A-87 LEU-A-192 PRO-A-205 SER-A-203 THR-A-89 TYR-A-124
3BKN-B-HEM	a.25.1.0	4MML-A-U	b.38.1.2	2	1	1	1	5	0.4	0.2	0.2	0.2	Negative	ALA-B-55 ARG-B-45 ARG-B-53 ASN-B-23 GLU-B-56 ILE-B-22 LEU-B-19 MET-B-52 PHE-B-26 PHE-B-49 TYR-B-71	GLN-A-41 GLN-A-8 HIS-A-57 LYS-A-56 PHE-A-42
2CNQ-A-AMP	d.143.1.1	5D3Y-A-4IP	b.55.1.0	1	1	1	3	10	0.1	0.1	0.1	0.3	Negative	GLU-A-62 ILE-A-79 ILE-A-85 LEU-A-107 LEU-A-108 LEU-A-76 LYS-A-59 LYS-A-66 LYS-A-83 SER-A-106 VAL-A-77	ALA-A-283 ARG-A-289 ARG-A-328 ASN-A-285 GLN-A-287 LYS-A-280 LYS-A-366 LYS-A-368 SER-A-282 TYR-A-300
3IGJ-A-ACO	b.81.1.0	3NCR-B-ADP	d.58.5.0	2	1	3	3	14	0.143	0.071	0.214	0.214	Negative	ALA-A-105 ALA-A-159 ASN-A-85 GLY-A-141 GLY-A-142 GLY-A-175 GLY-A-176 ILE-A-182 PHE-A-104 PHE-A-83 PRO-A-106 SER-A-160 TRP-A-139 VAL-A-157 VAL-A-173	ARG-B-36 ASP-B-88 GLN-B-38 GLN-B-39 GLY-B-35 GLY-B-37 GLY-B-87 GLY-B-89 ILE-B-7 LYS-B-34 LYS-B-58 LYS-B-90 PHE-B-92 PRO-B-86
1JB0-A-CLA	f.29.1.1	1BPW-A-NAD	c.82.1.1	3	3	4	1	9	0.333	0.333	0.444	0.111	Negative	ALA-A-543 HIS-A-547 ILE-A-440 ILE-A-546 LEU-A-444 LEU-A-554 TRP-A-446 VAL-A-447 VAL-A-550	ALA-A-164 ALA-A-222 ASN-A-166 CYS-A-297 GLU-A-263 GLU-A-400 GLY-A-220 GLY-A-221 GLY-A-225 GLY-A-241 GLY-A-265 GLY-A-266 ILE-A-162 LEU-A-163 LEU-A-264 LEU-A-428 LYS-A-189 LYS-A-248 MET-A-252 PHE-A-239 PHE-A-402 PHE-A-466 PRO-A-190 PRO-A-192 SER-A-191 SER-A-226 SER-A-242 THR-A-240 THR-A-245 TRP-A-165 VAL-A-249
3R72-A-NBB	a.39.2.0	3BKN-B-HEM	a.25.1.0	1	1	3	4	11	0.091	0.091	0.273	0.364	Negative	ALA-A-13 GLN-A-72 GLU-A-10 LEU-A-12 LEU-A-56 LEU-A-73 MET-A-16 MET-A-4 MET-A-77 PHE-A-121 PHE-A-122 PRO-A-123 PRO-A-78 THR-A-76 VAL-A-9	ALA-B-55 ARG-B-45 ARG-B-53 ASN-B-23 GLU-B-56 ILE-B-22 LEU-B-19 MET-B-52 PHE-B-26 PHE-B-49 TYR-B-71
3LZ6-A-NAP	c.2.1.2	1QLB-C-HEM	f.21.2.1	2	4	2	5	26	0.077	0.154	0.077	0.192	Negative	ALA-A-17 ALA-A-198 ALA-A-40 ARG-A-41 ASN-A-94 GLU-A-69 GLY-A-16 GLY-A-191 GLY-A-20 GLY-A-22 GLY-A-66 HIS-A-95 ILE-A-193 ILE-A-21 LEU-A-190 LEU-A-192 LEU-A-97 LYS-A-162 LYS-A-19 MET-A-68 SER-A-144 SER-A-145 SER-A-18 SER-A-42 SER-A-67 THR-A-195 THR-A-197 TYR-A-158 VAL-A-117 VAL-A-143 VAL-A-96	ALA-C-130 ALA-C-94 ALA-C-97 GLN-C-129 GLN-C-30 GLY-C-133 GLY-C-183 GLY-C-186 GLY-C-34 GLY-C-38 HIS-C-182 HIS-C-93 LEU-C-187 LEU-C-190 LEU-C-35 LEU-C-37 LYS-C-100 LYS-C-193 MET-C-136 MET-C-41 PHE-C-101 PHE-C-137 PHE-C-90 SER-C-31 TRP-C-126 VAL-C-179
2BIS-C-UDP	c.87.1.8	2HFO-A-FMN	d.58.10.0	3	1	3	1	3	1	0.333	1	0.333	Negative	GLU-C-165 HIS-C-164 PHE-C-161	ARG-A-33 ARG-A-68 ARG-A-74 ASN-A-34 ASN-A-35 ASP-A-72 GLN-A-53 HIS-A-75 ILE-A-27 ILE-A-69 LEU-A-44 LEU-A-55 MET-A-96 PHE-A-51 SER-A-30 SER-A-31 THR-A-65 TYR-A-11
2HFO-A-FMN	d.58.10.0	2RIF-B-AMP	d.37.1.1	2	3	1	5	15	0.133	0.2	0.067	0.333	Negative	ARG-A-33 ARG-A-68 ARG-A-74 ASN-A-34 ASN-A-35 ASP-A-72 GLN-A-53 HIS-A-75 ILE-A-27 ILE-A-69 LEU-A-44 LEU-A-55 MET-A-96 PHE-A-51 SER-A-30 SER-A-31 THR-A-65 TYR-A-11	ALA-B-36 ARG-B-10 ARG-B-117 ARG-B-32 ASP-B-118 GLY-B-34 HIS-B-100 LEU-B-35 PRO-B-11 PRO-B-12 SER-B-115 VAL-B-113 VAL-B-13 VAL-B-33 VAL-B-37
2BQY-A-POP	b.40.5.0	3MBG-A-FAD	a.24.15.1	1	2	1	1	9	0.111	0.222	0.111	0.111	Negative	ASP-A-101 ASP-A-69 ASP-A-96 GLU-A-97 LYS-A-103 LYS-A-141 LYS-A-28 TYR-A-140 TYR-A-54	ARG-A-104 ARG-A-194 ARG-A-99 ASN-A-175 ASN-A-178 ASP-A-148 CYS-A-145 CYS-A-171 GLU-A-100 GLU-A-144 GLY-A-103 HIS-A-111 HIS-A-174 LEU-A-110 LEU-A-149 LEU-A-181 LYS-A-180 LYS-A-183 PHE-A-136 PHE-A-186 SER-A-106 TRP-A-107 TRP-A-195 TYR-A-140 VAL-A-177 VAL-A-191
1QLB-C-HEM	f.21.2.1	1NEZ-H-NAG	b.1.1.1	1	1	1	1	7	0.143	0.143	0.143	0.143	Negative	ALA-C-130 ALA-C-94 ALA-C-97 GLN-C-129 GLN-C-30 GLY-C-133 GLY-C-183 GLY-C-186 GLY-C-34 GLY-C-38 HIS-C-182 HIS-C-93 LEU-C-187 LEU-C-190 LEU-C-35 LEU-C-37 LYS-C-100 LYS-C-193 MET-C-136 MET-C-41 PHE-C-101 PHE-C-137 PHE-C-90 SER-C-31 TRP-C-126 VAL-C-179	ASN-H-42 GLU-H-95 LYS-H-68 LYS-H-94 PHE-H-40 SER-H-44 THR-H-51
1SJ1-A-F3S	d.58.1.4	1J3K-A-NDP	c.71.1.1	2	5	3	7	15	0.133	0.333	0.2	0.467	Negative	ALA-A-15 ALA-A-33 ALA-A-60 ASP-A-14 CYS-A-11 CYS-A-17 CYS-A-56 GLY-A-13 ILE-A-12 ILE-A-16 ILE-A-61 MET-A-27 PRO-A-57 VAL-A-58 VAL-A-6	ALA-A-16 ARG-A-106 ARG-A-129 ASN-A-108 ASN-A-144 ASN-A-42 CYS-A-15 GLU-A-172 GLY-A-105 GLY-A-165 GLY-A-166 GLY-A-41 GLY-A-44 LEU-A-127 LEU-A-131 LEU-A-164 LEU-A-40 LEU-A-46 LYS-A-145 SER-A-111 SER-A-128 SER-A-167 THR-A-107 THR-A-130 TRP-A-48 TYR-A-170 VAL-A-146 VAL-A-168 VAL-A-169 VAL-A-195 VAL-A-45
3ZDH-B-NAG	b.96.1.1	3IID-A-APR	c.50.1.2	3	1	3	1	3	1	0.333	1	0.333	Negative	ASN-B-66 SER-B-67 TRP-B-65	ALA-A-202 ARG-A-315 ASN-A-217 ASN-A-316 ASP-A-203 ASP-A-352 GLU-A-225 GLY-A-223 GLY-A-224 GLY-A-227 GLY-A-312 GLY-A-314 ILE-A-204 ILE-A-222 ILE-A-311 LYS-A-320 PHE-A-351 PRO-A-215 PRO-A-309 SER-A-275 SER-A-310 SER-A-313 SER-A-355 THR-A-216 THR-A-229 TYR-A-221 VAL-A-226 VAL-A-349
2NLI-A-FMN	c.1.4.0	1BX4-A-ADN	c.72.1.1	3	4	1	7	15	0.2	0.267	0.067	0.467	Negative	ALA-A-92 ALA-A-95 ARG-A-268 ARG-A-300 ARG-A-320 ASP-A-296 GLN-A-144 GLY-A-266 GLY-A-298 GLY-A-319 HIS-A-265 ILE-A-41 ILE-A-94 LYS-A-241 PRO-A-321 PRO-A-93 SER-A-122 SER-A-263 SER-A-297 THR-A-172 TYR-A-146 TYR-A-40 VAL-A-299	ALA-A-298 ALA-A-327 ARG-A-268 ASP-A-286 GLN-A-289 GLY-A-267 GLY-A-299 HIS-A-324 ILE-A-292 ILE-A-331 PHE-A-302 THR-A-265 THR-A-271 THR-A-295 VAL-A-284
3VLA-A-NAG	b.50.1.0	2HQ9-B-FAD	b.45.1.1	1	1	1	1	3	0.333	0.333	0.333	0.333	Negative	ASN-A-254 LEU-A-257 SER-A-256	GLY-B-52 LEU-B-36 LYS-B-53 LYS-B-54 PHE-B-48 PRO-B-35 PRO-B-51 SER-B-49 TRP-B-113 TYR-B-32 TYR-B-37 VAL-B-20 VAL-B-34
1U2Z-A-SAH	c.66.1.31	5OFU-A-AMP	e.7.1.0	1	5	2	4	14	0.071	0.357	0.143	0.286	Negative	ASN-A-369 ASN-A-404 ASN-A-479 ASP-A-397 CYS-A-405 CYS-A-421 GLU-A-374 GLU-A-422 GLY-A-373 GLY-A-399 GLY-A-401 ILE-A-423 LEU-A-375 LEU-A-487 LYS-A-458 MET-A-424 PHE-A-460 PHE-A-483 SER-A-400 SER-A-459 TYR-A-370 TYR-A-372 VAL-A-371 VAL-A-461	ARG-A-140 ARG-A-25 ASP-A-27 GLN-A-20 GLY-A-26 ILE-A-16 PHE-A-28 PRO-A-21 SER-A-183 SER-A-19 SER-A-24 THR-A-29 TYR-A-113 VAL-A-166
2BVM-A-UDP	c.68.1.22	2Z98-A-FMN	c.23.5.3	4	4	5	5	18	0.222	0.222	0.278	0.278	Negative	ALA-A-266 ALA-A-517 ARG-A-273 ASN-A-139 ASP-A-286 ASP-A-288 GLN-A-385 GLU-A-515 ILE-A-103 LEU-A-265 LEU-A-519 SER-A-269 SER-A-518 TRP-A-102 TRP-A-520 TYR-A-284 VAL-A-101 VAL-A-287	ARG-A-140 ASN-A-18 ASN-A-97 GLN-A-16 GLY-A-141 GLY-A-142 HIS-A-144 ILE-A-176 LEU-A-11 MET-A-95 PHE-A-98 PRO-A-94 SER-A-139 SER-A-15 SER-A-17 SER-A-9 TYR-A-14 TYR-A-96
1JS3-A-PLP	c.67.1.6	4P5A-A-FAD	d.207.1.0	1	1	3	4	11	0.091	0.091	0.273	0.364	Negative	ALA-A-148 ALA-A-273 ASN-A-300 ASP-A-271 GLY-A-244 HIS-A-192 HIS-A-302 LYS-A-303 PHE-A-80 SER-A-147 SER-A-149 SER-A-194 THR-A-242 THR-A-246	ARG-A-193 ARG-A-86 ARG-A-88 HIS-A-188 HIS-A-204 HIS-A-87 LEU-A-192 PRO-A-205 SER-A-203 THR-A-89 TYR-A-124
3LG5-A-POP	a.128.1.0	5HDJ-A-FMN	d.90.1.0	1	1	3	3	10	0.1	0.1	0.3	0.3	Negative	ARG-A-194 ARG-A-338 ASN-A-240 ASP-A-99 GLU-A-248 LYS-A-247 PHE-A-96 SER-A-244 THR-A-197 TYR-A-339	ARG-A-12 ARG-A-15 ARG-A-175 CYS-A-133 GLN-A-67 GLY-A-136 GLY-A-137 HIS-A-11 ILE-A-135 LYS-A-173 PHE-A-159 SER-A-13 TYR-A-134 TYR-A-69
3IID-A-APR	c.50.1.2	3MBG-A-FAD	a.24.15.1	1	5	1	8	26	0.038	0.192	0.038	0.308	Negative	ALA-A-202 ARG-A-315 ASN-A-217 ASN-A-316 ASP-A-203 ASP-A-352 GLU-A-225 GLY-A-223 GLY-A-224 GLY-A-227 GLY-A-312 GLY-A-314 ILE-A-204 ILE-A-222 ILE-A-311 LYS-A-320 PHE-A-351 PRO-A-215 PRO-A-309 SER-A-275 SER-A-310 SER-A-313 SER-A-355 THR-A-216 THR-A-229 TYR-A-221 VAL-A-226 VAL-A-349	ARG-A-104 ARG-A-194 ARG-A-99 ASN-A-175 ASN-A-178 ASP-A-148 CYS-A-145 CYS-A-171 GLU-A-100 GLU-A-144 GLY-A-103 HIS-A-111 HIS-A-174 LEU-A-110 LEU-A-149 LEU-A-181 LYS-A-180 LYS-A-183 PHE-A-136 PHE-A-186 SER-A-106 TRP-A-107 TRP-A-195 TYR-A-140 VAL-A-177 VAL-A-191
2BQY-A-POP	b.40.5.0	4AL0-A-GSH	f.56.1.0	2	1	2	1	9	0.222	0.111	0.222	0.111	Negative	ASP-A-101 ASP-A-69 ASP-A-96 GLU-A-97 LYS-A-103 LYS-A-141 LYS-A-28 TYR-A-140 TYR-A-54	ARG-A-126 ARG-A-70 ARG-A-73 ASN-A-74 GLU-A-77 HIS-A-113 SER-A-127 TYR-A-117 TYR-A-130
1TZJ-A-PLP	c.79.1.1	1SJ1-A-F3S	d.58.1.4	5	3	4	6	15	0.333	0.2	0.267	0.4	Negative	ASN-A-50 ASN-A-79 CYS-A-196 GLU-A-295 GLY-A-200 GLY-A-323 GLY-A-324 LEU-A-322 LYS-A-51 LYS-A-54 SER-A-163 SER-A-197 SER-A-201 THR-A-199 THR-A-202 TYR-A-294 VAL-A-198	ALA-A-15 ALA-A-33 ALA-A-60 ASP-A-14 CYS-A-11 CYS-A-17 CYS-A-56 GLY-A-13 ILE-A-12 ILE-A-16 ILE-A-61 MET-A-27 PRO-A-57 VAL-A-58 VAL-A-6
1L9H-A-RET	f.13.1.2	1JQ5-A-NAD	e.22.1.2	3	3	3	6	20	0.15	0.15	0.15	0.3	Negative	ALA-A-117 ALA-A-269 ALA-A-292 CYS-A-187 GLU-A-113 GLU-A-122 GLY-A-114 GLY-A-121 GLY-A-188 HIS-A-211 ILE-A-189 LYS-A-296 MET-A-207 PHE-A-212 PHE-A-261 SER-A-186 THR-A-118 TRP-A-265 TYR-A-191 TYR-A-268	ALA-A-119 ALA-A-124 ALA-A-162 ASP-A-100 ASP-A-123 ASP-A-173 ASP-A-39 GLY-A-95 GLY-A-96 HIS-A-274 ILE-A-158 ILE-A-41 ILE-A-45 LEU-A-129 LEU-A-166 LYS-A-103 LYS-A-97 PHE-A-247 PRO-A-163 SER-A-121 SER-A-127 SER-A-130 THR-A-118 THR-A-122 THR-A-98 TYR-A-133 VAL-A-131 VAL-A-42
3LZ6-A-NAP	c.2.1.2	1IAH-A-ADP	d.144.1.5	1	4	1	6	18	0.056	0.222	0.056	0.333	Negative	ALA-A-17 ALA-A-198 ALA-A-40 ARG-A-41 ASN-A-94 GLU-A-69 GLY-A-16 GLY-A-191 GLY-A-20 GLY-A-22 GLY-A-66 HIS-A-95 ILE-A-193 ILE-A-21 LEU-A-190 LEU-A-192 LEU-A-97 LYS-A-162 LYS-A-19 MET-A-68 SER-A-144 SER-A-145 SER-A-18 SER-A-42 SER-A-67 THR-A-195 THR-A-197 TYR-A-158 VAL-A-117 VAL-A-143 VAL-A-96	ALA-A-1624 ARG-A-1622 ARG-A-1623 ASP-A-1775 CYS-A-1720 GLU-A-1718 GLU-A-1719 GLY-A-1618 GLY-A-1619 GLY-A-1620 ILE-A-1644 LEU-A-1621 LEU-A-1701 LYS-A-1646 MET-A-1617 MET-A-1721 PHE-A-1725 THR-A-1774
1U5U-A-HEM	e.5.1.2	4MAE-A-PQQ	b.70.1.0	1	3	3	5	22	0.045	0.136	0.136	0.227	Negative	ALA-A-65 ARG-A-102 ARG-A-349 ARG-A-360 ARG-A-64 ASN-A-137 ASN-A-142 GLN-A-195 GLN-A-357 HIS-A-67 ILE-A-345 LEU-A-150 LEU-A-348 MET-A-136 PHE-A-144 PHE-A-322 PHE-A-49 PHE-A-53 SER-A-118 SER-A-120 SER-A-194 THR-A-66 TYR-A-193 TYR-A-353 VAL-A-135 VAL-A-196 VAL-A-352 VAL-A-356	ARG-A-110 ARG-A-326 ASN-A-256 ASP-A-299 ASP-A-301 ASP-A-388 CYS-A-104 CYS-A-105 GLN-A-389 GLU-A-172 GLU-A-55 GLY-A-170 GLY-A-171 GLY-A-531 SER-A-169 SER-A-255 THR-A-154 THR-A-236 TRP-A-238 TRP-A-467 TRP-A-532 VAL-A-108
2YIZ-A-COA	d.230.2.0	5C3Q-B-AKG	b.82.2.0	1	1	2	1	8	0.125	0.125	0.25	0.125	Negative	ALA-A-35 ARG-A-34 ARG-A-65 GLU-A-67 LEU-A-66 MET-A-33 PHE-A-64 THR-A-32	ALA-B-290 ARG-B-190 ARG-B-286 ASP-B-216 HIS-B-214 HIS-B-271 LEU-B-192 LEU-B-223 LEU-B-231 PHE-B-292 SER-B-288 TYR-B-194 VAL-B-273
1JB0-A-CLA	f.29.1.1	5KM1-A-5GP	d.13.1.1	1	1	3	1	9	0.111	0.111	0.333	0.111	Negative	ALA-A-543 HIS-A-547 ILE-A-440 ILE-A-546 LEU-A-444 LEU-A-554 TRP-A-446 VAL-A-447 VAL-A-550	ASN-A-99 ASP-A-43 GLN-A-106 GLY-A-105 HIS-A-112 HIS-A-114 HIS-A-42 HIS-A-51 ILE-A-18 ILE-A-22 ILE-A-44 LEU-A-53 PHE-A-19 PHE-A-41 SER-A-107 SER-A-45 VAL-A-108
2HQ9-B-FAD	b.45.1.1	3HZH-A-BFD	c.23.1.0	2	3	3	5	13	0.154	0.231	0.231	0.385	Negative	GLY-B-52 LEU-B-36 LYS-B-53 LYS-B-54 PHE-B-48 PRO-B-35 PRO-B-51 SER-B-49 TRP-B-113 TYR-B-32 TYR-B-37 VAL-B-20 VAL-B-34	ALA-A-108 ASP-A-32 ASP-A-33 GLY-A-87 ILE-A-106 ILE-A-80 LEU-A-78 LYS-A-129 MET-A-105 MET-A-82 SER-A-107 THR-A-77 THR-A-81 VAL-A-31
1IAH-A-ADP	d.144.1.5	3IGJ-A-ACO	b.81.1.0	1	3	2	3	15	0.067	0.2	0.133	0.2	Negative	ALA-A-1624 ARG-A-1622 ARG-A-1623 ASP-A-1775 CYS-A-1720 GLU-A-1718 GLU-A-1719 GLY-A-1618 GLY-A-1619 GLY-A-1620 ILE-A-1644 LEU-A-1621 LEU-A-1701 LYS-A-1646 MET-A-1617 MET-A-1721 PHE-A-1725 THR-A-1774	ALA-A-105 ALA-A-159 ASN-A-85 GLY-A-141 GLY-A-142 GLY-A-175 GLY-A-176 ILE-A-182 PHE-A-104 PHE-A-83 PRO-A-106 SER-A-160 TRP-A-139 VAL-A-157 VAL-A-173
1BX4-A-ADN	c.72.1.1	5TIS-K-BCR	f.23.36.0	2	2	3	1	8	0.25	0.25	0.375	0.125	Negative	ALA-A-298 ALA-A-327 ARG-A-268 ASP-A-286 GLN-A-289 GLY-A-267 GLY-A-299 HIS-A-324 ILE-A-292 ILE-A-331 PHE-A-302 THR-A-265 THR-A-271 THR-A-295 VAL-A-284	ALA-K-36 LEU-K-21 LEU-K-25 LEU-K-35 PHE-K-18 PHE-K-32 TRP-K-39 TYR-K-15
2RIF-B-AMP	d.37.1.1	3VLA-A-NAG	b.50.1.0	1	1	1	1	3	0.333	0.333	0.333	0.333	Negative	ALA-B-36 ARG-B-10 ARG-B-117 ARG-B-32 ASP-B-118 GLY-B-34 HIS-B-100 LEU-B-35 PRO-B-11 PRO-B-12 SER-B-115 VAL-B-113 VAL-B-13 VAL-B-33 VAL-B-37	ASN-A-254 LEU-A-257 SER-A-256
2HQ9-B-FAD	b.45.1.1	1JS3-A-PLP	c.67.1.6	1	1	1	5	13	0.077	0.077	0.077	0.385	Negative	GLY-B-52 LEU-B-36 LYS-B-53 LYS-B-54 PHE-B-48 PRO-B-35 PRO-B-51 SER-B-49 TRP-B-113 TYR-B-32 TYR-B-37 VAL-B-20 VAL-B-34	ALA-A-148 ALA-A-273 ASN-A-300 ASP-A-271 GLY-A-244 HIS-A-192 HIS-A-302 LYS-A-303 PHE-A-80 SER-A-147 SER-A-149 SER-A-194 THR-A-242 THR-A-246
1G3Q-A-ADP	c.37.1.10	3KMT-A-SAH	b.85.7.2	4	2	4	4	17	0.235	0.118	0.235	0.235	Negative	ARG-A-172 ARG-A-204 ASN-A-171 ASP-A-118 ASP-A-200 GLU-A-199 GLY-A-12 GLY-A-13 GLY-A-15 ILE-A-197 ILE-A-203 LYS-A-16 PRO-A-198 THR-A-14 THR-A-17 THR-A-18 THR-A-207	ALA-A-66 ASN-A-119 ASN-A-69 ASP-A-49 GLN-A-118 GLY-A-14 GLY-A-15 HIS-A-70 ILE-A-67 LEU-A-116 LEU-A-13 PHE-A-68 THR-A-117 TRP-A-110 TYR-A-105 TYR-A-109 TYR-A-16 TYR-A-50
1RWT-A-LHG	f.43.1.1	3R72-A-NBB	a.39.2.0	2	1	2	1	6	0.333	0.167	0.333	0.167	Negative	ARG-A-185 LEU-A-186 LYS-A-182 PHE-A-189 TRP-A-16 TYR-A-44	ALA-A-13 GLN-A-72 GLU-A-10 LEU-A-12 LEU-A-56 LEU-A-73 MET-A-16 MET-A-4 MET-A-77 PHE-A-121 PHE-A-122 PRO-A-123 PRO-A-78 THR-A-76 VAL-A-9
3B6O-A-TMP	c.55.3.0	1RWT-A-LHG	f.43.1.1	1	1	1	1	6	0.167	0.167	0.167	0.167	Negative	ALA-A-21 ALA-A-81 ASP-A-18 ASP-A-200 GLU-A-20 GLY-A-23 HIS-A-195 ILE-A-84 LEU-A-19 LEU-A-24 THR-A-85 TYR-A-129	ARG-A-185 LEU-A-186 LYS-A-182 PHE-A-189 TRP-A-16 TYR-A-44
1E3D-A-F3S	e.19.1.1	3KS0-A-HEM	d.120.1.0	2	2	2	3	12	0.167	0.167	0.167	0.25	Negative	ASN-A-228 CYS-A-230 CYS-A-248 CYS-A-251 GLY-A-250 ILE-A-249 PHE-A-235 PRO-A-241 SER-A-252 THR-A-226 TRP-A-240 VAL-A-186	ASN-A-53 GLY-A-45 HIS-A-43 HIS-A-66 ILE-A-29 ILE-A-50 ILE-A-61 ILE-A-71 ILE-A-75 LEU-A-36 LEU-A-65 PHE-A-39 PHE-A-62 PRO-A-44 TYR-A-74 VAL-A-27 VAL-A-49 VAL-A-58 VAL-A-70
1S49-A-GTP	e.8.1.4	5OFU-A-AMP	e.7.1.0	1	2	2	4	13	0.077	0.154	0.154	0.308	Negative	ARG-A-517 ARG-A-529 CYS-A-497 GLU-A-265 GLU-A-317 LEU-A-322 LEU-A-677 LYS-A-266 LYS-A-525 PRO-A-321 SER-A-498 THR-A-320 TYR-A-581	ARG-A-140 ARG-A-25 ASP-A-27 GLN-A-20 GLY-A-26 ILE-A-16 PHE-A-28 PRO-A-21 SER-A-183 SER-A-19 SER-A-24 THR-A-29 TYR-A-113 VAL-A-166
1AI2-A-NAP	c.77.1.1	5LE5-E-6V1	d.153.1.0	2	3	2	5	11	0.182	0.273	0.182	0.455	Negative	ALA-A-337 ALA-A-342 ARG-A-129 ARG-A-395 ASN-A-115 ASN-A-352 ASP-A-392 GLY-A-321 GLY-A-340 HIS-A-339 ILE-A-37 LEU-A-103 LYS-A-100 LYS-A-344 PRO-A-102 PRO-A-343 THR-A-104 THR-A-105 THR-A-338 THR-A-341 TYR-A-345 TYR-A-391 VAL-A-351	ALA-E-151 ASN-E-152 GLN-E-146 LYS-E-30 MET-E-26 PHE-E-154 PRO-E-149 SER-E-150 THR-E-147 VAL-E-130 VAL-E-29
2AGY-D-TRQ	g.21.1.0	1JY8-A-C5P	d.79.5.1	1	1	2	1	5	0.2	0.2	0.4	0.2	Negative	ALA-D-82 ASN-D-156 ASP-D-128 ASP-D-84 GLY-D-111 HIS-D-155 ILE-D-110 ILE-D-124 LEU-D-154 PHE-D-153 SER-D-108 SER-D-125 THR-D-172 TRP-D-160 TYR-D-126 VAL-D-158 VAL-D-83	ASP-A-56 ASP-A-63 ASP-A-8 GLY-A-58 LYS-A-59
1SJ1-A-F3S	d.58.1.4	1L9H-A-RET	f.13.1.2	1	3	1	3	15	0.067	0.2	0.067	0.2	Negative	ALA-A-15 ALA-A-33 ALA-A-60 ASP-A-14 CYS-A-11 CYS-A-17 CYS-A-56 GLY-A-13 ILE-A-12 ILE-A-16 ILE-A-61 MET-A-27 PRO-A-57 VAL-A-58 VAL-A-6	ALA-A-117 ALA-A-269 ALA-A-292 CYS-A-187 GLU-A-113 GLU-A-122 GLY-A-114 GLY-A-121 GLY-A-188 HIS-A-211 ILE-A-189 LYS-A-296 MET-A-207 PHE-A-212 PHE-A-261 SER-A-186 THR-A-118 TRP-A-265 TYR-A-191 TYR-A-268
1JY8-A-C5P	d.79.5.1	2Z98-A-FMN	c.23.5.3	2	1	2	1	5	0.4	0.2	0.4	0.2	Negative	ASP-A-56 ASP-A-63 ASP-A-8 GLY-A-58 LYS-A-59	ARG-A-140 ASN-A-18 ASN-A-97 GLN-A-16 GLY-A-141 GLY-A-142 HIS-A-144 ILE-A-176 LEU-A-11 MET-A-95 PHE-A-98 PRO-A-94 SER-A-139 SER-A-15 SER-A-17 SER-A-9 TYR-A-14 TYR-A-96
1JB0-A-CLA	f.29.1.1	1G3Q-A-ADP	c.37.1.10	1	1	1	1	9	0.111	0.111	0.111	0.111	Negative	ALA-A-543 HIS-A-547 ILE-A-440 ILE-A-546 LEU-A-444 LEU-A-554 TRP-A-446 VAL-A-447 VAL-A-550	ARG-A-172 ARG-A-204 ASN-A-171 ASP-A-118 ASP-A-200 GLU-A-199 GLY-A-12 GLY-A-13 GLY-A-15 ILE-A-197 ILE-A-203 LYS-A-16 PRO-A-198 THR-A-14 THR-A-17 THR-A-18 THR-A-207
2C8S-A-HEM	a.3.1.1	1L9H-A-RET	f.13.1.2	1	3	3	6	20	0.05	0.15	0.15	0.3	Negative	ASN-A-91 CYS-A-65 CYS-A-68 GLY-A-110 GLY-A-78 HIS-A-112 HIS-A-69 ILE-A-101 ILE-A-128 LEU-A-116 LEU-A-77 LEU-A-81 LEU-A-97 MET-A-108 MET-A-109 MET-A-121 PRO-A-111 PRO-A-79 SER-A-64 THR-A-87 TRP-A-86 TYR-A-85 TYR-A-88	ALA-A-117 ALA-A-269 ALA-A-292 CYS-A-187 GLU-A-113 GLU-A-122 GLY-A-114 GLY-A-121 GLY-A-188 HIS-A-211 ILE-A-189 LYS-A-296 MET-A-207 PHE-A-212 PHE-A-261 SER-A-186 THR-A-118 TRP-A-265 TYR-A-191 TYR-A-268
1JB0-A-CLA	f.29.1.1	3FHJ-A-AMP	c.26.1.1	2	2	1	1	9	0.222	0.222	0.111	0.111	Negative	ALA-A-543 HIS-A-547 ILE-A-440 ILE-A-546 LEU-A-444 LEU-A-554 TRP-A-446 VAL-A-447 VAL-A-550	ALA-A-181 ALA-A-22 ARG-A-182 ASN-A-18 ASP-A-146 GLN-A-147 GLY-A-144 GLY-A-17 GLY-A-21 ILE-A-176 ILE-A-183 LYS-A-192 MET-A-193 PRO-A-142 VAL-A-143
3LG5-A-POP	a.128.1.0	2A5F-B-NAD	d.166.1.1	1	1	2	3	10	0.1	0.1	0.2	0.3	Negative	ARG-A-194 ARG-A-338 ASN-A-240 ASP-A-99 GLU-A-248 LYS-A-247 PHE-A-96 SER-A-244 THR-A-197 TYR-A-339	ALA-B-8 ARG-B-11 ARG-B-25 ARG-B-7 ASP-B-110 ASP-B-112 ASP-B-9 ILE-B-76 LEU-B-77 MET-B-23 PRO-B-24 SER-B-10 SER-B-61 SER-B-63 THR-B-62 TYR-B-6 VAL-B-53 VAL-B-72
1J3K-C-UMP	d.117.1.1	1NKZ-A-BCL	f.3.1.1	2	1	2	1	3	0.667	0.333	0.667	0.333	Negative	ARG-C-345 ARG-C-510 ASN-C-521 ASP-C-513 CYS-C-490 CYS-C-512 GLN-C-509 GLY-C-517 HIS-C-491 HIS-C-551 SER-C-511 TYR-C-553 VAL-C-518	ASN-A-2 GLN-A-3 ILE-A-6
1UKC-A-NAG	c.69.1.17	1QZU-A-FMN	c.34.1.1	2	1	3	1	4	0.5	0.25	0.75	0.25	Negative	ALA-A-385 ARG-A-383 ASN-A-345 HIS-A-384	ALA-A-105 ALA-A-138 ALA-A-56 ARG-A-55 ASN-A-106 ASP-A-104 GLU-A-54 GLY-A-26 LYS-A-110 MET-A-139 MET-A-143 PHE-A-59 SER-A-27 THR-A-107 THR-A-25 THR-A-53 VAL-A-28
2YBQ-A-SAH	c.90.1.0	2BVM-A-UDP	c.68.1.22	3	4	1	5	18	0.167	0.222	0.056	0.278	Negative	ALA-A-134 ASP-A-105 CYS-A-138 GLN-A-214 GLN-A-217 GLY-A-103 GLY-A-104 GLY-A-110 GLY-A-215 ILE-A-108 LEU-A-244 LEU-A-52 MET-A-186 PHE-A-109 PHE-A-184 PRO-A-242 PRO-A-27 THR-A-133 THR-A-243 TYR-A-185 VAL-A-212	ALA-A-266 ALA-A-517 ARG-A-273 ASN-A-139 ASP-A-286 ASP-A-288 GLN-A-385 GLU-A-515 ILE-A-103 LEU-A-265 LEU-A-519 SER-A-269 SER-A-518 TRP-A-102 TRP-A-520 TYR-A-284 VAL-A-101 VAL-A-287
3LG5-A-POP	a.128.1.0	1JQ5-A-NAD	e.22.1.2	1	2	1	3	10	0.1	0.2	0.1	0.3	Negative	ARG-A-194 ARG-A-338 ASN-A-240 ASP-A-99 GLU-A-248 LYS-A-247 PHE-A-96 SER-A-244 THR-A-197 TYR-A-339	ALA-A-119 ALA-A-124 ALA-A-162 ASP-A-100 ASP-A-123 ASP-A-173 ASP-A-39 GLY-A-95 GLY-A-96 HIS-A-274 ILE-A-158 ILE-A-41 ILE-A-45 LEU-A-129 LEU-A-166 LYS-A-103 LYS-A-97 PHE-A-247 PRO-A-163 SER-A-121 SER-A-127 SER-A-130 THR-A-118 THR-A-122 THR-A-98 TYR-A-133 VAL-A-131 VAL-A-42
1E3D-A-F3S	e.19.1.1	3LZ6-A-NAP	c.2.1.2	3	3	1	5	12	0.25	0.25	0.083	0.417	Negative	ASN-A-228 CYS-A-230 CYS-A-248 CYS-A-251 GLY-A-250 ILE-A-249 PHE-A-235 PRO-A-241 SER-A-252 THR-A-226 TRP-A-240 VAL-A-186	ALA-A-17 ALA-A-198 ALA-A-40 ARG-A-41 ASN-A-94 GLU-A-69 GLY-A-16 GLY-A-191 GLY-A-20 GLY-A-22 GLY-A-66 HIS-A-95 ILE-A-193 ILE-A-21 LEU-A-190 LEU-A-192 LEU-A-97 LYS-A-162 LYS-A-19 MET-A-68 SER-A-144 SER-A-145 SER-A-18 SER-A-42 SER-A-67 THR-A-195 THR-A-197 TYR-A-158 VAL-A-117 VAL-A-143 VAL-A-96
1S49-A-GTP	e.8.1.4	2YBQ-A-SAH	c.90.1.0	1	1	1	4	13	0.077	0.077	0.077	0.308	Negative	ARG-A-517 ARG-A-529 CYS-A-497 GLU-A-265 GLU-A-317 LEU-A-322 LEU-A-677 LYS-A-266 LYS-A-525 PRO-A-321 SER-A-498 THR-A-320 TYR-A-581	ALA-A-134 ASP-A-105 CYS-A-138 GLN-A-214 GLN-A-217 GLY-A-103 GLY-A-104 GLY-A-110 GLY-A-215 ILE-A-108 LEU-A-244 LEU-A-52 MET-A-186 PHE-A-109 PHE-A-184 PRO-A-242 PRO-A-27 THR-A-133 THR-A-243 TYR-A-185 VAL-A-212
1IW0-A-HEM	a.132.1.1	1JNU-A-FMN	d.110.3.6	4	3	4	4	20	0.2	0.15	0.2	0.2	Negative	ALA-A-23 ARG-A-132 ARG-A-177 ASN-A-204 GLU-A-24 GLY-A-135 GLY-A-139 HIS-A-20 HIS-A-205 ILE-A-143 LEU-A-134 LEU-A-33 LYS-A-13 MET-A-29 PHE-A-201 PHE-A-208 SER-A-138 TYR-A-130 VAL-A-131 VAL-A-142	ARG-A-967 ARG-A-983 ASN-A-1008 ASN-A-941 ASN-A-965 ASN-A-998 CYS-A-966 GLN-A-1029 GLN-A-970 GLY-A-1027 ILE-A-1026 ILE-A-982 LEU-A-1012 LEU-A-969 PHE-A-1010 PHE-A-1025 PHE-A-950 THR-A-934 VAL-A-932 VAL-A-979 VAL-A-986
1VP5-A-NAP	c.1.7.1	2RIF-B-AMP	d.37.1.1	2	4	2	5	15	0.133	0.267	0.133	0.333	Negative	ALA-A-192 ALA-A-216 ARG-A-236 ARG-A-239 ASN-A-141 ASN-A-243 ASP-A-45 GLN-A-113 GLN-A-162 GLU-A-193 GLU-A-242 GLY-A-189 GLY-A-194 GLY-A-20 HIS-A-112 ILE-A-231 LYS-A-233 LYS-A-79 PHE-A-191 PHE-A-199 PHE-A-22 PRO-A-190 PRO-A-232 SER-A-140 THR-A-234 TRP-A-188 TYR-A-50 VAL-A-21 VAL-A-235	ALA-B-36 ARG-B-10 ARG-B-117 ARG-B-32 ASP-B-118 GLY-B-34 HIS-B-100 LEU-B-35 PRO-B-11 PRO-B-12 SER-B-115 VAL-B-113 VAL-B-13 VAL-B-33 VAL-B-37
1RGE-A-2GP	d.1.1.2	4N3E-A-2AN	d.129.3.0	1	1	2	3	12	0.083	0.083	0.167	0.25	Negative	ARG-A-40 ARG-A-65 ARG-A-69 ASN-A-39 GLN-A-32 GLN-A-38 GLU-A-41 GLU-A-54 HIS-A-85 PHE-A-37 TYR-A-86 VAL-A-36	ALA-A-140 ARG-A-27 GLU-A-10 GLU-A-11 GLY-A-114 ILE-A-116 LEU-A-105 LEU-A-19 LEU-A-23 SER-A-12 TYR-A-101 TYR-A-141 TYR-A-144 TYR-A-84 VAL-A-103 VAL-A-24
1UKC-A-NAG	c.69.1.17	5C58-B-HEM	d.35.1.0	3	1	1	1	4	0.75	0.25	0.25	0.25	Negative	ALA-A-385 ARG-A-383 ASN-A-345 HIS-A-384	ASN-B-34 ASN-B-36 GLY-B-35 GLY-B-43 HIS-B-133 HIS-B-32 HIS-B-83 LEU-B-77 LEU-B-85 MET-B-140 PHE-B-45 PHE-B-78 SER-B-42 THR-B-33 TYR-B-137 TYR-B-55 TYR-B-75 VAL-B-136 VAL-B-37
1RWT-A-LHG	f.43.1.1	3VLA-A-NAG	b.50.1.0	1	1	2	1	3	0.333	0.333	0.667	0.333	Negative	ARG-A-185 LEU-A-186 LYS-A-182 PHE-A-189 TRP-A-16 TYR-A-44	ASN-A-254 LEU-A-257 SER-A-256
3LZ6-A-NAP	c.2.1.2	5OFU-A-AMP	e.7.1.0	4	4	3	4	14	0.286	0.286	0.214	0.286	Negative	ALA-A-17 ALA-A-198 ALA-A-40 ARG-A-41 ASN-A-94 GLU-A-69 GLY-A-16 GLY-A-191 GLY-A-20 GLY-A-22 GLY-A-66 HIS-A-95 ILE-A-193 ILE-A-21 LEU-A-190 LEU-A-192 LEU-A-97 LYS-A-162 LYS-A-19 MET-A-68 SER-A-144 SER-A-145 SER-A-18 SER-A-42 SER-A-67 THR-A-195 THR-A-197 TYR-A-158 VAL-A-117 VAL-A-143 VAL-A-96	ARG-A-140 ARG-A-25 ASP-A-27 GLN-A-20 GLY-A-26 ILE-A-16 PHE-A-28 PRO-A-21 SER-A-183 SER-A-19 SER-A-24 THR-A-29 TYR-A-113 VAL-A-166
3HZH-A-BFD	c.23.1.0	2BVM-A-UDP	c.68.1.22	4	3	2	4	14	0.286	0.214	0.143	0.286	Negative	ALA-A-108 ASP-A-32 ASP-A-33 GLY-A-87 ILE-A-106 ILE-A-80 LEU-A-78 LYS-A-129 MET-A-105 MET-A-82 SER-A-107 THR-A-77 THR-A-81 VAL-A-31	ALA-A-266 ALA-A-517 ARG-A-273 ASN-A-139 ASP-A-286 ASP-A-288 GLN-A-385 GLU-A-515 ILE-A-103 LEU-A-265 LEU-A-519 SER-A-269 SER-A-518 TRP-A-102 TRP-A-520 TYR-A-284 VAL-A-101 VAL-A-287
1NEZ-H-NAG	b.1.1.1	3IGJ-A-ACO	b.81.1.0	2	1	2	1	7	0.286	0.143	0.286	0.143	Negative	ASN-H-42 GLU-H-95 LYS-H-68 LYS-H-94 PHE-H-40 SER-H-44 THR-H-51	ALA-A-105 ALA-A-159 ASN-A-85 GLY-A-141 GLY-A-142 GLY-A-175 GLY-A-176 ILE-A-182 PHE-A-104 PHE-A-83 PRO-A-106 SER-A-160 TRP-A-139 VAL-A-157 VAL-A-173
1BPW-A-NAD	c.82.1.1	2BVM-A-UDP	c.68.1.22	4	3	5	6	18	0.222	0.167	0.278	0.333	Negative	ALA-A-164 ALA-A-222 ASN-A-166 CYS-A-297 GLU-A-263 GLU-A-400 GLY-A-220 GLY-A-221 GLY-A-225 GLY-A-241 GLY-A-265 GLY-A-266 ILE-A-162 LEU-A-163 LEU-A-264 LEU-A-428 LYS-A-189 LYS-A-248 MET-A-252 PHE-A-239 PHE-A-402 PHE-A-466 PRO-A-190 PRO-A-192 SER-A-191 SER-A-226 SER-A-242 THR-A-240 THR-A-245 TRP-A-165 VAL-A-249	ALA-A-266 ALA-A-517 ARG-A-273 ASN-A-139 ASP-A-286 ASP-A-288 GLN-A-385 GLU-A-515 ILE-A-103 LEU-A-265 LEU-A-519 SER-A-269 SER-A-518 TRP-A-102 TRP-A-520 TYR-A-284 VAL-A-101 VAL-A-287
2NOX-A-HEM	a.266.1.0	2AVI-A-BTN	b.61.1.1	2	2	2	4	18	0.111	0.111	0.111	0.222	Negative	ARG-A-149 GLN-A-71 GLU-A-152 GLU-A-76 GLY-A-142 GLY-A-270 GLY-A-272 GLY-A-273 GLY-A-276 HIS-A-257 HIS-A-72 ILE-A-265 LEU-A-122 LEU-A-280 MET-A-283 PHE-A-143 PHE-A-68 SER-A-141 SER-A-145 THR-A-260 THR-A-271 THR-A-274 THR-A-75 TRP-A-119 TRP-A-253 TYR-A-130 TYR-A-148 TYR-A-279 VAL-A-261 VAL-A-264	ALA-A-39 ASN-A-118 ASN-A-12 LEU-A-14 LEU-A-99 PHE-A-72 PHE-A-79 SER-A-16 SER-A-73 SER-A-75 THR-A-35 THR-A-38 THR-A-40 THR-A-77 TRP-A-70 TRP-A-97 TYR-A-33 VAL-A-37
1JB0-A-CLA	f.29.1.1	2NLI-A-FMN	c.1.4.0	1	2	2	1	9	0.111	0.222	0.222	0.111	Negative	ALA-A-543 HIS-A-547 ILE-A-440 ILE-A-546 LEU-A-444 LEU-A-554 TRP-A-446 VAL-A-447 VAL-A-550	ALA-A-92 ALA-A-95 ARG-A-268 ARG-A-300 ARG-A-320 ASP-A-296 GLN-A-144 GLY-A-266 GLY-A-298 GLY-A-319 HIS-A-265 ILE-A-41 ILE-A-94 LYS-A-241 PRO-A-321 PRO-A-93 SER-A-122 SER-A-263 SER-A-297 THR-A-172 TYR-A-146 TYR-A-40 VAL-A-299
3T6E-C-HEC	a.138.1.2	2A5F-B-NAD	d.166.1.1	1	4	2	6	18	0.056	0.222	0.111	0.333	Negative	ALA-C-107 ALA-C-97 ARG-C-108 ASN-C-58 CYS-C-87 CYS-C-90 GLY-C-86 HIS-C-91 ILE-C-77 LEU-C-111 LEU-C-62 LEU-C-71 LEU-C-96 LYS-C-57 LYS-C-60 MET-C-74 PHE-C-70 PRO-C-103 SER-C-82 THR-C-75 THR-C-78 TYR-C-104 TYR-C-56 VAL-C-59 VAL-C-61 VAL-C-81	ALA-B-8 ARG-B-11 ARG-B-25 ARG-B-7 ASP-B-110 ASP-B-112 ASP-B-9 ILE-B-76 LEU-B-77 MET-B-23 PRO-B-24 SER-B-10 SER-B-61 SER-B-63 THR-B-62 TYR-B-6 VAL-B-53 VAL-B-72
3IGJ-A-ACO	b.81.1.0	2CUN-A-3PG	c.86.1.0	1	1	2	3	10	0.1	0.1	0.2	0.3	Negative	ALA-A-105 ALA-A-159 ASN-A-85 GLY-A-141 GLY-A-142 GLY-A-175 GLY-A-176 ILE-A-182 PHE-A-104 PHE-A-83 PRO-A-106 SER-A-160 TRP-A-139 VAL-A-157 VAL-A-173	ALA-A-150 ARG-A-34 ASN-A-21 GLY-A-358 GLY-A-359 GLY-A-380 GLY-A-381 HIS-A-360 LYS-A-200 SER-A-361
2BIS-C-UDP	c.87.1.8	1Z2I-A-NAD	c.122.1.0	3	1	2	1	3	1	0.333	0.667	0.333	Negative	GLU-C-165 HIS-C-164 PHE-C-161	ALA-A-129 ALA-A-185 ARG-A-320 ASN-A-148 ASP-A-183 CYS-A-147 GLU-A-321 GLY-A-127 GLY-A-130 GLY-A-318 HIS-A-125 HIS-A-53 LEU-A-181 LEU-A-182 MET-A-184 MET-A-315 PHE-A-126 PRO-A-128 PRO-A-167 PRO-A-190 PRO-A-317 SER-A-149 SER-A-52 THR-A-165 VAL-A-50
1AI2-A-NAP	c.77.1.1	2BQY-A-POP	b.40.5.0	1	2	1	1	9	0.111	0.222	0.111	0.111	Negative	ALA-A-337 ALA-A-342 ARG-A-129 ARG-A-395 ASN-A-115 ASN-A-352 ASP-A-392 GLY-A-321 GLY-A-340 HIS-A-339 ILE-A-37 LEU-A-103 LYS-A-100 LYS-A-344 PRO-A-102 PRO-A-343 THR-A-104 THR-A-105 THR-A-338 THR-A-341 TYR-A-345 TYR-A-391 VAL-A-351	ASP-A-101 ASP-A-69 ASP-A-96 GLU-A-97 LYS-A-103 LYS-A-141 LYS-A-28 TYR-A-140 TYR-A-54
2HQ9-B-FAD	b.45.1.1	3NCR-B-ADP	d.58.5.0	2	1	4	5	13	0.154	0.077	0.308	0.385	Negative	GLY-B-52 LEU-B-36 LYS-B-53 LYS-B-54 PHE-B-48 PRO-B-35 PRO-B-51 SER-B-49 TRP-B-113 TYR-B-32 TYR-B-37 VAL-B-20 VAL-B-34	ARG-B-36 ASP-B-88 GLN-B-38 GLN-B-39 GLY-B-35 GLY-B-37 GLY-B-87 GLY-B-89 ILE-B-7 LYS-B-34 LYS-B-58 LYS-B-90 PHE-B-92 PRO-B-86
2WAT-B-COA	d.150.1.0	1RWT-A-LHG	f.43.1.1	2	1	1	1	6	0.333	0.167	0.167	0.167	Negative	ALA-B-1846 ARG-B-1841 ASN-B-1845 GLN-B-1802 HIS-B-1873 ILE-B-1871 PRO-B-1847 SER-B-1808 SER-B-1872 TYR-B-1798	ARG-A-185 LEU-A-186 LYS-A-182 PHE-A-189 TRP-A-16 TYR-A-44
1UKC-A-NAG	c.69.1.17	2XCE-A-DUP	b.85.4.0	2	1	1	1	4	0.5	0.25	0.25	0.25	Negative	ALA-A-385 ARG-A-383 ASN-A-345 HIS-A-384	ASN-A-76 GLN-A-74 GLY-A-79 ILE-A-81 PHE-A-91 PHE-A-93 PRO-A-95 TRP-A-92 TYR-A-85 VAL-A-80
1AI2-A-NAP	c.77.1.1	1EFV-B-AMP	c.26.2.3	1	3	3	6	23	0.043	0.13	0.13	0.261	Negative	ALA-A-337 ALA-A-342 ARG-A-129 ARG-A-395 ASN-A-115 ASN-A-352 ASP-A-392 GLY-A-321 GLY-A-340 HIS-A-339 ILE-A-37 LEU-A-103 LYS-A-100 LYS-A-344 PRO-A-102 PRO-A-343 THR-A-104 THR-A-105 THR-A-338 THR-A-341 TYR-A-345 TYR-A-391 VAL-A-351	ALA-B-126 ALA-B-9 ASN-B-132 ASN-B-39 ASP-B-129 ASP-B-130 CYS-B-131 CYS-B-42 CYS-B-66 GLN-B-125 GLN-B-133 GLY-B-123 LEU-B-122 LEU-B-99 LYS-B-11 LYS-B-124 PHE-B-41 PRO-B-101 SER-B-65 THR-B-134 VAL-B-10 VAL-B-104 VAL-B-64
3IGJ-A-ACO	b.81.1.0	2AGY-D-TRQ	g.21.1.0	2	3	2	5	15	0.133	0.2	0.133	0.333	Negative	ALA-A-105 ALA-A-159 ASN-A-85 GLY-A-141 GLY-A-142 GLY-A-175 GLY-A-176 ILE-A-182 PHE-A-104 PHE-A-83 PRO-A-106 SER-A-160 TRP-A-139 VAL-A-157 VAL-A-173	ALA-D-82 ASN-D-156 ASP-D-128 ASP-D-84 GLY-D-111 HIS-D-155 ILE-D-110 ILE-D-124 LEU-D-154 PHE-D-153 SER-D-108 SER-D-125 THR-D-172 TRP-D-160 TYR-D-126 VAL-D-158 VAL-D-83
2HQ9-B-FAD	b.45.1.1	2NLI-A-FMN	c.1.4.0	3	3	3	4	13	0.231	0.231	0.231	0.308	Negative	GLY-B-52 LEU-B-36 LYS-B-53 LYS-B-54 PHE-B-48 PRO-B-35 PRO-B-51 SER-B-49 TRP-B-113 TYR-B-32 TYR-B-37 VAL-B-20 VAL-B-34	ALA-A-92 ALA-A-95 ARG-A-268 ARG-A-300 ARG-A-320 ASP-A-296 GLN-A-144 GLY-A-266 GLY-A-298 GLY-A-319 HIS-A-265 ILE-A-41 ILE-A-94 LYS-A-241 PRO-A-321 PRO-A-93 SER-A-122 SER-A-263 SER-A-297 THR-A-172 TYR-A-146 TYR-A-40 VAL-A-299
1U2Z-A-SAH	c.66.1.31	3IID-A-APR	c.50.1.2	2	5	1	5	24	0.083	0.208	0.042	0.208	Negative	ASN-A-369 ASN-A-404 ASN-A-479 ASP-A-397 CYS-A-405 CYS-A-421 GLU-A-374 GLU-A-422 GLY-A-373 GLY-A-399 GLY-A-401 ILE-A-423 LEU-A-375 LEU-A-487 LYS-A-458 MET-A-424 PHE-A-460 PHE-A-483 SER-A-400 SER-A-459 TYR-A-370 TYR-A-372 VAL-A-371 VAL-A-461	ALA-A-202 ARG-A-315 ASN-A-217 ASN-A-316 ASP-A-203 ASP-A-352 GLU-A-225 GLY-A-223 GLY-A-224 GLY-A-227 GLY-A-312 GLY-A-314 ILE-A-204 ILE-A-222 ILE-A-311 LYS-A-320 PHE-A-351 PRO-A-215 PRO-A-309 SER-A-275 SER-A-310 SER-A-313 SER-A-355 THR-A-216 THR-A-229 TYR-A-221 VAL-A-226 VAL-A-349
1U5U-A-HEM	e.5.1.2	1S49-A-GTP	e.8.1.4	2	1	3	5	13	0.154	0.077	0.231	0.385	Negative	ALA-A-65 ARG-A-102 ARG-A-349 ARG-A-360 ARG-A-64 ASN-A-137 ASN-A-142 GLN-A-195 GLN-A-357 HIS-A-67 ILE-A-345 LEU-A-150 LEU-A-348 MET-A-136 PHE-A-144 PHE-A-322 PHE-A-49 PHE-A-53 SER-A-118 SER-A-120 SER-A-194 THR-A-66 TYR-A-193 TYR-A-353 VAL-A-135 VAL-A-196 VAL-A-352 VAL-A-356	ARG-A-517 ARG-A-529 CYS-A-497 GLU-A-265 GLU-A-317 LEU-A-322 LEU-A-677 LYS-A-266 LYS-A-525 PRO-A-321 SER-A-498 THR-A-320 TYR-A-581
1BPW-A-NAD	c.82.1.1	2NLI-A-FMN	c.1.4.0	2	4	5	6	23	0.087	0.174	0.217	0.261	Negative	ALA-A-164 ALA-A-222 ASN-A-166 CYS-A-297 GLU-A-263 GLU-A-400 GLY-A-220 GLY-A-221 GLY-A-225 GLY-A-241 GLY-A-265 GLY-A-266 ILE-A-162 LEU-A-163 LEU-A-264 LEU-A-428 LYS-A-189 LYS-A-248 MET-A-252 PHE-A-239 PHE-A-402 PHE-A-466 PRO-A-190 PRO-A-192 SER-A-191 SER-A-226 SER-A-242 THR-A-240 THR-A-245 TRP-A-165 VAL-A-249	ALA-A-92 ALA-A-95 ARG-A-268 ARG-A-300 ARG-A-320 ASP-A-296 GLN-A-144 GLY-A-266 GLY-A-298 GLY-A-319 HIS-A-265 ILE-A-41 ILE-A-94 LYS-A-241 PRO-A-321 PRO-A-93 SER-A-122 SER-A-263 SER-A-297 THR-A-172 TYR-A-146 TYR-A-40 VAL-A-299
1TZJ-A-PLP	c.79.1.1	1E3D-A-F3S	e.19.1.1	3	2	2	5	12	0.25	0.167	0.167	0.417	Negative	ASN-A-50 ASN-A-79 CYS-A-196 GLU-A-295 GLY-A-200 GLY-A-323 GLY-A-324 LEU-A-322 LYS-A-51 LYS-A-54 SER-A-163 SER-A-197 SER-A-201 THR-A-199 THR-A-202 TYR-A-294 VAL-A-198	ASN-A-228 CYS-A-230 CYS-A-248 CYS-A-251 GLY-A-250 ILE-A-249 PHE-A-235 PRO-A-241 SER-A-252 THR-A-226 TRP-A-240 VAL-A-186
3R72-A-NBB	a.39.2.0	1UKC-A-NAG	c.69.1.17	1	1	2	1	4	0.25	0.25	0.5	0.25	Negative	ALA-A-13 GLN-A-72 GLU-A-10 LEU-A-12 LEU-A-56 LEU-A-73 MET-A-16 MET-A-4 MET-A-77 PHE-A-121 PHE-A-122 PRO-A-123 PRO-A-78 THR-A-76 VAL-A-9	ALA-A-385 ARG-A-383 ASN-A-345 HIS-A-384
3MBG-A-FAD	a.24.15.1	1J3K-C-UMP	d.117.1.1	3	3	2	4	13	0.231	0.231	0.154	0.308	Negative	ARG-A-104 ARG-A-194 ARG-A-99 ASN-A-175 ASN-A-178 ASP-A-148 CYS-A-145 CYS-A-171 GLU-A-100 GLU-A-144 GLY-A-103 HIS-A-111 HIS-A-174 LEU-A-110 LEU-A-149 LEU-A-181 LYS-A-180 LYS-A-183 PHE-A-136 PHE-A-186 SER-A-106 TRP-A-107 TRP-A-195 TYR-A-140 VAL-A-177 VAL-A-191	ARG-C-345 ARG-C-510 ASN-C-521 ASP-C-513 CYS-C-490 CYS-C-512 GLN-C-509 GLY-C-517 HIS-C-491 HIS-C-551 SER-C-511 TYR-C-553 VAL-C-518
1JS3-A-PLP	c.67.1.6	5OFU-A-AMP	e.7.1.0	1	4	1	5	14	0.071	0.286	0.071	0.357	Negative	ALA-A-148 ALA-A-273 ASN-A-300 ASP-A-271 GLY-A-244 HIS-A-192 HIS-A-302 LYS-A-303 PHE-A-80 SER-A-147 SER-A-149 SER-A-194 THR-A-242 THR-A-246	ARG-A-140 ARG-A-25 ASP-A-27 GLN-A-20 GLY-A-26 ILE-A-16 PHE-A-28 PRO-A-21 SER-A-183 SER-A-19 SER-A-24 THR-A-29 TYR-A-113 VAL-A-166
1IAH-A-ADP	d.144.1.5	2AGY-D-TRQ	g.21.1.0	1	2	3	5	17	0.059	0.118	0.176	0.294	Negative	ALA-A-1624 ARG-A-1622 ARG-A-1623 ASP-A-1775 CYS-A-1720 GLU-A-1718 GLU-A-1719 GLY-A-1618 GLY-A-1619 GLY-A-1620 ILE-A-1644 LEU-A-1621 LEU-A-1701 LYS-A-1646 MET-A-1617 MET-A-1721 PHE-A-1725 THR-A-1774	ALA-D-82 ASN-D-156 ASP-D-128 ASP-D-84 GLY-D-111 HIS-D-155 ILE-D-110 ILE-D-124 LEU-D-154 PHE-D-153 SER-D-108 SER-D-125 THR-D-172 TRP-D-160 TYR-D-126 VAL-D-158 VAL-D-83
1QLB-C-HEM	f.21.2.1	1Z2I-A-NAD	c.122.1.0	2	5	4	5	25	0.08	0.2	0.16	0.2	Negative	ALA-C-130 ALA-C-94 ALA-C-97 GLN-C-129 GLN-C-30 GLY-C-133 GLY-C-183 GLY-C-186 GLY-C-34 GLY-C-38 HIS-C-182 HIS-C-93 LEU-C-187 LEU-C-190 LEU-C-35 LEU-C-37 LYS-C-100 LYS-C-193 MET-C-136 MET-C-41 PHE-C-101 PHE-C-137 PHE-C-90 SER-C-31 TRP-C-126 VAL-C-179	ALA-A-129 ALA-A-185 ARG-A-320 ASN-A-148 ASP-A-183 CYS-A-147 GLU-A-321 GLY-A-127 GLY-A-130 GLY-A-318 HIS-A-125 HIS-A-53 LEU-A-181 LEU-A-182 MET-A-184 MET-A-315 PHE-A-126 PRO-A-128 PRO-A-167 PRO-A-190 PRO-A-317 SER-A-149 SER-A-52 THR-A-165 VAL-A-50
1Z2I-A-NAD	c.122.1.0	1NKZ-A-BCL	f.3.1.1	1	1	2	1	3	0.333	0.333	0.667	0.333	Negative	ALA-A-129 ALA-A-185 ARG-A-320 ASN-A-148 ASP-A-183 CYS-A-147 GLU-A-321 GLY-A-127 GLY-A-130 GLY-A-318 HIS-A-125 HIS-A-53 LEU-A-181 LEU-A-182 MET-A-184 MET-A-315 PHE-A-126 PRO-A-128 PRO-A-167 PRO-A-190 PRO-A-317 SER-A-149 SER-A-52 THR-A-165 VAL-A-50	ASN-A-2 GLN-A-3 ILE-A-6
1RWT-A-LHG	f.43.1.1	1RGE-A-2GP	d.1.1.2	3	1	1	1	6	0.5	0.167	0.167	0.167	Negative	ARG-A-185 LEU-A-186 LYS-A-182 PHE-A-189 TRP-A-16 TYR-A-44	ARG-A-40 ARG-A-65 ARG-A-69 ASN-A-39 GLN-A-32 GLN-A-38 GLU-A-41 GLU-A-54 HIS-A-85 PHE-A-37 TYR-A-86 VAL-A-36
1JS3-A-PLP	c.67.1.6	2A5F-B-NAD	d.166.1.1	2	3	2	4	14	0.143	0.214	0.143	0.286	Negative	ALA-A-148 ALA-A-273 ASN-A-300 ASP-A-271 GLY-A-244 HIS-A-192 HIS-A-302 LYS-A-303 PHE-A-80 SER-A-147 SER-A-149 SER-A-194 THR-A-242 THR-A-246	ALA-B-8 ARG-B-11 ARG-B-25 ARG-B-7 ASP-B-110 ASP-B-112 ASP-B-9 ILE-B-76 LEU-B-77 MET-B-23 PRO-B-24 SER-B-10 SER-B-61 SER-B-63 THR-B-62 TYR-B-6 VAL-B-53 VAL-B-72
3MBG-A-FAD	a.24.15.1	2Z98-A-FMN	c.23.5.3	1	3	1	5	18	0.056	0.167	0.056	0.278	Negative	ARG-A-104 ARG-A-194 ARG-A-99 ASN-A-175 ASN-A-178 ASP-A-148 CYS-A-145 CYS-A-171 GLU-A-100 GLU-A-144 GLY-A-103 HIS-A-111 HIS-A-174 LEU-A-110 LEU-A-149 LEU-A-181 LYS-A-180 LYS-A-183 PHE-A-136 PHE-A-186 SER-A-106 TRP-A-107 TRP-A-195 TYR-A-140 VAL-A-177 VAL-A-191	ARG-A-140 ASN-A-18 ASN-A-97 GLN-A-16 GLY-A-141 GLY-A-142 HIS-A-144 ILE-A-176 LEU-A-11 MET-A-95 PHE-A-98 PRO-A-94 SER-A-139 SER-A-15 SER-A-17 SER-A-9 TYR-A-14 TYR-A-96
3FHJ-A-AMP	c.26.1.1	1E3D-A-F3S	e.19.1.1	1	2	1	5	12	0.083	0.167	0.083	0.417	Negative	ALA-A-181 ALA-A-22 ARG-A-182 ASN-A-18 ASP-A-146 GLN-A-147 GLY-A-144 GLY-A-17 GLY-A-21 ILE-A-176 ILE-A-183 LYS-A-192 MET-A-193 PRO-A-142 VAL-A-143	ASN-A-228 CYS-A-230 CYS-A-248 CYS-A-251 GLY-A-250 ILE-A-249 PHE-A-235 PRO-A-241 SER-A-252 THR-A-226 TRP-A-240 VAL-A-186
2BIS-C-UDP	c.87.1.8	4Z1D-A-PEP	c.1.10.0	2	1	1	1	3	0.667	0.333	0.333	0.333	Negative	GLU-C-165 HIS-C-164 PHE-C-161	ALA-A-108 ARG-A-173 ASP-A-87 GLN-A-105 GLU-A-241 HIS-A-204 LYS-A-130 LYS-A-47 LYS-A-52 PHE-A-239 PRO-A-107 SER-A-49
1E3D-A-F3S	e.19.1.1	5HDJ-A-FMN	d.90.1.0	3	1	1	4	12	0.25	0.083	0.083	0.333	Negative	ASN-A-228 CYS-A-230 CYS-A-248 CYS-A-251 GLY-A-250 ILE-A-249 PHE-A-235 PRO-A-241 SER-A-252 THR-A-226 TRP-A-240 VAL-A-186	ARG-A-12 ARG-A-15 ARG-A-175 CYS-A-133 GLN-A-67 GLY-A-136 GLY-A-137 HIS-A-11 ILE-A-135 LYS-A-173 PHE-A-159 SER-A-13 TYR-A-134 TYR-A-69
1QZU-A-FMN	c.34.1.1	1RWT-A-LHG	f.43.1.1	2	1	2	1	6	0.333	0.167	0.333	0.167	Negative	ALA-A-105 ALA-A-138 ALA-A-56 ARG-A-55 ASN-A-106 ASP-A-104 GLU-A-54 GLY-A-26 LYS-A-110 MET-A-139 MET-A-143 PHE-A-59 SER-A-27 THR-A-107 THR-A-25 THR-A-53 VAL-A-28	ARG-A-185 LEU-A-186 LYS-A-182 PHE-A-189 TRP-A-16 TYR-A-44
2NLI-A-FMN	c.1.4.0	2YIZ-A-COA	d.230.2.0	2	1	2	1	8	0.25	0.125	0.25	0.125	Negative	ALA-A-92 ALA-A-95 ARG-A-268 ARG-A-300 ARG-A-320 ASP-A-296 GLN-A-144 GLY-A-266 GLY-A-298 GLY-A-319 HIS-A-265 ILE-A-41 ILE-A-94 LYS-A-241 PRO-A-321 PRO-A-93 SER-A-122 SER-A-263 SER-A-297 THR-A-172 TYR-A-146 TYR-A-40 VAL-A-299	ALA-A-35 ARG-A-34 ARG-A-65 GLU-A-67 LEU-A-66 MET-A-33 PHE-A-64 THR-A-32
3KMT-A-SAH	b.85.7.2	2YIZ-A-COA	d.230.2.0	3	1	3	1	8	0.375	0.125	0.375	0.125	Negative	ALA-A-66 ASN-A-119 ASN-A-69 ASP-A-49 GLN-A-118 GLY-A-14 GLY-A-15 HIS-A-70 ILE-A-67 LEU-A-116 LEU-A-13 PHE-A-68 THR-A-117 TRP-A-110 TYR-A-105 TYR-A-109 TYR-A-16 TYR-A-50	ALA-A-35 ARG-A-34 ARG-A-65 GLU-A-67 LEU-A-66 MET-A-33 PHE-A-64 THR-A-32
2HQ9-B-FAD	b.45.1.1	1AI2-A-NAP	c.77.1.1	1	4	2	4	13	0.077	0.308	0.154	0.308	Negative	GLY-B-52 LEU-B-36 LYS-B-53 LYS-B-54 PHE-B-48 PRO-B-35 PRO-B-51 SER-B-49 TRP-B-113 TYR-B-32 TYR-B-37 VAL-B-20 VAL-B-34	ALA-A-337 ALA-A-342 ARG-A-129 ARG-A-395 ASN-A-115 ASN-A-352 ASP-A-392 GLY-A-321 GLY-A-340 HIS-A-339 ILE-A-37 LEU-A-103 LYS-A-100 LYS-A-344 PRO-A-102 PRO-A-343 THR-A-104 THR-A-105 THR-A-338 THR-A-341 TYR-A-345 TYR-A-391 VAL-A-351
1QLB-C-HEM	f.21.2.1	2NLI-A-FMN	c.1.4.0	1	2	3	5	23	0.043	0.087	0.13	0.217	Negative	ALA-C-130 ALA-C-94 ALA-C-97 GLN-C-129 GLN-C-30 GLY-C-133 GLY-C-183 GLY-C-186 GLY-C-34 GLY-C-38 HIS-C-182 HIS-C-93 LEU-C-187 LEU-C-190 LEU-C-35 LEU-C-37 LYS-C-100 LYS-C-193 MET-C-136 MET-C-41 PHE-C-101 PHE-C-137 PHE-C-90 SER-C-31 TRP-C-126 VAL-C-179	ALA-A-92 ALA-A-95 ARG-A-268 ARG-A-300 ARG-A-320 ASP-A-296 GLN-A-144 GLY-A-266 GLY-A-298 GLY-A-319 HIS-A-265 ILE-A-41 ILE-A-94 LYS-A-241 PRO-A-321 PRO-A-93 SER-A-122 SER-A-263 SER-A-297 THR-A-172 TYR-A-146 TYR-A-40 VAL-A-299
2CUN-A-3PG	c.86.1.0	4TPW-A-MGP	d.86.1.1	2	1	2	3	10	0.2	0.1	0.2	0.3	Negative	ALA-A-150 ARG-A-34 ASN-A-21 GLY-A-358 GLY-A-359 GLY-A-380 GLY-A-381 HIS-A-360 LYS-A-200 SER-A-361	ARG-A-112 ARG-A-157 ASN-A-155 ASN-A-50 GLN-A-57 GLU-A-103 GLY-A-208 LYS-A-159 LYS-A-162 LYS-A-206 MET-A-101 SER-A-207 SER-A-209 TRP-A-102 TRP-A-166 TRP-A-56
1U2Z-A-SAH	c.66.1.31	2NOX-A-HEM	a.266.1.0	2	4	3	5	24	0.083	0.167	0.125	0.208	Negative	ASN-A-369 ASN-A-404 ASN-A-479 ASP-A-397 CYS-A-405 CYS-A-421 GLU-A-374 GLU-A-422 GLY-A-373 GLY-A-399 GLY-A-401 ILE-A-423 LEU-A-375 LEU-A-487 LYS-A-458 MET-A-424 PHE-A-460 PHE-A-483 SER-A-400 SER-A-459 TYR-A-370 TYR-A-372 VAL-A-371 VAL-A-461	ARG-A-149 GLN-A-71 GLU-A-152 GLU-A-76 GLY-A-142 GLY-A-270 GLY-A-272 GLY-A-273 GLY-A-276 HIS-A-257 HIS-A-72 ILE-A-265 LEU-A-122 LEU-A-280 MET-A-283 PHE-A-143 PHE-A-68 SER-A-141 SER-A-145 THR-A-260 THR-A-271 THR-A-274 THR-A-75 TRP-A-119 TRP-A-253 TYR-A-130 TYR-A-148 TYR-A-279 VAL-A-261 VAL-A-264
1ASH-A-HEM	a.1.1.2	3MBG-A-FAD	a.24.15.1	2	2	1	5	19	0.105	0.105	0.053	0.263	Negative	ALA-A-71 ARG-A-95 GLN-A-64 HIS-A-96 ILE-A-68 LEU-A-40 LEU-A-92 LYS-A-67 MET-A-103 MET-A-33 PHE-A-111 PHE-A-140 PHE-A-44 PHE-A-60 TRP-A-108 TRP-A-112 TYR-A-43 VAL-A-101 VAL-A-107	ARG-A-104 ARG-A-194 ARG-A-99 ASN-A-175 ASN-A-178 ASP-A-148 CYS-A-145 CYS-A-171 GLU-A-100 GLU-A-144 GLY-A-103 HIS-A-111 HIS-A-174 LEU-A-110 LEU-A-149 LEU-A-181 LYS-A-180 LYS-A-183 PHE-A-136 PHE-A-186 SER-A-106 TRP-A-107 TRP-A-195 TYR-A-140 VAL-A-177 VAL-A-191
2NOX-A-HEM	a.266.1.0	3LG5-A-POP	a.128.1.0	4	3	2	5	10	0.4	0.3	0.2	0.5	Negative	ARG-A-149 GLN-A-71 GLU-A-152 GLU-A-76 GLY-A-142 GLY-A-270 GLY-A-272 GLY-A-273 GLY-A-276 HIS-A-257 HIS-A-72 ILE-A-265 LEU-A-122 LEU-A-280 MET-A-283 PHE-A-143 PHE-A-68 SER-A-141 SER-A-145 THR-A-260 THR-A-271 THR-A-274 THR-A-75 TRP-A-119 TRP-A-253 TYR-A-130 TYR-A-148 TYR-A-279 VAL-A-261 VAL-A-264	ARG-A-194 ARG-A-338 ASN-A-240 ASP-A-99 GLU-A-248 LYS-A-247 PHE-A-96 SER-A-244 THR-A-197 TYR-A-339
1JQ5-A-NAD	e.22.1.2	3ZDV-A-MMA	b.115.1.1	1	1	4	6	11	0.091	0.091	0.364	0.545	Negative	ALA-A-119 ALA-A-124 ALA-A-162 ASP-A-100 ASP-A-123 ASP-A-173 ASP-A-39 GLY-A-95 GLY-A-96 HIS-A-274 ILE-A-158 ILE-A-41 ILE-A-45 LEU-A-129 LEU-A-166 LYS-A-103 LYS-A-97 PHE-A-247 PRO-A-163 SER-A-121 SER-A-127 SER-A-130 THR-A-118 THR-A-122 THR-A-98 TYR-A-133 VAL-A-131 VAL-A-42	ASN-A-103 ASN-A-21 ASP-A-101 ASP-A-104 ASP-A-96 ASP-A-99 GLU-A-95 GLY-A-24 GLY-A-97 SER-A-22 SER-A-23
1NEZ-H-NAG	b.1.1.1	1E3D-A-F3S	e.19.1.1	2	1	1	1	7	0.286	0.143	0.143	0.143	Negative	ASN-H-42 GLU-H-95 LYS-H-68 LYS-H-94 PHE-H-40 SER-H-44 THR-H-51	ASN-A-228 CYS-A-230 CYS-A-248 CYS-A-251 GLY-A-250 ILE-A-249 PHE-A-235 PRO-A-241 SER-A-252 THR-A-226 TRP-A-240 VAL-A-186
3KS0-A-HEM	d.120.1.0	1Z2I-A-NAD	c.122.1.0	1	4	1	6	19	0.053	0.211	0.053	0.316	Negative	ASN-A-53 GLY-A-45 HIS-A-43 HIS-A-66 ILE-A-29 ILE-A-50 ILE-A-61 ILE-A-71 ILE-A-75 LEU-A-36 LEU-A-65 PHE-A-39 PHE-A-62 PRO-A-44 TYR-A-74 VAL-A-27 VAL-A-49 VAL-A-58 VAL-A-70	ALA-A-129 ALA-A-185 ARG-A-320 ASN-A-148 ASP-A-183 CYS-A-147 GLU-A-321 GLY-A-127 GLY-A-130 GLY-A-318 HIS-A-125 HIS-A-53 LEU-A-181 LEU-A-182 MET-A-184 MET-A-315 PHE-A-126 PRO-A-128 PRO-A-167 PRO-A-190 PRO-A-317 SER-A-149 SER-A-52 THR-A-165 VAL-A-50
3FHJ-A-AMP	c.26.1.1	1G3Q-A-ADP	c.37.1.10	2	4	1	6	15	0.133	0.267	0.067	0.4	Negative	ALA-A-181 ALA-A-22 ARG-A-182 ASN-A-18 ASP-A-146 GLN-A-147 GLY-A-144 GLY-A-17 GLY-A-21 ILE-A-176 ILE-A-183 LYS-A-192 MET-A-193 PRO-A-142 VAL-A-143	ARG-A-172 ARG-A-204 ASN-A-171 ASP-A-118 ASP-A-200 GLU-A-199 GLY-A-12 GLY-A-13 GLY-A-15 ILE-A-197 ILE-A-203 LYS-A-16 PRO-A-198 THR-A-14 THR-A-17 THR-A-18 THR-A-207
2NOX-A-HEM	a.266.1.0	4YP2-B-NAG	d.165.1.1	3	1	3	1	5	0.6	0.2	0.6	0.2	Negative	ARG-A-149 GLN-A-71 GLU-A-152 GLU-A-76 GLY-A-142 GLY-A-270 GLY-A-272 GLY-A-273 GLY-A-276 HIS-A-257 HIS-A-72 ILE-A-265 LEU-A-122 LEU-A-280 MET-A-283 PHE-A-143 PHE-A-68 SER-A-141 SER-A-145 THR-A-260 THR-A-271 THR-A-274 THR-A-75 TRP-A-119 TRP-A-253 TYR-A-130 TYR-A-148 TYR-A-279 VAL-A-261 VAL-A-264	ASN-B-227 LYS-B-231 SER-B-230 THR-B-226 THR-B-229
3T6E-C-HEC	a.138.1.2	5LE5-E-6V1	d.153.1.0	1	3	4	4	11	0.091	0.273	0.364	0.364	Negative	ALA-C-107 ALA-C-97 ARG-C-108 ASN-C-58 CYS-C-87 CYS-C-90 GLY-C-86 HIS-C-91 ILE-C-77 LEU-C-111 LEU-C-62 LEU-C-71 LEU-C-96 LYS-C-57 LYS-C-60 MET-C-74 PHE-C-70 PRO-C-103 SER-C-82 THR-C-75 THR-C-78 TYR-C-104 TYR-C-56 VAL-C-59 VAL-C-61 VAL-C-81	ALA-E-151 ASN-E-152 GLN-E-146 LYS-E-30 MET-E-26 PHE-E-154 PRO-E-149 SER-E-150 THR-E-147 VAL-E-130 VAL-E-29
1IW0-A-HEM	a.132.1.1	1RWT-A-LHG	f.43.1.1	1	1	1	1	6	0.167	0.167	0.167	0.167	Negative	ALA-A-23 ARG-A-132 ARG-A-177 ASN-A-204 GLU-A-24 GLY-A-135 GLY-A-139 HIS-A-20 HIS-A-205 ILE-A-143 LEU-A-134 LEU-A-33 LYS-A-13 MET-A-29 PHE-A-201 PHE-A-208 SER-A-138 TYR-A-130 VAL-A-131 VAL-A-142	ARG-A-185 LEU-A-186 LYS-A-182 PHE-A-189 TRP-A-16 TYR-A-44
1GS5-A-NLG	c.73.1.2	1RGE-A-2GP	d.1.1.2	1	1	1	3	12	0.083	0.083	0.083	0.25	Negative	ALA-A-161 ARG-A-66 ASN-A-158 ASN-A-160 GLY-A-43 GLY-A-44 GLY-A-45 GLY-A-64 LEU-A-65 LEU-A-80 LYS-A-61 SER-A-147 VAL-A-122 VAL-A-159	ARG-A-40 ARG-A-65 ARG-A-69 ASN-A-39 GLN-A-32 GLN-A-38 GLU-A-41 GLU-A-54 HIS-A-85 PHE-A-37 TYR-A-86 VAL-A-36
2YIZ-A-COA	d.230.2.0	4QO2-A-BNG	f.51.1.0	1	1	1	1	6	0.167	0.167	0.167	0.167	Negative	ALA-A-35 ARG-A-34 ARG-A-65 GLU-A-67 LEU-A-66 MET-A-33 PHE-A-64 THR-A-32	LEU-A-156 LEU-A-229 PHE-A-232 TRP-A-157 TRP-A-159 TYR-A-160
1NKZ-A-BCL	f.3.1.1	3T6E-C-HEC	a.138.1.2	3	1	2	1	3	1	0.333	0.667	0.333	Negative	ASN-A-2 GLN-A-3 ILE-A-6	ALA-C-107 ALA-C-97 ARG-C-108 ASN-C-58 CYS-C-87 CYS-C-90 GLY-C-86 HIS-C-91 ILE-C-77 LEU-C-111 LEU-C-62 LEU-C-71 LEU-C-96 LYS-C-57 LYS-C-60 MET-C-74 PHE-C-70 PRO-C-103 SER-C-82 THR-C-75 THR-C-78 TYR-C-104 TYR-C-56 VAL-C-59 VAL-C-61 VAL-C-81
3HZH-A-BFD	c.23.1.0	5C5C-A-NAG	c.93.1.0	2	1	2	1	6	0.333	0.167	0.333	0.167	Negative	ALA-A-108 ASP-A-32 ASP-A-33 GLY-A-87 ILE-A-106 ILE-A-80 LEU-A-78 LYS-A-129 MET-A-105 MET-A-82 SER-A-107 THR-A-77 THR-A-81 VAL-A-31	ALA-A-431 ASN-A-426 ASN-A-98 ASP-A-432 PRO-A-97 TYR-A-433
2AGY-D-TRQ	g.21.1.0	3B6O-A-TMP	c.55.3.0	2	3	3	4	12	0.167	0.25	0.25	0.333	Negative	ALA-D-82 ASN-D-156 ASP-D-128 ASP-D-84 GLY-D-111 HIS-D-155 ILE-D-110 ILE-D-124 LEU-D-154 PHE-D-153 SER-D-108 SER-D-125 THR-D-172 TRP-D-160 TYR-D-126 VAL-D-158 VAL-D-83	ALA-A-21 ALA-A-81 ASP-A-18 ASP-A-200 GLU-A-20 GLY-A-23 HIS-A-195 ILE-A-84 LEU-A-19 LEU-A-24 THR-A-85 TYR-A-129
2CNQ-A-AMP	d.143.1.1	2HQ9-B-FAD	b.45.1.1	2	1	3	4	11	0.182	0.091	0.273	0.364	Negative	GLU-A-62 ILE-A-79 ILE-A-85 LEU-A-107 LEU-A-108 LEU-A-76 LYS-A-59 LYS-A-66 LYS-A-83 SER-A-106 VAL-A-77	GLY-B-52 LEU-B-36 LYS-B-53 LYS-B-54 PHE-B-48 PRO-B-35 PRO-B-51 SER-B-49 TRP-B-113 TYR-B-32 TYR-B-37 VAL-B-20 VAL-B-34
1IAH-A-ADP	d.144.1.5	2RIF-B-AMP	d.37.1.1	1	4	3	4	15	0.067	0.267	0.2	0.267	Negative	ALA-A-1624 ARG-A-1622 ARG-A-1623 ASP-A-1775 CYS-A-1720 GLU-A-1718 GLU-A-1719 GLY-A-1618 GLY-A-1619 GLY-A-1620 ILE-A-1644 LEU-A-1621 LEU-A-1701 LYS-A-1646 MET-A-1617 MET-A-1721 PHE-A-1725 THR-A-1774	ALA-B-36 ARG-B-10 ARG-B-117 ARG-B-32 ASP-B-118 GLY-B-34 HIS-B-100 LEU-B-35 PRO-B-11 PRO-B-12 SER-B-115 VAL-B-113 VAL-B-13 VAL-B-33 VAL-B-37
2NOX-A-HEM	a.266.1.0	1WS1-A-BB2	d.167.1.0	4	4	4	5	19	0.211	0.211	0.211	0.263	Negative	ARG-A-149 GLN-A-71 GLU-A-152 GLU-A-76 GLY-A-142 GLY-A-270 GLY-A-272 GLY-A-273 GLY-A-276 HIS-A-257 HIS-A-72 ILE-A-265 LEU-A-122 LEU-A-280 MET-A-283 PHE-A-143 PHE-A-68 SER-A-141 SER-A-145 THR-A-260 THR-A-271 THR-A-274 THR-A-75 TRP-A-119 TRP-A-253 TYR-A-130 TYR-A-148 TYR-A-279 VAL-A-261 VAL-A-264	ALA-A-129 ALA-A-48 ARG-A-128 ASP-A-43 CYS-A-90 GLN-A-51 GLU-A-133 GLU-A-88 GLY-A-44 GLY-A-46 GLY-A-89 HIS-A-132 HIS-A-136 LEU-A-47 LEU-A-91 PHE-A-125 PRO-A-87 TYR-A-97 VAL-A-45
3VLA-A-NAG	b.50.1.0	1L9H-A-RET	f.13.1.2	1	1	2	1	3	0.333	0.333	0.667	0.333	Negative	ASN-A-254 LEU-A-257 SER-A-256	ALA-A-117 ALA-A-269 ALA-A-292 CYS-A-187 GLU-A-113 GLU-A-122 GLY-A-114 GLY-A-121 GLY-A-188 HIS-A-211 ILE-A-189 LYS-A-296 MET-A-207 PHE-A-212 PHE-A-261 SER-A-186 THR-A-118 TRP-A-265 TYR-A-191 TYR-A-268
2C8S-A-HEM	a.3.1.1	1JNU-A-FMN	d.110.3.6	1	3	3	4	21	0.048	0.143	0.143	0.19	Negative	ASN-A-91 CYS-A-65 CYS-A-68 GLY-A-110 GLY-A-78 HIS-A-112 HIS-A-69 ILE-A-101 ILE-A-128 LEU-A-116 LEU-A-77 LEU-A-81 LEU-A-97 MET-A-108 MET-A-109 MET-A-121 PRO-A-111 PRO-A-79 SER-A-64 THR-A-87 TRP-A-86 TYR-A-85 TYR-A-88	ARG-A-967 ARG-A-983 ASN-A-1008 ASN-A-941 ASN-A-965 ASN-A-998 CYS-A-966 GLN-A-1029 GLN-A-970 GLY-A-1027 ILE-A-1026 ILE-A-982 LEU-A-1012 LEU-A-969 PHE-A-1010 PHE-A-1025 PHE-A-950 THR-A-934 VAL-A-932 VAL-A-979 VAL-A-986
2BVM-A-UDP	c.68.1.22	4TPW-A-MGP	d.86.1.1	1	4	2	3	16	0.063	0.25	0.125	0.188	Negative	ALA-A-266 ALA-A-517 ARG-A-273 ASN-A-139 ASP-A-286 ASP-A-288 GLN-A-385 GLU-A-515 ILE-A-103 LEU-A-265 LEU-A-519 SER-A-269 SER-A-518 TRP-A-102 TRP-A-520 TYR-A-284 VAL-A-101 VAL-A-287	ARG-A-112 ARG-A-157 ASN-A-155 ASN-A-50 GLN-A-57 GLU-A-103 GLY-A-208 LYS-A-159 LYS-A-162 LYS-A-206 MET-A-101 SER-A-207 SER-A-209 TRP-A-102 TRP-A-166 TRP-A-56
2BIS-C-UDP	c.87.1.8	3NCR-B-ADP	d.58.5.0	1	1	2	1	3	0.333	0.333	0.667	0.333	Negative	GLU-C-165 HIS-C-164 PHE-C-161	ARG-B-36 ASP-B-88 GLN-B-38 GLN-B-39 GLY-B-35 GLY-B-37 GLY-B-87 GLY-B-89 ILE-B-7 LYS-B-34 LYS-B-58 LYS-B-90 PHE-B-92 PRO-B-86
3ZDH-B-NAG	b.96.1.1	3LZ6-A-NAP	c.2.1.2	3	1	3	1	3	1	0.333	1	0.333	Negative	ASN-B-66 SER-B-67 TRP-B-65	ALA-A-17 ALA-A-198 ALA-A-40 ARG-A-41 ASN-A-94 GLU-A-69 GLY-A-16 GLY-A-191 GLY-A-20 GLY-A-22 GLY-A-66 HIS-A-95 ILE-A-193 ILE-A-21 LEU-A-190 LEU-A-192 LEU-A-97 LYS-A-162 LYS-A-19 MET-A-68 SER-A-144 SER-A-145 SER-A-18 SER-A-42 SER-A-67 THR-A-195 THR-A-197 TYR-A-158 VAL-A-117 VAL-A-143 VAL-A-96
2WAT-B-COA	d.150.1.0	5C58-B-HEM	d.35.1.0	3	1	3	4	10	0.3	0.1	0.3	0.4	Negative	ALA-B-1846 ARG-B-1841 ASN-B-1845 GLN-B-1802 HIS-B-1873 ILE-B-1871 PRO-B-1847 SER-B-1808 SER-B-1872 TYR-B-1798	ASN-B-34 ASN-B-36 GLY-B-35 GLY-B-43 HIS-B-133 HIS-B-32 HIS-B-83 LEU-B-77 LEU-B-85 MET-B-140 PHE-B-45 PHE-B-78 SER-B-42 THR-B-33 TYR-B-137 TYR-B-55 TYR-B-75 VAL-B-136 VAL-B-37
1Y7U-B-COA	d.38.1.0	2CNQ-A-AMP	d.143.1.1	1	1	2	3	11	0.091	0.091	0.182	0.273	Negative	ALA-B-62 ARG-B-155 ARG-B-90 GLY-B-89 LYS-B-159 PRO-B-128 SER-B-63 SER-B-92 THR-B-118 THR-B-61 THR-B-91 VAL-B-120 VAL-B-60	GLU-A-62 ILE-A-79 ILE-A-85 LEU-A-107 LEU-A-108 LEU-A-76 LYS-A-59 LYS-A-66 LYS-A-83 SER-A-106 VAL-A-77
2CUN-A-3PG	c.86.1.0	2WAT-B-COA	d.150.1.0	1	1	1	3	10	0.1	0.1	0.1	0.3	Negative	ALA-A-150 ARG-A-34 ASN-A-21 GLY-A-358 GLY-A-359 GLY-A-380 GLY-A-381 HIS-A-360 LYS-A-200 SER-A-361	ALA-B-1846 ARG-B-1841 ASN-B-1845 GLN-B-1802 HIS-B-1873 ILE-B-1871 PRO-B-1847 SER-B-1808 SER-B-1872 TYR-B-1798
1U2Z-A-SAH	c.66.1.31	2CNQ-A-AMP	d.143.1.1	2	2	2	3	11	0.182	0.182	0.182	0.273	Negative	ASN-A-369 ASN-A-404 ASN-A-479 ASP-A-397 CYS-A-405 CYS-A-421 GLU-A-374 GLU-A-422 GLY-A-373 GLY-A-399 GLY-A-401 ILE-A-423 LEU-A-375 LEU-A-487 LYS-A-458 MET-A-424 PHE-A-460 PHE-A-483 SER-A-400 SER-A-459 TYR-A-370 TYR-A-372 VAL-A-371 VAL-A-461	GLU-A-62 ILE-A-79 ILE-A-85 LEU-A-107 LEU-A-108 LEU-A-76 LYS-A-59 LYS-A-66 LYS-A-83 SER-A-106 VAL-A-77
3VLA-A-NAG	b.50.1.0	1SJ1-A-F3S	d.58.1.4	1	1	3	1	3	0.333	0.333	1	0.333	Negative	ASN-A-254 LEU-A-257 SER-A-256	ALA-A-15 ALA-A-33 ALA-A-60 ASP-A-14 CYS-A-11 CYS-A-17 CYS-A-56 GLY-A-13 ILE-A-12 ILE-A-16 ILE-A-61 MET-A-27 PRO-A-57 VAL-A-58 VAL-A-6
2VXK-A-COA	d.108.1.0	3ZDH-B-NAG	b.96.1.1	3	1	2	1	3	1	0.333	0.667	0.333	Negative	ALA-A-132 ALA-A-169 ASN-A-170 GLN-A-138 GLY-A-139 GLY-A-143 GLY-A-172 ILE-A-131 LEU-A-142 LEU-A-144 LYS-A-140 LYS-A-141 LYS-A-176 PHE-A-173 VAL-A-133 VAL-A-68	ASN-B-66 SER-B-67 TRP-B-65
3LG5-A-POP	a.128.1.0	5C58-B-HEM	d.35.1.0	1	1	2	5	10	0.1	0.1	0.2	0.5	Negative	ARG-A-194 ARG-A-338 ASN-A-240 ASP-A-99 GLU-A-248 LYS-A-247 PHE-A-96 SER-A-244 THR-A-197 TYR-A-339	ASN-B-34 ASN-B-36 GLY-B-35 GLY-B-43 HIS-B-133 HIS-B-32 HIS-B-83 LEU-B-77 LEU-B-85 MET-B-140 PHE-B-45 PHE-B-78 SER-B-42 THR-B-33 TYR-B-137 TYR-B-55 TYR-B-75 VAL-B-136 VAL-B-37
3HZH-A-BFD	c.23.1.0	2YIZ-A-COA	d.230.2.0	1	3	4	1	8	0.125	0.375	0.5	0.125	Negative	ALA-A-108 ASP-A-32 ASP-A-33 GLY-A-87 ILE-A-106 ILE-A-80 LEU-A-78 LYS-A-129 MET-A-105 MET-A-82 SER-A-107 THR-A-77 THR-A-81 VAL-A-31	ALA-A-35 ARG-A-34 ARG-A-65 GLU-A-67 LEU-A-66 MET-A-33 PHE-A-64 THR-A-32
3KS0-A-HEM	d.120.1.0	1NEZ-H-NAG	b.1.1.1	1	1	3	1	7	0.143	0.143	0.429	0.143	Negative	ASN-A-53 GLY-A-45 HIS-A-43 HIS-A-66 ILE-A-29 ILE-A-50 ILE-A-61 ILE-A-71 ILE-A-75 LEU-A-36 LEU-A-65 PHE-A-39 PHE-A-62 PRO-A-44 TYR-A-74 VAL-A-27 VAL-A-49 VAL-A-58 VAL-A-70	ASN-H-42 GLU-H-95 LYS-H-68 LYS-H-94 PHE-H-40 SER-H-44 THR-H-51
2CNQ-A-AMP	d.143.1.1	1AK0-A-NAG	a.124.1.2	1	1	1	1	2	0.5	0.5	0.5	0.5	Negative	GLU-A-62 ILE-A-79 ILE-A-85 LEU-A-107 LEU-A-108 LEU-A-76 LYS-A-59 LYS-A-66 LYS-A-83 SER-A-106 VAL-A-77	ASN-A-197 SER-A-199
1U2Z-A-SAH	c.66.1.31	5C58-B-HEM	d.35.1.0	2	4	2	5	19	0.105	0.211	0.105	0.263	Negative	ASN-A-369 ASN-A-404 ASN-A-479 ASP-A-397 CYS-A-405 CYS-A-421 GLU-A-374 GLU-A-422 GLY-A-373 GLY-A-399 GLY-A-401 ILE-A-423 LEU-A-375 LEU-A-487 LYS-A-458 MET-A-424 PHE-A-460 PHE-A-483 SER-A-400 SER-A-459 TYR-A-370 TYR-A-372 VAL-A-371 VAL-A-461	ASN-B-34 ASN-B-36 GLY-B-35 GLY-B-43 HIS-B-133 HIS-B-32 HIS-B-83 LEU-B-77 LEU-B-85 MET-B-140 PHE-B-45 PHE-B-78 SER-B-42 THR-B-33 TYR-B-137 TYR-B-55 TYR-B-75 VAL-B-136 VAL-B-37
2AVI-A-BTN	b.61.1.1	1VP5-A-NAP	c.1.7.1	3	3	2	4	18	0.167	0.167	0.111	0.222	Negative	ALA-A-39 ASN-A-118 ASN-A-12 LEU-A-14 LEU-A-99 PHE-A-72 PHE-A-79 SER-A-16 SER-A-73 SER-A-75 THR-A-35 THR-A-38 THR-A-40 THR-A-77 TRP-A-70 TRP-A-97 TYR-A-33 VAL-A-37	ALA-A-192 ALA-A-216 ARG-A-236 ARG-A-239 ASN-A-141 ASN-A-243 ASP-A-45 GLN-A-113 GLN-A-162 GLU-A-193 GLU-A-242 GLY-A-189 GLY-A-194 GLY-A-20 HIS-A-112 ILE-A-231 LYS-A-233 LYS-A-79 PHE-A-191 PHE-A-199 PHE-A-22 PRO-A-190 PRO-A-232 SER-A-140 THR-A-234 TRP-A-188 TYR-A-50 VAL-A-21 VAL-A-235
2WAT-B-COA	d.150.1.0	1IAH-A-ADP	d.144.1.5	1	1	2	3	10	0.1	0.1	0.2	0.3	Negative	ALA-B-1846 ARG-B-1841 ASN-B-1845 GLN-B-1802 HIS-B-1873 ILE-B-1871 PRO-B-1847 SER-B-1808 SER-B-1872 TYR-B-1798	ALA-A-1624 ARG-A-1622 ARG-A-1623 ASP-A-1775 CYS-A-1720 GLU-A-1718 GLU-A-1719 GLY-A-1618 GLY-A-1619 GLY-A-1620 ILE-A-1644 LEU-A-1621 LEU-A-1701 LYS-A-1646 MET-A-1617 MET-A-1721 PHE-A-1725 THR-A-1774

## Sheet: SCOP-Folds
Different Folds recognising same ligands
				No. of residues aligned by different program					Confidence Score calculate for each Methods
Site-1	Site-1 SCOP family	Site-2	Site2 SCOP family	G-LoSA	SiteMotif	PocketAlign	APoc	No. of residues of smallest site	G-LoSA	SiteMotif	PocketAlign	APoc	ClassLabel	Site-1-Residues	Site-2-Residues
1JQ5-A-NAD	e.22.1.2	4FN4-A-NAD	c.2.1.0	1	6	7	7	28	0.036	0.214	0.25	0.25	Positive	ALA-A-119 ALA-A-124 ALA-A-162 ASP-A-100 ASP-A-123 ASP-A-173 ASP-A-39 GLY-A-95 GLY-A-96 HIS-A-274 ILE-A-158 ILE-A-41 ILE-A-45 LEU-A-129 LEU-A-166 LYS-A-103 LYS-A-97 PHE-A-247 PRO-A-163 SER-A-121 SER-A-127 SER-A-130 THR-A-118 THR-A-122 THR-A-98 TYR-A-133 VAL-A-131 VAL-A-42	ALA-A-144 ALA-A-64 ALA-A-93 ARG-A-44 ASN-A-194 ASN-A-92 ASP-A-65 GLU-A-39 GLY-A-15 GLY-A-17 GLY-A-189 GLY-A-19 GLY-A-21 GLY-A-94 ILE-A-195 ILE-A-20 ILE-A-95 LEU-A-40 LEU-A-41 LYS-A-162 PRO-A-188 SER-A-145 SER-A-18 SER-A-67 THR-A-143 THR-A-190 THR-A-193 TYR-A-158 VAL-A-116 VAL-A-191 VAL-A-66
3IX9-A-NDP	c.71.1.0	2JAH-A-NDP	c.2.1.0	2	6	3	7	28	0.071	0.214	0.107	0.25	Positive	ALA-A-10 ARG-A-22 ARG-A-47 ARG-A-68 ASN-A-21 ASN-A-69 ASP-A-82 GLN-A-104 GLY-A-101 GLY-A-102 GLY-A-18 GLY-A-46 HIS-A-81 ILE-A-105 ILE-A-17 LEU-A-23 LEU-A-66 LYS-A-103 LYS-A-19 PHE-A-106 THR-A-129 THR-A-49 THR-A-67 TRP-A-25 TRP-A-9 VAL-A-100 VAL-A-48 VAL-A-83	ALA-A-15 ALA-A-38 ALA-A-92 ARG-A-39 ARG-A-40 ASN-A-91 ASP-A-64 GLU-A-191 GLY-A-14 GLY-A-18 GLY-A-186 GLY-A-20 GLY-A-93 HIS-A-195 ILE-A-19 ILE-A-94 LEU-A-192 LEU-A-63 LYS-A-159 PRO-A-185 SER-A-141 SER-A-142 SER-A-16 SER-A-17 THR-A-114 THR-A-187 THR-A-188 THR-A-190 TYR-A-155 TYR-A-205 VAL-A-65
1UWK-A-NAD	e.51.1.1	3S55-A-NAD	c.2.1.0	8	11	11	12	35	0.229	0.314	0.314	0.343	Positive	ALA-A-173 ALA-A-244 ALA-A-245 ALA-A-267 ALA-A-455 ARG-A-202 ASN-A-243 ASN-A-325 GLN-A-131 GLN-A-199 GLN-A-264 GLU-A-197 GLU-A-44 GLU-A-456 GLY-A-174 GLY-A-176 GLY-A-177 GLY-A-179 GLY-A-242 GLY-A-273 GLY-A-324 GLY-A-493 GLY-A-53 GLY-A-54 HIS-A-268 ILE-A-145 ILE-A-196 LEU-A-175 LEU-A-275 LEU-A-445 MET-A-178 PHE-A-345 SER-A-198 SER-A-266 THR-A-265 TRP-A-281 TYR-A-274 TYR-A-323 TYR-A-52	ALA-A-104 ALA-A-16 ALA-A-51 ARG-A-17 ARG-A-39 ASN-A-103 ASN-A-200 ASP-A-38 ASP-A-76 CYS-A-40 GLU-A-122 GLY-A-105 GLY-A-14 GLY-A-18 GLY-A-199 GLY-A-20 ILE-A-106 ILE-A-201 LEU-A-50 LYS-A-172 LYS-A-78 MET-A-19 MET-A-205 PRO-A-198 PRO-A-204 SER-A-154 SER-A-155 THR-A-126 THR-A-203 THR-A-206 TYR-A-168 TYR-A-48 VAL-A-153 VAL-A-75 VAL-A-77
4I8V-A-HEM	a.104.1.0	3HDL-A-HEM	a.93.1.0	2	6	2	7	29	0.069	0.207	0.069	0.241	Positive	ALA-A-317 ALA-A-325 ALA-A-463 ARG-A-106 ARG-A-135 ARG-A-455 CYS-A-457 GLN-A-411 GLY-A-318 GLY-A-451 GLY-A-459 HIS-A-388 ILE-A-198 ILE-A-386 ILE-A-449 ILE-A-458 LEU-A-142 LEU-A-314 LYS-A-456 MET-A-121 PHE-A-376 PHE-A-381 PHE-A-450 SER-A-122 THR-A-321 THR-A-385 TRP-A-131 VAL-A-322 VAL-A-382	ALA-A-168 ALA-A-174 ARG-A-38 ARG-A-75 GLY-A-172 GLY-A-35 HIS-A-169 HIS-A-175 ILE-A-171 ILE-A-37 LEU-A-148 LEU-A-165 LEU-A-222 LEU-A-245 MET-A-162 MET-A-279 MET-A-282 PHE-A-152 PHE-A-275 PHE-A-41 PRO-A-139 PRO-A-141 PRO-A-34 SER-A-140 SER-A-166 SER-A-178 SER-A-247 SER-A-73 VAL-A-173
8DFR-A-NDP	c.71.1.1	3O26-A-NDP	c.2.1.0	3	6	5	9	30	0.1	0.2	0.167	0.3	Positive	ALA-A-119 ALA-A-123 ALA-A-9 ARG-A-77 ASN-A-21 GLU-A-78 GLY-A-116 GLY-A-117 GLY-A-17 GLY-A-20 GLY-A-53 ILE-A-16 LEU-A-22 LEU-A-75 LEU-A-93 LYS-A-18 LYS-A-54 LYS-A-55 LYS-A-91 SER-A-59 SER-A-76 SER-A-92 THR-A-118 THR-A-146 THR-A-56 TRP-A-24 TYR-A-121 VAL-A-115 VAL-A-120 VAL-A-8	ALA-A-99 ARG-A-44 ASN-A-21 ASN-A-272 ASN-A-98 ASP-A-70 GLU-A-270 GLY-A-100 GLY-A-19 GLY-A-20 GLY-A-23 GLY-A-25 GLY-A-265 ILE-A-151 ILE-A-24 LEU-A-266 LEU-A-69 LYS-A-22 LYS-A-240 LYS-A-48 MET-A-271 PRO-A-264 SER-A-179 SER-A-180 THR-A-269 THR-A-72 TYR-A-236 VAL-A-101 VAL-A-178 VAL-A-267 VAL-A-71
1GOT-G-GDP	a.137.3.1	1KY3-A-GDP	c.37.1.8	12	12	12	13	16	0.75	0.75	0.75	0.813	Positive	ALA-A-322 ALA-A-37 ARG-A-172 ARG-A-174 ASN-A-265 ASP-A-146 ASP-A-196 ASP-A-268 CYS-A-321 GLU-A-39 GLY-A-38 GLY-A-41 LEU-A-171 LEU-A-269 LYS-A-266 LYS-A-42 SER-A-147 SER-A-173 SER-A-40 SER-A-43 THR-A-320 THR-A-323 THR-A-44	ALA-A-159 ASN-A-126 ASP-A-129 ASP-A-16 GLN-A-35 GLY-A-18 GLY-A-20 LYS-A-127 LYS-A-160 LYS-A-21 SER-A-158 SER-A-17 SER-A-23 THR-A-22 TYR-A-33 VAL-A-19
2X9G-A-NAP	c.2.1.0	3LUT-A-NAP	c.1.7.1	2	6	4	7	34	0.059	0.176	0.118	0.206	Positive	ALA-A-12 ALA-A-162 ALA-A-61 ALA-A-94 ALA-A-96 ARG-A-14 ASN-A-127 ASN-A-36 ASN-A-93 ASP-A-161 ASP-A-62 CYS-A-160 GLU-A-122 GLY-A-10 GLY-A-16 GLY-A-205 HIS-A-33 HIS-A-35 ILE-A-15 LEU-A-159 LEU-A-208 LEU-A-209 LEU-A-63 LYS-A-13 LYS-A-178 PHE-A-97 PRO-A-204 SER-A-207 SER-A-37 SER-A-95 THR-A-126 THR-A-64 TYR-A-174 TYR-A-34 VAL-A-206	ALA-A-247 ALA-A-324 ARG-A-189 ARG-A-264 ASN-A-158 ASN-A-333 ASP-A-85 CYS-A-248 GLN-A-214 GLN-A-329 GLN-A-63 GLU-A-332 GLY-A-249 GLY-A-323 GLY-A-55 LEU-A-246 LEU-A-321 LEU-A-322 LYS-A-118 LYS-A-254 PRO-A-245 PRO-A-304 SER-A-188 SER-A-244 SER-A-252 SER-A-263 SER-A-325 THR-A-56 THR-A-59 TRP-A-243 TRP-A-57 TYR-A-255 TYR-A-262 TYR-A-90
1E93-A-HEM	e.5.1.1	3HF4-A-HEM	a.1.1.2	5	6	7	9	19	0.263	0.316	0.368	0.474	Positive	ALA-A-112 ALA-A-311 ALA-A-340 ARG-A-333 ARG-A-344 ARG-A-51 ARG-A-52 ARG-A-91 ASN-A-127 GLY-A-110 GLY-A-126 GLY-A-195 HIS-A-197 HIS-A-341 HIS-A-54 LEU-A-278 MET-A-329 PHE-A-111 PHE-A-132 PHE-A-140 PHE-A-313 PRO-A-137 SER-A-196 SER-A-336 SER-A-93 TYR-A-337 VAL-A-125	ALA-A-65 ASN-A-97 HIS-A-45 HIS-A-58 HIS-A-87 LEU-A-101 LEU-A-66 LEU-A-83 LEU-A-86 LEU-A-91 LYS-A-61 MET-A-32 PHE-A-43 PHE-A-98 THR-A-39 TYR-A-42 VAL-A-132 VAL-A-62 VAL-A-93
2D4E-C-NAD	c.82.1.0	4GLO-A-NAD	c.2.1.0	1	6	5	7	28	0.036	0.214	0.179	0.25	Positive	ALA-C-198 ALA-C-234 ASN-C-173 CYS-C-305 GLU-C-199 GLU-C-230 GLU-C-250 GLU-C-271 GLU-C-409 GLY-C-229 GLY-C-233 GLY-C-249 GLY-C-273 GLY-C-274 ILE-C-169 ILE-C-256 LEU-C-178 LEU-C-247 LEU-C-272 LEU-C-437 LYS-C-196 PHE-C-228 PHE-C-411 PHE-C-475 PRO-C-171 PRO-C-197 THR-C-170 THR-C-248 THR-C-253 TRP-C-172 VAL-C-237 VAL-C-257	ALA-A-184 ALA-A-38 ALA-A-91 ARG-A-39 ASN-A-90 GLN-A-65 GLU-A-185 GLU-A-63 GLY-A-14 GLY-A-18 GLY-A-20 GLY-A-92 HIS-A-40 ILE-A-138 ILE-A-19 LEU-A-190 LEU-A-64 LYS-A-157 PRO-A-183 SER-A-139 SER-A-140 SER-A-17 THR-A-188 TYR-A-117 TYR-A-153 TYR-A-191 VAL-A-186 VAL-A-62
1BXS-A-NAD	c.82.1.1	1OMO-A-NAD	c.2.1.13	3	6	5	7	26	0.115	0.231	0.192	0.269	Positive	ALA-A-194 ALA-A-230 ASN-A-169 CYS-A-302 GLN-A-196 GLN-A-349 GLU-A-195 GLU-A-268 GLU-A-348 GLU-A-399 GLY-A-225 GLY-A-229 GLY-A-245 GLY-A-270 ILE-A-165 ILE-A-166 ILE-A-253 ILE-A-400 LEU-A-252 LEU-A-269 LYS-A-192 LYS-A-352 PHE-A-243 PHE-A-401 PRO-A-167 PRO-A-193 PRO-A-226 SER-A-246 THR-A-244 TRP-A-168 TYR-A-224 VAL-A-249	ALA-A-137 ALA-A-162 ARG-A-108 ARG-A-159 ASP-A-157 ASP-A-219 CYS-A-133 GLN-A-136 GLY-A-132 GLY-A-134 GLY-A-217 GLY-A-292 ILE-A-131 ILE-A-216 LYS-A-223 PRO-A-196 SER-A-197 SER-A-290 THR-A-109 THR-A-135 THR-A-194 THR-A-195 THR-A-291 TYR-A-156 VAL-A-158 VAL-A-201
1CC5-A-HEM	a.3.1.1	1JNI-A-HEM	a.138.1.3	5	8	6	9	18	0.278	0.444	0.333	0.5	Positive	ALA-A-21 ALA-A-30 ALA-A-62 ARG-A-42 ASN-A-29 ASN-A-61 CYS-A-19 CYS-A-22 GLN-A-55 GLY-A-51 GLY-A-67 HIS-A-23 ILE-A-81 LEU-A-27 LEU-A-28 LEU-A-52 LEU-A-60 LEU-A-77 LYS-A-46 LYS-A-66 MET-A-63 MET-A-84 PRO-A-31 PRO-A-64 SER-A-56 THR-A-68 TRP-A-39 TYR-A-18 VAL-A-14	ARG-A-74 ARG-A-95 ASN-A-56 CYS-A-101 CYS-A-58 CYS-A-98 HIS-A-102 HIS-A-62 HIS-A-79 ILE-A-75 LEU-A-59 PHE-A-97 PRO-A-39 PRO-A-40 SER-A-76 THR-A-73 THR-A-78 TYR-A-96
5OJG-A-NAP	c.2.1.0	4J16-C-NAP	c.31.1.4	5	6	6	9	30	0.167	0.2	0.2	0.3	Positive	ALA-A-147 ALA-A-17 ALA-A-18 ARG-A-42 ASN-A-146 ASN-A-43 ASN-A-46 ASN-A-95 GLY-A-192 GLY-A-21 GLY-A-23 GLY-A-67 GLY-A-97 HIS-A-68 HIS-A-96 ILE-A-194 ILE-A-22 ILE-A-69 ILE-A-98 LYS-A-165 LYS-A-197 LYS-A-20 MET-A-198 PRO-A-191 SER-A-148 SER-A-199 SER-A-41 THR-A-19 THR-A-196 TYR-A-161 VAL-A-193	ALA-C-334 ALA-C-376 ALA-C-417 ALA-C-436 ARG-C-336 ARG-C-410 ASN-C-377 ASP-C-378 ASP-C-435 GLN-A-127 GLN-C-412 GLY-C-300 GLY-C-302 GLY-C-335 GLY-C-375 GLY-C-411 GLY-C-413 GLY-C-415 GLY-C-434 ILE-C-408 LEU-C-305 LYS-C-409 LYS-C-414 MET-C-337 PHE-C-416 PRO-C-338 SER-C-306 TYR-C-301 VAL-C-333 VAL-C-379
5VT6-A-NAP	c.2.1.0	1DR1-A-NAP	c.71.1.1	2	6	2	7	28	0.071	0.214	0.071	0.25	Positive	ALA-A-64 ALA-A-90 ASN-A-39 ASN-A-89 ASP-A-62 GLY-A-11 GLY-A-14 GLY-A-140 GLY-A-15 GLY-A-17 GLY-A-185 GLY-A-91 HIS-A-35 ILE-A-139 ILE-A-92 LEU-A-16 LEU-A-187 LYS-A-158 MET-A-13 PRO-A-184 SER-A-141 SER-A-36 THR-A-112 THR-A-189 TYR-A-154 TYR-A-186 VAL-A-61 VAL-A-63	ALA-A-119 ALA-A-123 ALA-A-9 ARG-A-77 ASN-A-21 GLU-A-78 GLY-A-116 GLY-A-117 GLY-A-17 GLY-A-20 GLY-A-53 ILE-A-16 LEU-A-22 LEU-A-75 LEU-A-93 LYS-A-18 LYS-A-54 LYS-A-55 LYS-A-91 SER-A-59 SER-A-76 SER-A-92 THR-A-118 THR-A-146 THR-A-56 TRP-A-24 TYR-A-121 VAL-A-115 VAL-A-120 VAL-A-8
1G6K-A-NAD	c.2.1.2	4PZ2-A-NAD	c.82.1.0	3	6	2	10	28	0.107	0.214	0.071	0.357	Positive	ALA-A-190 ALA-A-93 ARG-A-39 ASN-A-196 ASN-A-37 ASN-A-92 ASP-A-65 GLY-A-14 GLY-A-18 GLY-A-189 GLY-A-64 GLY-A-94 ILE-A-191 ILE-A-195 LEU-A-19 LYS-A-162 MET-A-143 PRO-A-188 PRO-A-194 SER-A-144 SER-A-145 SER-A-16 THR-A-115 THR-A-17 THR-A-193 THR-A-67 TYR-A-158 VAL-A-66	ALA-A-209 ALA-A-245 ASN-A-184 CYS-A-317 GLU-A-210 GLU-A-283 GLU-A-417 GLY-A-240 GLY-A-244 GLY-A-260 GLY-A-285 GLY-A-286 ILE-A-180 ILE-A-181 ILE-A-268 LEU-A-267 LEU-A-284 LEU-A-445 LYS-A-207 MET-A-189 PHE-A-239 PHE-A-258 PHE-A-419 PHE-A-483 PRO-A-182 PRO-A-208 PRO-A-241 SER-A-261 THR-A-259 TRP-A-183 VAL-A-264
2FKN-A-NAD	e.51.1.1	5T5Q-A-NAD	c.2.1.0	8	9	9	11	27	0.296	0.333	0.333	0.407	Positive	ALA-A-169 ALA-A-240 ALA-A-263 ARG-A-198 ARG-A-451 ASN-A-239 ASN-A-321 ASP-A-195 ASP-A-439 GLN-A-127 GLN-A-260 GLU-A-193 GLU-A-40 GLY-A-170 GLY-A-172 GLY-A-173 GLY-A-175 GLY-A-238 GLY-A-269 GLY-A-320 GLY-A-489 GLY-A-49 GLY-A-50 HIS-A-264 ILE-A-141 LEU-A-171 LEU-A-441 MET-A-174 PHE-A-341 SER-A-262 THR-A-261 TYR-A-270 TYR-A-319 TYR-A-48 VAL-A-192 VAL-A-194 VAL-A-271	ALA-A-139 ALA-A-62 ALA-A-64 ALA-A-91 ASN-A-16 ASP-A-38 ASP-A-40 ASP-A-63 GLY-A-14 GLY-A-17 GLY-A-18 GLY-A-183 GLY-A-20 GLY-A-92 ILE-A-113 ILE-A-185 ILE-A-19 ILE-A-93 LEU-A-138 LEU-A-39 LYS-A-157 PRO-A-182 SER-A-140 SER-A-65 SER-A-90 THR-A-187 TYR-A-153
2YAA-A-ATP	d.144.1.7	2AQX-A-ATP	d.143.1.3	7	6	8	9	20	0.35	0.3	0.4	0.45	Positive	ALA-A-25 ALA-A-40 ASN-A-144 ASP-A-139 ASP-A-161 GLN-A-23 GLU-A-143 GLU-A-94 GLY-A-20 GLY-A-22 ILE-A-160 ILE-A-77 LEU-A-19 LEU-A-93 LEU-A-95 LYS-A-42 MET-A-146 PHE-A-24 VAL-A-27 VAL-A-96	ALA-A-670 ASP-A-726 ASP-A-727 ASP-A-739 ASP-A-893 GLN-A-668 GLY-A-671 GLY-A-874 ILE-A-667 ILE-A-892 LEU-A-669 LEU-A-728 LEU-A-729 LEU-A-878 LYS-A-686 LYS-A-741 LYS-A-896 MET-A-725 PHE-A-676 PRO-A-709 SER-A-675 TRP-A-666 VAL-A-737
3CBQ-A-GDP	c.37.1.0	1GOT-G-GDP	a.137.3.1	14	13	13	15	16	0.875	0.813	0.813	0.938	Positive	ALA-A-260 ALA-A-261 ASN-A-229 ASP-A-232 GLU-A-122 GLY-A-124 GLY-A-126 LEU-A-233 LYS-A-127 LYS-A-230 SER-A-123 SER-A-128 SER-A-259 THR-A-129 THR-A-258 VAL-A-125	ALA-A-322 ALA-A-37 ARG-A-172 ARG-A-174 ASN-A-265 ASP-A-146 ASP-A-196 ASP-A-268 CYS-A-321 GLU-A-39 GLY-A-38 GLY-A-41 LEU-A-171 LEU-A-269 LYS-A-266 LYS-A-42 SER-A-147 SER-A-173 SER-A-40 SER-A-43 THR-A-320 THR-A-323 THR-A-44
1W2C-A-ANP	d.143.1.3	3A99-A-ANP	d.144.1.7	7	7	7	9	16	0.438	0.438	0.438	0.563	Positive	ASP-A-250 ASP-A-262 ASP-A-416 GLN-A-249 ILE-A-207 ILE-A-415 LEU-A-248 LEU-A-251 LEU-A-252 LEU-A-401 LYS-A-209 LYS-A-336 PHE-A-198 PRO-A-232 SER-A-197 VAL-A-260	ALA-A-65 ARG-A-122 ASN-A-172 ASP-A-128 ASP-A-186 GLU-A-121 GLY-A-45 GLY-A-47 GLY-A-48 GLY-A-50 ILE-A-104 ILE-A-185 LEU-A-120 LEU-A-174 LEU-A-44 LYS-A-67 PHE-A-49 PRO-A-123 VAL-A-52
3UF0-A-NAP	c.2.1.0	5UIO-A-NAP	c.71.1.0	3	6	1	7	21	0.143	0.286	0.048	0.333	Positive	ALA-A-142 ALA-A-192 ALA-A-64 ALA-A-67 ALA-A-92 ARG-A-41 ASN-A-193 ASN-A-91 ASP-A-65 GLY-A-16 GLY-A-18 GLY-A-187 GLY-A-20 GLY-A-22 GLY-A-40 GLY-A-93 ILE-A-141 ILE-A-21 ILE-A-94 LEU-A-66 LYS-A-160 PRO-A-186 SER-A-143 SER-A-19 THR-A-191 THR-A-194 THR-A-42 TYR-A-156 TYR-A-188 VAL-A-114 VAL-A-189	ARG-A-44 ARG-A-98 ASP-A-122 GLN-A-102 GLN-A-65 GLU-A-17 GLY-A-43 GLY-A-95 GLY-A-96 GLY-A-97 HIS-A-45 LEU-A-62 LYS-A-76 MET-A-16 SER-A-63 SER-A-64 SER-A-77 THR-A-123 THR-A-46 VAL-A-78 VAL-A-99
3UVE-A-NAD	c.2.1.0	4ZZ7-A-NAD	c.82.1.0	2	6	4	0	32	0.063	0.188	0.125	0	Positive	ALA-A-108 ALA-A-16 ARG-A-17 ARG-A-82 ASN-A-107 ASN-A-132 ASP-A-38 ASP-A-80 GLN-A-19 GLY-A-109 GLY-A-14 GLY-A-18 GLY-A-20 HIS-A-206 ILE-A-110 ILE-A-131 ILE-A-39 ILE-A-43 ILE-A-52 LEU-A-212 LYS-A-178 MET-A-211 PRO-A-204 PRO-A-210 SER-A-160 SER-A-161 SER-A-55 THR-A-159 THR-A-205 THR-A-209 TYR-A-174 VAL-A-207 VAL-A-79 VAL-A-81	ALA-A-249 ARG-A-176 ASN-A-149 ASN-A-410 ASP-A-204 CYS-A-280 GLU-A-175 GLU-A-382 GLY-A-203 GLY-A-224 GLY-A-247 GLY-A-248 ILE-A-145 ILE-A-228 LEU-A-246 LYS-A-172 LYS-A-205 PHE-A-148 PHE-A-150 PHE-A-222 PHE-A-384 PHE-A-449 PRO-A-147 PRO-A-173 SER-A-174 SER-A-225 SER-A-455 THR-A-146 TRP-A-157 TYR-A-231 VAL-A-208 VAL-A-223
1S68-A-AMP	d.142.2.4	3GC0-A-AMP	d.144.1.0	4	6	7	8	14	0.286	0.429	0.5	0.571	Positive	ALA-A-150 ARG-A-33 ARG-A-55 ASN-A-40 GLU-A-34 GLU-A-99 ILE-A-36 LEU-A-8 LYS-A-225 LYS-A-227 LYS-A-35 PHE-A-119 TYR-A-5 VAL-A-207	ALA-A-42 ALA-A-94 ASP-A-159 ASP-A-97 GLN-A-140 GLU-A-23 GLU-A-92 GLY-A-24 ILE-A-75 LEU-A-143 LEU-A-21 LYS-A-100 LYS-A-44 PHE-A-91 THR-A-25 TYR-A-93 VAL-A-29
1LQA-A-NDP	c.1.7.1	2W3V-A-NDP	c.71.1.1	4	6	5	7	29	0.138	0.207	0.172	0.241	Positive	ALA-A-254 ALA-A-289 ALA-A-309 ARG-A-255 ASN-A-180 ASN-A-318 ASP-A-48 CYS-A-235 GLN-A-205 GLN-A-26 GLN-A-314 GLY-A-19 GLY-A-237 GLY-A-239 GLY-A-253 GLY-A-308 HIS-A-132 LEU-A-236 LEU-A-306 LEU-A-307 LYS-A-244 LYS-A-87 MET-A-21 PHE-A-141 PHE-A-238 SER-A-179 SER-A-234 THR-A-20 THR-A-22 THR-A-242 THR-A-310 THR-A-317 TYR-A-233 TYR-A-245 TYR-A-53	ALA-A-105 ALA-A-11 ALA-A-134 ARG-A-20 ARG-A-48 ARG-A-49 ARG-A-71 ARG-A-72 ASP-A-23 GLN-A-106 GLY-A-103 GLY-A-104 GLY-A-19 GLY-A-22 GLY-A-47 GLY-A-84 ILE-A-102 ILE-A-107 ILE-A-18 ILE-A-24 LEU-A-110 SER-A-53 SER-A-70 SER-A-85 THR-A-50 TRP-A-10 TRP-A-26 TYR-A-108 VAL-A-69
4HWK-A-NAP	c.2.1.2	4JQ1-A-NAP	c.1.7.1	1	6	1	7	29	0.034	0.207	0.034	0.241	Positive	ALA-A-12 ALA-A-38 ALA-A-65 ALA-A-98 ARG-A-14 ARG-A-39 ASN-A-40 ASN-A-97 ASP-A-201 ASP-A-66 GLN-A-203 GLY-A-11 GLY-A-15 GLY-A-196 GLY-A-68 GLY-A-99 ILE-A-152 LEU-A-123 LEU-A-198 LEU-A-67 LYS-A-171 MET-A-202 PHE-A-16 PRO-A-195 PRO-A-197 SER-A-13 SER-A-153 SER-A-154 THR-A-200 TYR-A-167	ALA-A-218 ALA-A-253 ALA-A-269 ARG-A-276 ASN-A-167 ASN-A-273 ASN-A-280 ASP-A-50 GLN-A-190 GLN-A-279 GLY-A-22 GLY-A-220 HIS-A-117 HIS-A-222 LEU-A-219 LEU-A-236 LEU-A-268 LEU-A-306 LYS-A-270 LYS-A-84 SER-A-166 SER-A-217 SER-A-221 SER-A-271 THR-A-23 TYR-A-216 TYR-A-24 TYR-A-272 TYR-A-55
1D8U-A-HEM	a.1.1.2	4BLK-A-HEM	a.93.1.0	4	6	3	7	21	0.19	0.286	0.143	0.333	Positive	ALA-A-50 ARG-A-103 HIS-A-108 HIS-A-117 HIS-A-73 ILE-A-157 LEU-A-104 LEU-A-153 LYS-A-69 MET-A-53 MET-A-80 PHE-A-118 PHE-A-54 SER-A-76 THR-A-107 TYR-A-111 TYR-A-150 VAL-A-113 VAL-A-121 VAL-A-154 VAL-A-77	ALA-A-173 ALA-A-174 ALA-A-175 ARG-A-44 ASP-A-176 GLU-A-141 GLU-A-41 HIS-A-170 HIS-A-40 ILE-A-149 ILE-A-172 LEU-A-166 LEU-A-167 LEU-A-229 LEU-A-235 LEU-A-43 LYS-A-177 MET-A-153 MET-A-263 MET-A-266 PHE-A-187 PHE-A-259 PHE-A-47 PRO-A-140 PRO-A-142 SER-A-169 SER-A-231 THR-A-46 VAL-A-163 VAL-A-178
3AK4-A-NAD	c.2.1.0	2FKN-A-NAD	e.51.1.1	7	9	9	10	32	0.219	0.281	0.281	0.313	Positive	ALA-A-142 ALA-A-192 ALA-A-91 ARG-A-196 ASN-A-90 ASP-A-40 ASP-A-42 ASP-A-63 GLN-A-194 GLY-A-16 GLY-A-187 GLY-A-20 GLY-A-22 GLY-A-92 ILE-A-21 LEU-A-41 LYS-A-160 LYS-A-19 MET-A-193 PHE-A-188 PRO-A-186 SER-A-143 SER-A-18 THR-A-141 THR-A-191 THR-A-65 TYR-A-156 VAL-A-113 VAL-A-189 VAL-A-62 VAL-A-64 VAL-A-93	ALA-A-169 ALA-A-240 ALA-A-263 ARG-A-198 ARG-A-451 ASN-A-239 ASN-A-321 ASP-A-195 ASP-A-439 GLN-A-127 GLN-A-260 GLU-A-193 GLU-A-40 GLY-A-170 GLY-A-172 GLY-A-173 GLY-A-175 GLY-A-238 GLY-A-269 GLY-A-320 GLY-A-489 GLY-A-49 GLY-A-50 HIS-A-264 ILE-A-141 LEU-A-171 LEU-A-441 MET-A-174 PHE-A-341 SER-A-262 THR-A-261 TYR-A-270 TYR-A-319 TYR-A-48 VAL-A-192 VAL-A-194 VAL-A-271
3LDH-A-NAD	i.12.1.1	1EK5-A-NAD	c.2.1.2	1	6	6	7	31	0.032	0.194	0.194	0.226	Positive	ALA-A-100 ALA-A-31 ALA-A-98 ARG-A-101 ASN-A-166 ASP-A-30 ASP-A-53 CYS-A-29 GLN-A-102 GLU-A-140 GLY-A-142 GLY-A-164 GLY-A-28 GLY-A-99 HIS-A-138 HIS-A-195 ILE-A-119 ILE-A-123 LEU-A-137 LYS-A-250 LYS-A-58 MET-A-55 PRO-A-139 SER-A-163 THR-A-97 TYR-A-246 TYR-A-85 VAL-A-247 VAL-A-27 VAL-A-32 VAL-A-52	ALA-A-11 ALA-A-38 ALA-A-89 ASN-A-206 ASN-A-34 ASN-A-37 ASP-A-33 ASP-A-66 GLY-A-12 GLY-A-15 GLY-A-9 GLY-A-90 HIS-A-36 HIS-A-87 ILE-A-14 ILE-A-67 LEU-A-91 LYS-A-161 LYS-A-92 MET-A-65 PHE-A-186 PHE-A-35 PHE-A-88 PRO-A-188 SER-A-130 SER-A-131 SER-A-132 TYR-A-13 TYR-A-157 TYR-A-185 VAL-A-107
2C20-A-NAD	c.2.1.0	1S7G-A-NAD	c.31.1.5	7	6	6	9	24	0.292	0.25	0.25	0.375	Positive	ALA-A-10 ALA-A-75 ALA-A-76 ARG-A-54 ASN-A-171 ASN-A-33 ASN-A-93 ASP-A-32 ASP-A-52 GLN-A-35 GLY-A-11 GLY-A-14 GLY-A-37 GLY-A-51 GLY-A-8 HIS-A-185 HIS-A-190 ILE-A-13 LEU-A-34 LEU-A-53 LYS-A-146 PHE-A-170 PHE-A-74 SER-A-116 SER-A-117 SER-A-78 THR-A-118 THR-A-36 TYR-A-12 TYR-A-142 TYR-A-169 VAL-A-172 VAL-A-31	ALA-A-218 ALA-A-235 ALA-A-24 ALA-A-28 ASN-A-217 ASP-B-224 GLN-A-100 GLU-A-219 GLU-A-29 GLY-A-191 GLY-A-23 GLY-A-233 GLY-A-25 HIS-A-118 LEU-A-194 LYS-A-234 PHE-A-35 PRO-B-220 SER-A-192 SER-A-193 THR-A-34 VAL-A-195 VAL-A-196 VAL-A-216
3GDJ-A-HEM	a.1.1.2	1V9Y-A-HEM	d.110.3.2	5	6	2	7	20	0.25	0.3	0.1	0.35	Positive	ALA-A-65 ASN-A-97 HIS-A-45 HIS-A-58 HIS-A-87 LEU-A-101 LEU-A-105 LEU-A-136 LEU-A-66 LEU-A-83 LEU-A-86 LEU-A-91 LYS-A-61 MET-A-32 PHE-A-43 PHE-A-46 PHE-A-98 THR-A-39 TYR-A-42 VAL-A-132 VAL-A-62 VAL-A-93	ALA-A-128 ASN-A-84 GLN-A-100 HIS-A-77 ILE-A-36 ILE-A-65 ILE-A-69 ILE-A-81 LEU-A-101 LEU-A-115 LEU-A-127 LEU-A-68 LEU-A-73 LEU-A-99 PHE-A-113 PRO-A-70 TRP-A-53 TYR-A-126 TYR-A-80 VAL-A-34
3EFV-A-NAD	c.82.1.0	3S55-A-NAD	c.2.1.0	1	7	3	8	30	0.033	0.233	0.1	0.267	Positive	ALA-A-162 ALA-A-216 ALA-A-219 ARG-A-145 ARG-A-312 ASN-A-137 ASN-A-193 CYS-A-268 GLN-A-142 GLU-A-234 GLU-A-365 GLU-A-442 GLY-A-212 GLY-A-236 GLY-A-237 HIS-A-161 ILE-A-133 ILE-A-220 LEU-A-235 LEU-A-315 LEU-A-393 LYS-A-160 PHE-A-367 PHE-A-431 PRO-A-135 PRO-A-163 SER-A-213 THR-A-211 TRP-A-136 VAL-A-196	ALA-A-104 ALA-A-16 ALA-A-51 ARG-A-17 ARG-A-39 ASN-A-103 ASN-A-200 ASP-A-38 ASP-A-76 CYS-A-40 GLU-A-122 GLY-A-105 GLY-A-14 GLY-A-18 GLY-A-199 GLY-A-20 ILE-A-106 ILE-A-201 LEU-A-50 LYS-A-172 LYS-A-78 MET-A-19 MET-A-205 PRO-A-198 PRO-A-204 SER-A-154 SER-A-155 THR-A-126 THR-A-203 THR-A-206 TYR-A-168 TYR-A-48 VAL-A-153 VAL-A-75 VAL-A-77
3F61-A-ADP	d.144.1.7	3RES-B-ADP	b.38.1.2	3	6	3	3	10	0.3	0.6	0.3	0.3	Positive	ALA-A-142 ALA-A-38 ASN-A-143 ASP-A-102 ASP-A-156 GLU-A-93 GLY-A-18 GLY-A-20 LEU-A-17 LYS-A-140 LYS-A-40 MET-A-145 MET-A-155 MET-A-92 PHE-A-19 SER-A-23 THR-A-99 TYR-A-94 VAL-A-25 VAL-A-72 VAL-A-95	GLN-C-52 GLY-B-29 ILE-C-30 LEU-C-26 LEU-C-32 LYS-B-31 SER-B-60 THR-B-61 TYR-B-25 VAL-B-63
4J16-C-NAP	c.31.1.4	1ZK4-A-NAP	c.2.1.2	4	7	4	9	29	0.138	0.241	0.138	0.31	Positive	ALA-C-334 ALA-C-376 ALA-C-417 ALA-C-436 ARG-C-336 ARG-C-410 ASN-C-377 ASP-C-378 ASP-C-435 GLN-A-127 GLN-C-412 GLY-C-300 GLY-C-302 GLY-C-335 GLY-C-375 GLY-C-411 GLY-C-413 GLY-C-415 GLY-C-434 ILE-C-408 LEU-C-305 LYS-C-409 LYS-C-414 MET-C-337 PHE-C-416 PRO-C-338 SER-C-306 TYR-C-301 VAL-C-333 VAL-C-379	ALA-A-90 ARG-A-38 ASN-A-89 ASP-A-62 GLY-A-13 GLY-A-14 GLY-A-17 GLY-A-188 GLY-A-19 GLY-A-37 GLY-A-91 HIS-A-61 ILE-A-18 ILE-A-190 ILE-A-92 LEU-A-16 LEU-A-194 LYS-A-159 MET-A-140 PRO-A-187 SER-A-142 SER-A-63 THR-A-15 THR-A-192 THR-A-36 TYR-A-155 TYR-A-189 VAL-A-112 VAL-A-195
2WQN-A-ADP	d.144.1.0	2YWV-A-ADP	d.143.1.0	5	6	9	9	17	0.294	0.353	0.529	0.529	Positive	ALA-A-114 ALA-A-61 ARG-A-42 ASP-A-179 GLN-A-44 GLU-A-112 GLY-A-41 GLY-A-43 ILE-A-40 ILE-A-95 LEU-A-111 LEU-A-113 LYS-A-63 PHE-A-168 PHE-A-45 SER-A-46 VAL-A-48	ALA-A-13 ALA-A-192 ARG-A-83 ARG-A-84 ASP-A-193 GLU-A-180 GLY-A-11 HIS-A-70 ILE-A-16 ILE-A-87 LEU-A-25 LYS-A-12 LYS-A-124 LYS-A-14 TYR-A-9 VAL-A-82 VAL-A-85
2XQ1-B-HEM	e.5.1.1	3BCQ-A-HEM	a.1.1.2	4	6	6	0	21	0.19	0.286	0.286	0	Positive	ALA-B-123 ARG-B-102 ARG-B-344 ARG-B-355 ARG-B-62 ASN-B-138 ASP-C-55 GLY-B-121 HIS-B-208 HIS-B-352 HIS-B-65 ILE-B-145 LEU-B-289 LEU-C-51 PHE-B-122 PHE-B-143 PHE-B-151 PHE-B-324 PRO-B-148 SER-B-104 SER-B-206 SER-B-343 SER-B-347 THR-B-351 TYR-B-137 TYR-B-348 VAL-B-136 VAL-B-340 VAL-B-63 VAL-B-64	ASN-A-98 HIS-A-45 HIS-A-59 HIS-A-88 LEU-A-102 LEU-A-133 LEU-A-137 LEU-A-84 LEU-A-87 LEU-A-92 MET-A-32 PHE-A-43 PHE-A-99 SER-A-66 THR-A-39 THR-A-62 TRP-A-46 TYR-A-42 VAL-A-63 VAL-A-67 VAL-A-94
1S7G-A-NAD	c.31.1.5	2PZJ-A-NAD	c.2.1.0	7	8	7	10	24	0.292	0.333	0.292	0.417	Positive	ALA-A-218 ALA-A-235 ALA-A-24 ALA-A-28 ASN-A-217 ASP-B-224 GLN-A-100 GLU-A-219 GLU-A-29 GLY-A-191 GLY-A-23 GLY-A-233 GLY-A-25 HIS-A-118 LEU-A-194 LYS-A-234 PHE-A-35 PRO-B-220 SER-A-192 SER-A-193 THR-A-34 VAL-A-195 VAL-A-196 VAL-A-216	ALA-A-130 ALA-A-131 ALA-A-21 ALA-A-49 ALA-A-87 ARG-A-212 ASN-A-105 ASN-A-190 ASN-A-45 ASP-A-44 GLN-A-189 GLY-A-19 GLY-A-22 GLY-A-25 HIS-A-90 ILE-A-67 LEU-A-46 LEU-A-47 LEU-A-86 LYS-A-165 PHE-A-188 PHE-A-23 SER-A-129 SER-A-48 SER-A-66 THR-A-109 THR-A-65 THR-A-88 TYR-A-161 VAL-A-18 VAL-A-191 VAL-A-24 VAL-A-43
2XQ1-B-HEM	e.5.1.1	1WMU-A-HEM	a.1.1.2	6	6	1	0	20	0.3	0.3	0.05	0	Positive	ALA-B-123 ARG-B-102 ARG-B-344 ARG-B-355 ARG-B-62 ASN-B-138 ASP-C-55 GLY-B-121 HIS-B-208 HIS-B-352 HIS-B-65 ILE-B-145 LEU-B-289 LEU-C-51 PHE-B-122 PHE-B-143 PHE-B-151 PHE-B-324 PRO-B-148 SER-B-104 SER-B-206 SER-B-343 SER-B-347 THR-B-351 TYR-B-137 TYR-B-348 VAL-B-136 VAL-B-340 VAL-B-63 VAL-B-64	ALA-A-65 ASN-A-97 HIS-A-45 HIS-A-58 HIS-A-87 LEU-A-101 LEU-A-136 LEU-A-66 LEU-A-83 LEU-A-86 LEU-A-91 LYS-A-61 MET-A-32 PHE-A-43 PHE-A-46 PHE-A-98 THR-A-39 TYR-A-42 VAL-A-62 VAL-A-93
4EJ0-A-NAP	c.2.1.0	1DJL-A-NAP	c.31.1.4	3	6	2	8	30	0.1	0.2	0.067	0.267	Positive	ALA-A-114 ALA-A-77 ARG-A-36 ASN-A-168 ASN-A-33 ASN-A-92 ASP-A-32 CYS-A-78 GLU-A-75 GLY-A-10 GLY-A-13 GLY-A-7 GLY-A-76 HIS-A-176 ILE-A-12 LYS-A-143 LYS-A-177 LYS-A-39 LYS-A-54 PHE-A-11 PHE-A-167 SER-A-115 SER-A-116 SER-A-79 THR-A-6 TYR-A-139 TYR-A-166 TYR-A-88 TYR-A-96 VAL-A-169 VAL-A-31	ALA-A-1007 ALA-A-1026 ALA-A-894 ALA-A-895 ALA-A-923 ALA-A-965 ARG-A-1000 ARG-A-925 ASN-A-966 ASP-A-1025 ASP-A-967 GLY-A-1003 GLY-A-1005 GLY-A-1024 GLY-A-889 GLY-A-891 GLY-A-924 GLY-A-964 LEU-A-1002 LYS-A-999 MET-A-926 MET-A-998 PRO-A-921 PRO-A-927 SER-A-1001 THR-A-968 TYR-A-1006 TYR-A-890 VAL-A-1004 VAL-A-922
4PZ2-A-NAD	c.82.1.0	4GH5-A-NAD	c.2.1.0	1	6	2	8	31	0.032	0.194	0.065	0.258	Positive	ALA-A-209 ALA-A-245 ASN-A-184 CYS-A-317 GLU-A-210 GLU-A-283 GLU-A-417 GLY-A-240 GLY-A-244 GLY-A-260 GLY-A-285 GLY-A-286 ILE-A-180 ILE-A-181 ILE-A-268 LEU-A-267 LEU-A-284 LEU-A-445 LYS-A-207 MET-A-189 PHE-A-239 PHE-A-258 PHE-A-419 PHE-A-483 PRO-A-182 PRO-A-208 PRO-A-241 SER-A-261 THR-A-259 TRP-A-183 VAL-A-264	ALA-A-17 ALA-A-63 ALA-A-92 ARG-A-110 ASN-A-115 ASN-A-91 ASP-A-38 ASP-A-40 ASP-A-64 GLY-A-14 GLY-A-142 GLY-A-16 GLY-A-18 GLY-A-187 GLY-A-193 GLY-A-195 GLY-A-20 GLY-A-93 ILE-A-19 ILE-A-94 LEU-A-39 LEU-A-43 LYS-A-160 MET-A-194 PHE-A-141 PRO-A-186 SER-A-143 THR-A-188 THR-A-192 THR-A-66 TYR-A-156 VAL-A-114 VAL-A-189 VAL-A-65
2D4E-C-NAD	c.82.1.0	2CFC-A-NAD	c.2.1.0	4	6	2	9	30	0.133	0.2	0.067	0.3	Positive	ALA-C-198 ALA-C-234 ASN-C-173 CYS-C-305 GLU-C-199 GLU-C-230 GLU-C-250 GLU-C-271 GLU-C-409 GLY-C-229 GLY-C-233 GLY-C-249 GLY-C-273 GLY-C-274 ILE-C-169 ILE-C-256 LEU-C-178 LEU-C-247 LEU-C-272 LEU-C-437 LYS-C-196 PHE-C-228 PHE-C-411 PHE-C-475 PRO-C-171 PRO-C-197 THR-C-170 THR-C-248 THR-C-253 TRP-C-172 VAL-C-237 VAL-C-257	ALA-A-141 ALA-A-59 ALA-A-62 ALA-A-88 ASN-A-14 ASN-A-87 ASP-A-33 ASP-A-60 GLY-A-13 GLY-A-15 GLY-A-186 GLY-A-89 GLY-A-9 ILE-A-140 ILE-A-188 ILE-A-90 LEU-A-34 LYS-A-159 MET-A-187 MET-A-192 PRO-A-185 PRO-A-191 SER-A-11 SER-A-12 SER-A-142 THR-A-190 THR-A-193 TYR-A-155 VAL-A-113 VAL-A-61
1XHL-A-NDP	c.2.1.2	1U31-A-NDP	c.31.1.4	5	6	5	7	29	0.172	0.207	0.172	0.241	Positive	ALA-A-192 ALA-A-65 ALA-A-94 ALA-A-96 ARG-A-38 ARG-A-42 ASN-A-119 ASN-A-16 ASN-A-39 ASN-A-93 ASP-A-66 GLY-A-13 GLY-A-17 GLY-A-19 GLY-A-191 GLY-A-196 GLY-A-37 GLY-A-95 ILE-A-18 LEU-A-118 LYS-A-164 PHE-A-197 PRO-A-190 SER-A-14 SER-A-145 SER-A-146 SER-A-15 THR-A-195 THR-A-68 TYR-A-160 VAL-A-144 VAL-A-193 VAL-A-67	ALA-A-129 ALA-A-171 ALA-A-190 ALA-A-58 ALA-A-59 ALA-A-87 ARG-A-164 ARG-A-89 ASN-A-130 ASP-A-131 ASP-A-189 GLY-A-128 GLY-A-167 GLY-A-169 GLY-A-188 GLY-A-53 GLY-A-55 GLY-A-88 LEU-A-166 LYS-A-163 MET-A-162 MET-A-90 PRO-A-91 SER-A-165 THR-A-132 TYR-A-170 TYR-A-54 VAL-A-168 VAL-A-86
5GWR-A-NAD	c.2.1.0	1UWK-A-NAD	e.51.1.1	9	9	1	11	31	0.29	0.29	0.032	0.355	Positive	ALA-A-136 ALA-A-84 ALA-A-85 ASN-A-13 ASN-A-37 ASP-A-35 ASP-A-57 GLU-A-186 GLY-A-11 GLY-A-15 GLY-A-17 GLY-A-181 GLY-A-86 ILE-A-135 ILE-A-16 ILE-A-183 ILE-A-36 ILE-A-56 ILE-A-87 LEU-A-187 LEU-A-58 LYS-A-154 PRO-A-180 SER-A-137 SER-A-14 SER-A-59 THR-A-185 THR-A-188 TYR-A-150 VAL-A-107 VAL-A-182	ALA-A-173 ALA-A-244 ALA-A-245 ALA-A-267 ALA-A-455 ARG-A-202 ASN-A-243 ASN-A-325 GLN-A-131 GLN-A-199 GLN-A-264 GLU-A-197 GLU-A-44 GLU-A-456 GLY-A-174 GLY-A-176 GLY-A-177 GLY-A-179 GLY-A-242 GLY-A-273 GLY-A-324 GLY-A-493 GLY-A-53 GLY-A-54 HIS-A-268 ILE-A-145 ILE-A-196 LEU-A-175 LEU-A-275 LEU-A-445 MET-A-178 PHE-A-345 SER-A-198 SER-A-266 THR-A-265 TRP-A-281 TYR-A-274 TYR-A-323 TYR-A-52
2Q1S-A-NAI	c.2.1.0	2J6L-A-NAI	c.82.1.0	4	8	3	10	32	0.125	0.25	0.094	0.313	Positive	ALA-A-130 ALA-A-131 ALA-A-21 ALA-A-49 ALA-A-87 ARG-A-212 ASN-A-105 ASN-A-190 ASN-A-45 ASP-A-44 GLN-A-189 GLY-A-19 GLY-A-22 GLY-A-25 HIS-A-90 ILE-A-67 LEU-A-46 LEU-A-47 LEU-A-86 LYS-A-165 PHE-A-188 PHE-A-23 SER-A-129 SER-A-48 SER-A-66 THR-A-109 THR-A-65 THR-A-88 TYR-A-161 VAL-A-18 VAL-A-191 VAL-A-24 VAL-A-43	ALA-A-166 ALA-A-193 ALA-A-228 ASN-A-168 CYS-A-303 GLU-A-269 GLU-A-400 GLU-A-480 GLY-A-192 GLY-A-226 GLY-A-227 GLY-A-231 GLY-A-247 GLY-A-271 GLY-A-272 ILE-A-164 LEU-A-270 LEU-A-428 LYS-A-191 PHE-A-167 PHE-A-169 PHE-A-245 PHE-A-402 PHE-A-469 PRO-A-194 SER-A-248 THR-A-165 THR-A-232 THR-A-246 THR-A-475 VAL-A-251 VAL-A-255
4KT0-A-CLA	f.29.1.1	1W5C-A-CLA	i.5.1.1	3	7	4	7	21	0.143	0.333	0.19	0.333	Positive	ALA-A-674 ALA-A-680 ASN-B-582 ASP-B-439 HIS-A-676 ILE-A-670 LEU-A-673 LEU-B-432 LEU-B-522 LEU-B-613 LEU-B-621 PHE-A-677 PHE-A-679 PHE-B-578 PHE-B-617 PHE-B-710 TRP-B-579 TRP-B-586 TRP-B-654 VAL-B-436 VAL-B-440	ALA-A-123 ALA-A-154 ALA-A-287 GLN-A-187 GLY-A-201 HIS-A-198 ILE-A-184 ILE-A-192 ILE-A-290 LEU-A-151 LEU-A-193 LEU-D-182 LEU-D-183 LEU-D-205 MET-A-183 PHE-A-119 PHE-A-182 PHE-A-186 PHE-A-206 PHE-D-257 PRO-A-150 SER-A-153 THR-A-286 TYR-A-147 VAL-A-157 VAL-A-202 VAL-A-205 VAL-A-283
1NSI-A-HEM	d.174.1.1	1Z8O-A-HEM	a.104.1.1	3	6	4	8	20	0.15	0.3	0.2	0.4	Positive	ALA-A-197 ARG-A-199 ASN-A-370 CYS-A-200 GLN-A-205 GLU-A-377 GLY-A-202 GLY-A-371 ILE-A-201 LEU-A-209 MET-A-355 MET-A-374 MET-A-434 PHE-A-369 SER-A-242 TRP-A-194 TRP-A-372 TRP-A-463 TYR-A-489 TYR-A-491	ALA-A-241 ALA-A-245 ALA-A-357 ARG-A-102 ARG-A-293 ASN-A-316 CYS-A-351 GLY-A-242 GLY-A-345 GLY-A-353 GLY-A-91 HIS-A-349 HIS-A-98 ILE-A-153 ILE-A-348 LEU-A-238 LEU-A-249 LEU-A-282 LEU-A-342 LEU-A-356 MET-A-352 MET-A-90 PHE-A-109 PHE-A-344 PHE-A-350 PRO-A-287 PRO-A-288 SER-A-246 SER-A-343 THR-A-291
1FRB-A-NDP	c.1.7.1	2CWF-A-NDP	c.122.1.0	2	6	3	7	29	0.069	0.207	0.103	0.241	Positive	ALA-A-245 ARG-A-268 ASN-A-160 ASN-A-272 ASP-A-216 ASP-A-43 GLN-A-183 GLU-A-271 GLY-A-18 GLY-A-213 HIS-A-110 ILE-A-260 LEU-A-212 LEU-A-228 LYS-A-21 LYS-A-262 LYS-A-77 PRO-A-211 PRO-A-215 PRO-A-261 SER-A-159 SER-A-210 SER-A-214 SER-A-263 THR-A-19 THR-A-265 TRP-A-111 TRP-A-20 TYR-A-209 TYR-A-48 VAL-A-264	ALA-A-128 ALA-A-129 ALA-A-186 ALA-A-191 ARG-A-309 ARG-A-314 ARG-A-315 ASP-A-184 ASP-A-194 ASP-A-313 GLY-A-312 HIS-A-126 HIS-A-54 HIS-B-157 HIS-B-236 LEU-A-130 LEU-A-185 LEU-A-310 LYS-B-237 PHE-A-127 PHE-A-183 PRO-A-168 PRO-A-272 PRO-A-311 SER-A-150 THR-A-166 TRP-A-131 VAL-A-148 VAL-A-182
4NMJ-A-NAP	c.82.1.0	5L4S-A-NAP	c.2.1.0	3	6	1	9	33	0.091	0.182	0.03	0.273	Positive	ALA-A-180 ASN-A-155 CYS-A-287 GLU-A-216 GLU-A-232 GLU-A-238 GLU-A-253 GLU-A-382 GLY-A-209 GLY-A-211 GLY-A-215 GLY-A-231 GLY-A-255 ILE-A-151 ILE-A-160 ILE-A-239 LEU-A-254 LEU-A-410 LYS-A-178 PHE-A-229 PHE-A-384 PHE-A-449 PRO-A-153 PRO-A-179 PRO-A-210 PRO-A-212 SER-A-181 SER-A-455 THR-A-152 THR-A-230 THR-A-235 TRP-A-154 VAL-A-219	ALA-A-13 ALA-A-269 ALA-A-94 ARG-A-37 ARG-A-41 ASN-A-14 ASN-A-154 ASN-A-38 ASN-A-93 ASP-A-272 ASP-A-66 CYS-A-265 GLU-A-238 GLY-A-12 GLY-A-16 GLY-A-18 GLY-A-267 GLY-A-95 ILE-A-17 ILE-A-273 LEU-A-65 LYS-A-15 LYS-A-242 LYS-A-270 PRO-A-266 SER-A-181 SER-A-182 SER-A-36 THR-A-11 THR-A-153 THR-A-271 THR-A-274 THR-A-68 TYR-A-268 VAL-A-180 VAL-A-67 VAL-A-96
2PBF-A-SAH	c.66.1.0	2CBF-A-SAH	c.90.1.1	5	6	2	4	21	0.238	0.286	0.095	0.19	Positive	ALA-A-170 ARG-A-117 ASN-A-148 ASP-A-86 GLU-A-116 GLY-A-169 GLY-A-88 GLY-A-90 GLY-A-92 HIS-A-167 HIS-A-67 ILE-A-149 ILE-A-61 LEU-A-115 LEU-A-121 LEU-A-224 LEU-A-94 LYS-A-147 LYS-A-225 SER-A-223 SER-A-62 SER-A-89 SER-A-91 THR-A-60 TYR-A-150 VAL-A-118 VAL-A-222 VAL-A-59 VAL-A-87	ALA-A-213 ALA-A-241 ASP-A-103 GLN-A-240 GLY-A-102 LEU-A-182 LEU-A-184 LEU-A-56 LYS-A-212 MET-A-106 MET-A-242 PHE-A-183 PRO-A-30 SER-A-132 SER-A-185 THR-A-101 THR-A-131 TRP-A-215 TYR-A-107 TYR-A-211 VAL-A-210
2DGE-A-HEM	a.3.1.0	1V4U-A-HEM	a.1.1.2	3	6	4	7	22	0.136	0.273	0.182	0.318	Positive	ALA-A-101 ALA-A-85 ARG-A-129 ASN-A-111 ASN-A-95 ASP-A-107 CYS-A-86 CYS-A-89 GLN-A-98 GLY-A-100 GLY-A-128 HIS-A-90 ILE-A-119 ILE-A-97 LEU-A-103 LEU-A-108 LEU-A-149 LEU-A-157 LYS-A-127 MET-A-130 PHE-A-133 PRO-A-131 THR-A-102 THR-A-123 VAL-A-113 VAL-A-122 VAL-A-161	ASN-A-99 GLY-A-67 HIS-A-46 HIS-A-60 HIS-A-89 ILE-A-107 LEU-A-103 LEU-A-138 LEU-A-85 LEU-A-88 LYS-A-63 MET-A-33 MET-A-93 PHE-A-100 PHE-A-44 THR-A-40 TRP-A-47 TYR-A-43 VAL-A-134 VAL-A-64 VAL-A-68 VAL-A-95
3NC3-A-HEM	a.104.1.0	3QNR-A-HEM	d.58.4.0	5	6	1	7	30	0.167	0.2	0.033	0.233	Positive	ALA-A-233 ALA-A-234 ALA-A-238 ALA-A-345 ALA-A-359 ARG-A-285 ASN-A-229 ASN-A-352 CYS-A-353 GLU-A-362 GLY-A-347 GLY-A-355 HIS-A-351 ILE-A-283 ILE-A-363 ILE-A-97 LEU-A-274 LEU-A-53 LEU-A-64 LYS-A-62 MET-A-143 PHE-A-346 PHE-A-358 PRO-A-237 PRO-A-279 SER-A-63 THR-A-241 VAL-A-230 VAL-A-280 VAL-A-354	ARG-A-208 ARG-A-244 ASN-A-230 ASN-A-246 ASP-A-147 ASP-A-153 GLN-A-185 GLU-A-156 GLU-A-215 GLU-A-239 GLY-A-154 HIS-A-189 HIS-A-226 ILE-A-206 ILE-A-242 LEU-A-149 LEU-A-275 MET-A-274 MET-A-278 PHE-A-151 PHE-A-261 SER-A-294 THR-A-155 THR-A-231 THR-A-259 THR-A-271 TYR-A-187 VAL-A-152 VAL-A-227 VAL-A-290
4H73-A-NDP	c.82.1.0	3GZ4-A-NDP	c.2.1.0	1	6	2	7	22	0.045	0.273	0.091	0.318	Positive	ALA-A-180 GLU-A-216 GLU-A-232 GLU-A-238 GLY-A-209 GLY-A-211 GLY-A-215 GLY-A-231 ILE-A-151 ILE-A-239 LYS-A-178 PHE-A-229 PRO-A-153 PRO-A-179 PRO-A-210 PRO-A-212 SER-A-181 THR-A-152 THR-A-230 THR-A-235 TRP-A-154 VAL-A-219	ALA-A-18 ALA-A-198 ALA-A-98 ARG-A-200 ARG-A-42 ASN-A-191 ASN-A-43 ASN-A-97 ASP-A-20 ASP-A-68 GLY-A-17 GLY-A-193 GLY-A-194 GLY-A-21 GLY-A-41 GLY-A-99 ILE-A-22 LEU-A-67 LEU-A-69 LEU-A-70 LYS-A-167 LYS-A-46 MET-A-199 PRO-A-192 SER-A-149 SER-A-150 SER-A-19 THR-A-148 THR-A-195 THR-A-197 TYR-A-163 VAL-A-121
1JA9-A-NDP	c.2.1.2	2BL9-A-NDP	c.71.1.1	4	6	3	7	31	0.129	0.194	0.097	0.226	Positive	ALA-A-37 ALA-A-86 ARG-A-39 ASN-A-114 ASN-A-59 ASP-A-214 ASP-A-87 GLY-A-116 GLY-A-209 GLY-A-210 GLY-A-36 GLY-A-38 GLY-A-40 GLY-A-42 GLY-A-61 ILE-A-41 ILE-A-88 LEU-A-137 LYS-A-182 MET-A-215 PHE-A-216 PRO-A-208 SER-A-115 SER-A-163 SER-A-164 SER-A-62 SER-A-63 SER-A-89 THR-A-162 THR-A-213 TYR-A-178 TYR-A-60 VAL-A-211	ALA-A-15 ALA-A-176 ARG-A-115 ASN-A-41 ASP-A-153 CYS-A-14 GLN-A-177 GLU-A-181 GLY-A-114 GLY-A-174 GLY-A-175 GLY-A-40 GLY-A-43 ILE-A-152 ILE-A-155 ILE-A-173 LEU-A-136 LEU-A-39 LEU-A-45 LYS-A-138 SER-A-116 SER-A-117 SER-A-120 SER-A-137 SER-A-154 THR-A-139 THR-A-44 TRP-A-47 TYR-A-179 VAL-A-178 VAL-A-204
5O8I-B-ADP	d.13.1.1	1IAH-A-ADP	d.144.1.5	2	6	6	7	18	0.111	0.333	0.333	0.389	Positive	ASN-B-99 ASP-B-43 GLN-B-106 GLY-B-105 HIS-B-112 HIS-B-114 HIS-B-42 HIS-B-51 ILE-B-18 ILE-B-22 ILE-B-27 ILE-B-44 LEU-B-53 PHE-B-19 PHE-B-41 SER-B-107 SER-B-45 TRP-A-123 VAL-B-108	ALA-A-1624 ARG-A-1622 ARG-A-1623 ASP-A-1775 CYS-A-1720 GLU-A-1718 GLU-A-1719 GLY-A-1618 GLY-A-1619 GLY-A-1620 ILE-A-1644 LEU-A-1621 LEU-A-1701 LYS-A-1646 MET-A-1617 MET-A-1721 PHE-A-1725 THR-A-1774
1SZ3-A-GNP	d.113.1.1	3BC1-A-GNP	c.37.1.8	1	8	3	5	16	0.063	0.5	0.188	0.313	Positive	ALA-B-15 ALA-B-51 ARG-A-6 ARG-B-95 ASP-A-4 ASP-B-89 GLU-A-2 GLU-A-5 GLY-B-50 ILE-B-93 LEU-B-13 MET-A-1 PHE-B-87 PRO-B-88 SER-B-49 VAL-B-91	ALA-A-164 ALA-A-165 ALA-A-76 ASN-A-133 ASN-A-35 ASP-A-136 ASP-A-17 GLY-A-19 GLY-A-21 GLY-A-77 ILE-A-39 LEU-A-137 LYS-A-134 LYS-A-22 LYS-A-37 PHE-A-34 PHE-A-38 SER-A-163 SER-A-18 SER-A-24 SER-A-36 THR-A-23 THR-A-40 THR-A-41 THR-A-75 VAL-A-20
5JGW-A-NAP	c.1.7.0	1AE1-A-NAP	c.2.1.2	1	6	2	7	29	0.034	0.207	0.069	0.241	Positive	ALA-A-224 ARG-A-261 ARG-A-264 ARG-A-32 ASN-A-166 ASN-A-222 ASN-A-268 ASP-A-54 CYS-A-165 GLN-A-187 GLU-A-267 GLY-A-217 GLY-A-241 GLY-A-29 HIS-A-120 ILE-A-256 LEU-A-216 LEU-A-294 LYS-A-258 LYS-A-87 PRO-A-215 PRO-A-257 SER-A-214 SER-A-218 SER-A-219 SER-A-259 THR-A-260 THR-A-30 TRP-A-121 TRP-A-31 TYR-A-213 TYR-A-59	ALA-A-107 ARG-A-53 ASN-A-106 ASN-A-54 ASP-A-78 CYS-A-77 GLU-A-57 GLY-A-108 GLY-A-202 GLY-A-28 GLY-A-29 GLY-A-32 GLY-A-34 ILE-A-204 ILE-A-33 LEU-A-156 LEU-A-79 LEU-A-80 LYS-A-175 LYS-A-31 PRO-A-201 SER-A-157 SER-A-158 SER-A-30 SER-A-52 THR-A-129 TYR-A-171 VAL-A-109 VAL-A-203
2PZJ-A-NAD	c.2.1.0	5KJ5-A-NAD	c.82.1.0	2	6	6	10	33	0.061	0.182	0.182	0.303	Positive	ALA-A-130 ALA-A-131 ALA-A-21 ALA-A-49 ALA-A-87 ARG-A-212 ASN-A-105 ASN-A-190 ASN-A-45 ASP-A-44 GLN-A-189 GLY-A-19 GLY-A-22 GLY-A-25 HIS-A-90 ILE-A-67 LEU-A-46 LEU-A-47 LEU-A-86 LYS-A-165 PHE-A-188 PHE-A-23 SER-A-129 SER-A-48 SER-A-66 THR-A-109 THR-A-65 THR-A-88 TYR-A-161 VAL-A-18 VAL-A-191 VAL-A-24 VAL-A-43	ASP-A-169 CYS-A-302 GLU-A-195 GLU-A-231 GLU-A-247 GLU-A-268 GLU-A-404 GLY-A-223 GLY-A-225 GLY-A-230 GLY-A-246 GLY-A-270 GLY-A-271 ILE-A-165 ILE-A-254 LEU-A-174 LEU-A-269 LEU-A-432 LYS-A-192 LYS-A-226 PHE-A-224 PHE-A-244 PHE-A-406 PHE-A-470 PRO-A-167 PRO-A-193 SER-A-166 SER-A-194 SER-A-476 THR-A-234 THR-A-245 THR-A-250 THR-A-253 TRP-A-168
4GH5-A-NAD	c.2.1.0	4L2O-A-NAD	c.82.1.1	2	6	2	8	28	0.071	0.214	0.071	0.286	Positive	ALA-A-17 ALA-A-63 ALA-A-92 ARG-A-110 ASN-A-115 ASN-A-91 ASP-A-38 ASP-A-40 ASP-A-64 GLY-A-14 GLY-A-142 GLY-A-16 GLY-A-18 GLY-A-187 GLY-A-193 GLY-A-195 GLY-A-20 GLY-A-93 ILE-A-19 ILE-A-94 LEU-A-39 LEU-A-43 LYS-A-160 MET-A-194 PHE-A-141 PRO-A-186 SER-A-143 THR-A-188 THR-A-192 THR-A-66 TYR-A-156 VAL-A-114 VAL-A-189 VAL-A-65	ARG-A-288 ASN-A-114 CYS-A-243 GLU-A-140 GLU-A-209 GLU-A-333 GLY-A-168 GLY-A-187 GLY-A-211 GLY-A-212 HIS-A-289 ILE-A-194 LEU-A-119 LEU-A-141 LEU-A-210 LEU-A-361 PHE-A-335 PHE-A-401 SER-A-139 SER-A-188 THR-A-112 THR-A-172 THR-A-173 THR-A-186 TRP-A-113 TYR-A-185 VAL-A-169 VAL-A-191
1IZL-0-HEM	i.5.1.1	1CYI-A-HEM	a.3.1.1	6	6	5	0	6	1	1	0.833	0	Positive	CYS-0-37 CYS-0-40 HIS-0-41 HIS-0-92 PHE-0-33 THR-0-48	ALA-A-16 ALA-A-35 ALA-A-59 ASN-A-13 ASN-A-23 CYS-A-14 CYS-A-17 GLN-A-52 GLY-A-58 HIS-A-18 ILE-A-49 LEU-A-31 LEU-A-36 LEU-A-40 LYS-A-29 LYS-A-57 MET-A-26 MET-A-60 PHE-A-10 PRO-A-61 THR-A-30 TRP-A-63 TYR-A-39 VAL-A-25 VAL-A-53 VAL-A-75 VAL-A-79
2WYV-B-NAD	c.2.1.2	1UWK-A-NAD	e.51.1.1	2	6	6	7	25	0.08	0.24	0.24	0.28	Positive	ALA-B-190 ALA-B-65 ALA-B-93 ALA-B-95 ARG-B-20 ASP-B-66 GLN-B-42 GLY-B-15 GLY-B-191 GLY-B-23 ILE-B-94 LEU-B-145 LEU-B-22 LYS-B-164 PHE-B-96 PRO-B-192 SER-B-21 THR-B-146 THR-B-17 THR-B-68 TYR-B-147 TYR-B-157 VAL-B-120 VAL-B-16 VAL-B-67	ALA-A-173 ALA-A-244 ALA-A-245 ALA-A-267 ALA-A-455 ARG-A-202 ASN-A-243 ASN-A-325 GLN-A-131 GLN-A-199 GLN-A-264 GLU-A-197 GLU-A-44 GLU-A-456 GLY-A-174 GLY-A-176 GLY-A-177 GLY-A-179 GLY-A-242 GLY-A-273 GLY-A-324 GLY-A-493 GLY-A-53 GLY-A-54 HIS-A-268 ILE-A-145 ILE-A-196 LEU-A-175 LEU-A-275 LEU-A-445 MET-A-178 PHE-A-345 SER-A-198 SER-A-266 THR-A-265 TRP-A-281 TYR-A-274 TYR-A-323 TYR-A-52
1BGP-A-HEM	a.93.1.1	3ZHW-A-HEM	a.1.1.2	5	6	6	4	22	0.227	0.273	0.273	0.182	Positive	ALA-A-184 ALA-A-41 ARG-A-221 ARG-A-45 ARG-A-81 ASN-A-77 GLY-A-150 GLY-A-178 GLY-A-182 GLY-A-42 HIS-A-179 HIS-A-185 ILE-A-175 ILE-A-181 ILE-A-281 LEU-A-183 LEU-A-224 LEU-A-44 MET-A-284 PHE-A-247 PHE-A-277 PHE-A-48 PRO-A-149 PRO-A-151 PRO-A-76 SER-A-188 SER-A-249	ALA-A-117 ARG-A-99 HIS-A-104 HIS-A-113 HIS-A-69 ILE-A-152 ILE-A-39 LEU-A-100 LEU-A-148 LYS-A-65 MET-A-49 MET-A-76 PHE-A-114 PHE-A-50 SER-A-103 SER-A-72 THR-A-46 TYR-A-107 TYR-A-145 VAL-A-109 VAL-A-149 VAL-A-73
1GOT-G-GDP	a.137.3.1	1KSH-A-GDP	c.37.1.8	13	15	15	15	18	0.722	0.833	0.833	0.833	Positive	ALA-A-322 ALA-A-37 ARG-A-172 ARG-A-174 ASN-A-265 ASP-A-146 ASP-A-196 ASP-A-268 CYS-A-321 GLU-A-39 GLY-A-38 GLY-A-41 LEU-A-171 LEU-A-269 LYS-A-266 LYS-A-42 SER-A-147 SER-A-173 SER-A-40 SER-A-43 THR-A-320 THR-A-323 THR-A-44	ALA-A-159 ALA-A-27 ASN-A-125 ASN-A-26 ASP-A-128 ASP-A-25 GLY-A-28 ILE-A-44 LEU-A-129 LEU-A-24 LYS-A-126 LYS-A-29 SER-A-158 SER-A-45 THR-A-30 THR-A-31 THR-A-47 VAL-A-160
2DGE-A-HEM	a.3.1.0	3GVY-A-HEM	a.25.1.1	1	6	1	5	17	0.059	0.353	0.059	0.294	Positive	ALA-A-101 ALA-A-85 ARG-A-129 ASN-A-111 ASN-A-95 ASP-A-107 CYS-A-86 CYS-A-89 GLN-A-98 GLY-A-100 GLY-A-128 HIS-A-90 ILE-A-119 ILE-A-97 LEU-A-103 LEU-A-108 LEU-A-149 LEU-A-157 LYS-A-127 MET-A-130 PHE-A-133 PRO-A-131 THR-A-102 THR-A-123 VAL-A-113 VAL-A-122 VAL-A-161	ALA-C-55 ARG-A-45 ARG-C-45 ASP-A-56 ASP-C-56 HIS-A-53 HIS-C-53 ILE-C-59 LEU-A-19 LEU-A-71 LEU-C-19 MET-A-52 MET-C-52 TRP-A-26 TRP-C-26 VAL-A-22 VAL-C-22
3MIA-A-ANP	d.144.1.7	1W2C-A-ANP	d.143.1.3	7	7	3	6	15	0.467	0.467	0.2	0.4	Positive	ALA-A-153 ALA-A-46 ASN-A-154 ASP-A-104 ASP-A-109 ASP-A-167 CYS-A-106 GLU-A-32 ILE-A-25 LEU-A-156 LYS-A-48 PHE-A-103 PHE-A-105 VAL-A-33 VAL-A-79	ASP-A-250 ASP-A-262 ASP-A-416 GLN-A-249 ILE-A-207 ILE-A-415 LEU-A-248 LEU-A-251 LEU-A-252 LEU-A-401 LYS-A-209 LYS-A-336 PHE-A-198 PRO-A-232 SER-A-197 VAL-A-260
5UCV-A-GDP	c.37.1.0	1GOT-G-GDP	a.137.3.1	12	8	12	12	14	0.857	0.571	0.857	0.857	Positive	ALA-A-34 ARG-A-31 ASN-A-33 ASP-A-145 GLY-A-35 LEU-A-180 LYS-A-143 LYS-A-146 LYS-A-36 SER-A-178 SER-A-179 SER-A-32 SER-A-37 SER-A-38	ALA-A-322 ALA-A-37 ARG-A-172 ARG-A-174 ASN-A-265 ASP-A-146 ASP-A-196 ASP-A-268 CYS-A-321 GLU-A-39 GLY-A-38 GLY-A-41 LEU-A-171 LEU-A-269 LYS-A-266 LYS-A-42 SER-A-147 SER-A-173 SER-A-40 SER-A-43 THR-A-320 THR-A-323 THR-A-44
1GOT-G-GDP	a.137.3.1	1KAO-A-GDP	c.37.1.8	15	14	14	15	20	0.75	0.7	0.7	0.75	Positive	ALA-A-322 ALA-A-37 ARG-A-172 ARG-A-174 ASN-A-265 ASP-A-146 ASP-A-196 ASP-A-268 CYS-A-321 GLU-A-39 GLY-A-38 GLY-A-41 LEU-A-171 LEU-A-269 LYS-A-266 LYS-A-42 SER-A-147 SER-A-173 SER-A-40 SER-A-43 THR-A-320 THR-A-323 THR-A-44	ALA-A-147 ALA-A-18 ASN-A-116 ASP-A-119 GLU-A-30 GLY-A-12 GLY-A-13 GLY-A-15 ILE-A-29 LEU-A-120 LYS-A-117 LYS-A-148 LYS-A-16 LYS-A-31 PHE-A-28 SER-A-11 SER-A-146 SER-A-17 TYR-A-32 VAL-A-14
1PSS-M-CRT	f.26.1.1	3WMM-2-CRT	f.3.1.0	2	6	3	6	23	0.087	0.261	0.13	0.261	Positive	GLY-M-161 GLY-M-178 GLY-M-71 HIS-M-182 ILE-M-179 ILE-M-70 ILE-M-72 LEU-M-116 LEU-M-160 LEU-M-89 MET-M-122 MET-M-158 PHE-M-120 PHE-M-123 PHE-M-162 PHE-M-67 PHE-M-68 PHE-M-74 PHE-M-85 SER-M-119 TRP-M-115 TRP-M-157 TRP-M-171 TRP-M-66 TRP-M-75 TYR-M-177 VAL-M-175	GLN-1-28 GLU-2-13 GLU-2-16 HIS-3-36 ILE-1-24 ILE-1-35 ILE-1-38 ILE-2-20 ILE-Y-11 ILE-Y-14 LEU-1-31 LEU-3-33 LEU-3-40 LEU-Y-13 LYS-Y-10 MET-2-25 MET-3-37 PHE-1-27 PHE-2-17 PHE-2-21 PHE-2-29 SER-2-24 TRP-3-46
1GOT-G-GDP	a.137.3.1	3BFK-A-GDP	c.37.1.8	11	14	13	14	20	0.55	0.7	0.65	0.7	Positive	ALA-A-322 ALA-A-37 ARG-A-172 ARG-A-174 ASN-A-265 ASP-A-146 ASP-A-196 ASP-A-268 CYS-A-321 GLU-A-39 GLY-A-38 GLY-A-41 LEU-A-171 LEU-A-269 LYS-A-266 LYS-A-42 SER-A-147 SER-A-173 SER-A-40 SER-A-43 THR-A-320 THR-A-323 THR-A-44	ALA-A-156 ASN-A-125 ASN-A-26 ASN-A-37 ASN-C-57 ASP-A-128 ASP-A-19 GLY-A-21 GLY-A-23 LEU-A-129 LEU-A-157 LEU-A-38 LYS-A-126 LYS-A-24 LYS-C-59 PHE-A-36 SER-A-155 SER-A-20 SER-A-25 VAL-A-22
2HEI-A-GDP	c.37.1.8	1GOT-G-GDP	a.137.3.1	13	12	14	15	22	0.591	0.545	0.636	0.682	Positive	ALA-A-164 ALA-A-30 ALA-A-77 ASN-A-133 ASP-A-136 GLU-A-28 GLU-A-47 GLU-A-80 GLY-A-32 HIS-A-46 LEU-A-137 LYS-A-134 LYS-A-165 LYS-A-33 PHE-A-45 SER-A-163 SER-A-29 SER-A-34 SER-A-35 SER-A-51 TYR-A-48 VAL-A-31	ALA-A-322 ALA-A-37 ARG-A-172 ARG-A-174 ASN-A-265 ASP-A-146 ASP-A-196 ASP-A-268 CYS-A-321 GLU-A-39 GLY-A-38 GLY-A-41 LEU-A-171 LEU-A-269 LYS-A-266 LYS-A-42 SER-A-147 SER-A-173 SER-A-40 SER-A-43 THR-A-320 THR-A-323 THR-A-44
1GOT-G-GDP	a.137.3.1	5C2J-B-GDP	c.37.1.8	12	10	13	13	20	0.6	0.5	0.65	0.65	Positive	ALA-A-322 ALA-A-37 ARG-A-172 ARG-A-174 ASN-A-265 ASP-A-146 ASP-A-196 ASP-A-268 CYS-A-321 GLU-A-39 GLY-A-38 GLY-A-41 LEU-A-171 LEU-A-269 LYS-A-266 LYS-A-42 SER-A-147 SER-A-173 SER-A-40 SER-A-43 THR-A-320 THR-A-323 THR-A-44	ALA-B-13 ALA-B-159 ARG-A-385 ASP-B-11 ASP-B-118 CYS-B-18 GLN-B-116 GLY-B-12 GLY-B-15 LEU-B-119 LEU-B-160 LYS-B-16 PHE-B-28 PRO-B-29 SER-B-158 THR-B-17 THR-B-35 TYR-B-32 VAL-B-14 VAL-B-33
1GOT-G-GDP	a.137.3.1	1FZQ-A-GDP	c.37.1.8	15	15	15	15	16	0.938	0.938	0.938	0.938	Positive	ALA-A-322 ALA-A-37 ARG-A-172 ARG-A-174 ASN-A-265 ASP-A-146 ASP-A-196 ASP-A-268 CYS-A-321 GLU-A-39 GLY-A-38 GLY-A-41 LEU-A-171 LEU-A-269 LYS-A-266 LYS-A-42 SER-A-147 SER-A-173 SER-A-40 SER-A-43 THR-A-320 THR-A-323 THR-A-44	ALA-A-160 ALA-A-28 ASN-A-126 ASN-A-27 ASP-A-129 ASP-A-26 ASP-A-67 GLY-A-29 LEU-A-130 LEU-A-161 LEU-A-25 LYS-A-127 LYS-A-30 SER-A-159 THR-A-31 THR-A-32
1W2C-A-ANP	d.143.1.3	1CM8-A-ANP	d.144.1.7	9	8	11	8	16	0.563	0.5	0.688	0.5	Positive	ASP-A-250 ASP-A-262 ASP-A-416 GLN-A-249 ILE-A-207 ILE-A-415 LEU-A-248 LEU-A-251 LEU-A-252 LEU-A-401 LYS-A-209 LYS-A-336 PHE-A-198 PRO-A-232 SER-A-197 VAL-A-260	ALA-A-40 ALA-A-54 ASN-A-158 ASP-A-115 ASP-A-153 ASP-A-171 GLY-A-113 GLY-A-157 ILE-A-87 LEU-A-170 LYS-A-118 LYS-A-155 LYS-A-56 MET-A-109 MET-A-112 PHE-A-111 PRO-A-110 VAL-A-33 VAL-A-41
4PJ0-E-HEM	f.23.38.1	4GU7-A-HEM	d.58.4.0	2	7	3	0	21	0.095	0.333	0.143	0	Positive	ALA-F-27 ALA-R-15 ALA-R-16 ALA-R-19 ARG-E-18 ARG-F-19 HIS-E-23 HIS-F-24 ILE-E-13 ILE-E-27 ILE-F-15 ILE-F-31 ILE-R-23 LEU-E-30 PHE-E-10 PHE-F-16 THR-E-26 TRP-F-20 TYR-E-19 VAL-F-23 VAL-F-28	ARG-A-207 ARG-A-243 ASN-A-156 ASN-A-245 ASP-A-146 ASP-A-152 GLN-A-184 GLU-A-155 GLY-A-153 HIS-A-188 HIS-A-225 ILE-A-205 ILE-A-241 ILE-A-289 LEU-A-148 LEU-A-274 MET-A-273 MET-A-277 PHE-A-150 PHE-A-260 SER-A-230 SER-A-293 THR-A-154 THR-A-229 THR-A-258 THR-A-270 TYR-A-186 VAL-A-151 VAL-A-226
1GOT-G-GDP	a.137.3.1	2ZEJ-A-GDP	c.37.1.0	12	14	14	16	18	0.667	0.778	0.778	0.889	Positive	ALA-A-322 ALA-A-37 ARG-A-172 ARG-A-174 ASN-A-265 ASP-A-146 ASP-A-196 ASP-A-268 CYS-A-321 GLU-A-39 GLY-A-38 GLY-A-41 LEU-A-171 LEU-A-269 LYS-A-266 LYS-A-42 SER-A-147 SER-A-173 SER-A-40 SER-A-43 THR-A-320 THR-A-323 THR-A-44	ALA-A-1396 ALA-B-1490 ASN-A-1342 ASN-B-1489 ASP-B-1455 GLY-A-1344 GLY-A-1346 HIS-B-1453 LEU-B-1454 LYS-A-1347 SER-A-1345 THR-A-1343 THR-A-1348 THR-A-1349 THR-B-1452 THR-B-1491 VAL-B-1456 VAL-B-1488
2ZBO-A-HEM	a.3.1.1	19HC-A-HEM	a.138.1.1	5	6	5	4	19	0.263	0.316	0.263	0.211	Positive	ALA-A-59 ALA-A-81 ALA-C-36 ASN-A-37 ASN-A-47 ASN-A-63 ASN-A-80 CYS-A-38 CYS-A-41 GLN-A-74 HIS-A-42 ILE-A-49 ILE-A-71 LEU-A-55 LEU-A-60 LEU-A-89 LYS-A-53 LYS-A-79 MET-A-50 MET-A-65 MET-A-82 PHE-A-34 PHE-A-85 PRO-A-83 THR-A-54 VAL-A-101 VAL-A-75 VAL-A-97	ALA-A-10 ASP-A-46 CYS-A-47 CYS-A-50 CYS-A-59 GLU-A-41 HIS-A-37 HIS-A-40 HIS-A-51 ILE-A-14 ILE-A-44 MET-A-16 PHE-A-35 PRO-A-11 PRO-A-56 SER-A-58 SER-A-60 SER-A-8 VAL-A-57
3Q3J-B-GNP	c.37.1.8	1SZ3-A-GNP	d.113.1.1	2	6	2	3	16	0.125	0.375	0.125	0.188	Positive	ALA-B-169 ALA-B-28 ASP-B-128 ASP-B-21 CYS-B-24 GLN-B-23 GLU-B-40 GLY-B-25 GLY-B-70 LEU-B-129 LYS-B-126 LYS-B-26 PHE-B-170 PRO-B-39 PRO-B-44 SER-B-168 SER-B-69 THR-B-27 THR-B-41 THR-B-45 THR-B-68 TYR-B-38 TYR-B-42 VAL-B-22 VAL-B-43	ALA-B-15 ALA-B-51 ARG-A-6 ARG-B-95 ASP-A-4 ASP-B-89 GLU-A-2 GLU-A-5 GLY-B-50 ILE-B-93 LEU-B-13 MET-A-1 PHE-B-87 PRO-B-88 SER-B-49 VAL-B-91
2ZT9-B-SQD	f.32.1.1	1Q90-R-SQD	f.23.12.1	9	10	10	10	13	0.692	0.769	0.769	0.769	Positive	ALA-D-31 ARG-D-16 ASN-D-20 GLN-C-278 LEU-B-37 LEU-D-35 LYS-C-275 PHE-D-24 PRO-B-33 THR-D-28 TRP-B-32 TYR-B-38 VAL-C-279	ALA-R-53 ARG-R-42 ASN-R-46 GLN-A-275 ILE-R-57 LEU-A-269 LEU-D-37 LEU-R-49 LYS-A-272 PHE-A-276 PRO-D-33 PRO-D-41 TRP-D-32 TYR-D-38
1GOT-G-GDP	a.137.3.1	3KKQ-A-GDP	c.37.1.8	11	13	12	13	19	0.579	0.684	0.632	0.684	Positive	ALA-A-322 ALA-A-37 ARG-A-172 ARG-A-174 ASN-A-265 ASP-A-146 ASP-A-196 ASP-A-268 CYS-A-321 GLU-A-39 GLY-A-38 GLY-A-41 LEU-A-171 LEU-A-269 LYS-A-266 LYS-A-42 SER-A-147 SER-A-173 SER-A-40 SER-A-43 THR-A-320 THR-A-323 THR-A-44	ALA-A-157 ALA-A-28 ASN-A-126 ASP-A-129 ASP-A-21 ASP-A-40 GLY-A-22 GLY-A-23 GLY-A-25 LEU-A-130 LYS-A-127 LYS-A-158 LYS-A-26 PHE-A-38 SER-A-156 SER-A-27 TYR-A-42 VAL-A-24 VAL-A-39
1GOT-G-GDP	a.137.3.1	4KYU-A-GDP	c.37.1.0	13	13	13	13	15	0.867	0.867	0.867	0.867	Positive	ALA-A-322 ALA-A-37 ARG-A-172 ARG-A-174 ASN-A-265 ASP-A-146 ASP-A-196 ASP-A-268 CYS-A-321 GLU-A-39 GLY-A-38 GLY-A-41 LEU-A-171 LEU-A-269 LYS-A-266 LYS-A-42 SER-A-147 SER-A-173 SER-A-40 SER-A-43 THR-A-320 THR-A-323 THR-A-44	ARG-A-11 ARG-A-93 ASN-A-119 ASN-A-13 ASP-A-122 GLY-A-146 GLY-A-15 LYS-A-120 LYS-A-16 PRO-A-12 SER-A-145 SER-A-17 THR-A-147 THR-A-18 VAL-A-14
5UB8-A-GDP	c.37.1.0	1GOT-G-GDP	a.137.3.1	14	13	14	14	20	0.7	0.65	0.7	0.7	Positive	ALA-A-159 ASN-A-128 ASN-A-30 ASN-A-41 ASP-A-131 ASP-A-23 GLU-A-43 GLU-A-75 GLY-A-25 GLY-A-27 LEU-A-132 LEU-A-160 LEU-A-42 LYS-A-129 LYS-A-28 PHE-A-40 SER-A-158 SER-A-24 SER-A-29 VAL-A-26	ALA-A-322 ALA-A-37 ARG-A-172 ARG-A-174 ASN-A-265 ASP-A-146 ASP-A-196 ASP-A-268 CYS-A-321 GLU-A-39 GLY-A-38 GLY-A-41 LEU-A-171 LEU-A-269 LYS-A-266 LYS-A-42 SER-A-147 SER-A-173 SER-A-40 SER-A-43 THR-A-320 THR-A-323 THR-A-44
1VG0-B-GDP	c.37.1.8	1GOT-G-GDP	a.137.3.1	13	12	13	14	19	0.684	0.632	0.684	0.737	Positive	ALA-B-156 ASN-B-125 ASN-B-35 ASP-B-128 ASP-B-16 GLU-B-68 GLY-B-18 GLY-B-20 LEU-B-129 LYS-B-126 LYS-B-157 LYS-B-21 PHE-B-33 SER-B-155 SER-B-17 SER-B-23 SER-B-34 THR-B-22 VAL-B-19	ALA-A-322 ALA-A-37 ARG-A-172 ARG-A-174 ASN-A-265 ASP-A-146 ASP-A-196 ASP-A-268 CYS-A-321 GLU-A-39 GLY-A-38 GLY-A-41 LEU-A-171 LEU-A-269 LYS-A-266 LYS-A-42 SER-A-147 SER-A-173 SER-A-40 SER-A-43 THR-A-320 THR-A-323 THR-A-44
1GOT-G-GDP	a.137.3.1	2WJJ-A-GDP	c.37.1.0	15	15	15	15	15	1	1	1	1	Positive	ALA-A-322 ALA-A-37 ARG-A-172 ARG-A-174 ASN-A-265 ASP-A-146 ASP-A-196 ASP-A-268 CYS-A-321 GLU-A-39 GLY-A-38 GLY-A-41 LEU-A-171 LEU-A-269 LYS-A-266 LYS-A-42 SER-A-147 SER-A-173 SER-A-40 SER-A-43 THR-A-320 THR-A-323 THR-A-44	ALA-A-146 ALA-A-147 ASN-A-11 ASN-A-116 ASN-A-13 ASP-A-119 GLY-A-15 LEU-A-120 LYS-A-117 LYS-A-16 PRO-A-12 SER-A-145 SER-A-17 THR-A-18 VAL-A-14
1GOT-G-GDP	a.137.3.1	2HT6-A-GDP	c.37.1.8	11	11	11	14	15	0.733	0.733	0.733	0.933	Positive	ALA-A-322 ALA-A-37 ARG-A-172 ARG-A-174 ASN-A-265 ASP-A-146 ASP-A-196 ASP-A-268 CYS-A-321 GLU-A-39 GLY-A-38 GLY-A-41 LEU-A-171 LEU-A-269 LYS-A-266 LYS-A-42 SER-A-147 SER-A-173 SER-A-40 SER-A-43 THR-A-320 THR-A-323 THR-A-44	ALA-A-222 ALA-A-223 ASN-A-191 ASP-A-194 GLN-A-84 GLU-A-83 GLY-A-85 GLY-A-87 LEU-A-195 LYS-A-192 LYS-A-88 SER-A-221 SER-A-89 THR-A-90 VAL-A-86
1DUW-A-HEM	a.138.1.1	1CC5-A-HEM	a.3.1.1	7	6	6	6	24	0.292	0.25	0.25	0.25	Positive	ALA-A-58 ALA-A-79 ALA-A-82 ALA-A-86 ARG-A-78 ARG-A-88 ASN-A-72 CYS-A-50 CYS-A-59 CYS-A-62 GLU-A-70 GLY-A-71 HIS-A-51 HIS-A-52 HIS-A-63 ILE-A-85 MET-A-80 PRO-A-94 SER-A-96 THR-A-53 THR-A-61 VAL-A-57 VAL-A-74 VAL-A-95	ALA-A-21 ALA-A-30 ALA-A-62 ARG-A-42 ASN-A-29 ASN-A-61 CYS-A-19 CYS-A-22 GLN-A-55 GLY-A-51 GLY-A-67 HIS-A-23 ILE-A-81 LEU-A-27 LEU-A-28 LEU-A-52 LEU-A-60 LEU-A-77 LYS-A-46 LYS-A-66 MET-A-63 MET-A-84 PRO-A-31 PRO-A-64 SER-A-56 THR-A-68 TRP-A-39 TYR-A-18 VAL-A-14
1FDH-A-HEM	a.1.1.2	1QWL-A-HEM	e.5.1.1	7	6	3	6	21	0.333	0.286	0.143	0.286	Positive	ALA-A-65 ASN-A-97 HIS-A-45 HIS-A-58 HIS-A-87 LEU-A-101 LEU-A-136 LEU-A-66 LEU-A-83 LEU-A-86 LEU-A-91 LYS-A-61 MET-A-32 PHE-A-43 PHE-A-46 PHE-A-98 THR-A-39 TYR-A-42 VAL-A-132 VAL-A-62 VAL-A-93	ALA-A-114 ALA-A-139 ALA-A-313 ARG-A-335 ARG-A-346 ARG-A-53 ARG-A-93 ASN-A-129 GLY-A-112 GLY-A-128 GLY-A-197 HIS-A-199 HIS-A-343 HIS-A-56 MET-A-331 PHE-A-113 PHE-A-134 PHE-A-142 PHE-A-315 SER-A-198 SER-A-338 SER-A-95 THR-A-342 TYR-A-339 VAL-A-127 VAL-A-54 VAL-A-55
2DCL-A-AMP	d.58.5.0	3REX-A-AMP	d.104.1.1	4	6	6	7	17	0.235	0.353	0.353	0.412	Positive	ALA-A-41 ALA-A-43 ARG-C-65 ASP-C-96 GLU-A-75 GLY-A-42 GLY-C-51 GLY-C-53 GLY-C-97 LYS-C-54 MET-C-98 PHE-C-52 PRO-C-71 THR-A-44 TYR-C-15 VAL-A-76 VAL-A-77	ARG-A-109 ARG-A-267 ARG-A-99 GLN-A-116 GLU-A-101 GLU-A-215 GLY-A-262 GLY-A-264 HIS-A-110 ILE-A-263 ILE-A-278 PHE-A-114 SER-A-111 SER-A-217 SER-A-218 SER-A-75 VAL-A-216
1UWK-A-NAD	e.51.1.1	5JLA-A-NAD	c.2.1.0	10	7	10	8	32	0.313	0.219	0.313	0.25	Positive	ALA-A-173 ALA-A-244 ALA-A-245 ALA-A-267 ALA-A-455 ARG-A-202 ASN-A-243 ASN-A-325 GLN-A-131 GLN-A-199 GLN-A-264 GLU-A-197 GLU-A-44 GLU-A-456 GLY-A-174 GLY-A-176 GLY-A-177 GLY-A-179 GLY-A-242 GLY-A-273 GLY-A-324 GLY-A-493 GLY-A-53 GLY-A-54 HIS-A-268 ILE-A-145 ILE-A-196 LEU-A-175 LEU-A-275 LEU-A-445 MET-A-178 PHE-A-345 SER-A-198 SER-A-266 THR-A-265 TRP-A-281 TYR-A-274 TYR-A-323 TYR-A-52	ALA-A-140 ALA-A-190 ALA-A-89 ARG-A-41 ASP-A-40 ASP-A-42 ASP-A-61 CYS-A-88 GLY-A-16 GLY-A-18 GLY-A-184 GLY-A-20 GLY-A-22 GLY-A-63 GLY-A-90 ILE-A-112 ILE-A-139 ILE-A-21 LEU-A-191 LEU-A-60 LEU-A-92 LYS-A-157 PHE-A-185 PRO-A-183 PRO-A-189 SER-A-141 SER-A-19 THR-A-186 THR-A-188 TYR-A-153 VAL-A-62 VAL-A-91
1GOT-G-GDP	a.137.3.1	2P5S-A-GDP	c.37.1.0	13	14	14	14	19	0.684	0.737	0.737	0.737	Positive	ALA-A-322 ALA-A-37 ARG-A-172 ARG-A-174 ASN-A-265 ASP-A-146 ASP-A-196 ASP-A-268 CYS-A-321 GLU-A-39 GLY-A-38 GLY-A-41 LEU-A-171 LEU-A-269 LYS-A-266 LYS-A-42 SER-A-147 SER-A-173 SER-A-40 SER-A-43 THR-A-320 THR-A-323 THR-A-44	ALA-A-550 ALA-A-551 ALA-A-598 ALA-A-691 ARG-A-567 ASN-A-654 ASP-A-549 ASP-A-657 GLU-A-601 GLY-A-553 ILE-A-658 LYS-A-554 LYS-A-655 LYS-A-692 PHE-A-566 SER-A-555 SER-A-556 SER-A-690 VAL-A-552
1SOF-B-HEM	a.25.1.1	1DUW-A-HEM	a.138.1.1	2	6	3	5	21	0.095	0.286	0.143	0.238	Positive	ALA-A-55 ALA-B-55 ARG-A-30 ASN-A-23 ASN-B-23 ASP-A-56 ILE-A-22 ILE-A-49 ILE-A-59 ILE-B-22 ILE-B-49 LEU-A-19 LEU-B-19 LYS-A-53 LYS-B-53 MET-A-52 MET-B-52 PHE-A-26 PHE-B-26 TYR-A-45 TYR-B-45	ALA-A-58 ALA-A-79 ALA-A-82 ALA-A-86 ARG-A-78 ARG-A-88 ASN-A-72 CYS-A-50 CYS-A-59 CYS-A-62 GLU-A-70 GLY-A-71 HIS-A-51 HIS-A-52 HIS-A-63 ILE-A-85 MET-A-80 PRO-A-94 SER-A-96 THR-A-53 THR-A-61 VAL-A-57 VAL-A-74 VAL-A-95
5LPB-A-ADP	d.144.1.0	1TZD-A-ADP	d.143.1.3	6	6	4	5	11	0.545	0.545	0.364	0.455	Positive	ALA-A-909 ASP-A-1027 ASP-A-966 GLU-A-957 GLY-A-962 ILE-A-889 LEU-A-1016 LYS-A-911 MET-A-959 PHE-A-894 PHE-A-958 SER-A-1013 SER-A-963 TYR-A-956 VAL-A-897 VAL-A-940	ASP-A-248 ASP-A-260 ASP-A-414 GLN-A-247 ILE-A-413 LEU-A-246 LEU-A-249 LEU-A-250 LEU-A-399 LYS-A-207 PRO-A-230
1Q90-B-BCR	f.21.1.2	2E74-G-BCR	f.23.26.1	22	22	22	22	22	1	1	1	1	Positive	ALA-G-19 CYS-B-35 CYS-D-50 GLY-D-46 GLY-G-20 ILE-B-32 ILE-B-39 LEU-B-99 LEU-G-13 LEU-M-78 LEU-M-81 LEU-N-88 MET-B-96 PHE-B-33 PHE-N-84 SER-N-87 THR-D-47 THR-G-17 THR-M-77 VAL-D-43 VAL-G-16 VAL-G-23 VAL-N-91	ALA-G-16 CYS-A-35 GLY-B-46 GLY-G-19 GLY-G-20 ILE-A-32 ILE-A-39 ILE-F-16 ILE-H-19 LEU-A-99 LEU-G-13 MET-A-96 PHE-A-33 PHE-F-17 PHE-H-15 SER-H-18 THR-B-47 THR-G-17 TRP-F-20 TYR-G-23 VAL-B-43 VAL-H-22
1W5C-F-BCR	i.5.1.1	5WS5-A-BCR	f.26.1.1	6	6	5	0	15	0.4	0.4	0.333	0	Positive	GLY-D-46 GLY-D-47 ILE-F-37 LEU-D-43 LEU-D-49 LEU-F-26 LEU-F-34 PHE-D-101 PHE-D-113 PHE-F-33 PRO-F-29 THR-D-50 THR-F-25 THR-F-30 TYR-D-42	ALA-A-43 ALA-A-51 ALA-A-54 ALA-A-55 CYS-A-47 GLY-A-34 ILE-A-38 ILE-A-46 ILE-A-50 ILE-A-96 LEU-A-102 LEU-A-106 LEU-A-42 LEU-I-18 PHE-A-17 PHE-I-15 PRO-A-111 PRO-A-39 TRP-A-105 TRP-A-20 VAL-A-35
1GOT-G-GDP	a.137.3.1	1VG1-A-GDP	c.37.1.8	13	14	14	14	17	0.765	0.824	0.824	0.824	Positive	ALA-A-322 ALA-A-37 ARG-A-172 ARG-A-174 ASN-A-265 ASP-A-146 ASP-A-196 ASP-A-268 CYS-A-321 GLU-A-39 GLY-A-38 GLY-A-41 LEU-A-171 LEU-A-269 LYS-A-266 LYS-A-42 SER-A-147 SER-A-173 SER-A-40 SER-A-43 THR-A-320 THR-A-323 THR-A-44	ALA-A-156 ASN-A-125 ASP-A-128 ASP-A-16 GLY-A-18 GLY-A-20 LEU-A-129 LYS-A-126 LYS-A-157 LYS-A-21 PHE-A-33 SER-A-155 SER-A-17 SER-A-23 SER-A-34 THR-A-22 VAL-A-19
2VYW-A-HEM	a.1.1.0	4PJ0-E-HEM	f.23.38.1	5	7	7	0	21	0.238	0.333	0.333	0	Positive	ALA-A-112 ARG-A-102 ASP-A-98 GLU-A-74 HIS-A-99 LEU-A-36 LEU-A-71 LEU-A-75 LEU-A-78 MET-A-141 PHE-A-109 PHE-A-116 PHE-A-47 PRO-A-103 SER-A-48 THR-A-70 TYR-A-43 TYR-A-46 TYR-A-66 TYR-A-67 VAL-A-104	ALA-F-27 ALA-R-15 ALA-R-16 ALA-R-19 ARG-E-18 ARG-F-19 HIS-E-23 HIS-F-24 ILE-E-13 ILE-E-27 ILE-F-15 ILE-F-31 ILE-R-23 LEU-E-30 PHE-E-10 PHE-F-16 THR-E-26 TRP-F-20 TYR-E-19 VAL-F-23 VAL-F-28
2WWW-A-GDP	c.37.1.0	1GOT-G-GDP	a.137.3.1	10	10	10	11	13	0.769	0.769	0.769	0.846	Positive	ALA-A-154 ALA-A-329 ARG-A-330 ASP-A-292 GLY-A-153 GLY-A-155 LYS-A-156 LYS-A-290 PRO-A-151 PRO-A-152 SER-A-157 SER-A-328 THR-A-158	ALA-A-322 ALA-A-37 ARG-A-172 ARG-A-174 ASN-A-265 ASP-A-146 ASP-A-196 ASP-A-268 CYS-A-321 GLU-A-39 GLY-A-38 GLY-A-41 LEU-A-171 LEU-A-269 LYS-A-266 LYS-A-42 SER-A-147 SER-A-173 SER-A-40 SER-A-43 THR-A-320 THR-A-323 THR-A-44
1DO0-A-ATP	c.37.1.20	2IDX-A-ATP	a.25.2.0	1	6	3	5	16	0.063	0.375	0.188	0.313	Positive	ALA-A-392 ARG-A-393 ASP-A-256 GLU-A-65 GLU-B-321 GLY-A-60 GLY-A-62 HIS-A-16 HIS-A-396 ILE-A-17 ILE-A-18 ILE-A-343 LEU-A-335 LYS-A-63 LYS-A-80 PHE-A-254 PRO-A-58 SER-A-307 THR-A-59 THR-A-64 VAL-A-61	ARG-A-190 ARG-A-194 ASN-A-214 ASP-A-218 ASP-C-64 GLU-A-193 GLY-C-63 GLY-C-87 LYS-C-61 LYS-C-78 PHE-C-67 PHE-C-83 SER-C-68 SER-C-69 THR-C-62 VAL-C-86
2YAB-A-AMP	d.144.1.7	4CO4-C-AMP	d.58.5.1	5	6	1	6	16	0.313	0.375	0.063	0.375	Positive	ALA-A-25 ALA-A-40 ASN-A-144 ASP-A-161 GLU-A-143 GLU-A-94 GLY-A-20 GLY-A-22 ILE-A-160 ILE-A-77 LEU-A-19 LEU-A-93 LEU-A-95 LYS-A-42 MET-A-146 SER-A-21 SER-A-97 VAL-A-27 VAL-A-96	ALA-B-64 ASP-C-88 GLN-B-26 GLU-B-62 GLY-B-27 GLY-C-35 GLY-C-87 GLY-C-89 ILE-C-7 LEU-B-28 LYS-C-58 LYS-C-90 PHE-C-36 PHE-C-92 THR-B-29 VAL-B-63
2PS1-A-PRP	c.61.1.0	5UBI-A-PRP	c.94.1.0	8	7	5	7	13	0.615	0.538	0.385	0.538	Positive	ALA-A-136 ALA-A-139 ALA-A-74 ARG-B-105 ASP-A-131 ASP-A-132 GLU-B-113 GLY-A-137 HIS-B-111 LYS-A-29 LYS-A-76 LYS-B-109 MET-A-134 SER-A-30 THR-A-135 THR-A-138 TYR-A-75 VAL-A-133	ALA-A-175 ARG-A-16 ASP-A-169 ASP-A-55 GLN-A-12 GLY-A-15 GLY-A-174 LEU-A-170 SER-A-172 SER-A-173 THR-A-176 TYR-A-131 VAL-A-171
1GOT-G-GDP	a.137.3.1	4KU4-A-GDP	c.37.1.0	14	14	15	15	20	0.7	0.7	0.75	0.75	Positive	ALA-A-322 ALA-A-37 ARG-A-172 ARG-A-174 ASN-A-265 ASP-A-146 ASP-A-196 ASP-A-268 CYS-A-321 GLU-A-39 GLY-A-38 GLY-A-41 LEU-A-171 LEU-A-269 LYS-A-266 LYS-A-42 SER-A-147 SER-A-173 SER-A-40 SER-A-43 THR-A-320 THR-A-323 THR-A-44	ALA-A-173 ARG-B-149 ASN-A-142 ASP-A-145 ASP-A-41 CYS-A-144 GLU-A-19 GLY-A-20 GLY-A-21 GLY-A-23 LEU-A-146 LYS-A-143 LYS-A-174 LYS-A-24 SER-A-172 SER-A-26 THR-A-171 THR-A-25 THR-B-148 VAL-A-22
1RYF-A-GDP	c.37.1.8	1GOT-G-GDP	a.137.3.1	13	12	13	13	15	0.867	0.8	0.867	0.867	Positive	ALA-A-13 ALA-A-178 ASP-A-11 ASP-A-137 CYS-A-18 GLY-A-12 GLY-A-15 LEU-A-138 LEU-A-179 LYS-A-135 LYS-A-16 PHE-A-28 SER-A-177 THR-A-17 VAL-A-14	ALA-A-322 ALA-A-37 ARG-A-172 ARG-A-174 ASN-A-265 ASP-A-146 ASP-A-196 ASP-A-268 CYS-A-321 GLU-A-39 GLY-A-38 GLY-A-41 LEU-A-171 LEU-A-269 LYS-A-266 LYS-A-42 SER-A-147 SER-A-173 SER-A-40 SER-A-43 THR-A-320 THR-A-323 THR-A-44
1GOT-G-GDP	a.137.3.1	3AQ4-A-GDP	c.37.1.8	15	16	16	16	20	0.75	0.8	0.8	0.8	Positive	ALA-A-322 ALA-A-37 ARG-A-172 ARG-A-174 ASN-A-265 ASP-A-146 ASP-A-196 ASP-A-268 CYS-A-321 GLU-A-39 GLY-A-38 GLY-A-41 LEU-A-171 LEU-A-269 LYS-A-266 LYS-A-42 SER-A-147 SER-A-173 SER-A-40 SER-A-43 THR-A-320 THR-A-323 THR-A-44	ALA-A-160 ALA-A-27 ALA-A-28 ASN-A-126 ASN-B-52 ASP-A-129 ASP-A-26 ASP-A-67 CYS-A-159 GLY-A-29 GLY-B-50 ILE-B-49 LEU-A-130 LEU-A-25 LYS-A-127 LYS-A-30 THR-A-158 THR-A-161 THR-A-31 THR-A-32
4PJ0-A-BCR	f.26.1.1	1W5C-F-BCR	i.5.1.1	6	6	5	0	15	0.4	0.4	0.333	0	Positive	ALA-A-43 ALA-A-51 ALA-A-54 ALA-A-55 CYS-A-47 GLY-A-34 ILE-A-38 ILE-A-46 ILE-A-50 ILE-A-96 LEU-A-102 LEU-A-106 LEU-A-114 LEU-A-42 LEU-I-18 PHE-I-15 PRO-A-111 PRO-A-39 TRP-A-105 TRP-A-20 VAL-A-30 VAL-A-35	GLY-D-46 GLY-D-47 ILE-F-37 LEU-D-43 LEU-D-49 LEU-F-26 LEU-F-34 PHE-D-101 PHE-D-113 PHE-F-33 PRO-F-29 THR-D-50 THR-F-25 THR-F-30 TYR-D-42
1GOT-G-GDP	a.137.3.1	3C5C-A-GDP	c.37.1.0	12	12	13	13	20	0.6	0.6	0.65	0.65	Positive	ALA-A-322 ALA-A-37 ARG-A-172 ARG-A-174 ASN-A-265 ASP-A-146 ASP-A-196 ASP-A-268 CYS-A-321 GLU-A-39 GLY-A-38 GLY-A-41 LEU-A-171 LEU-A-269 LYS-A-266 LYS-A-42 SER-A-147 SER-A-173 SER-A-40 SER-A-43 THR-A-320 THR-A-323 THR-A-44	ALA-A-165 ALA-A-31 ALA-A-35 ARG-A-28 ARG-A-29 ASN-A-134 ASN-B-89 ASP-A-137 ASP-A-74 CYS-A-166 GLY-A-30 GLY-A-32 LYS-A-135 LYS-A-33 MET-A-138 PHE-A-45 SER-A-164 SER-A-34 SER-A-47 TYR-A-49
1GOX-A-FMN	c.1.4.1	1T9M-A-FMN	b.45.1.1	5	6	2	5	20	0.25	0.3	0.1	0.25	Positive	ALA-A-76 ALA-A-79 ARG-A-257 ARG-A-289 ARG-A-309 ASP-A-285 GLN-A-127 GLY-A-255 GLY-A-286 GLY-A-287 GLY-A-308 HIS-A-254 ILE-A-307 LYS-A-230 PHE-A-306 PRO-A-310 PRO-A-77 SER-A-252 THR-A-155 THR-A-78 TYR-A-129 TYR-A-24 TYR-A-25	ALA-A-80 ARG-A-65 ARG-B-197 GLN-A-144 GLN-A-86 GLN-B-109 GLU-A-47 GLU-B-185 HIS-A-82 ILE-A-66 LEU-B-11 LYS-A-87 PRO-B-214 SER-A-145 SER-A-85 THR-A-81 TRP-B-187 TYR-B-102 VAL-A-67 VAL-A-68
1GOT-G-GDP	a.137.3.1	4KLZ-A-GDP	c.37.1.0	14	14	13	14	20	0.7	0.7	0.65	0.7	Positive	ALA-A-322 ALA-A-37 ARG-A-172 ARG-A-174 ASN-A-265 ASP-A-146 ASP-A-196 ASP-A-268 CYS-A-321 GLU-A-39 GLY-A-38 GLY-A-41 LEU-A-171 LEU-A-269 LYS-A-266 LYS-A-42 SER-A-147 SER-A-173 SER-A-40 SER-A-43 THR-A-320 THR-A-323 THR-A-44	ALA-A-165 ALA-A-166 ALA-A-29 ALA-A-36 ASN-A-134 ASP-A-137 ASP-A-49 GLU-A-48 GLY-A-30 GLY-A-31 GLY-A-33 HIS-A-50 LEU-A-138 LYS-A-135 LYS-A-34 PHE-A-46 PRO-A-47 SER-A-164 SER-A-35 VAL-A-32
1EJE-A-FMN	b.45.1.2	3SVL-A-FMN	c.23.5.0	5	7	2	7	20	0.25	0.35	0.1	0.35	Positive	ALA-A-44 ALA-A-62 ALA-A-64 ALA-A-96 ARG-A-97 ASN-A-42 GLU-A-105 HIS-A-144 HIS-A-176 HIS-A-67 HIS-A-68 MET-A-92 PHE-A-182 PHE-A-46 PHE-A-48 PRO-A-45 SER-A-47 SER-A-63 THR-A-29 THR-A-69 TRP-A-93	ARG-A-125 ARG-A-15 ARG-B-100 ASN-A-20 ASN-A-84 ASP-B-96 GLU-A-82 GLY-A-21 ILE-A-152 MET-A-118 PHE-A-19 PHE-B-136 PRO-A-81 SER-A-117 SER-A-13 SER-A-18 SER-B-99 TYR-A-83 TYR-A-85 TYR-B-49
1GOT-G-GDP	a.137.3.1	4DJT-A-GDP	c.37.1.0	14	14	14	15	17	0.824	0.824	0.824	0.882	Positive	ALA-A-322 ALA-A-37 ARG-A-172 ARG-A-174 ASN-A-265 ASP-A-146 ASP-A-196 ASP-A-268 CYS-A-321 GLU-A-39 GLY-A-38 GLY-A-41 LEU-A-171 LEU-A-269 LYS-A-266 LYS-A-42 SER-A-147 SER-A-173 SER-A-40 SER-A-43 THR-A-320 THR-A-323 THR-A-44	ALA-A-152 ASN-A-121 ASP-A-124 ASP-A-15 GLU-A-68 GLY-A-16 GLY-A-17 GLY-A-19 ILE-A-125 LYS-A-122 LYS-A-153 LYS-A-20 LYS-A-69 SER-A-151 THR-A-21 THR-A-22 VAL-A-18
1GOT-G-GDP	a.137.3.1	3BB3-A-GDP	c.37.1.8	7	7	7	11	18	0.389	0.389	0.389	0.611	Positive	ALA-A-322 ALA-A-37 ARG-A-172 ARG-A-174 ASN-A-265 ASP-A-146 ASP-A-196 ASP-A-268 CYS-A-321 GLU-A-39 GLY-A-38 GLY-A-41 LEU-A-171 LEU-A-269 LYS-A-266 LYS-A-42 SER-A-147 SER-A-173 SER-A-40 SER-A-43 THR-A-320 THR-A-323 THR-A-44	ALA-A-207 ARG-A-63 ASN-A-209 GLU-A-208 GLY-A-45 GLY-A-46 GLY-A-48 HIS-A-160 LYS-A-44 LYS-A-49 PRO-A-66 SER-A-210 SER-A-50 SER-A-51 SER-A-65 THR-A-159 VAL-A-47 VAL-A-64
1GOT-G-GDP	a.137.3.1	1UKV-Y-GDP	c.37.1.8	12	13	12	14	21	0.571	0.619	0.571	0.667	Positive	ALA-A-322 ALA-A-37 ARG-A-172 ARG-A-174 ASN-A-265 ASP-A-146 ASP-A-196 ASP-A-268 CYS-A-321 GLU-A-39 GLY-A-38 GLY-A-41 LEU-A-171 LEU-A-269 LYS-A-266 LYS-A-42 SER-A-147 SER-A-173 SER-A-40 SER-A-43 THR-A-320 THR-A-323 THR-A-44	ALA-Y-152 ASN-Y-121 ASN-Y-16 ASN-Y-35 ASP-Y-124 ASP-Y-36 CYS-Y-23 GLU-Y-68 GLY-Y-18 GLY-Y-20 LEU-Y-125 LEU-Y-153 LYS-Y-122 LYS-Y-21 SER-Y-151 SER-Y-17 SER-Y-22 THR-Y-34 TYR-Y-33 TYR-Y-37 VAL-Y-19
1DAJ-A-NDP	c.71.1.1	3GZ4-A-NDP	c.2.1.0	4	6	4	3	28	0.143	0.214	0.143	0.107	Positive	ALA-A-12 ALA-A-126 ALA-A-131 ARG-A-21 ARG-A-59 ARG-A-82 ASN-A-23 ASN-A-83 GLN-A-127 GLY-A-124 GLY-A-125 GLY-A-20 GLY-A-58 ILE-A-10 ILE-A-123 ILE-A-19 ILE-A-80 LEU-A-128 LEU-A-25 LYS-A-60 LYS-A-96 SER-A-24 SER-A-64 THR-A-61 THR-A-81 TYR-A-129 VAL-A-11 VAL-A-154	ALA-A-18 ALA-A-198 ALA-A-98 ARG-A-200 ARG-A-42 ASN-A-191 ASN-A-43 ASN-A-97 ASP-A-20 ASP-A-68 GLY-A-17 GLY-A-193 GLY-A-194 GLY-A-21 GLY-A-41 GLY-A-99 ILE-A-22 LEU-A-67 LEU-A-69 LEU-A-70 LYS-A-167 LYS-A-46 MET-A-199 PRO-A-192 SER-A-149 SER-A-150 SER-A-19 THR-A-148 THR-A-195 THR-A-197 TYR-A-163 VAL-A-121
1RE5-C-CIT	a.127.1.1	3BJK-A-CIT	d.38.1.1	3	6	2	6	10	0.3	0.6	0.2	0.6	Positive	ALA-C-104 ALA-C-195 ARG-C-315 ASN-B-284 ASN-C-76 GLN-C-107 HIS-C-101 ILE-C-79 LYS-B-282 SER-C-106 THR-C-105 THR-D-152 TRP-D-153	ALA-A-48 ALA-B-30 ALA-D-105 ASN-B-29 ASN-B-31 LEU-D-22 LYS-A-52 THR-A-61 VAL-A-59 VAL-A-60
2CJW-A-GDP	c.37.1.8	1GOT-G-GDP	a.137.3.1	13	11	13	14	15	0.867	0.733	0.867	0.933	Positive	ALA-A-222 ALA-A-223 ASN-A-191 ASP-A-194 GLN-A-84 GLU-A-83 GLY-A-85 GLY-A-87 LEU-A-195 LYS-A-192 LYS-A-88 SER-A-221 SER-A-89 THR-A-90 VAL-A-86	ALA-A-322 ALA-A-37 ARG-A-172 ARG-A-174 ASN-A-265 ASP-A-146 ASP-A-196 ASP-A-268 CYS-A-321 GLU-A-39 GLY-A-38 GLY-A-41 LEU-A-171 LEU-A-269 LYS-A-266 LYS-A-42 SER-A-147 SER-A-173 SER-A-40 SER-A-43 THR-A-320 THR-A-323 THR-A-44
1W2C-A-ANP	d.143.1.3	4EQM-A-ANP	d.144.1.0	8	7	6	6	16	0.5	0.438	0.375	0.375	Positive	ASP-A-250 ASP-A-262 ASP-A-416 GLN-A-249 ILE-A-207 ILE-A-415 LEU-A-248 LEU-A-251 LEU-A-252 LEU-A-401 LYS-A-209 LYS-A-336 PHE-A-198 PRO-A-232 SER-A-197 VAL-A-260	ALA-A-37 GLN-A-137 GLU-A-88 GLY-A-17 GLY-A-18 ILE-A-90 LEU-A-140 LEU-A-16 LYS-A-39 MET-A-87 PHE-A-150 SER-A-22 THR-A-94 TYR-A-89 VAL-A-24 VAL-A-71
2Y46-A-HEM	a.104.1.0	1D0C-A-HEM	d.174.1.1	6	6	5	5	21	0.286	0.286	0.238	0.238	Positive	ALA-A-234 ALA-A-352 ARG-A-288 ARG-A-95 CYS-A-346 GLN-A-242 GLU-A-355 GLY-A-235 GLY-A-338 GLY-A-340 GLY-A-348 HIS-A-344 HIS-A-345 HIS-A-91 LEU-A-150 LEU-A-231 LEU-A-280 LEU-A-347 LEU-A-351 LEU-A-356 LEU-A-83 LEU-A-84 PHE-A-102 PHE-A-286 PHE-A-339 SER-A-238 THR-A-239 VAL-A-343	ALA-A-183 ARG-A-185 CYS-A-186 GLN-A-191 GLU-A-363 GLY-A-188 GLY-A-357 LEU-A-195 MET-A-341 MET-A-360 PHE-A-355 PHE-A-475 SER-A-228 SER-A-356 TRP-A-180 TRP-A-358 TRP-A-449 TYR-A-359 TYR-A-477 VAL-A-187 VAL-A-420
1GOT-G-GDP	a.137.3.1	3T5G-A-GDP	c.37.1.8	13	14	14	13	18	0.722	0.778	0.778	0.722	Positive	ALA-A-322 ALA-A-37 ARG-A-172 ARG-A-174 ASN-A-265 ASP-A-146 ASP-A-196 ASP-A-268 CYS-A-321 GLU-A-39 GLY-A-38 GLY-A-41 LEU-A-171 LEU-A-269 LYS-A-266 LYS-A-42 SER-A-147 SER-A-173 SER-A-40 SER-A-43 THR-A-320 THR-A-323 THR-A-44	ALA-A-150 ARG-A-15 ASN-A-119 ASP-A-122 ASP-A-33 GLY-A-18 LEU-A-123 LYS-A-120 LYS-A-151 LYS-A-19 PHE-A-31 SER-A-149 SER-A-16 SER-A-20 SER-A-21 TYR-A-14 TYR-A-35 VAL-A-17
4USI-A-ATP	d.58.5.0	3QO3-A-ATP	b.38.1.2	2	6	2	6	11	0.182	0.545	0.182	0.545	Positive	ARG-C-119 ARG-C-121 ARG-C-43 ASP-A-106 ASP-C-80 GLN-A-56 GLY-A-105 GLY-A-107 GLY-A-52 GLY-A-54 GLY-C-44 ILE-A-104 ILE-A-24 ILE-C-81 LEU-C-45 LYS-A-108 LYS-A-51 LYS-A-76 PHE-A-110 THR-C-46 VAL-A-53 VAL-A-55 VAL-C-82	GLN-B-52 GLY-A-29 ILE-A-30 ILE-B-30 LEU-B-26 LEU-B-32 LYS-B-31 SER-A-60 THR-A-61 TYR-A-25 VAL-A-63
1GOT-G-GDP	a.137.3.1	3AEZ-A-GDP	c.37.1.0	6	7	7	8	14	0.429	0.5	0.5	0.571	Positive	ALA-A-322 ALA-A-37 ARG-A-172 ARG-A-174 ASN-A-265 ASP-A-146 ASP-A-196 ASP-A-268 CYS-A-321 GLU-A-39 GLY-A-38 GLY-A-41 LEU-A-171 LEU-A-269 LYS-A-266 LYS-A-42 SER-A-147 SER-A-173 SER-A-40 SER-A-43 THR-A-320 THR-A-323 THR-A-44	ALA-A-100 ALA-A-246 ARG-A-238 GLU-A-201 GLY-A-102 HIS-A-179 LEU-A-180 LYS-A-103 MET-A-242 PHE-A-247 SER-A-104 SER-A-98 VAL-A-101 VAL-A-99
1GOT-G-GDP	a.137.3.1	3BWD-D-GDP	c.37.1.8	11	13	12	12	15	0.733	0.867	0.8	0.8	Positive	ALA-A-322 ALA-A-37 ARG-A-172 ARG-A-174 ASN-A-265 ASP-A-146 ASP-A-196 ASP-A-268 CYS-A-321 GLU-A-39 GLY-A-38 GLY-A-41 LEU-A-171 LEU-A-269 LYS-A-266 LYS-A-42 SER-A-147 SER-A-173 SER-A-40 SER-A-43 THR-A-320 THR-A-323 THR-A-44	ALA-D-16 ASP-D-121 ASP-D-14 CYS-D-21 GLY-D-15 GLY-D-18 LEU-D-122 LYS-D-119 LYS-D-161 LYS-D-19 PHE-D-31 SER-D-159 SER-D-160 THR-D-20 VAL-D-17
1GOT-G-GDP	a.137.3.1	2Q3H-A-GDP	c.37.1.0	12	12	12	12	14	0.857	0.857	0.857	0.857	Positive	ALA-A-322 ALA-A-37 ARG-A-172 ARG-A-174 ASN-A-265 ASP-A-146 ASP-A-196 ASP-A-268 CYS-A-321 GLU-A-39 GLY-A-38 GLY-A-41 LEU-A-171 LEU-A-269 LYS-A-266 LYS-A-42 SER-A-147 SER-A-173 SER-A-40 SER-A-43 THR-A-320 THR-A-323 THR-A-44	ALA-A-205 ALA-A-59 ASP-A-164 ASP-A-57 GLN-A-162 GLY-A-58 GLY-A-61 LEU-A-165 LEU-A-206 LYS-A-62 SER-A-204 SER-A-64 THR-A-63 VAL-A-60
1GOT-G-GDP	a.137.3.1	2A78-A-GDP	c.37.1.8	10	14	13	14	20	0.5	0.7	0.65	0.7	Positive	ALA-A-322 ALA-A-37 ARG-A-172 ARG-A-174 ASN-A-265 ASP-A-146 ASP-A-196 ASP-A-268 CYS-A-321 GLU-A-39 GLY-A-38 GLY-A-41 LEU-A-171 LEU-A-269 LYS-A-266 LYS-A-42 SER-A-147 SER-A-173 SER-A-40 SER-A-43 THR-A-320 THR-A-323 THR-A-44	ALA-A-158 ALA-A-29 ASN-A-127 ASP-A-130 ASP-A-42 GLU-A-41 GLY-A-23 GLY-A-24 GLY-A-26 LEU-A-131 LYS-A-128 LYS-A-159 LYS-A-27 PHE-A-39 SER-A-157 SER-A-22 SER-A-28 TYR-A-43 VAL-A-25 VAL-A-40
1GOT-G-GDP	a.137.3.1	1P9B-A-GDP	c.37.1.10	8	10	9	10	20	0.4	0.5	0.45	0.5	Positive	ALA-A-322 ALA-A-37 ARG-A-172 ARG-A-174 ASN-A-265 ASP-A-146 ASP-A-196 ASP-A-268 CYS-A-321 GLU-A-39 GLY-A-38 GLY-A-41 LEU-A-171 LEU-A-269 LYS-A-266 LYS-A-42 SER-A-147 SER-A-173 SER-A-40 SER-A-43 THR-A-320 THR-A-323 THR-A-44	ARG-A-313 ASP-A-26 ASP-A-341 GLU-A-27 GLY-A-28 GLY-A-30 GLY-A-425 GLY-A-427 GLY-A-53 HIS-A-54 LYS-A-29 LYS-A-31 LYS-A-339 LYS-A-62 PRO-A-428 THR-A-307 THR-A-338 THR-A-55 VAL-A-342 VAL-A-426
2IEZ-A-GDP	c.37.1.0	1GOT-G-GDP	a.137.3.1	12	9	12	13	15	0.8	0.6	0.8	0.867	Positive	ALA-A-164 ALA-A-165 ASN-A-133 ASP-A-136 ASP-A-17 GLY-A-19 GLY-A-21 LEU-A-137 LYS-A-134 LYS-A-22 SER-A-163 SER-A-18 THR-A-23 THR-A-24 VAL-A-20	ALA-A-322 ALA-A-37 ARG-A-172 ARG-A-174 ASN-A-265 ASP-A-146 ASP-A-196 ASP-A-268 CYS-A-321 GLU-A-39 GLY-A-38 GLY-A-41 LEU-A-171 LEU-A-269 LYS-A-266 LYS-A-42 SER-A-147 SER-A-173 SER-A-40 SER-A-43 THR-A-320 THR-A-323 THR-A-44
1GOT-G-GDP	a.137.3.1	1DJ3-A-GDP	c.37.1.10	7	9	8	8	19	0.368	0.474	0.421	0.421	Positive	ALA-A-322 ALA-A-37 ARG-A-172 ARG-A-174 ASN-A-265 ASP-A-146 ASP-A-196 ASP-A-268 CYS-A-321 GLU-A-39 GLY-A-38 GLY-A-41 LEU-A-171 LEU-A-269 LYS-A-266 LYS-A-42 SER-A-147 SER-A-173 SER-A-40 SER-A-43 THR-A-320 THR-A-323 THR-A-44	ASP-A-30 ASP-A-350 GLU-A-31 GLY-A-240 GLY-A-32 GLY-A-34 GLY-A-431 GLY-A-433 GLY-A-57 HIS-A-58 LYS-A-33 LYS-A-348 LYS-A-35 PRO-A-434 THR-A-347 THR-A-59 TYR-A-61 VAL-A-351 VAL-A-432
1GOT-G-GDP	a.137.3.1	1DJ2-A-GDP	c.37.1.10	7	10	9	10	19	0.368	0.526	0.474	0.526	Positive	ALA-A-322 ALA-A-37 ARG-A-172 ARG-A-174 ASN-A-265 ASP-A-146 ASP-A-196 ASP-A-268 CYS-A-321 GLU-A-39 GLY-A-38 GLY-A-41 LEU-A-171 LEU-A-269 LYS-A-266 LYS-A-42 SER-A-147 SER-A-173 SER-A-40 SER-A-43 THR-A-320 THR-A-323 THR-A-44	ASP-A-31 ASP-A-351 GLU-A-32 GLY-A-30 GLY-A-33 GLY-A-35 GLY-A-432 GLY-A-434 GLY-A-58 HIS-A-59 ILE-A-433 LYS-A-34 LYS-A-349 LYS-A-36 PRO-A-435 THR-A-348 THR-A-60 TYR-A-62 VAL-A-352
1GOT-G-GDP	a.137.3.1	2OIL-A-GDP	c.37.1.8	12	12	12	13	18	0.667	0.667	0.667	0.722	Positive	ALA-A-322 ALA-A-37 ARG-A-172 ARG-A-174 ASN-A-265 ASP-A-146 ASP-A-196 ASP-A-268 CYS-A-321 GLU-A-39 GLY-A-38 GLY-A-41 LEU-A-171 LEU-A-269 LYS-A-266 LYS-A-42 SER-A-147 SER-A-173 SER-A-40 SER-A-43 THR-A-320 THR-A-323 THR-A-44	ALA-A-156 ASN-A-125 ASN-A-27 ASP-A-128 GLU-A-20 GLY-A-22 GLY-A-24 HIS-A-39 LEU-A-129 LEU-A-157 LYS-A-126 LYS-A-25 PHE-A-37 SER-A-155 SER-A-21 SER-A-38 THR-A-26 VAL-A-23
1G9Q-B-APR	d.113.1.1	3IID-A-APR	c.50.1.2	1	7	1	6	22	0.045	0.318	0.045	0.273	Positive	ALA-A-189 ALA-A-59 ALA-A-96 ALA-B-132 ARG-A-56 ARG-A-79 ARG-B-50 ARG-B-51 GLN-A-77 GLU-A-139 GLU-B-52 GLY-A-97 GLY-B-135 GLY-B-136 ILE-B-53 MET-A-98 PHE-A-28 PHE-A-29 PRO-B-134 SER-A-141 SER-B-133 VAL-A-61	ALA-A-202 ARG-A-315 ASN-A-217 ASN-A-316 ASP-A-203 ASP-A-352 GLU-A-225 GLY-A-223 GLY-A-224 GLY-A-227 GLY-A-312 GLY-A-314 ILE-A-204 ILE-A-222 ILE-A-311 LYS-A-320 PHE-A-351 PRO-A-215 PRO-A-309 SER-A-275 SER-A-310 SER-A-313 SER-A-355 THR-A-216 THR-A-229 TYR-A-221 VAL-A-226 VAL-A-349
2J9D-E-AMP	d.58.5.0	3TNJ-A-AMP	c.26.2.0	4	7	4	7	16	0.25	0.438	0.25	0.438	Positive	ARG-E-101 ARG-F-36 ASP-F-88 GLU-E-114 GLU-E-62 GLY-E-27 GLY-F-35 GLY-F-87 GLY-F-89 ILE-F-7 LEU-E-112 LEU-E-63 LYS-F-34 LYS-F-58 LYS-F-90 MET-E-28 PHE-F-92 THR-E-29 VAL-E-64 VAL-F-38	ALA-A-10 ALA-A-129 ASP-A-12 ASP-A-42 GLY-A-114 HIS-A-116 HIS-A-39 ILE-A-38 ILE-A-99 LEU-A-145 PRO-A-95 SER-A-127 THR-A-128 VAL-A-11 VAL-A-113 VAL-A-40
1J7L-A-ADP	d.144.1.6	1TZD-A-ADP	d.143.1.3	7	6	7	6	11	0.636	0.545	0.636	0.545	Positive	ALA-A-93 ASN-A-195 ASP-A-208 ASP-A-22 GLU-A-24 GLU-A-60 GLU-A-92 ILE-A-207 LEU-A-97 LYS-A-44 MET-A-26 MET-A-90 PHE-A-197 PRO-A-74 SER-A-194 SER-A-27 SER-A-91 TYR-A-42 VAL-A-31	ASP-A-248 ASP-A-260 ASP-A-414 GLN-A-247 ILE-A-413 LEU-A-246 LEU-A-249 LEU-A-250 LEU-A-399 LYS-A-207 PRO-A-230
1GOT-G-GDP	a.137.3.1	1MOZ-A-GDP	c.37.1.8	15	15	15	16	17	0.882	0.882	0.882	0.941	Positive	ALA-A-322 ALA-A-37 ARG-A-172 ARG-A-174 ASN-A-265 ASP-A-146 ASP-A-196 ASP-A-268 CYS-A-321 GLU-A-39 GLY-A-38 GLY-A-41 LEU-A-171 LEU-A-269 LYS-A-266 LYS-A-42 SER-A-147 SER-A-173 SER-A-40 SER-A-43 THR-A-320 THR-A-323 THR-A-44	ALA-A-161 ALA-A-29 ASN-A-127 ASP-A-130 ASP-A-27 ASP-A-68 GLN-A-131 GLY-A-28 GLY-A-30 ILE-A-162 LEU-A-26 LYS-A-128 LYS-A-31 SER-A-159 SER-A-160 THR-A-32 THR-A-33
1GOT-G-GDP	a.137.3.1	1D5C-A-GDP	c.37.1.8	13	13	13	13	20	0.65	0.65	0.65	0.65	Positive	ALA-A-322 ALA-A-37 ARG-A-172 ARG-A-174 ASN-A-265 ASP-A-146 ASP-A-196 ASP-A-268 CYS-A-321 GLU-A-39 GLY-A-38 GLY-A-41 LEU-A-171 LEU-A-269 LYS-A-266 LYS-A-42 SER-A-147 SER-A-173 SER-A-40 SER-A-43 THR-A-320 THR-A-323 THR-A-44	ALA-A-155 ALA-A-21 ASN-A-124 ASP-A-127 ASP-A-37 GLN-A-20 GLU-A-19 GLY-A-23 LEU-A-128 LYS-A-125 LYS-A-156 LYS-A-24 PHE-A-36 SER-A-154 SER-A-26 SER-A-42 THR-A-25 THR-A-43 TYR-A-40 VAL-A-22
2Q2Q-C-NAD	c.2.1.2	1UWK-A-NAD	e.51.1.1	9	8	5	8	31	0.29	0.258	0.161	0.258	Positive	ALA-C-138 ALA-C-59 ALA-C-88 ASN-C-35 ASN-C-87 ASP-C-60 GLY-C-12 GLY-C-16 GLY-C-18 GLY-C-183 GLY-C-36 GLY-C-89 ILE-C-137 ILE-C-17 ILE-C-90 LEU-C-110 LEU-C-189 LEU-C-61 LYS-C-106 LYS-C-156 PHE-C-37 PRO-C-182 SER-C-13 SER-C-139 SER-C-15 THR-C-14 THR-C-187 TRP-C-184 TYR-C-152 VAL-C-185 VAL-C-190	ALA-A-173 ALA-A-244 ALA-A-245 ALA-A-267 ALA-A-455 ARG-A-202 ASN-A-243 ASN-A-325 GLN-A-131 GLN-A-199 GLN-A-264 GLU-A-197 GLU-A-44 GLU-A-456 GLY-A-174 GLY-A-176 GLY-A-177 GLY-A-179 GLY-A-242 GLY-A-273 GLY-A-324 GLY-A-493 GLY-A-53 GLY-A-54 HIS-A-268 ILE-A-145 ILE-A-196 LEU-A-175 LEU-A-275 LEU-A-445 MET-A-178 PHE-A-345 SER-A-198 SER-A-266 THR-A-265 TRP-A-281 TYR-A-274 TYR-A-323 TYR-A-52
1GOT-G-GDP	a.137.3.1	2V40-A-GDP	c.37.1.10	6	8	9	10	15	0.4	0.533	0.6	0.667	Positive	ALA-A-322 ALA-A-37 ARG-A-172 ARG-A-174 ASN-A-265 ASP-A-146 ASP-A-196 ASP-A-268 CYS-A-321 GLU-A-39 GLY-A-38 GLY-A-41 LEU-A-171 LEU-A-269 LYS-A-266 LYS-A-42 SER-A-147 SER-A-173 SER-A-40 SER-A-43 THR-A-320 THR-A-323 THR-A-44	ASP-A-364 ASP-A-40 GLU-A-41 GLY-A-42 GLY-A-44 GLY-A-444 GLY-A-446 HIS-A-68 ILE-A-365 LYS-A-362 LYS-A-43 LYS-A-447 LYS-A-45 THR-A-361 VAL-A-445
2J0V-A-GDP	c.37.1.0	1GOT-G-GDP	a.137.3.1	11	12	12	12	21	0.524	0.571	0.571	0.571	Positive	ALA-A-16 ALA-B-130 ASP-A-121 ASP-A-14 ASP-B-125 CYS-A-21 GLY-A-15 GLY-A-18 GLY-B-127 ILE-A-36 LEU-A-122 LYS-A-119 LYS-A-159 LYS-A-19 LYS-B-126 PHE-A-31 SER-A-157 SER-A-158 THR-A-20 THR-A-38 VAL-A-17	ALA-A-322 ALA-A-37 ARG-A-172 ARG-A-174 ASN-A-265 ASP-A-146 ASP-A-196 ASP-A-268 CYS-A-321 GLU-A-39 GLY-A-38 GLY-A-41 LEU-A-171 LEU-A-269 LYS-A-266 LYS-A-42 SER-A-147 SER-A-173 SER-A-40 SER-A-43 THR-A-320 THR-A-323 THR-A-44
5GTL-A-NDP	c.82.1.0	3LG4-A-NDP	c.71.1.1	5	6	2	4	29	0.172	0.207	0.069	0.138	Positive	ALA-A-193 ALA-A-229 ARG-A-350 ASN-A-168 CYS-A-300 GLN-A-195 GLN-A-347 GLU-A-194 GLU-A-266 GLU-A-397 GLY-A-222 GLY-A-224 GLY-A-228 GLY-A-244 GLY-A-268 ILE-A-164 ILE-A-165 ILE-A-398 LEU-A-267 LYS-A-191 LYS-A-346 MET-A-173 PHE-A-223 PHE-A-242 PHE-A-399 PRO-A-166 PRO-A-225 SER-A-245 THR-A-243 THR-A-248 TRP-A-167 TYR-A-251 VAL-A-232	ALA-A-7 ARG-A-44 ASN-A-18 ASP-A-120 ASP-A-65 GLN-A-19 GLN-A-95 GLU-A-100 GLY-A-15 GLY-A-43 GLY-A-93 GLY-A-94 HIS-A-77 ILE-A-14 ILE-A-79 ILE-A-92 LEU-A-20 LEU-A-62 LEU-A-97 LYS-A-45 PHE-A-16 SER-A-64 SER-A-78 THR-A-121 THR-A-46 THR-A-63 THR-A-96 TRP-A-22 VAL-A-6
3X32-A-HEM	d.120.1.1	4NS2-A-HEM	a.1.1.2	7	7	3	4	20	0.35	0.35	0.15	0.2	Positive	ALA-A-59 ALA-A-72 ASN-A-62 ASP-A-71 GLN-A-54 GLY-A-46 GLY-A-67 HIS-A-44 HIS-A-68 LEU-A-28 LEU-A-30 LEU-A-37 LEU-A-51 LEU-A-75 PHE-A-40 PHE-A-63 PHE-A-79 PRO-A-45 SER-A-69 SER-A-76 TYR-A-35 VAL-A-50 VAL-A-66	ALA-A-71 HIS-A-64 HIS-A-93 HIS-A-97 ILE-A-107 ILE-A-111 ILE-A-99 LEU-A-104 LEU-A-32 LEU-A-72 LEU-A-89 LYS-A-42 LYS-A-45 PHE-A-138 PHE-A-43 SER-A-92 THR-A-39 TYR-A-103 VAL-A-67 VAL-A-68
1CYD-A-NDP	c.2.1.2	4HCX-A-NDP	c.77.1.1	4	6	4	3	23	0.174	0.261	0.174	0.13	Positive	ALA-A-15 ALA-A-84 ALA-A-85 ARG-A-102 ARG-A-39 ASN-A-83 ASP-A-185 ASP-A-43 ASP-A-60 GLY-A-14 GLY-A-16 GLY-A-18 GLY-A-187 GLY-A-20 GLY-A-62 ILE-A-19 LEU-A-61 LYS-A-153 LYS-A-17 MET-A-186 PRO-A-179 SER-A-135 SER-A-136 THR-A-180 THR-A-184 THR-A-38 THR-A-40 TYR-A-149 VAL-A-106 VAL-A-134 VAL-A-181 VAL-A-182 VAL-A-59	ALA-A-310 ALA-A-311 ALA-A-77 ARG-A-317 ARG-A-85 ASN-A-331 ASN-A-99 ASP-A-378 GLU-A-309 GLY-A-292 GLY-A-313 HIS-A-312 HIS-A-318 ILE-A-79 LEU-A-291 LYS-A-75 SER-A-329 THR-A-314 THR-A-316 THR-A-330 THR-A-78 THR-A-80 VAL-A-315
1GOT-G-GDP	a.137.3.1	4DRZ-A-GDP	c.37.1.8	14	14	13	15	16	0.875	0.875	0.813	0.938	Positive	ALA-A-322 ALA-A-37 ARG-A-172 ARG-A-174 ASN-A-265 ASP-A-146 ASP-A-196 ASP-A-268 CYS-A-321 GLU-A-39 GLY-A-38 GLY-A-41 LEU-A-171 LEU-A-269 LYS-A-266 LYS-A-42 SER-A-147 SER-A-173 SER-A-40 SER-A-43 THR-A-320 THR-A-323 THR-A-44	ALA-A-155 ASN-A-124 ASP-A-127 ASP-A-19 ASP-A-66 CYS-A-26 GLY-A-21 GLY-A-23 LEU-A-128 LYS-A-125 LYS-A-156 LYS-A-24 MET-A-20 SER-A-154 SER-A-25 VAL-A-22
2HUP-A-GDP	c.37.1.0	1GOT-G-GDP	a.137.3.1	13	10	13	13	16	0.813	0.625	0.813	0.813	Positive	ALA-A-163 ALA-A-27 ASN-A-131 ASP-A-134 ASP-A-26 CYS-A-33 GLY-A-30 LEU-A-135 LYS-A-132 LYS-A-164 LYS-A-31 PHE-A-43 SER-A-162 SER-A-28 THR-A-32 VAL-A-29	ALA-A-322 ALA-A-37 ARG-A-172 ARG-A-174 ASN-A-265 ASP-A-146 ASP-A-196 ASP-A-268 CYS-A-321 GLU-A-39 GLY-A-38 GLY-A-41 LEU-A-171 LEU-A-269 LYS-A-266 LYS-A-42 SER-A-147 SER-A-173 SER-A-40 SER-A-43 THR-A-320 THR-A-323 THR-A-44
5KAF-A-BCR	f.26.1.1	1W5C-F-BCR	i.5.1.1	7	6	4	0	15	0.467	0.4	0.267	0	Positive	ALA-A-43 ALA-A-51 ALA-A-54 ALA-A-55 CYS-A-47 GLY-A-34 ILE-A-38 ILE-A-46 ILE-A-50 ILE-A-96 LEU-A-102 LEU-A-106 LEU-A-42 PHE-I-15 PRO-A-111 PRO-A-39 TRP-A-105 VAL-A-35	GLY-D-46 GLY-D-47 ILE-F-37 LEU-D-43 LEU-D-49 LEU-F-26 LEU-F-34 PHE-D-101 PHE-D-113 PHE-F-33 PRO-F-29 THR-D-50 THR-F-25 THR-F-30 TYR-D-42
1GOT-G-GDP	a.137.3.1	1LNY-A-GDP	c.37.1.10	3	8	8	9	18	0.167	0.444	0.444	0.5	Positive	ALA-A-322 ALA-A-37 ARG-A-172 ARG-A-174 ASN-A-265 ASP-A-146 ASP-A-196 ASP-A-268 CYS-A-321 GLU-A-39 GLY-A-38 GLY-A-41 LEU-A-171 LEU-A-269 LYS-A-266 LYS-A-42 SER-A-147 SER-A-173 SER-A-40 SER-A-43 THR-A-320 THR-A-323 THR-A-44	ARG-A-337 ASP-A-365 ASP-A-43 GLU-A-44 GLY-A-445 GLY-A-447 GLY-A-45 GLY-A-47 GLY-A-70 HIS-A-71 ILE-A-366 LYS-A-363 LYS-A-448 LYS-A-46 LYS-A-48 THR-A-362 THR-A-72 VAL-A-446
1VF5-E-BCR	f.23.24.1	1Q90-B-BCR	f.21.1.2	19	20	19	20	23	0.826	0.87	0.826	0.87	Positive	ALA-E-13 ALA-G-24 ALA-G-25 CYS-A-35 CYS-B-50 GLN-G-28 GLY-B-46 GLY-E-17 ILE-A-32 ILE-A-39 ILE-F-16 LEU-A-99 LEU-E-14 MET-A-96 PHE-A-33 PHE-E-16 PHE-E-24 PHE-F-17 PHE-G-22 THR-B-47 TRP-F-20 TYR-G-29 VAL-B-43 VAL-E-10 VAL-E-20	ALA-G-19 CYS-B-35 CYS-D-50 GLY-D-46 GLY-G-20 ILE-B-32 ILE-B-39 LEU-B-99 LEU-G-13 LEU-M-78 LEU-M-81 LEU-N-88 MET-B-96 PHE-B-33 PHE-N-84 SER-N-87 THR-D-47 THR-G-17 THR-M-77 VAL-D-43 VAL-G-16 VAL-G-23 VAL-N-91
1GOT-G-GDP	a.137.3.1	3CPH-A-GDP	c.37.1.0	12	13	13	14	23	0.522	0.565	0.565	0.609	Positive	ALA-A-322 ALA-A-37 ARG-A-172 ARG-A-174 ASN-A-265 ASP-A-146 ASP-A-196 ASP-A-268 CYS-A-321 GLU-A-39 GLY-A-38 GLY-A-41 LEU-A-171 LEU-A-269 LYS-A-266 LYS-A-42 SER-A-147 SER-A-173 SER-A-40 SER-A-43 THR-A-320 THR-A-323 THR-A-44	ALA-A-163 ASN-A-133 ASN-A-46 ASP-A-136 ASP-A-28 CYS-A-35 GLU-A-80 GLY-A-30 GLY-A-32 ILE-A-50 LYS-A-134 LYS-A-164 LYS-A-33 MET-A-137 PHE-A-45 PHE-A-49 PRO-A-47 SER-A-162 SER-A-29 SER-A-34 SER-A-48 THR-A-51 THR-A-52 VAL-A-31
4CO4-C-AMP	d.58.5.1	3VNR-A-AMP	e.23.1.0	1	6	3	4	16	0.063	0.375	0.188	0.25	Positive	ALA-B-64 ASP-C-88 GLN-B-26 GLU-B-62 GLY-B-27 GLY-C-35 GLY-C-87 GLY-C-89 ILE-C-7 LEU-B-28 LYS-C-58 LYS-C-90 PHE-C-36 PHE-C-92 THR-B-29 VAL-B-63	ARG-A-416 ASN-A-305 ASP-A-208 ASP-A-401 GLU-A-282 GLU-A-311 GLY-A-280 GLY-A-281 GLY-A-306 GLY-A-308 ILE-A-309 ILE-A-333 LYS-A-283 LYS-A-507 THR-A-163 THR-A-310 THR-A-399 TYR-A-307 TYR-A-413
1GOT-G-GDP	a.137.3.1	2EFC-B-GDP	c.37.1.8	12	13	13	13	19	0.632	0.684	0.684	0.684	Positive	ALA-A-322 ALA-A-37 ARG-A-172 ARG-A-174 ASN-A-265 ASP-A-146 ASP-A-196 ASP-A-268 CYS-A-321 GLU-A-39 GLY-A-38 GLY-A-41 LEU-A-171 LEU-A-269 LYS-A-266 LYS-A-42 SER-A-147 SER-A-173 SER-A-40 SER-A-43 THR-A-320 THR-A-323 THR-A-44	ALA-B-154 ALA-B-21 ASN-A-180 ASN-B-123 ASP-A-185 ASP-B-126 ASP-B-18 GLY-B-20 GLY-B-22 LEU-B-127 LYS-B-124 LYS-B-155 LYS-B-23 PHE-B-35 SER-B-153 SER-B-24 SER-B-25 VAL-B-19 VAL-B-36
1GOT-G-GDP	a.137.3.1	4LV5-B-GDP	c.37.1.8	12	13	12	14	19	0.632	0.684	0.632	0.737	Positive	ALA-A-322 ALA-A-37 ARG-A-172 ARG-A-174 ASN-A-265 ASP-A-146 ASP-A-196 ASP-A-268 CYS-A-321 GLU-A-39 GLY-A-38 GLY-A-41 LEU-A-171 LEU-A-269 LYS-A-266 LYS-A-42 SER-A-147 SER-A-173 SER-A-40 SER-A-43 THR-A-320 THR-A-323 THR-A-44	ASN-B-232 ASN-B-94 ASP-B-186 GLU-B-77 GLY-B-103 GLY-B-79 GLY-B-81 LEU-B-230 LYS-B-184 LYS-B-233 LYS-B-82 SER-B-187 SER-B-231 SER-B-80 SER-B-83 SER-B-84 THR-B-102 THR-B-183 THR-B-78
1GOT-G-GDP	a.137.3.1	4V0K-A-GDP	c.37.1.0	16	15	16	16	17	0.941	0.882	0.941	0.941	Positive	ALA-A-322 ALA-A-37 ARG-A-172 ARG-A-174 ASN-A-265 ASP-A-146 ASP-A-196 ASP-A-268 CYS-A-321 GLU-A-39 GLY-A-38 GLY-A-41 LEU-A-171 LEU-A-269 LYS-A-266 LYS-A-42 SER-A-147 SER-A-173 SER-A-40 SER-A-43 THR-A-320 THR-A-323 THR-A-44	ASN-A-128 ASN-A-161 ASN-A-27 ASP-A-131 ASP-A-26 ASP-A-69 GLY-A-162 GLY-A-29 LEU-A-132 LEU-A-163 LEU-A-25 LYS-A-129 LYS-A-30 SER-A-160 SER-A-28 THR-A-31 THR-A-32
1GOT-G-GDP	a.137.3.1	4DKX-A-GDP	c.37.1.0	13	13	13	14	17	0.765	0.765	0.765	0.824	Positive	ALA-A-322 ALA-A-37 ARG-A-172 ARG-A-174 ASN-A-265 ASP-A-146 ASP-A-196 ASP-A-268 CYS-A-321 GLU-A-39 GLY-A-38 GLY-A-41 LEU-A-171 LEU-A-269 LYS-A-266 LYS-A-42 SER-A-147 SER-A-173 SER-A-40 SER-A-43 THR-A-320 THR-A-323 THR-A-44	ALA-A-157 ASN-A-126 ASP-A-129 ASP-A-39 GLN-A-22 GLU-A-21 GLY-A-25 LEU-A-130 LYS-A-127 LYS-A-158 LYS-A-26 PHE-A-38 SER-A-156 SER-A-23 SER-A-28 THR-A-27 VAL-A-24
1GOT-G-GDP	a.137.3.1	3LRP-A-GDP	c.37.1.8	16	16	16	16	17	0.941	0.941	0.941	0.941	Positive	ALA-A-322 ALA-A-37 ARG-A-172 ARG-A-174 ASN-A-265 ASP-A-146 ASP-A-196 ASP-A-268 CYS-A-321 GLU-A-39 GLY-A-38 GLY-A-41 LEU-A-171 LEU-A-269 LYS-A-266 LYS-A-42 SER-A-147 SER-A-173 SER-A-40 SER-A-43 THR-A-320 THR-A-323 THR-A-44	ALA-A-160 ALA-A-27 ALA-A-28 ASN-A-126 ASP-A-129 ASP-A-26 ASP-A-67 CYS-A-159 GLY-A-29 LEU-A-130 LEU-A-25 LYS-A-127 LYS-A-30 THR-A-158 THR-A-161 THR-A-31 THR-A-32
1GOT-G-GDP	a.137.3.1	2GJ8-A-GDP	c.37.1.8	12	14	14	16	19	0.632	0.737	0.737	0.842	Positive	ALA-A-322 ALA-A-37 ARG-A-172 ARG-A-174 ASN-A-265 ASP-A-146 ASP-A-196 ASP-A-268 CYS-A-321 GLU-A-39 GLY-A-38 GLY-A-41 LEU-A-171 LEU-A-269 LYS-A-266 LYS-A-42 SER-A-147 SER-A-173 SER-A-40 SER-A-43 THR-A-320 THR-A-323 THR-A-44	ALA-A-227 ALA-A-359 ARG-A-224 ARG-A-360 ASN-A-226 ASN-A-335 ASP-A-246 ASP-A-338 GLY-A-228 ILE-A-339 LYS-A-229 LYS-A-336 PRO-A-225 SER-A-230 SER-A-231 SER-A-358 THR-A-245 THR-A-251 VAL-A-244
2H4F-A-NAD	c.31.1.0	4IS3-A-NAD	c.2.1.0	4	6	2	3	29	0.138	0.207	0.069	0.103	Positive	ALA-A-22 ARG-A-34 ASN-A-214 ASN-A-99 ASP-A-101 ASP-A-231 ASP-A-32 GLN-A-98 GLY-A-188 GLY-A-21 GLY-A-216 GLY-A-23 HIS-A-116 ILE-A-100 ILE-A-30 LEU-A-191 LEU-A-215 MET-A-230 MET-A-71 PHE-A-162 PHE-A-33 PRO-A-27 PRO-A-31 SER-A-189 SER-A-190 SER-A-25 THR-A-26 VAL-A-193 VAL-A-232	ALA-A-143 ALA-A-93 ARG-A-16 ASN-A-92 ASP-A-193 GLU-A-38 GLU-A-42 GLY-A-13 GLY-A-14 GLY-A-17 GLY-A-188 GLY-A-19 GLY-A-37 GLY-A-94 HIS-A-111 ILE-A-115 ILE-A-18 ILE-A-95 LEU-A-66 LYS-A-161 PRO-A-187 SER-A-144 THR-A-142 THR-A-15 THR-A-192 THR-A-195 TYR-A-157 VAL-A-189 VAL-A-190
1GOT-G-GDP	a.137.3.1	3L43-A-GDP	c.37.1.8	13	13	13	13	21	0.619	0.619	0.619	0.619	Positive	ALA-A-322 ALA-A-37 ARG-A-172 ARG-A-174 ASN-A-265 ASP-A-146 ASP-A-196 ASP-A-268 CYS-A-321 GLU-A-39 GLY-A-38 GLY-A-41 LEU-A-171 LEU-A-269 LYS-A-266 LYS-A-42 SER-A-147 SER-A-173 SER-A-40 SER-A-43 THR-A-320 THR-A-323 THR-A-44	ALA-A-42 ARG-A-237 ARG-A-59 ASN-A-236 ASP-A-208 ASP-D-211 GLN-A-239 GLN-A-40 GLY-A-39 GLY-A-43 ILE-A-242 LEU-A-209 LYS-A-206 LYS-A-44 SER-A-238 SER-A-41 SER-A-45 SER-A-46 THR-A-205 VAL-A-234 VAL-A-235
1GOT-G-GDP	a.137.3.1	1RRF-A-GDP	c.37.1.8	15	14	14	14	16	0.938	0.875	0.875	0.875	Positive	ALA-A-322 ALA-A-37 ARG-A-172 ARG-A-174 ASN-A-265 ASP-A-146 ASP-A-196 ASP-A-268 CYS-A-321 GLU-A-39 GLY-A-38 GLY-A-41 LEU-A-171 LEU-A-269 LYS-A-266 LYS-A-42 SER-A-147 SER-A-173 SER-A-40 SER-A-43 THR-A-320 THR-A-323 THR-A-44	ALA-A-160 ALA-A-27 ALA-A-28 ASN-A-126 ASP-A-129 ASP-A-26 ASP-A-67 CYS-A-159 GLY-A-29 LEU-A-130 LEU-A-25 LYS-A-127 LYS-A-30 THR-A-161 THR-A-31 THR-A-32
1R66-A-NAD	c.2.1.2	1X87-A-NAD	e.51.1.1	12	12	13	11	25	0.48	0.48	0.52	0.44	Positive	ALA-A-42 ALA-A-84 ALA-A-85 ALA-A-9 ARG-A-65 ASN-A-180 ASN-A-181 ASP-A-37 ASP-A-63 CYS-A-178 CYS-A-179 GLN-A-186 GLY-A-10 GLY-A-13 GLY-A-43 GLY-A-62 GLY-A-7 HIS-A-223 ILE-A-12 ILE-A-64 LEU-A-36 LEU-A-39 LYS-A-155 PHE-A-11 PHE-A-83 SER-A-126 SER-A-38 SER-A-87 THR-A-102 THR-A-127 THR-A-40 TYR-A-151 VAL-A-125	ALA-A-168 ALA-A-239 ARG-A-197 ASN-A-238 ASN-A-320 ASP-A-194 GLN-A-259 GLU-A-192 GLY-A-169 GLY-A-171 GLY-A-172 GLY-A-174 GLY-A-237 GLY-A-268 GLY-A-319 HIS-A-263 ILE-A-191 ILE-A-270 LEU-A-170 PHE-A-340 SER-A-261 THR-A-260 TYR-A-269 TYR-A-318 VAL-A-193
1GOT-G-GDP	a.137.3.1	2DYK-A-GDP	c.37.1.0	9	9	11	9	18	0.5	0.5	0.611	0.5	Positive	ALA-A-322 ALA-A-37 ARG-A-172 ARG-A-174 ASN-A-265 ASP-A-146 ASP-A-196 ASP-A-268 CYS-A-321 GLU-A-39 GLY-A-38 GLY-A-41 LEU-A-171 LEU-A-269 LYS-A-266 LYS-A-42 SER-A-147 SER-A-173 SER-A-40 SER-A-43 THR-A-320 THR-A-323 THR-A-44	ARG-A-9 ARG-A-90 ARG-B-105 ARG-B-106 ASN-A-11 ASP-A-119 ASP-A-55 GLU-A-144 GLU-B-102 GLY-A-13 LYS-A-117 LYS-A-14 PRO-A-10 SER-A-142 SER-A-143 SER-A-15 SER-A-16 VAL-A-12
1GOT-G-GDP	a.137.3.1	4Y0V-A-GDP	c.37.1.8	15	16	16	16	20	0.75	0.8	0.8	0.8	Positive	ALA-A-322 ALA-A-37 ARG-A-172 ARG-A-174 ASN-A-265 ASP-A-146 ASP-A-196 ASP-A-268 CYS-A-321 GLU-A-39 GLY-A-38 GLY-A-41 LEU-A-171 LEU-A-269 LYS-A-266 LYS-A-42 SER-A-147 SER-A-173 SER-A-40 SER-A-43 THR-A-320 THR-A-323 THR-A-44	ALA-A-156 ALA-A-23 ALA-A-24 ASN-A-122 ASN-B-48 ASP-A-125 ASP-A-22 ASP-A-63 CYS-A-155 GLY-A-25 GLY-B-46 ILE-B-45 LEU-A-126 LEU-A-21 LYS-A-123 LYS-A-26 SER-A-154 SER-A-28 THR-A-157 THR-A-27
1S8F-A-GDP	c.37.1.8	1GOT-G-GDP	a.137.3.1	13	13	14	15	19	0.684	0.684	0.737	0.789	Positive	ALA-A-1155 ASN-A-1124 ASP-A-1015 ASP-A-1062 ASP-A-1127 GLY-A-1016 GLY-A-1017 GLY-A-1019 ILE-A-1128 LEU-A-1036 LYS-A-1020 LYS-A-1125 LYS-A-1156 PHE-A-1032 SER-A-1021 SER-A-1022 SER-A-1154 THR-A-1034 VAL-A-1018	ALA-A-322 ALA-A-37 ARG-A-172 ARG-A-174 ASN-A-265 ASP-A-146 ASP-A-196 ASP-A-268 CYS-A-321 GLU-A-39 GLY-A-38 GLY-A-41 LEU-A-171 LEU-A-269 LYS-A-266 LYS-A-42 SER-A-147 SER-A-173 SER-A-40 SER-A-43 THR-A-320 THR-A-323 THR-A-44
4QOL-A-HEM	e.5.1.0	4PJ0-E-HEM	f.23.38.1	2	6	1	0	21	0.095	0.286	0.048	0	Positive	ALA-A-115 ALA-A-140 ALA-A-314 ARG-A-336 ARG-A-347 ARG-A-54 ARG-A-94 ASN-A-130 ASP-D-47 GLN-A-344 GLY-A-113 GLY-A-129 GLY-A-198 HIS-A-200 HIS-A-57 LEU-A-332 LEU-D-43 PHE-A-114 PHE-A-135 PHE-A-143 PHE-A-316 PHE-D-46 SER-A-339 SER-A-96 THR-A-343 TYR-A-340 VAL-A-128 VAL-A-199 VAL-A-55 VAL-A-56	ALA-F-27 ALA-R-15 ALA-R-16 ALA-R-19 ARG-E-18 ARG-F-19 HIS-E-23 HIS-F-24 ILE-E-13 ILE-E-27 ILE-F-15 ILE-F-31 ILE-R-23 LEU-E-30 PHE-E-10 PHE-F-16 THR-E-26 TRP-F-20 TYR-E-19 VAL-F-23 VAL-F-28
1KQF-C-HEM	f.21.1.1	1LS9-A-HEM	a.3.1.1	5	6	3	5	25	0.2	0.24	0.12	0.2	Positive	ALA-C-156 ALA-C-29 ARG-C-54 CYS-B-136 GLY-C-131 GLY-C-159 GLY-C-32 GLY-C-53 GLY-C-61 HIS-C-155 HIS-C-57 ILE-C-124 ILE-C-134 ILE-C-163 ILE-C-33 ILE-C-62 LEU-C-127 LEU-C-128 LEU-C-162 LYS-B-258 PHE-C-25 PHE-C-35 PHE-C-36 PHE-C-65 PRO-C-58 TRP-B-253 TRP-C-135 TYR-B-138 VAL-C-132 VAL-C-28	ALA-A-38 ALA-A-62 ASN-A-16 ASN-A-26 CYS-A-17 CYS-A-20 GLN-A-55 HIS-A-21 ILE-A-39 ILE-A-52 LEU-A-29 LEU-A-34 LEU-A-43 LEU-A-70 LYS-A-32 LYS-A-60 MET-A-63 PRO-A-64 THR-A-33 TRP-A-66 TYR-A-42 VAL-A-28 VAL-A-56 VAL-A-78 VAL-A-82
1GOT-G-GDP	a.137.3.1	3CON-A-GDP	c.37.1.8	14	15	15	16	20	0.7	0.75	0.75	0.8	Positive	ALA-A-322 ALA-A-37 ARG-A-172 ARG-A-174 ASN-A-265 ASP-A-146 ASP-A-196 ASP-A-268 CYS-A-321 GLU-A-39 GLY-A-38 GLY-A-41 LEU-A-171 LEU-A-269 LYS-A-266 LYS-A-42 SER-A-147 SER-A-173 SER-A-40 SER-A-43 THR-A-320 THR-A-323 THR-A-44	ALA-A-11 ALA-A-146 ALA-A-18 ASN-A-116 ASP-A-119 ASP-A-30 GLU-A-31 GLY-A-12 GLY-A-13 GLY-A-15 LEU-A-120 LYS-A-117 LYS-A-147 LYS-A-16 PHE-A-28 SER-A-145 SER-A-17 TYR-A-32 VAL-A-14 VAL-A-29
1GOT-G-GDP	a.137.3.1	2BOV-A-GDP	c.37.1.0	14	14	14	13	20	0.7	0.7	0.7	0.65	Positive	ALA-A-322 ALA-A-37 ARG-A-172 ARG-A-174 ASN-A-265 ASP-A-146 ASP-A-196 ASP-A-268 CYS-A-321 GLU-A-39 GLY-A-38 GLY-A-41 LEU-A-171 LEU-A-269 LYS-A-266 LYS-A-42 SER-A-147 SER-A-173 SER-A-40 SER-A-43 THR-A-320 THR-A-323 THR-A-44	ALA-A-158 ALA-A-29 ASN-A-127 ASP-A-130 ASP-A-42 GLU-A-41 GLY-A-23 GLY-A-24 GLY-A-26 LEU-A-131 LYS-A-128 LYS-A-159 LYS-A-27 PHE-A-39 SER-A-157 SER-A-22 SER-A-28 TYR-A-43 VAL-A-25 VAL-A-40
1GOT-G-GDP	a.137.3.1	3RWO-A-GDP	c.37.1.8	16	16	11	15	20	0.8	0.8	0.55	0.75	Positive	ALA-A-322 ALA-A-37 ARG-A-172 ARG-A-174 ASN-A-265 ASP-A-146 ASP-A-196 ASP-A-268 CYS-A-321 GLU-A-39 GLY-A-38 GLY-A-41 LEU-A-171 LEU-A-269 LYS-A-266 LYS-A-42 SER-A-147 SER-A-173 SER-A-40 SER-A-43 THR-A-320 THR-A-323 THR-A-44	ALA-A-157 ASN-A-126 ASN-A-28 ASN-A-39 ASP-A-129 ASP-A-21 GLU-A-41 GLY-A-23 GLY-A-25 ILE-A-40 LEU-A-130 LEU-A-158 LYS-A-127 LYS-A-26 PHE-A-38 SER-A-156 SER-A-22 SER-A-27 SER-A-42 VAL-A-24
1BBH-A-HEM	a.24.3.2	4GU7-A-HEM	d.58.4.0	6	6	2	5	23	0.261	0.261	0.087	0.217	Positive	ALA-A-120 ALA-A-88 ARG-A-12 ARG-A-129 ARG-A-72 CYS-A-121 CYS-A-124 GLN-A-13 GLU-A-17 GLY-A-20 HIS-A-125 ILE-A-46 ILE-A-87 ILE-A-9 MET-A-19 MET-A-23 PHE-A-91 THR-A-71 TYR-A-128 TYR-A-16 TYR-A-58 VAL-A-117 VAL-A-73	ARG-A-207 ARG-A-243 ASN-A-156 ASN-A-245 ASP-A-146 ASP-A-152 GLN-A-184 GLU-A-155 GLY-A-153 HIS-A-188 HIS-A-225 ILE-A-205 ILE-A-241 ILE-A-289 LEU-A-148 LEU-A-274 MET-A-273 MET-A-277 PHE-A-150 PHE-A-260 SER-A-230 SER-A-293 THR-A-154 THR-A-229 THR-A-258 THR-A-270 TYR-A-186 VAL-A-151 VAL-A-226
1GOT-G-GDP	a.137.3.1	3CNO-A-GDP	c.37.1.0	13	13	13	13	14	0.929	0.929	0.929	0.929	Positive	ALA-A-322 ALA-A-37 ARG-A-172 ARG-A-174 ASN-A-265 ASP-A-146 ASP-A-196 ASP-A-268 CYS-A-321 GLU-A-39 GLY-A-38 GLY-A-41 LEU-A-171 LEU-A-269 LYS-A-266 LYS-A-42 SER-A-147 SER-A-173 SER-A-40 SER-A-43 THR-A-320 THR-A-323 THR-A-44	ASN-A-109 ASN-A-54 ASP-A-57 GLY-A-111 HIS-A-82 ILE-A-58 LYS-A-112 LYS-A-55 LYS-A-83 PRO-A-108 SER-A-113 THR-A-110 THR-A-114 VAL-A-107
1GOT-G-GDP	a.137.3.1	4LHY-A-GDP	c.37.1.8	13	13	12	11	18	0.722	0.722	0.667	0.611	Positive	ALA-A-322 ALA-A-37 ARG-A-172 ARG-A-174 ASN-A-265 ASP-A-146 ASP-A-196 ASP-A-268 CYS-A-321 GLU-A-39 GLY-A-38 GLY-A-41 LEU-A-171 LEU-A-269 LYS-A-266 LYS-A-42 SER-A-147 SER-A-173 SER-A-40 SER-A-43 THR-A-320 THR-A-323 THR-A-44	ALA-A-152 ASN-A-121 ASP-A-124 ASP-A-16 ASP-A-63 CYS-A-23 GLY-A-18 GLY-A-20 ILE-A-38 LYS-A-122 LYS-A-153 LYS-A-21 SER-A-151 SER-A-17 THR-A-150 THR-A-22 VAL-A-125 VAL-A-19
1GOT-G-GDP	a.137.3.1	3MD0-A-GDP	c.37.1.0	14	13	14	14	15	0.933	0.867	0.933	0.933	Positive	ALA-A-322 ALA-A-37 ARG-A-172 ARG-A-174 ASN-A-265 ASP-A-146 ASP-A-196 ASP-A-268 CYS-A-321 GLU-A-39 GLY-A-38 GLY-A-41 LEU-A-171 LEU-A-269 LYS-A-266 LYS-A-42 SER-A-147 SER-A-173 SER-A-40 SER-A-43 THR-A-320 THR-A-323 THR-A-44	ALA-A-244 ASN-A-204 ASP-A-207 GLU-A-157 GLY-A-68 GLY-A-70 LYS-A-205 LYS-A-71 PRO-A-67 SER-A-243 SER-A-72 THR-A-73 VAL-A-245 VAL-A-66 VAL-A-69
3TOX-A-NAP	c.2.1.0	1DJL-A-NAP	c.31.1.4	8	7	8	6	30	0.267	0.233	0.267	0.2	Positive	ALA-A-16 ALA-A-196 ALA-A-39 ALA-A-93 ALA-A-95 ARG-A-40 ASN-A-197 ASN-A-41 ASN-A-92 ASP-A-65 GLY-A-15 GLY-A-19 GLY-A-190 GLY-A-191 GLY-A-21 GLY-A-64 GLY-A-94 ILE-A-20 LYS-A-163 PRO-A-189 PRO-A-195 SER-A-144 SER-A-145 SER-A-17 SER-A-18 THR-A-116 THR-A-143 THR-A-192 THR-A-194 TYR-A-159 VAL-A-66	ALA-A-1007 ALA-A-1026 ALA-A-894 ALA-A-895 ALA-A-923 ALA-A-965 ARG-A-1000 ARG-A-925 ASN-A-966 ASP-A-1025 ASP-A-967 GLY-A-1003 GLY-A-1005 GLY-A-1024 GLY-A-889 GLY-A-891 GLY-A-924 GLY-A-964 LEU-A-1002 LYS-A-999 MET-A-926 MET-A-998 PRO-A-921 PRO-A-927 SER-A-1001 THR-A-968 TYR-A-1006 TYR-A-890 VAL-A-1004 VAL-A-922
1GOT-G-GDP	a.137.3.1	1OIV-A-GDP	c.37.1.8	15	15	16	15	21	0.714	0.714	0.762	0.714	Positive	ALA-A-322 ALA-A-37 ARG-A-172 ARG-A-174 ASN-A-265 ASP-A-146 ASP-A-196 ASP-A-268 CYS-A-321 GLU-A-39 GLY-A-38 GLY-A-41 LEU-A-171 LEU-A-269 LYS-A-266 LYS-A-42 SER-A-147 SER-A-173 SER-A-40 SER-A-43 THR-A-320 THR-A-323 THR-A-44	ALA-A-155 ASN-A-124 ASN-A-26 ASN-A-37 ASP-A-127 ASP-A-19 ASP-A-66 GLY-A-21 GLY-A-23 LEU-A-128 LEU-A-156 LEU-A-38 LYS-A-125 LYS-A-24 PHE-A-36 SER-A-154 SER-A-20 SER-A-25 SER-A-40 SER-A-42 VAL-A-22
1GOT-G-GDP	a.137.3.1	3REF-A-GDP	c.37.1.8	11	12	12	12	15	0.733	0.8	0.8	0.8	Positive	ALA-A-322 ALA-A-37 ARG-A-172 ARG-A-174 ASN-A-265 ASP-A-146 ASP-A-196 ASP-A-268 CYS-A-321 GLU-A-39 GLY-A-38 GLY-A-41 LEU-A-171 LEU-A-269 LYS-A-266 LYS-A-42 SER-A-147 SER-A-173 SER-A-40 SER-A-43 THR-A-320 THR-A-323 THR-A-44	ALA-A-30 ASP-A-135 ASP-A-28 CYS-A-35 GLY-A-29 GLY-A-32 LEU-A-136 LYS-A-133 LYS-A-33 SER-A-165 SER-A-166 THR-A-34 VAL-A-167 VAL-A-31 VAL-A-50
1GOT-G-GDP	a.137.3.1	3NXS-A-GDP	c.37.1.0	13	13	13	14	15	0.867	0.867	0.867	0.933	Positive	ALA-A-322 ALA-A-37 ARG-A-172 ARG-A-174 ASN-A-265 ASP-A-146 ASP-A-196 ASP-A-268 CYS-A-321 GLU-A-39 GLY-A-38 GLY-A-41 LEU-A-171 LEU-A-269 LYS-A-266 LYS-A-42 SER-A-147 SER-A-173 SER-A-40 SER-A-43 THR-A-320 THR-A-323 THR-A-44	ALA-A-240 ARG-A-107 ASN-A-200 ASP-A-203 GLY-A-64 GLY-A-66 LYS-A-201 LYS-A-67 PRO-A-63 SER-A-239 SER-A-68 THR-A-69 VAL-A-241 VAL-A-62 VAL-A-65
1GOT-G-GDP	a.137.3.1	3BH7-A-GDP	c.37.1.8	12	15	15	15	23	0.522	0.652	0.652	0.652	Positive	ALA-A-322 ALA-A-37 ARG-A-172 ARG-A-174 ASN-A-265 ASP-A-146 ASP-A-196 ASP-A-268 CYS-A-321 GLU-A-39 GLY-A-38 GLY-A-41 LEU-A-171 LEU-A-269 LYS-A-266 LYS-A-42 SER-A-147 SER-A-173 SER-A-40 SER-A-43 THR-A-320 THR-A-323 THR-A-44	ALA-A-160 ALA-A-28 ARG-B-118 ASN-A-126 ASN-A-27 ASP-A-129 ASP-A-26 GLN-B-115 GLN-B-116 GLY-A-29 GLY-B-98 ILE-A-45 LEU-A-130 LEU-A-161 LEU-A-25 LYS-A-127 LYS-A-30 SER-A-159 SER-B-99 THR-A-31 THR-A-32 THR-A-46 THR-A-48
2B4B-A-COA	d.108.1.1	3RQ5-A-COA	c.72.1.4	6	6	2	5	11	0.545	0.545	0.182	0.455	Positive	ARG-A-101 ARG-A-142 ARG-A-143 ASN-A-133 GLU-A-28 GLY-A-102 GLY-A-104 GLY-A-106 ILE-A-105 LEU-A-128 LEU-A-24 PHE-A-103 PHE-A-139 PHE-A-94 PHE-A-95 SER-A-107 SER-A-136 TYR-A-100 TYR-A-140 TYR-A-27 VAL-A-129 VAL-A-96	ALA-A-210 ASP-A-216 GLN-A-107 GLU-A-152 GLY-A-212 GLY-A-213 GLY-A-215 HIS-A-149 LYS-A-186 LYS-A-211 THR-A-214
1GOT-G-GDP	a.137.3.1	2H16-A-GDP	c.37.1.0	17	17	17	17	18	0.944	0.944	0.944	0.944	Positive	ALA-A-322 ALA-A-37 ARG-A-172 ARG-A-174 ASN-A-265 ASP-A-146 ASP-A-196 ASP-A-268 CYS-A-321 GLU-A-39 GLY-A-38 GLY-A-41 LEU-A-171 LEU-A-269 LYS-A-266 LYS-A-42 SER-A-147 SER-A-173 SER-A-40 SER-A-43 THR-A-320 THR-A-323 THR-A-44	ALA-A-159 ALA-A-27 ASN-A-125 ASN-A-26 ASP-A-128 ASP-A-25 ASP-A-66 CYS-A-157 CYS-A-158 GLN-D-140 GLY-A-28 LEU-A-160 LEU-A-24 LYS-A-126 LYS-A-29 THR-A-30 THR-A-31 VAL-A-129
1DW0-A-HEM	a.3.1.1	4PJ0-E-HEM	f.23.38.1	1	6	3	0	21	0.048	0.286	0.143	0	Positive	ALA-A-64 ARG-A-58 ARG-A-74 ARG-A-80 ASN-A-88 CYS-A-43 CYS-A-46 CYS-A-89 HIS-A-47 ILE-A-63 LEU-A-105 LEU-A-106 LEU-A-66 LEU-A-85 PHE-A-29 PHE-A-75 SER-A-42 THR-A-40 TRP-A-84 VAL-A-81 VAL-A-92	ALA-F-27 ALA-R-15 ALA-R-16 ALA-R-19 ARG-E-18 ARG-F-19 HIS-E-23 HIS-F-24 ILE-E-13 ILE-E-27 ILE-F-15 ILE-F-31 ILE-R-23 LEU-E-30 PHE-E-10 PHE-F-16 THR-E-26 TRP-F-20 TYR-E-19 VAL-F-23 VAL-F-28
5XJN-A-HEM	a.104.1.0	1Z9N-A-HEM	b.1.8.1	1	6	2	5	12	0.083	0.5	0.167	0.417	Positive	ALA-A-265 ALA-A-382 ARG-A-120 ARG-A-317 ASN-A-379 CYS-A-376 GLY-A-266 GLY-A-370 GLY-A-378 HIS-A-116 HIS-A-267 HIS-A-374 ILE-A-173 ILE-A-312 ILE-A-373 LEU-A-108 LEU-A-176 LEU-A-262 LEU-A-273 LEU-A-306 LEU-A-367 LEU-A-377 LEU-A-381 MET-A-340 PHE-A-127 PHE-A-369 PHE-A-371 PHE-A-71 SER-A-109 SER-A-261 SER-A-311 SER-A-368 THR-A-269 THR-A-270 TRP-A-315 TYR-A-375	GLY-A-65 GLY-B-65 HIS-A-124 HIS-A-64 HIS-B-124 HIS-B-64 LEU-A-66 LEU-B-66 MET-B-123 PHE-A-121 PHE-B-121 VAL-B-122
3ZVX-A-MAN	b.29.1.1	1LGB-C-MAN	c.94.1.2	7	8	8	8	10	0.7	0.8	0.8	0.8	Positive	ALA-A-113 ALA-A-94 ASN-A-147 ASP-A-95 GLN-A-231 GLU-A-230 GLY-A-114 GLY-A-115 GLY-A-229 PHE-A-141 SER-A-146	ALA-A-80 ALA-B-30 ASN-A-125 ASN-A-39 ASP-A-81 GLU-B-31 GLY-A-98 GLY-A-99 GLY-B-29 PHE-A-123
2X77-A-GDP	c.37.1.0	1GOT-G-GDP	a.137.3.1	13	13	13	13	16	0.813	0.813	0.813	0.813	Positive	ALA-A-31 ASN-A-129 ASN-A-30 ASP-A-132 ASP-A-29 ASP-A-70 GLY-A-32 LEU-A-133 LEU-A-28 LYS-A-130 LYS-A-164 LYS-A-33 SER-A-162 SER-A-163 SER-A-35 THR-A-34	ALA-A-322 ALA-A-37 ARG-A-172 ARG-A-174 ASN-A-265 ASP-A-146 ASP-A-196 ASP-A-268 CYS-A-321 GLU-A-39 GLY-A-38 GLY-A-41 LEU-A-171 LEU-A-269 LYS-A-266 LYS-A-42 SER-A-147 SER-A-173 SER-A-40 SER-A-43 THR-A-320 THR-A-323 THR-A-44
4XK8-B-DGD	f.29.1.1	1RWT-A-DGD	f.43.1.1	3	6	6	0	15	0.2	0.4	0.4	0	Positive	ALA-B-26 ASP-B-35 GLN-B-704 HIS-B-34 HIS-C-71 ILE-B-12 ILE-B-25 ILE-B-718 LEU-B-707 LEU-B-710 PHE-B-23 PHE-B-381 PHE-B-553 PHE-B-576 PHE-B-719 SER-B-33 SER-B-556 SER-B-714 SER-B-9 THR-B-27 TRP-B-22 TRP-B-573 TRP-C-70 VAL-B-703 VAL-B-708 VAL-B-711 VAL-B-715	ALA-A-126 ALA-I-129 ASN-J-218 ASP-J-215 GLN-A-122 ILE-A-104 ILE-A-124 ILE-I-133 LEU-I-125 PHE-A-105 PRO-J-216 SER-A-123 TRP-I-128 VAL-I-132 VAL-J-217
3MFR-A-ANP	d.144.1.0	1W2C-A-ANP	d.143.1.3	8	6	7	7	13	0.615	0.462	0.538	0.538	Positive	ALA-A-39 ASP-A-162 GLU-A-92 GLY-A-161 ILE-A-18 LEU-A-148 LYS-A-41 MET-A-94 PHE-A-163 PHE-A-91 PHE-A-93 VAL-A-26 VAL-A-75	ASP-A-250 ASP-A-262 ASP-A-416 GLN-A-249 ILE-A-207 ILE-A-415 LEU-A-248 LEU-A-251 LEU-A-252 LEU-A-401 LYS-A-209 LYS-A-336 PHE-A-198 PRO-A-232 SER-A-197 VAL-A-260
1GOT-G-GDP	a.137.3.1	5I34-A-GDP	c.37.1.0	4	8	8	7	20	0.2	0.4	0.4	0.35	Positive	ALA-A-322 ALA-A-37 ARG-A-172 ARG-A-174 ASN-A-265 ASP-A-146 ASP-A-196 ASP-A-268 CYS-A-321 GLU-A-39 GLY-A-38 GLY-A-41 LEU-A-171 LEU-A-269 LYS-A-266 LYS-A-42 SER-A-147 SER-A-173 SER-A-40 SER-A-43 THR-A-320 THR-A-323 THR-A-44	ARG-A-310 ASP-A-18 ASP-A-338 GLU-A-19 GLY-A-20 GLY-A-22 GLY-A-299 GLY-A-418 GLY-A-420 GLY-A-45 HIS-A-46 LEU-A-337 LYS-A-21 LYS-A-23 LYS-A-336 PRO-A-421 THR-A-335 VAL-A-298 VAL-A-339 VAL-A-419
4BV3-A-NAD	c.31.1.0	2O2Y-A-NAD	c.2.1.2	5	6	4	4	29	0.172	0.207	0.138	0.138	Positive	ALA-A-146 ARG-A-158 ARG-A-345 ASN-A-229 ASN-A-344 ASP-A-156 ASP-A-346 ASP-A-365 GLN-A-228 GLU-A-323 GLY-A-145 GLY-A-147 GLY-A-319 GLY-A-364 HIS-A-248 LEU-A-322 PHE-A-157 PHE-A-180 PHE-A-293 PHE-A-294 PRO-A-151 SER-A-159 SER-A-321 THR-A-150 THR-A-320 TYR-A-165 VAL-A-292 VAL-A-324 VAL-A-366	ALA-A-134 ALA-A-229 ALA-A-236 ALA-A-237 ALA-A-86 ARG-A-235 ASN-A-135 ASP-A-24 ASP-A-85 GLY-A-21 GLY-A-23 GLY-A-230 GLY-A-27 GLY-A-29 ILE-A-22 ILE-A-286 LEU-A-133 LEU-A-182 LEU-A-232 LYS-A-157 LYS-A-202 PHE-A-84 PRO-A-231 SER-A-132 SER-A-234 SER-A-87 THR-A-183 TRP-A-48 TYR-A-184 TYR-A-194 TYR-A-28 VAL-A-51
1EFV-B-AMP	c.26.2.3	2J9D-E-AMP	d.58.5.0	2	6	3	9	20	0.1	0.3	0.15	0.45	Positive	ALA-B-126 ALA-B-9 ASN-B-132 ASN-B-39 ASP-B-129 ASP-B-130 CYS-B-131 CYS-B-42 CYS-B-66 GLN-B-125 GLN-B-133 GLY-B-123 LEU-B-122 LEU-B-99 LYS-B-11 LYS-B-124 PHE-B-41 PRO-B-101 SER-B-65 THR-B-134 VAL-B-10 VAL-B-104 VAL-B-64	ARG-E-101 ARG-F-36 ASP-F-88 GLU-E-114 GLU-E-62 GLY-E-27 GLY-F-35 GLY-F-87 GLY-F-89 ILE-F-7 LEU-E-112 LEU-E-63 LYS-F-34 LYS-F-58 LYS-F-90 MET-E-28 PHE-F-92 THR-E-29 VAL-E-64 VAL-F-38
2J1L-A-GDP	c.37.1.0	1GOT-G-GDP	a.137.3.1	11	10	11	12	14	0.786	0.714	0.786	0.857	Positive	ALA-A-173 ARG-A-174 ASP-A-132 ASP-A-25 CYS-A-28 GLY-A-26 GLY-A-27 GLY-A-29 LEU-A-133 LYS-A-130 LYS-A-30 SER-A-172 SER-A-32 THR-A-31	ALA-A-322 ALA-A-37 ARG-A-172 ARG-A-174 ASN-A-265 ASP-A-146 ASP-A-196 ASP-A-268 CYS-A-321 GLU-A-39 GLY-A-38 GLY-A-41 LEU-A-171 LEU-A-269 LYS-A-266 LYS-A-42 SER-A-147 SER-A-173 SER-A-40 SER-A-43 THR-A-320 THR-A-323 THR-A-44
1G16-A-GDP	c.37.1.8	1GOT-G-GDP	a.137.3.1	11	10	11	12	19	0.579	0.526	0.579	0.632	Positive	ALA-A-163 ARG-A-81 ASN-A-133 ASN-A-46 ASP-A-136 ASP-A-28 CYS-A-35 GLU-A-80 GLY-A-30 GLY-A-32 LYS-A-134 LYS-A-164 LYS-A-33 PHE-A-45 PRO-A-47 SER-A-162 SER-A-29 SER-A-34 VAL-A-31	ALA-A-322 ALA-A-37 ARG-A-172 ARG-A-174 ASN-A-265 ASP-A-146 ASP-A-196 ASP-A-268 CYS-A-321 GLU-A-39 GLY-A-38 GLY-A-41 LEU-A-171 LEU-A-269 LYS-A-266 LYS-A-42 SER-A-147 SER-A-173 SER-A-40 SER-A-43 THR-A-320 THR-A-323 THR-A-44
3ZHW-A-HEM	a.1.1.2	1SOF-B-HEM	a.25.1.1	2	6	5	5	21	0.095	0.286	0.238	0.238	Positive	ALA-A-117 ARG-A-99 HIS-A-104 HIS-A-113 HIS-A-69 ILE-A-152 ILE-A-39 LEU-A-100 LEU-A-148 LYS-A-65 MET-A-49 MET-A-76 PHE-A-114 PHE-A-50 SER-A-103 SER-A-72 THR-A-46 TYR-A-107 TYR-A-145 VAL-A-109 VAL-A-149 VAL-A-73	ALA-A-55 ALA-B-55 ARG-A-30 ASN-A-23 ASN-B-23 ASP-A-56 ILE-A-22 ILE-A-49 ILE-A-59 ILE-B-22 ILE-B-49 LEU-A-19 LEU-B-19 LYS-A-53 LYS-B-53 MET-A-52 MET-B-52 PHE-A-26 PHE-B-26 TYR-A-45 TYR-B-45
1GOT-G-GDP	a.137.3.1	4FMC-B-GDP	c.37.1.8	14	13	14	15	22	0.636	0.591	0.636	0.682	Positive	ALA-A-322 ALA-A-37 ARG-A-172 ARG-A-174 ASN-A-265 ASP-A-146 ASP-A-196 ASP-A-268 CYS-A-321 GLU-A-39 GLY-A-38 GLY-A-41 LEU-A-171 LEU-A-269 LYS-A-266 LYS-A-42 SER-A-147 SER-A-173 SER-A-40 SER-A-43 THR-A-320 THR-A-323 THR-A-44	ALA-B-155 ARG-A-208 ASN-B-124 ASP-B-127 ASP-B-19 ASP-B-66 CYS-B-26 GLU-B-38 GLY-B-21 GLY-B-23 LEU-B-128 LYS-B-125 LYS-B-156 LYS-B-24 MET-A-204 SER-B-154 SER-B-20 SER-B-25 THR-A-239 THR-B-43 TYR-B-36 VAL-B-22
5B66-A-BCR	f.26.1.1	1W5C-F-BCR	i.5.1.1	6	7	4	0	15	0.4	0.467	0.267	0	Positive	ALA-A-43 ALA-A-51 ALA-A-54 ALA-A-55 CYS-A-47 GLY-A-34 ILE-A-38 ILE-A-46 ILE-A-50 ILE-A-96 LEU-A-102 LEU-A-106 LEU-A-114 LEU-A-42 LEU-I-18 PHE-A-17 PHE-I-15 PRO-A-111 PRO-A-39 TRP-A-105 TRP-A-20 VAL-A-30 VAL-A-35	GLY-D-46 GLY-D-47 ILE-F-37 LEU-D-43 LEU-D-49 LEU-F-26 LEU-F-34 PHE-D-101 PHE-D-113 PHE-F-33 PRO-F-29 THR-D-50 THR-F-25 THR-F-30 TYR-D-42
1GOT-G-GDP	a.137.3.1	2O52-A-GDP	c.37.1.8	13	13	13	14	16	0.813	0.813	0.813	0.875	Positive	ALA-A-322 ALA-A-37 ARG-A-172 ARG-A-174 ASN-A-265 ASP-A-146 ASP-A-196 ASP-A-268 CYS-A-321 GLU-A-39 GLY-A-38 GLY-A-41 LEU-A-171 LEU-A-269 LYS-A-266 LYS-A-42 SER-A-147 SER-A-173 SER-A-40 SER-A-43 THR-A-320 THR-A-323 THR-A-44	ALA-A-152 ALA-A-17 ASN-A-121 ASP-A-124 CYS-A-23 GLU-A-68 GLY-A-18 GLY-A-20 LEU-A-125 LEU-A-153 LYS-A-122 LYS-A-21 SER-A-151 SER-A-16 SER-A-22 THR-A-19
1GOT-G-GDP	a.137.3.1	1CG0-A-GDP	c.37.1.10	7	9	10	11	20	0.35	0.45	0.5	0.55	Positive	ALA-A-322 ALA-A-37 ARG-A-172 ARG-A-174 ASN-A-265 ASP-A-146 ASP-A-196 ASP-A-268 CYS-A-321 GLU-A-39 GLY-A-38 GLY-A-41 LEU-A-171 LEU-A-269 LYS-A-266 LYS-A-42 SER-A-147 SER-A-173 SER-A-40 SER-A-43 THR-A-320 THR-A-323 THR-A-44	ALA-A-299 ARG-A-305 ASP-A-13 ASP-A-333 GLU-A-14 GLY-A-15 GLY-A-17 GLY-A-40 GLY-A-416 HIS-A-41 LYS-A-16 LYS-A-18 LYS-A-331 PRO-A-417 SER-A-414 THR-A-330 THR-A-415 THR-A-42 VAL-A-334 VAL-A-44
1GOT-G-GDP	a.137.3.1	1E0S-A-GDP	c.37.1.8	15	15	15	16	17	0.882	0.882	0.882	0.941	Positive	ALA-A-322 ALA-A-37 ARG-A-172 ARG-A-174 ASN-A-265 ASP-A-146 ASP-A-196 ASP-A-268 CYS-A-321 GLU-A-39 GLY-A-38 GLY-A-41 LEU-A-171 LEU-A-269 LYS-A-266 LYS-A-42 SER-A-147 SER-A-173 SER-A-40 SER-A-43 THR-A-320 THR-A-323 THR-A-44	ALA-A-156 ALA-A-23 ALA-A-24 ASN-A-122 ASP-A-125 ASP-A-22 ASP-A-63 CYS-A-155 GLY-A-25 LEU-A-126 LEU-A-21 LYS-A-123 LYS-A-26 SER-A-154 THR-A-157 THR-A-27 THR-A-28
3LXH-A-HEM	a.104.1.0	4PJ0-E-HEM	f.23.38.1	4	6	2	0	21	0.19	0.286	0.095	0	Positive	ALA-A-359 ALA-A-366 ALA-A-371 ARG-A-114 ARG-A-307 ASP-A-305 CYS-A-365 GLY-A-256 GLY-A-257 GLY-A-367 HIS-A-110 HIS-A-363 ILE-A-117 ILE-A-88 LEU-A-121 LEU-A-252 LEU-A-253 LEU-A-370 PHE-A-165 PHE-A-264 PHE-A-297 PHE-A-358 PRO-A-102 PRO-A-362 THR-A-103 THR-A-260 THR-A-357 TYR-A-77 VAL-A-261 VAL-A-302 VAL-A-303	ALA-F-27 ALA-R-15 ALA-R-16 ALA-R-19 ARG-E-18 ARG-F-19 HIS-E-23 HIS-F-24 ILE-E-13 ILE-E-27 ILE-F-15 ILE-F-31 ILE-R-23 LEU-E-30 PHE-E-10 PHE-F-16 THR-E-26 TRP-F-20 TYR-E-19 VAL-F-23 VAL-F-28
3IX9-A-NDP	c.71.1.0	2HDJ-A-NDP	c.1.7.1	5	6	2	4	28	0.179	0.214	0.071	0.143	Positive	ALA-A-10 ARG-A-22 ARG-A-47 ARG-A-68 ASN-A-21 ASN-A-69 ASP-A-82 GLN-A-104 GLY-A-101 GLY-A-102 GLY-A-18 GLY-A-46 HIS-A-81 ILE-A-105 ILE-A-17 LEU-A-23 LEU-A-66 LYS-A-103 LYS-A-19 PHE-A-106 THR-A-129 THR-A-49 THR-A-67 TRP-A-25 TRP-A-9 VAL-A-100 VAL-A-48 VAL-A-83	ALA-A-218 ALA-A-253 ALA-A-269 ARG-A-276 ASN-A-167 ASN-A-273 ASN-A-280 ASP-A-50 GLN-A-190 GLN-A-279 GLY-A-22 GLY-A-220 HIS-A-117 HIS-A-222 LEU-A-219 LEU-A-236 LEU-A-268 LEU-A-306 LYS-A-270 LYS-A-84 SER-A-166 SER-A-217 SER-A-221 SER-A-271 THR-A-23 THR-A-251 TYR-A-216 TYR-A-24 TYR-A-272 TYR-A-55
1Z0I-A-GDP	c.37.1.0	1GOT-G-GDP	a.137.3.1	11	12	13	14	19	0.579	0.632	0.684	0.737	Positive	ALA-A-163 ASN-A-132 ASN-A-45 ASP-A-135 ASP-A-46 CYS-A-29 GLU-A-27 GLY-A-28 GLY-A-31 LEU-A-136 LYS-A-133 LYS-A-164 LYS-A-32 PHE-A-44 SER-A-162 SER-A-34 THR-A-33 THR-A-50 VAL-A-30	ALA-A-322 ALA-A-37 ARG-A-172 ARG-A-174 ASN-A-265 ASP-A-146 ASP-A-196 ASP-A-268 CYS-A-321 GLU-A-39 GLY-A-38 GLY-A-41 LEU-A-171 LEU-A-269 LYS-A-266 LYS-A-42 SER-A-147 SER-A-173 SER-A-40 SER-A-43 THR-A-320 THR-A-323 THR-A-44
1E29-A-HEC	a.3.1.1	1W5C-T-HEC	i.5.1.1	24	23	23	23	28	0.857	0.821	0.821	0.821	Positive	ALA-A-62 ARG-A-66 ASN-A-49 ASN-A-51 ASP-A-58 CYS-A-37 CYS-A-40 GLN-A-39 HIS-A-41 HIS-A-92 LEU-A-54 LEU-A-59 LEU-A-72 LEU-A-76 MET-A-104 PHE-A-33 PHE-A-75 PRO-A-93 SER-A-53 SER-A-81 THR-A-119 THR-A-36 THR-A-46 THR-A-48 TYR-A-82 TYR-A-88 VAL-A-115 VAL-A-52	ALA-T-36 ALA-T-62 ARG-T-66 ASP-T-53 CYS-T-37 CYS-T-40 HIS-T-41 HIS-T-92 ILE-T-115 ILE-T-119 ILE-T-88 LEU-T-52 LEU-T-54 LEU-T-59 LEU-T-72 MET-T-104 MET-T-76 PHE-T-101 PRO-T-93 SER-T-39 THR-T-46 THR-T-48 THR-T-58 THR-T-80 THR-T-81 TYR-T-75 TYR-T-82 VAL-T-91
2C8S-A-HEM	a.3.1.1	1JNI-A-HEM	a.138.1.3	6	7	4	5	18	0.333	0.389	0.222	0.278	Positive	ASN-A-91 CYS-A-65 CYS-A-68 GLY-A-110 GLY-A-78 HIS-A-112 HIS-A-69 ILE-A-101 ILE-A-128 LEU-A-116 LEU-A-77 LEU-A-81 LEU-A-97 MET-A-108 MET-A-109 MET-A-121 PRO-A-111 PRO-A-79 SER-A-64 THR-A-87 TRP-A-86 TYR-A-85 TYR-A-88	ARG-A-74 ARG-A-95 ASN-A-56 CYS-A-101 CYS-A-58 CYS-A-98 HIS-A-102 HIS-A-62 HIS-A-79 ILE-A-75 LEU-A-59 PHE-A-97 PRO-A-39 PRO-A-40 SER-A-76 THR-A-73 THR-A-78 TYR-A-96
2RHD-A-GDP	c.37.1.8	1GOT-G-GDP	a.137.3.1	15	15	15	16	21	0.714	0.714	0.714	0.762	Positive	ALA-A-153 ASN-A-122 ASP-A-125 ASP-A-17 ASP-A-36 CYS-A-24 GLY-A-19 GLY-A-21 ILE-A-39 LEU-A-126 LYS-A-123 LYS-A-154 LYS-A-22 SER-A-152 SER-A-18 SER-A-23 SER-A-37 THR-A-35 TYR-A-34 TYR-A-38 VAL-A-20	ALA-A-322 ALA-A-37 ARG-A-172 ARG-A-174 ASN-A-265 ASP-A-146 ASP-A-196 ASP-A-268 CYS-A-321 GLU-A-39 GLY-A-38 GLY-A-41 LEU-A-171 LEU-A-269 LYS-A-266 LYS-A-42 SER-A-147 SER-A-173 SER-A-40 SER-A-43 THR-A-320 THR-A-323 THR-A-44
1GOT-G-GDP	a.137.3.1	5UF8-A-GDP	c.37.1.8	16	16	16	16	17	0.941	0.941	0.941	0.941	Positive	ALA-A-322 ALA-A-37 ARG-A-172 ARG-A-174 ASN-A-265 ASP-A-146 ASP-A-196 ASP-A-268 CYS-A-321 GLU-A-39 GLY-A-38 GLY-A-41 LEU-A-171 LEU-A-269 LYS-A-266 LYS-A-42 SER-A-147 SER-A-173 SER-A-40 SER-A-43 THR-A-320 THR-A-323 THR-A-44	ALA-A-160 ALA-A-27 ALA-A-28 ASN-A-126 ASP-A-129 ASP-A-26 ASP-A-67 CYS-A-159 GLY-A-29 LEU-A-130 LEU-A-25 LYS-A-127 LYS-A-30 THR-A-158 THR-A-161 THR-A-31 THR-A-32
4I5I-A-NAD	c.31.1.0	2HUN-A-NAD	c.2.1.0	7	6	7	6	29	0.241	0.207	0.241	0.207	Positive	ALA-A-262 ARG-A-274 ARG-A-466 ASN-A-346 ASN-A-465 ASP-A-272 ASP-A-298 ASP-A-481 CYS-A-482 GLN-A-294 GLN-A-345 GLU-A-467 GLY-A-261 GLY-A-263 GLY-A-440 GLY-A-480 HIS-A-363 LEU-A-443 PHE-A-273 PHE-A-297 PHE-A-413 PHE-A-414 SER-A-275 SER-A-441 SER-A-442 TYR-A-280 VAL-A-266 VAL-A-412 VAL-A-445	ALA-A-83 ALA-A-84 ASN-A-180 ASN-A-181 ASP-A-36 ASP-A-62 CYS-A-178 GLU-A-85 GLY-A-10 GLY-A-13 GLY-A-16 GLY-A-39 GLY-A-41 GLY-A-61 ILE-A-15 ILE-A-35 LEU-A-38 LEU-A-82 LYS-A-155 LYS-A-37 MET-A-12 PHE-A-14 SER-A-101 SER-A-126 SER-A-42 SER-A-86 THR-A-127 THR-A-179 TYR-A-151 TYR-A-40 VAL-A-125 VAL-A-63
1SVI-A-GDP	c.37.1.8	1GOT-G-GDP	a.137.3.1	13	11	13	13	15	0.867	0.733	0.867	0.867	Positive	ARG-A-31 ASN-A-33 ASP-A-145 GLU-A-177 GLY-A-35 LYS-A-143 LYS-A-146 LYS-A-36 SER-A-175 SER-A-176 SER-A-32 SER-A-37 SER-A-38 THR-A-142 VAL-A-34	ALA-A-322 ALA-A-37 ARG-A-172 ARG-A-174 ASN-A-265 ASP-A-146 ASP-A-196 ASP-A-268 CYS-A-321 GLU-A-39 GLY-A-38 GLY-A-41 LEU-A-171 LEU-A-269 LYS-A-266 LYS-A-42 SER-A-147 SER-A-173 SER-A-40 SER-A-43 THR-A-320 THR-A-323 THR-A-44
1GOT-G-GDP	a.137.3.1	4AII-A-GDP	c.37.1.8	14	14	14	15	16	0.875	0.875	0.875	0.938	Positive	ALA-A-322 ALA-A-37 ARG-A-172 ARG-A-174 ASN-A-265 ASP-A-146 ASP-A-196 ASP-A-268 CYS-A-321 GLU-A-39 GLY-A-38 GLY-A-41 LEU-A-171 LEU-A-269 LYS-A-266 LYS-A-42 SER-A-147 SER-A-173 SER-A-40 SER-A-43 THR-A-320 THR-A-323 THR-A-44	ALA-A-261 ALA-A-262 ASN-A-230 ASP-A-233 GLU-A-123 GLY-A-125 GLY-A-127 LEU-A-234 LYS-A-128 LYS-A-231 SER-A-124 SER-A-129 SER-A-260 THR-A-130 THR-A-259 VAL-A-126
1GOT-G-GDP	a.137.3.1	2GCN-A-GDP	c.37.1.8	8	12	12	12	17	0.471	0.706	0.706	0.706	Positive	ALA-A-322 ALA-A-37 ARG-A-172 ARG-A-174 ASN-A-265 ASP-A-146 ASP-A-196 ASP-A-268 CYS-A-321 GLU-A-39 GLY-A-38 GLY-A-41 LEU-A-171 LEU-A-269 LYS-A-266 LYS-A-42 SER-A-147 SER-A-173 SER-A-40 SER-A-43 THR-A-320 THR-A-323 THR-A-44	ALA-A-15 ALA-A-161 ASP-A-120 ASP-A-13 CYS-A-16 CYS-A-20 GLY-A-14 GLY-A-17 LEU-A-121 LYS-A-118 LYS-A-162 LYS-A-18 PHE-A-30 SER-A-160 THR-A-19 THR-A-37 VAL-A-35
1GOT-G-GDP	a.137.3.1	2IL1-A-GDP	c.37.1.0	13	13	13	14	15	0.867	0.867	0.867	0.933	Positive	ALA-A-322 ALA-A-37 ARG-A-172 ARG-A-174 ASN-A-265 ASP-A-146 ASP-A-196 ASP-A-268 CYS-A-321 GLU-A-39 GLY-A-38 GLY-A-41 LEU-A-171 LEU-A-269 LYS-A-266 LYS-A-42 SER-A-147 SER-A-173 SER-A-40 SER-A-43 THR-A-320 THR-A-323 THR-A-44	ALA-A-283 ARG-A-147 ASN-A-251 ASP-A-254 CYS-A-255 GLY-A-148 GLY-A-150 LYS-A-151 LYS-A-252 LYS-A-284 SER-A-146 SER-A-153 SER-A-282 THR-A-152 VAL-A-149
1U2D-C-NDP	c.31.1.4	1XSE-A-NDP	c.2.1.2	6	6	4	5	30	0.2	0.2	0.133	0.167	Positive	ALA-C-130 ALA-C-168 ALA-C-172 ALA-C-191 ALA-C-60 ALA-C-88 ARG-C-165 ARG-C-90 ASN-C-131 ASP-C-132 ASP-C-190 GLY-C-129 GLY-C-170 GLY-C-189 GLY-C-54 GLY-C-56 GLY-C-89 ILE-C-163 LYS-C-164 MET-C-167 MET-C-91 PRO-C-92 SER-B-129 SER-C-166 SER-C-169 TYR-C-171 TYR-C-55 VAL-C-133 VAL-C-59 VAL-C-87	ALA-A-223 ALA-A-42 ALA-A-65 ARG-A-66 ASN-A-119 GLU-A-94 GLY-A-216 GLY-A-41 GLY-A-45 GLY-A-91 HIS-A-120 ILE-A-218 ILE-A-46 LEU-A-215 LEU-A-217 LYS-A-187 LYS-A-44 MET-A-93 SER-A-169 SER-A-170 SER-A-43 SER-A-67 SER-A-92 THR-A-220 THR-A-222 TYR-A-123 TYR-A-183 VAL-A-121 VAL-A-142 VAL-A-168
1GOT-G-GDP	a.137.3.1	2WJG-A-GDP	c.37.1.0	15	15	15	15	15	1	1	1	1	Positive	ALA-A-322 ALA-A-37 ARG-A-172 ARG-A-174 ASN-A-265 ASP-A-146 ASP-A-196 ASP-A-268 CYS-A-321 GLU-A-39 GLY-A-38 GLY-A-41 LEU-A-171 LEU-A-269 LYS-A-266 LYS-A-42 SER-A-147 SER-A-173 SER-A-40 SER-A-43 THR-A-320 THR-A-323 THR-A-44	ALA-A-146 ALA-A-147 ASN-A-11 ASN-A-116 ASN-A-13 ASP-A-119 GLY-A-15 LEU-A-120 LYS-A-117 LYS-A-16 PRO-A-12 SER-A-145 SER-A-17 THR-A-18 VAL-A-14
1VHB-A-HEM	a.1.1.2	1KPG-A-SAH	c.66.1.18	3	3	3	4	20	0.15	0.15	0.15	0.2	Negative	ALA-A-130 ALA-A-56 ALA-A-88 HIS-A-85 HIS-A-94 ILE-A-129 ILE-A-81 LEU-A-42 LEU-A-57 LYS-A-84 PHE-A-133 PHE-A-43 PRO-A-54 THR-A-60 TYR-A-126 TYR-A-95 VAL-A-39 VAL-A-61 VAL-A-90 VAL-A-98	ALA-A-121 ALA-A-138 CYS-A-73 GLN-A-31 GLN-A-99 GLU-A-124 GLY-A-122 GLY-A-137 GLY-A-72 GLY-A-74 HIS-A-141 ILE-A-136 LEU-A-93 LEU-A-95 PHE-A-142 SER-A-34 SER-A-96 THR-A-32 THR-A-94 TRP-A-123 TYR-A-16 TYR-A-33 VAL-A-12 VAL-A-71
1FLA-A-FMN	c.23.5.1	1CG0-A-GDP	c.37.1.10	1	3	3	5	20	0.05	0.15	0.15	0.25	Negative	ALA-A-55 ASN-A-11 ASN-A-119 ASP-A-57 ASP-A-58 GLU-A-13 GLU-A-59 GLY-A-10 GLY-A-8 GLY-A-89 GLY-A-91 MET-A-56 SER-A-54 SER-A-7 SER-A-87 THR-A-12 THR-A-9 TRP-A-6 TRP-A-90 TYR-A-88	ALA-A-299 ARG-A-305 ASP-A-13 ASP-A-333 GLU-A-14 GLY-A-15 GLY-A-17 GLY-A-40 GLY-A-416 HIS-A-41 LYS-A-16 LYS-A-18 LYS-A-331 PRO-A-417 SER-A-414 THR-A-330 THR-A-415 THR-A-42 VAL-A-334 VAL-A-44
1SU2-A-ATP	d.113.1.1	3IWJ-A-NAD	c.82.1.0	1	3	2	5	15	0.067	0.2	0.133	0.333	Negative	ALA-A-15 ALA-A-51 ARG-A-14 ARG-A-95 ARG-B-6 ASP-A-89 ASP-B-4 GLU-B-2 GLY-A-50 ILE-A-93 LEU-A-13 MET-B-1 PHE-A-87 SER-A-49 VAL-A-91	ALA-A-223 GLU-A-188 GLY-A-216 GLY-A-218 GLY-A-222 GLY-A-238 ILE-A-158 ILE-A-246 LYS-A-185 LYS-A-245 PHE-A-236 PRO-A-160 PRO-A-186 PRO-A-219 SER-A-187 SER-A-239 THR-A-159 THR-A-237 THR-A-242 TRP-A-161
2GOU-A-FMN	c.1.4.0	1LM3-B-HEM	a.24.3.1	1	3	1	5	18	0.056	0.167	0.056	0.278	Negative	ALA-A-299 ARG-A-233 ARG-A-27 ARG-A-301 ARG-A-323 ASN-A-184 ASP-A-273 GLN-A-100 GLU-A-57 GLY-A-300 GLY-A-320 GLY-A-322 GLY-A-58 HIS-A-181 ILE-A-326 LEU-A-349 MET-A-25 PHE-A-321 PHE-A-350 PRO-A-23 PRO-A-24 PRO-A-324 THR-A-26 TRP-A-102 TRP-A-274 VAL-A-272	ARG-B-98 ASN-B-11 GLU-B-4 GLY-B-64 HIS-B-102 ILE-B-61 LEU-B-10 LEU-B-106 LEU-B-3 LEU-B-68 LEU-B-94 MET-B-33 MET-B-7 PRO-B-45 PRO-B-46 TYR-B-101 TYR-B-105 TYR-B-65
2BNE-A-U5P	c.73.1.3	4B79-A-NAD	c.2.1.0	1	3	2	5	23	0.043	0.13	0.087	0.217	Negative	ALA-A-136 ALA-A-64 ARG-A-62 ASN-A-140 ASP-A-77 GLY-A-137 GLY-A-139 GLY-A-18 GLY-A-56 GLY-A-57 GLY-A-58 GLY-A-63 GLY-A-76 GLY-A-80 MET-A-81 PHE-A-142 PHE-A-143 PHE-A-61 PRO-A-141 THR-A-138 THR-A-144 THR-A-145 THR-A-84	ALA-A-132 ALA-A-85 ASN-A-84 ASP-A-61 GLY-A-17 GLY-A-177 GLY-A-18 GLY-A-21 GLY-A-23 GLY-A-41 GLY-A-86 ILE-A-131 ILE-A-179 ILE-A-22 ILE-A-62 ILE-A-87 LEU-A-105 LEU-A-42 LEU-A-60 LYS-A-150 PRO-A-176 PRO-A-182 SER-A-133 SER-A-19 SER-A-20 THR-A-181 THR-A-63 TRP-A-178 TYR-A-146
2J1L-A-GDP	c.37.1.0	3BXU-A-HEM	a.138.1.1	2	1	1	3	14	0.143	0.071	0.071	0.214	Negative	ALA-A-173 ARG-A-174 ASP-A-132 ASP-A-25 CYS-A-28 GLY-A-26 GLY-A-27 GLY-A-29 LEU-A-133 LYS-A-130 LYS-A-30 SER-A-172 SER-A-32 THR-A-31	ASN-B-12 ASP-A-26 CYS-A-27 CYS-A-30 GLN-A-21 GLY-A-36 HIS-A-17 HIS-A-20 HIS-A-31 ILE-A-38 LYS-A-37 LYS-B-71 MET-A-4 PHE-A-15 PHE-A-41 PHE-A-6 PRO-A-35 THR-B-7 VAL-A-24
1E2Q-A-ATP	c.37.1.1	3O7B-A-SAH	c.116.1.0	1	2	4	5	15	0.067	0.133	0.267	0.333	Negative	ALA-A-17 ALA-A-180 ARG-A-143 ARG-A-16 ARG-A-97 ASP-A-15 GLY-A-18 ILE-A-184 LYS-A-182 LYS-A-19 SER-A-183 SER-A-20 THR-A-21 VAL-A-14 VAL-A-187	ARG-A-148 ASP-A-175 GLU-A-149 GLU-A-195 GLY-A-169 GLY-A-174 GLY-A-193 HIS-A-173 ILE-A-168 LEU-A-192 PHE-A-147 PHE-A-171 PHE-A-176 PRO-A-172 SER-A-191 SER-A-196 SER-A-199 THR-A-198 TYR-A-197 VAL-A-190 VAL-A-202
2HUP-A-GDP	c.37.1.0	1XKQ-A-NDP	c.2.1.2	2	3	4	5	16	0.125	0.188	0.25	0.313	Negative	ALA-A-163 ALA-A-27 ASN-A-131 ASP-A-134 ASP-A-26 CYS-A-33 GLY-A-30 LEU-A-135 LYS-A-132 LYS-A-164 LYS-A-31 PHE-A-43 SER-A-162 SER-A-28 THR-A-32 VAL-A-29	ALA-A-202 ALA-A-65 ALA-A-94 ALA-A-96 ARG-A-38 ARG-A-42 ASN-A-121 ASN-A-16 ASN-A-93 ASP-A-66 GLY-A-13 GLY-A-17 GLY-A-19 GLY-A-193 GLY-A-198 GLY-A-37 GLY-A-95 ILE-A-18 LEU-A-120 LYS-A-166 MET-A-194 PHE-A-199 PRO-A-192 SER-A-14 SER-A-147 SER-A-148 SER-A-15 SER-A-39 THR-A-197 THR-A-68 TYR-A-162 VAL-A-146 VAL-A-195 VAL-A-67
2X6T-A-ADP	c.2.1.2	4E5Y-A-NDP	c.2.1.0	2	3	2	5	17	0.118	0.176	0.118	0.294	Negative	ALA-A-182 ARG-A-209 ASN-A-169 HIS-A-187 LEU-A-200 LEU-A-268 LYS-A-199 MET-A-181 PHE-A-201 PHE-A-207 PHE-A-243 SER-A-180 SER-A-183 SER-A-204 THR-A-81 TYR-A-272 VAL-A-184	ALA-A-46 ALA-A-70 ALA-A-71 ARG-A-320 ASN-A-172 ASP-A-47 CYS-A-112 GLY-A-14 GLY-A-15 GLY-A-17 LEU-A-113 LEU-A-18 LEU-A-48 LEU-A-69 LYS-A-147 MET-A-93 PRO-A-170 SER-A-114 SER-A-16 SER-A-42 SER-A-43 THR-A-171 THR-A-49 TYR-A-143 VAL-A-173 VAL-A-19 VAL-A-73
5N6G-A-FMN	c.1.4.0	1FDV-A-NAD	c.2.1.2	1	3	4	4	23	0.043	0.13	0.174	0.174	Negative	ALA-A-22 ALA-A-326 ARG-A-230 ASN-A-181 ASN-A-305 ASN-A-306 GLN-A-97 GLU-A-54 GLY-A-272 GLY-A-307 GLY-A-328 GLY-A-55 HIS-A-178 ILE-A-332 LEU-A-24 LYS-A-329 PHE-A-327 PHE-A-355 PRO-A-23 THR-A-25 THR-A-271 TYR-A-356 VAL-A-267	ALA-A-191 ALA-A-91 ARG-A-37 ARG-A-67 ASN-A-90 ASP-A-65 CYS-A-10 CYS-A-185 GLY-A-13 GLY-A-141 GLY-A-186 GLY-A-9 GLY-A-92 ILE-A-14 LEU-A-64 LEU-A-93 LYS-A-159 LYS-A-195 PHE-A-192 PHE-A-226 PRO-A-187 SER-A-11 SER-A-12 SER-A-142 THR-A-140 THR-A-190 TYR-A-155 VAL-A-113 VAL-A-188 VAL-A-66
2O52-A-GDP	c.37.1.8	2R7A-A-HEM	c.92.2.0	1	3	4	5	16	0.063	0.188	0.25	0.313	Negative	ALA-A-152 ALA-A-17 ASN-A-121 ASP-A-124 CYS-A-23 GLU-A-68 GLY-A-18 GLY-A-20 LEU-A-125 LEU-A-153 LYS-A-122 LYS-A-21 SER-A-151 SER-A-16 SER-A-22 THR-A-19	ALA-A-169 ALA-A-183 ARG-A-111 ASN-A-254 GLN-A-200 GLN-A-253 GLU-A-51 GLY-A-170 GLY-A-171 GLY-A-258 GLY-A-30 GLY-A-31 ILE-A-256 LEU-A-257 SER-A-172 SER-A-181 SER-A-32 THR-A-52 TRP-A-68 TRP-A-87 TYR-A-201 TYR-A-67 VAL-A-182
2O2R-A-NDP	c.82.1.0	1VTK-A-ADP	c.37.1.1	1	2	2	5	18	0.056	0.111	0.111	0.278	Negative	ALA-A-599 GLN-A-600 GLN-A-635 GLY-A-628 GLY-A-630 GLY-A-634 GLY-A-650 HIS-A-657 ILE-A-571 ILE-A-658 LYS-A-597 PHE-A-648 PRO-A-572 PRO-A-598 SER-A-629 SER-A-631 SER-A-651 THR-A-649 TRP-A-573 VAL-A-570 VAL-A-654	ARG-A-212 ARG-A-216 ARG-A-220 ARG-A-222 CYS-A-336 GLN-A-331 GLY-A-59 GLY-A-61 HIS-A-58 LYS-A-219 LYS-A-62 MET-A-60 PRO-A-333 PRO-A-57 SER-A-332 THR-A-63 THR-A-64 TYR-A-329
3MIA-A-ANP	d.144.1.7	3CSC-A-ACO	a.103.1.1	2	3	2	5	15	0.133	0.2	0.133	0.333	Negative	ALA-A-153 ALA-A-46 ASN-A-154 ASP-A-104 ASP-A-109 ASP-A-167 CYS-A-106 GLU-A-32 ILE-A-25 LEU-A-156 LYS-A-48 PHE-A-103 PHE-A-105 VAL-A-33 VAL-A-79	ALA-A-277 ALA-A-321 ALA-A-366 ALA-A-367 ALA-A-368 ARG-A-313 ARG-A-46 ASN-A-369 ASN-A-373 ASP-A-375 GLY-A-275 GLY-A-317 GLY-A-319 HIS-A-274 HIS-A-320 LEU-A-273 LEU-A-309 LEU-A-361 PHE-A-397 PRO-A-272 PRO-A-316 TYR-A-318 VAL-A-314 VAL-A-315 VAL-A-374
1AHH-A-NAD	c.2.1.2	3QDL-A-FMN	d.90.1.0	1	3	1	5	22	0.045	0.136	0.045	0.227	Negative	ALA-A-191 ALA-A-21 ALA-A-96 ASN-A-118 ASN-A-44 ASN-A-95 ASP-A-42 ASP-A-68 CYS-A-67 GLY-A-18 GLY-A-190 GLY-A-20 GLY-A-22 GLY-A-24 GLY-A-97 GLY-A-98 ILE-A-144 ILE-A-192 ILE-A-23 ILE-A-43 ILE-A-69 LEU-A-117 LEU-A-197 LYS-A-163 PRO-A-189 SER-A-146 THR-A-145 THR-A-194 THR-A-70 TYR-A-159	ARG-A-16 ARG-A-200 ASN-A-73 ASN-B-48 CYS-A-159 GLN-B-139 GLY-A-162 GLY-A-163 HIS-A-17 ILE-A-160 ILE-A-161 ILE-B-142 LYS-A-198 LYS-A-20 MET-A-76 PRO-B-44 SER-A-18 SER-A-196 SER-B-45 SER-B-46 TYR-A-141 TYR-B-47
3SC6-A-NAP	c.2.1.0	4QNW-A-FMN	c.1.4.0	2	3	3	6	23	0.087	0.13	0.13	0.261	Negative	ALA-A-61 ALA-A-62 ASN-A-11 ASP-A-38 CYS-A-60 GLN-A-13 GLY-A-12 GLY-A-9 ILE-A-101 ILE-A-39 ILE-A-79 LEU-A-14 LEU-A-153 LEU-A-37 LYS-A-131 LYS-A-34 SER-A-102 SER-A-151 THR-A-103 THR-A-150 THR-A-40 THR-A-64 TRP-A-152 TYR-A-127	ALA-A-263 ALA-A-28 ALA-A-295 ALA-A-321 ALA-A-64 ARG-A-32 ARG-A-324 ASN-A-176 ASN-A-264 GLN-A-106 GLU-A-63 GLY-A-296 GLY-A-297 GLY-A-323 HIS-A-173 ILE-A-327 LYS-A-225 PHE-A-322 PHE-A-350 PRO-A-29 THR-A-30 THR-A-31 TYR-A-298
2FKW-A-BCL	f.3.1.1	2PR5-A-FMN	d.110.3.0	2	3	3	3	21	0.095	0.143	0.143	0.143	Negative	ALA-A-27 ALA-B-26 ALA-B-29 ALA-B-33 ALA-R-18 GLY-A-21 GLY-R-15 HIS-A-31 HIS-B-30 ILE-A-34 ILE-R-34 ILE-R-6 LEU-A-20 LEU-B-25 LEU-R-19 PHE-A-41 PHE-B-22 PRO-A-17 SER-R-22 THR-A-24 TRP-A-40 TRP-A-45 TRP-R-7 TYR-A-44 VAL-A-23 VAL-R-10 VAL-R-23 VAL-R-30	ARG-A-63 ARG-A-79 ASN-A-104 ASN-A-37 ASN-A-61 ASN-A-94 CYS-A-62 GLN-A-123 GLN-A-66 GLY-A-121 ILE-A-108 ILE-A-78 ILE-A-92 LEU-A-106 LEU-A-65 LEU-A-82 PHE-A-119 THR-A-30 VAL-A-120 VAL-A-28 VAL-A-75
4YMI-A-NAP	c.26.1.0	1F76-A-FMN	c.1.4.1	2	3	3	4	27	0.074	0.111	0.111	0.148	Negative	ALA-A-114 ARG-A-138 ASP-A-113 GLN-A-46 GLU-A-122 GLY-A-111 GLY-A-13 GLY-A-14 HIS-A-20 HIS-A-23 ILE-A-109 ILE-A-168 LEU-A-166 MET-A-12 PHE-A-108 PHE-A-16 SER-A-169 SER-A-170 THR-A-110 THR-A-15 THR-A-171 THR-A-44 THR-A-88 THR-A-90 TRP-A-121 TYR-A-89 VAL-A-136	ALA-A-61 ALA-A-62 ASN-A-111 ASN-A-139 ASN-A-172 ASN-A-246 GLY-A-268 GLY-A-296 GLY-A-297 GLY-A-320 GLY-A-63 GLY-A-85 ILE-A-298 ILE-A-317 LEU-A-100 LEU-A-109 LEU-A-271 LYS-A-217 LYS-A-66 PHE-A-115 SER-A-267 SER-A-319 THR-A-245 THR-A-247 THR-A-86 TYR-A-318 VAL-A-295
1GZ6-A-NAI	c.2.1.2	4ZQN-A-IMP	c.1.5.0	3	3	3	6	25	0.12	0.12	0.12	0.24	Negative	ALA-A-100 ALA-A-150 ALA-A-196 ARG-A-199 ASN-A-195 ASN-A-39 ASN-A-99 ASP-A-40 ASP-A-74 GLU-A-77 GLY-A-101 GLY-A-16 GLY-A-18 GLY-A-19 GLY-A-20 GLY-A-42 GLY-A-43 HIS-A-123 ILE-A-102 LEU-A-21 LEU-A-41 LYS-A-168 PHE-A-45 PRO-A-194 SER-A-151 SER-A-198 SER-A-75 THR-A-149 THR-A-201 TYR-A-164 VAL-A-122 VAL-A-76	ASN-A-313 ASP-A-374 CYS-A-341 GLU-A-458 GLY-A-338 GLY-A-375 GLY-A-376 GLY-A-397 GLY-A-423 GLY-A-425 GLY-A-459 ILE-A-340 LEU-A-377 LEU-A-396 LYS-A-332 MET-A-395 MET-A-424 MET-A-85 PRO-A-337 SER-A-339 SER-A-398 SER-A-426 SER-A-83 THR-A-343 TYR-A-421
1CCR-A-HEM	a.3.1.1	2OCB-A-GNP	c.37.1.8	1	3	1	5	27	0.037	0.111	0.037	0.185	Negative	ASP-A-60 CYS-A-22 CYS-A-25 GLN-A-36 GLY-A-37 GLY-A-49 HIS-A-26 LEU-A-102 LEU-A-106 LEU-A-40 LEU-A-43 LEU-A-72 LEU-A-76 LEU-A-93 LYS-A-21 LYS-A-87 MET-A-88 PHE-A-90 PRO-A-38 SER-A-48 SER-A-57 THR-A-51 THR-A-86 TRP-A-67 TYR-A-54 TYR-A-56 TYR-A-75 VAL-A-89	ALA-A-155 ALA-A-36 ALA-A-64 ASN-A-124 ASP-A-127 ASP-A-15 ASP-A-33 GLN-A-35 GLN-A-66 GLY-A-16 GLY-A-17 GLY-A-19 GLY-A-65 HIS-A-38 LYS-A-125 LYS-A-128 LYS-A-156 LYS-A-20 PHE-A-32 PHE-A-37 SER-A-154 SER-A-21 SER-A-22 SER-A-34 THR-A-39 THR-A-63 VAL-A-18
4E37-A-NDP	e.5.1.1	2B9F-A-ADP	d.144.1.0	2	3	3	5	19	0.105	0.158	0.158	0.263	Negative	ALA-A-426 ARG-A-183 GLN-A-262 GLN-A-423 HIS-A-174 HIS-A-193 HIS-A-215 HIS-A-285 ILE-A-178 ILE-A-222 LEU-A-427 LEU-A-430 PHE-A-195 PHE-A-431 PRO-A-131 PRO-A-284 SER-A-181 TRP-A-283 VAL-A-282	ALA-A-40 ARG-A-55 ASN-A-142 ASP-A-155 ASP-A-99 CYS-A-154 GLN-A-93 GLU-A-94 GLY-A-20 GLY-A-25 ILE-A-72 LEU-A-144 LEU-A-19 LEU-A-95 LYS-A-42 MET-A-96 SER-A-141 TYR-A-24 VAL-A-27
1AFS-A-NAP	c.1.7.1	1GCW-A-HEM	a.1.1.2	1	1	4	4	20	0.05	0.05	0.2	0.2	Negative	ALA-A-253 ARG-A-270 ARG-A-276 ASN-A-167 ASN-A-273 ASN-A-306 ASP-A-50 CYS-A-217 GLN-A-190 GLU-A-279 GLY-A-22 GLY-A-220 HIS-A-117 ILE-A-269 LEU-A-219 LEU-A-236 LEU-A-268 LEU-A-280 LYS-A-84 PHE-A-118 PHE-A-272 SER-A-166 SER-A-221 SER-A-222 SER-A-271 THR-A-218 THR-A-23 THR-A-24 TRP-A-227 TYR-A-216 TYR-A-55	ALA-A-65 ASN-A-97 CYS-A-132 HIS-A-58 HIS-A-87 ILE-A-131 LEU-A-101 LEU-A-135 LEU-A-32 LEU-A-83 LEU-A-91 LYS-A-61 PHE-A-43 PHE-A-98 SER-A-102 SER-A-39 TYR-A-42 VAL-A-62 VAL-A-66 VAL-A-93
2Q2Q-C-NAD	c.2.1.2	3NYS-A-PLP	c.67.1.0	1	2	3	4	16	0.063	0.125	0.188	0.25	Negative	ALA-C-138 ALA-C-59 ALA-C-88 ASN-C-35 ASN-C-87 ASP-C-60 GLY-C-12 GLY-C-16 GLY-C-18 GLY-C-183 GLY-C-36 GLY-C-89 ILE-C-137 ILE-C-17 ILE-C-90 LEU-C-110 LEU-C-189 LEU-C-61 LYS-C-106 LYS-C-156 PHE-C-37 PRO-C-182 SER-C-13 SER-C-139 SER-C-15 THR-C-14 THR-C-187 TRP-C-184 TYR-C-152 VAL-C-185 VAL-C-190	ALA-A-158 ALA-A-87 ASN-A-58 ASP-A-156 GLN-A-159 GLY-A-193 GLY-A-59 LEU-A-63 PHE-A-182 SER-A-180 THR-A-60 THR-A-84 THR-A-88 TYR-A-309 TYR-A-85 VAL-A-130
4OE4-A-NAD	c.82.1.0	4OSP-A-NAP	c.2.1.0	3	3	4	6	21	0.143	0.143	0.19	0.286	Negative	CYS-A-351 GLU-A-458 GLY-A-287 GLY-A-319 LEU-A-295 LYS-A-234 PHE-A-211 PHE-A-285 PHE-A-460 PRO-A-210 PRO-A-235 PRO-A-267 SER-A-209 SER-A-236 SER-A-288 THR-A-271 THR-A-286 THR-A-318 VAL-A-208 VAL-A-268 VAL-A-291	ALA-A-63 ALA-A-98 ARG-A-116 ARG-A-16 ARG-A-39 ASN-A-195 ASN-A-97 CYS-A-37 GLU-A-64 GLY-A-13 GLY-A-17 GLY-A-19 GLY-A-191 GLY-A-99 HIS-A-36 ILE-A-145 ILE-A-18 ILE-A-192 LEU-A-65 LYS-A-164 PRO-A-190 SER-A-14 SER-A-146 SER-A-147 SER-A-15 SER-A-38 THR-A-193 TYR-A-160 VAL-A-100 VAL-A-120
2CY3-A-HEM	a.138.1.1	2YWV-A-ADP	d.143.1.0	2	3	2	6	17	0.118	0.176	0.118	0.353	Negative	ALA-A-1 ALA-A-3 ASP-A-2 CYS-A-44 CYS-A-47 CYS-A-61 GLN-A-91 GLU-A-43 HIS-A-36 HIS-A-39 HIS-A-48 ILE-A-10 LYS-A-60 PHE-A-34 PHE-A-88 PRO-A-4 THR-A-62 TYR-A-8 VAL-A-42 VAL-A-58	ALA-A-13 ALA-A-192 ARG-A-83 ARG-A-84 ASP-A-193 GLU-A-180 GLY-A-11 HIS-A-70 ILE-A-16 ILE-A-87 LEU-A-25 LYS-A-12 LYS-A-124 LYS-A-14 TYR-A-9 VAL-A-82 VAL-A-85
1VG0-B-GDP	c.37.1.8	2BGS-A-NDP	c.1.7.0	2	3	2	7	19	0.105	0.158	0.105	0.368	Negative	ALA-B-156 ASN-B-125 ASN-B-35 ASP-B-128 ASP-B-16 GLU-B-68 GLY-B-18 GLY-B-20 LEU-B-129 LYS-B-126 LYS-B-157 LYS-B-21 PHE-B-33 SER-B-155 SER-B-17 SER-B-23 SER-B-34 THR-B-22 VAL-B-19	ALA-A-225 ARG-A-265 ASN-A-167 ASN-A-223 ASN-A-269 ASP-A-55 CYS-A-166 GLN-A-188 GLU-A-268 GLY-A-218 GLY-A-242 GLY-A-30 HIS-A-121 ILE-A-257 LEU-A-217 LEU-A-295 LYS-A-259 LYS-A-262 LYS-A-88 PRO-A-216 PRO-A-258 SER-A-215 SER-A-219 SER-A-220 SER-A-260 SER-A-261 THR-A-31 TRP-A-122 TRP-A-32 TYR-A-214 TYR-A-60
4XE3-A-HEM	a.104.1.0	3BO5-A-SAH	b.85.7.0	2	3	1	5	21	0.095	0.143	0.048	0.238	Negative	ALA-A-244 ALA-A-348 ALA-A-353 ARG-A-105 ARG-A-298 CYS-A-356 GLN-A-252 GLU-A-365 GLY-A-245 GLY-A-350 GLY-A-358 HIS-A-101 HIS-A-354 HIS-A-355 ILE-A-357 LEU-A-241 LEU-A-290 LEU-A-361 LEU-A-65 LEU-A-94 PHE-A-296 PHE-A-321 PHE-A-349 SER-A-249 SER-A-295 THR-A-248 VAL-A-93	ARG-A-206 ARG-A-263 ASN-A-177 ASN-A-209 ASP-A-175 CYS-A-273 CYS-A-275 GLY-A-136 HIS-A-210 LEU-A-208 LEU-A-284 LYS-A-135 LYS-A-271 PHE-A-207 PHE-A-286 PRO-A-272 SER-A-176 TRP-A-137 TYR-A-178 TYR-A-248 TYR-A-274
4E37-A-NDP	e.5.1.1	2VBV-A-FMN	b.43.5.2	1	3	2	4	19	0.053	0.158	0.105	0.211	Negative	ALA-A-426 ARG-A-183 GLN-A-262 GLN-A-423 HIS-A-174 HIS-A-193 HIS-A-215 HIS-A-285 ILE-A-178 ILE-A-222 LEU-A-427 LEU-A-430 PHE-A-195 PHE-A-431 PRO-A-131 PRO-A-284 SER-A-181 TRP-A-283 VAL-A-282	ASN-A-45 GLU-A-107 GLU-A-17 GLY-A-16 GLY-A-18 HIS-A-101 LEU-A-15 LEU-A-22 LYS-A-98 PHE-A-21 PHE-A-31 PHE-A-72 PHE-A-73 PRO-A-96 THR-A-43 THR-A-99 TYR-A-100 TYR-A-27 VAL-A-75 VAL-A-94
2FNI-A-PLP	c.67.1.4	1V25-A-ANP	e.23.1.1	1	1	1	3	19	0.053	0.053	0.053	0.158	Negative	ALA-A-56 ALA-A-86 ARG-B-230 ASN-B-228 ASP-A-154 GLY-A-190 HIS-A-157 HIS-A-180 LEU-A-60 LYS-A-183 PHE-A-84 SER-A-156 SER-A-178 SER-A-55 SER-A-83 THR-A-57 THR-A-87 TYR-A-316 VAL-A-128	ALA-A-304 ARG-A-433 ASP-A-418 GLN-A-322 GLU-A-328 GLY-A-301 GLY-A-302 GLY-A-323 GLY-A-325 HIS-A-230 ILE-A-430 LEU-A-326 LYS-A-435 LYS-A-439 PHE-A-229 SER-A-303 THR-A-184 THR-A-327 THR-A-357 THR-A-416 TRP-A-234 TRP-A-444 TYR-A-324 VAL-A-231
1CYD-A-NDP	c.2.1.2	4AII-A-GDP	c.37.1.8	3	2	1	4	16	0.188	0.125	0.063	0.25	Negative	ALA-A-15 ALA-A-84 ALA-A-85 ARG-A-102 ARG-A-39 ASN-A-83 ASP-A-185 ASP-A-43 ASP-A-60 GLY-A-14 GLY-A-16 GLY-A-18 GLY-A-187 GLY-A-20 GLY-A-62 ILE-A-19 LEU-A-61 LYS-A-153 LYS-A-17 MET-A-186 PRO-A-179 SER-A-135 SER-A-136 THR-A-180 THR-A-184 THR-A-38 THR-A-40 TYR-A-149 VAL-A-106 VAL-A-134 VAL-A-181 VAL-A-182 VAL-A-59	ALA-A-261 ALA-A-262 ASN-A-230 ASP-A-233 GLU-A-123 GLY-A-125 GLY-A-127 LEU-A-234 LYS-A-128 LYS-A-231 SER-A-124 SER-A-129 SER-A-260 THR-A-130 THR-A-259 VAL-A-126
